# Supplementary material for: Genome-wide SNP discovery in walnut with an AGSNP pipeline updated for SNP discovery in allogamous organisms
Source: BMC Genomics. 2012 Jul 31;13:354. doi: 10.1186/1471-2164-13-354 (PMC3527177; doi:10.1186/1471-2164-13-354)
Supplement: Additional file 1 — List of 6,000 SNPs used in the Infinium assay and their features. [file 1471-2164-13-354-S1.xls]

## Sheet: Sheet1
	List of 6,000 SNPs used in infinium assay and their features
SNP	ADT design score	Reference average quality score	Reference SNP quality score	SNP mapping quality score	total mapping depth	Allele frequency	Minor allele frequency	Annotation	Genotyping	Polymorphism (validated)	Predicted polymorphism
JH001L02r_176	1	57	68	36	85	0.27	0.27	Gene	Genotyped	True-positive	False-positive
JH003D16r_408	1	62	68	36	30	0.27	0.27	Gene	Genotyped	True-positive	False-positive
JH003J24r_313	1	52	62	33	25	0.28	0.28	Gene	Genotyped	True-positive	False-positive
JH004B15r_212	0.714	57	57	31	11	0.27	0.27	Gene	Genotyped	True-positive	False-positive
JH004H04r_195	1	68	68	35	35	0.34	0.34	Gene	Genotyped	True-positive	False-positive
JH004H17r_359	0.965	43	62	36	24	0.21	0.21	Gene	Genotyped	True-positive	False-positive
JH004J19r_529	1	43	68	34	46	0.48	0.48	Gene	Genotyped	True-positive	False-positive
JH005I01r_536	1	57	57	33	25	0.36	0.36	Gene	Genotyped	True-positive	False-positive
JH008D02r_134	0.842	52	57	35	36	0.22	0.22	Gene	Genotyped	True-positive	False-positive
JH008L08r_492	1	44	59	35	31	0.32	0.32	Gene	Genotyped	True-positive	False-positive
JH009E08r_332	1	62	62	35	31	0.35	0.35	Gene	Genotyped	True-positive	False-positive
JH010B05r_404	1	68	68	34	22	0.27	0.27	Gene	Genotyped	True-positive	False-positive
JH010E12r_131	0.935	57	57	32	22	0.36	0.36	Gene	Genotyped	True-positive	False-positive
JH010E15r_138	1	52	57	35	30	0.3	0.3	Gene	Genotyped	True-positive	False-positive
JH010G02r_721	0.988	54	57	33	21	0.29	0.29	Gene	Genotyped	True-positive	False-positive
JH010J07r_163	0.935	68	68	30	87	0.24	0.24	Gene	Genotyped	True-positive	False-positive
JH011O21r_99	0.949	48	57	31	13	0.31	0.31	Gene	Genotyped	True-positive	False-positive
JH012L15r_423	1	68	68	34	37	0.46	0.46	Gene	Genotyped	True-positive	False-positive
JH012N19r_453	1	62	62	35	35	0.29	0.29	Gene	Genotyped	True-positive	False-positive
JH013P09r_228	0.935	68	68	34	19	0.26	0.26	Gene	Genotyped	True-positive	False-positive
JH014L18r_220	1	62	62	31	11	0.27	0.27	Gene	Genotyped	True-positive	False-positive
JH015H03r_77	1	54	54	35	25	0.24	0.24	Gene	Genotyped	True-positive	False-positive
JH015N17r_377	1	35	47	33	17	0.24	0.24	Gene	Genotyped	True-positive	False-positive
JH016I17r_32	0.988	33	50	36	37	0.24	0.24	Gene	Genotyped	True-positive	False-positive
JH016J20r_112	1	57	57	36	52	0.27	0.27	Gene	Genotyped	True-positive	False-positive
JH017O21r_252	0.935	68	68	36	28	0.29	0.29	Gene	Genotyped	True-positive	False-positive
JH019J04r_477	0.765	57	57	34	13	0.31	0.31	Gene	Genotyped	True-positive	False-positive
JH019K16r_390	0.988	57	57	36	39	0.26	0.26	Gene	Genotyped	True-positive	False-positive
JH023P21r_527	1	52	52	36	79	0.23	0.23	Gene	Genotyped	True-positive	False-positive
JH024J08r_553	1	43	52	36	30	0.27	0.27	Gene	Genotyped	True-positive	False-positive
JH025H05r_180	0.915	57	59	31	15	0.6	0.4	Gene	Genotyped	True-positive	False-positive
JH025N06r_86	0.988	57	68	34	43	0.35	0.35	Gene	Genotyped	True-positive	False-positive
JH026B08r_348	0.787	52	62	35	39	0.23	0.23	Gene	Genotyped	True-positive	False-positive
JH026G01r_457	0.988	52	62	35	44	0.64	0.36	Gene	Genotyped	True-positive	False-positive
JH027F15r_245	0.899	52	52	34	91	0.21	0.21	Gene	Genotyped	True-positive	False-positive
JH027O08r_337	0.935	62	68	33	13	0.23	0.23	Gene	Genotyped	True-positive	False-positive
JH028L13r_605	1	43	48	34	35	0.29	0.29	Gene	Genotyped	True-positive	False-positive
JH029M11r_237	1	62	62	34	29	0.24	0.24	Gene	Genotyped	True-positive	False-positive
JH030B20r_76	1	54	57	33	45	0.24	0.24	Gene	Genotyped	True-positive	False-positive
JH031C18r_157	0.965	57	59	33	19	0.21	0.21	Gene	Genotyped	True-positive	False-positive
JH031H24r_228	1	62	62	35	26	0.23	0.23	Gene	Genotyped	True-positive	False-positive
JH033J23r_432	1	62	62	31	12	0.25	0.25	Gene	Genotyped	True-positive	False-positive
JH033K06r_455	1	62	62	32	26	0.31	0.31	Gene	Genotyped	True-positive	False-positive
JH034J03r_116	1	57	59	32	19	0.21	0.21	Gene	Genotyped	True-positive	False-positive
JH035G21r_369	0.949	52	59	35	30	0.23	0.23	Gene	Genotyped	True-positive	False-positive
JH035P05r_342	1	62	62	34	22	0.27	0.27	Gene	Genotyped	True-positive	False-positive
JH037D13r_612	0.996	57	59	33	37	0.35	0.35	Gene	Genotyped	True-positive	False-positive
JH038K16r_380	0.935	52	62	33	22	0.32	0.32	Gene	Genotyped	True-positive	False-positive
JH039H19r_645	1	48	57	33	35	0.4	0.4	Gene	Genotyped	True-positive	False-positive
JH040L12r_44	1	50	50	34	28	0.32	0.32	Gene	Genotyped	True-positive	False-positive
JH041B06r_512	0.797	57	59	33	11	0.36	0.36	Gene	Genotyped	True-positive	False-positive
JH043E13r_345	1	52	62	33	21	0.29	0.29	Gene	Genotyped	True-positive	False-positive
JH043H24r_46	0.996	32	48	34	25	0.28	0.28	Gene	Genotyped	True-positive	False-positive
JH044K02r_180	0.935	43	62	34	18	0.28	0.28	Gene	Genotyped	True-positive	False-positive
JH045B12r_121	1	57	59	29	15	0.4	0.4	Gene	Genotyped	True-positive	False-positive
JH045D04r_211	1	52	57	36	35	0.31	0.31	Gene	Genotyped	True-positive	False-positive
JH045F06r_562	1	52	59	34	53	0.21	0.21	Gene	Genotyped	True-positive	False-positive
JH045K23r_574	0.965	29	57	36	41	0.24	0.24	Gene	Genotyped	True-positive	False-positive
JH046P11r_167	0.965	54	54	35	23	0.22	0.22	Gene	Genotyped	True-positive	False-positive
JH050E03r_515	0.858	68	68	32	11	0.36	0.36	Gene	Genotyped	True-positive	False-positive
JH050H16r_502	0.714	62	62	33	10	0.6	0.4	Gene	Genotyped	True-positive	False-positive
JH050I08r_482	1	45	45	34	25	0.24	0.24	Gene	Genotyped	True-positive	False-positive
JH050K11r_262	1	39	62	34	43	0.42	0.42	Gene	Genotyped	True-positive	False-positive
JH050L13r_262	1	62	62	35	26	0.23	0.23	Gene	Genotyped	True-positive	False-positive
JH051E24r_262	0.996	62	68	33	31	0.42	0.42	Gene	Genotyped	True-positive	False-positive
JH051F07r_94	1	57	57	35	37	0.38	0.38	Gene	Genotyped	True-positive	False-positive
JH051M04r_755	0.714	31	47	35	19	0.53	0.47	Gene	Genotyped	True-positive	False-positive
JH054A16r_226	1	62	62	35	28	0.25	0.25	Gene	Genotyped	True-positive	False-positive
JH055E18r_154	0.976	68	68	32	23	0.57	0.43	Gene	Genotyped	True-positive	False-positive
JH057H13r_302	1	62	62	36	31	0.23	0.23	Gene	Genotyped	True-positive	False-positive
JH060A17r_327	1	62	62	34	28	0.32	0.32	Gene	Genotyped	True-positive	False-positive
JH061E17r_424	1	62	62	29	20	0.4	0.4	Gene	Genotyped	True-positive	False-positive
JH062A07r_312	0.899	62	62	33	17	0.65	0.35	Gene	Genotyped	True-positive	False-positive
JH062I17r_219	1	57	68	34	27	0.22	0.22	Gene	Genotyped	True-positive	False-positive
JH062K17r_137	1	57	68	34	32	0.28	0.28	Gene	Genotyped	True-positive	False-positive
JH066L19r_613	0.899	37	48	35	25	0.28	0.28	Gene	Genotyped	True-positive	False-positive
JH067C14r_275	1	52	62	34	25	0.24	0.24	Gene	Genotyped	True-positive	False-positive
JH068A05r_290	0.899	62	62	27	31	0.48	0.48	Gene	Genotyped	True-positive	False-positive
JH069A15r_585	0.858	57	59	35	31	0.42	0.42	Gene	Genotyped	True-positive	False-positive
JH069D24r_400	0.889	62	62	34	54	0.35	0.35	Gene	Genotyped	True-positive	False-positive
JH069G18r_159	1	54	54	34	55	0.22	0.22	Gene	Genotyped	True-positive	False-positive
JH069I04r_407	0.965	62	62	35	35	0.29	0.29	Gene	Genotyped	True-positive	False-positive
JH070A22r_384	0.854	62	62	36	23	0.22	0.22	Gene	Genotyped	True-positive	False-positive
JH070K07r_723	1	20	47	28	19	0.26	0.26	Gene	Genotyped	True-positive	False-positive
JH071O01r_141	1	52	52	33	25	0.32	0.32	Gene	Genotyped	True-positive	False-positive
JH071O19r_434	0.965	45	45	33	23	0.26	0.26	Gene	Genotyped	True-positive	False-positive
JH072F04r_376	0.988	62	62	34	43	0.49	0.49	Gene	Genotyped	True-positive	False-positive
JH073A21r_329	1	62	68	34	21	0.24	0.24	Gene	Genotyped	True-positive	False-positive
JH073E07r_18	1	35	47	25	12	0.67	0.33	Gene	Genotyped	True-positive	False-positive
JH075F07r_453	1	62	62	35	26	0.27	0.27	Gene	Genotyped	True-positive	False-positive
JH075I10r_654	0.772	52	52	34	16	0.31	0.31	Gene	Genotyped	True-positive	False-positive
JH075J22r_258	0.935	68	68	35	38	0.32	0.32	Gene	Genotyped	True-positive	False-positive
JH075L10r_612	1	57	57	35	30	0.33	0.33	Gene	Genotyped	True-positive	False-positive
JH075M13r_375	0.949	68	68	29	11	0.45	0.45	Gene	Genotyped	True-positive	False-positive
JH076C11r_408	0.899	45	62	35	24	0.67	0.33	Gene	Genotyped	True-positive	False-positive
JH076K15r_586	1	57	59	34	28	0.32	0.32	Gene	Genotyped	True-positive	False-positive
JH078C10r_703	1	41	59	33	20	0.25	0.25	Gene	Genotyped	True-positive	False-positive
JM001I01r_375	0.719	52	52	33	8	0.38	0.38	Gene	Genotyped	True-positive	False-positive
JM002P10r_138	1	52	52	35	34	0.38	0.38	Gene	Genotyped	True-positive	False-positive
JM004B13r_457	0.935	62	62	34	21	0.29	0.29	Gene	Genotyped	True-positive	False-positive
JM004I10r_89	1	54	57	34	25	0.28	0.28	Gene	Genotyped	True-positive	False-positive
JM005K22r_271	0.935	62	62	34	39	0.21	0.21	Gene	Genotyped	True-positive	False-positive
JM006P10r_142	1	52	57	34	39	0.28	0.28	Gene	Genotyped	True-positive	False-positive
JM008E19r_543	1	59	59	35	33	0.67	0.33	Gene	Genotyped	True-positive	False-positive
JM009H22r_325	0.988	62	62	34	36	0.36	0.36	Gene	Genotyped	True-positive	False-positive
JM009K16r_138	1	54	59	32	18	0.33	0.33	Gene	Genotyped	True-positive	False-positive
JM009O20r_186	0.976	54	57	34	28	0.21	0.21	Gene	Genotyped	True-positive	False-positive
JM010G05r_105	0.935	57	59	31	21	0.24	0.24	Gene	Genotyped	True-positive	False-positive
JM010M07r_594	0.813	45	52	31	19	0.26	0.26	Gene	Genotyped	True-positive	False-positive
JM011F04r_266	0.988	52	68	34	25	0.32	0.32	Gene	Genotyped	True-positive	False-positive
JM016C22r_194	1	52	62	33	27	0.26	0.26	Gene	Genotyped	True-positive	False-positive
JM017G18r_309	1	62	62	35	38	0.37	0.37	Gene	Genotyped	True-positive	False-positive
JM017K06r_457	0.988	62	62	34	22	0.27	0.27	Gene	Genotyped	True-positive	False-positive
JM018G05r_457	1	45	62	30	16	0.38	0.38	Gene	Genotyped	True-positive	False-positive
JM020G10r_194	1	57	59	34	24	0.21	0.21	Gene	Genotyped	True-positive	False-positive
JM022H14r_170	1	62	68	36	29	0.24	0.24	Gene	Genotyped	True-positive	False-positive
JM026K19r_363	0.965	48	59	34	20	0.25	0.25	Gene	Genotyped	True-positive	False-positive
JM027C21r_532	0.988	48	48	35	35	0.31	0.31	Gene	Genotyped	True-positive	False-positive
JM027D05r_206	0.976	52	62	33	27	0.37	0.37	Gene	Genotyped	True-positive	False-positive
JM029H14r_120	1	57	57	36	37	0.24	0.24	Gene	Genotyped	True-positive	False-positive
JM029I02r_175	1	62	62	32	16	0.25	0.25	Gene	Genotyped	True-positive	False-positive
JM031M21r_117	0.915	54	54	28	16	0.31	0.31	Gene	Genotyped	True-positive	False-positive
JM031N10r_99	0.935	59	59	32	11	0.27	0.27	Gene	Genotyped	True-positive	False-positive
JM032N13r_307	1	68	68	32	21	0.33	0.33	Gene	Genotyped	True-positive	False-positive
JM038F19r_643	1	43	46	33	38	0.63	0.37	Gene	Genotyped	True-positive	False-positive
JM038I07r_230	1	54	57	33	43	0.3	0.3	Gene	Genotyped	True-positive	False-positive
JM039G15r_114	1	57	59	34	25	0.24	0.24	Gene	Genotyped	True-positive	False-positive
JM039M20r_278	0.899	62	62	34	22	0.36	0.36	Gene	Genotyped	True-positive	False-positive
JM043G08r_61	1	59	59	32	18	0.22	0.22	Gene	Genotyped	True-positive	False-positive
JM043O08r_442	1	54	57	36	39	0.59	0.41	Gene	Genotyped	True-positive	False-positive
JM046C14r_232	1	62	62	32	18	0.33	0.33	Gene	Genotyped	True-positive	False-positive
JM046I20r_502	0.899	43	62	33	14	0.29	0.29	Gene	Genotyped	True-positive	False-positive
JM047C13r_478	1	43	62	34	49	0.65	0.35	Gene	Genotyped	True-positive	False-positive
JM047F02r_157	0.899	57	62	31	9	0.33	0.33	Gene	Genotyped	True-positive	False-positive
JM047L11r_560	0.714	68	68	31	11	0.64	0.36	Gene	Genotyped	True-positive	False-positive
JM051G21r_418	0.899	62	62	33	20	0.4	0.4	Gene	Genotyped	True-positive	False-positive
JM053E11r_165	1	62	62	36	59	0.24	0.24	Gene	Genotyped	True-positive	False-positive
JM053H16r_59	0.877	48	48	35	21	0.24	0.24	Gene	Genotyped	True-positive	False-positive
JM053M14r_433	1	62	62	35	50	0.38	0.38	Gene	Genotyped	True-positive	False-positive
JM054I02r_461	1	39	62	34	25	0.32	0.32	Gene	Genotyped	True-positive	False-positive
JM054M22r_532	0.899	57	57	36	30	0.37	0.37	Gene	Genotyped	True-positive	False-positive
JM054N24r_299	0.949	62	62	33	22	0.27	0.27	Gene	Genotyped	True-positive	False-positive
JM055D11r_535	0.935	62	62	34	32	0.41	0.41	Gene	Genotyped	True-positive	False-positive
JM055D23r_482	0.935	62	62	35	24	0.21	0.21	Gene	Genotyped	True-positive	False-positive
JM055J07r_50	0.787	57	68	36	22	0.27	0.27	Gene	Genotyped	True-positive	False-positive
JM056A05r_529	0.813	45	57	32	8	0.63	0.37	Gene	Genotyped	True-positive	False-positive
JM056E18r_85	1	38	57	35	31	0.32	0.32	Gene	Genotyped	True-positive	False-positive
JM056G02r_475	1	43	62	35	34	0.24	0.24	Gene	Genotyped	True-positive	False-positive
JM056I06r_437	0.899	62	62	34	26	0.42	0.42	Gene	Genotyped	True-positive	False-positive
JM056J20r_84	1	57	68	33	23	0.26	0.26	Gene	Genotyped	True-positive	False-positive
JM057I24r_460	1	52	62	33	25	0.32	0.32	Gene	Genotyped	True-positive	False-positive
JM059E16r_348	0.996	62	62	35	55	0.22	0.22	Gene	Genotyped	True-positive	False-positive
JM059F06r_152	1	59	59	34	40	0.53	0.47	Gene	Genotyped	True-positive	False-positive
JM059N03r_235	1	62	62	37	38	0.29	0.29	Gene	Genotyped	True-positive	False-positive
JM060B07r_629	1	48	57	33	30	0.43	0.43	Gene	Genotyped	True-positive	False-positive
JM061B22r_296	1	62	62	34	56	0.5	0.5	Gene	Genotyped	True-positive	False-positive
JM061H07r_278	1	62	62	35	34	0.38	0.38	Gene	Genotyped	True-positive	False-positive
JM062L03r_444	1	62	62	33	40	0.63	0.37	Gene	Genotyped	True-positive	False-positive
JM063P14r_186	0.858	52	62	32	14	0.29	0.29	Gene	Genotyped	True-positive	False-positive
JM064L13r_405	1	62	62	33	22	0.27	0.27	Gene	Genotyped	True-positive	False-positive
JM064M10r_380	1	62	62	33	17	0.24	0.24	Gene	Genotyped	True-positive	False-positive
JM066L15r_711	1	39	57	36	40	0.33	0.33	Gene	Genotyped	True-positive	False-positive
JM067M13r_710	1	39	46	35	30	0.27	0.27	Gene	Genotyped	True-positive	False-positive
JM071D16r_490	0.988	52	57	35	23	0.22	0.22	Gene	Genotyped	True-positive	False-positive
JM071G01r_79	1	57	57	34	31	0.26	0.26	Gene	Genotyped	True-positive	False-positive
JM071I11r_273	0.988	43	57	33	20	0.25	0.25	Gene	Genotyped	True-positive	False-positive
JM073A03r_287	1	57	59	35	26	0.27	0.27	Gene	Genotyped	True-positive	False-positive
JM073K21r_440	1	57	59	34	21	0.24	0.24	Gene	Genotyped	True-positive	False-positive
JM076A18r_228	1	62	62	34	43	0.63	0.37	Gene	Genotyped	True-positive	False-positive
JM076H01r_445	0.988	43	45	34	28	0.29	0.29	Gene	Genotyped	True-positive	False-positive
JM078O14r_81	0.996	57	59	32	61	0.67	0.33	Gene	Genotyped	True-positive	False-positive
JM085G08r_331	0.813	52	52	32	9	0.33	0.33	Gene	Genotyped	True-positive	False-positive
JM085I22r_522	1	52	57	33	32	0.41	0.41	Gene	Genotyped	True-positive	False-positive
JH001B16r_335	1	52	62	37	10	0.5	0.5	Gene	Genotyped	True-positive	True-positive
JH001B22r_580	0.935	39	62	36	19	0.37	0.37	Gene	Genotyped	True-positive	True-positive
JH001H10r_675	0.996	43	48	34	16	0.25	0.25	Gene	Genotyped	True-positive	True-positive
JH001J18r_117	0.965	57	59	35	10	0.5	0.5	Gene	Genotyped	True-positive	True-positive
JH001K17r_577	0.965	47	57	34	25	0.56	0.44	Gene	Genotyped	True-positive	True-positive
JH001M05r_334	0.935	62	62	35	5	0.6	0.4	Gene	Genotyped	True-positive	True-positive
JH001N13r_160	1	59	68	36	16	0.31	0.31	Gene	Genotyped	True-positive	True-positive
JH001P10r_392	0.976	52	62	36	25	0.28	0.28	Gene	Genotyped	True-positive	True-positive
JH002B03r_233	1	62	62	34	16	0.31	0.31	Gene	Genotyped	True-positive	True-positive
JH002K13r_499	1	62	62	36	18	0.33	0.33	Gene	Genotyped	True-positive	True-positive
JH002L10r_610	1	54	57	36	16	0.38	0.38	Gene	Genotyped	True-positive	True-positive
JH002N24r_583	1	43	57	37	25	0.36	0.36	Gene	Genotyped	True-positive	True-positive
JH002O05r_529	1	43	59	34	14	0.36	0.36	Gene	Genotyped	True-positive	True-positive
JH002O20r_499	1	45	62	35	18	0.22	0.22	Gene	Genotyped	True-positive	True-positive
JH003A08r_147	0.935	48	57	35	9	0.56	0.44	Gene	Genotyped	True-positive	True-positive
JH003A24r_235	1	52	62	35	15	0.27	0.27	Gene	Genotyped	True-positive	True-positive
JH003D20r_245	1	62	62	33	9	0.33	0.33	Gene	Genotyped	True-positive	True-positive
JH003F14r_65	0.988	68	68	34	24	0.38	0.38	Gene	Genotyped	True-positive	True-positive
JH003H18r_348	0.988	39	62	36	23	0.3	0.3	Gene	Genotyped	True-positive	True-positive
JH003H22r_63	1	47	48	33	15	0.4	0.4	Gene	Genotyped	True-positive	True-positive
JH003I16r_60	1	57	59	34	22	0.36	0.36	Gene	Genotyped	True-positive	True-positive
JH003N19r_159	1	68	68	32	10	0.5	0.5	Gene	Genotyped	True-positive	True-positive
JH004A09r_197	0.988	52	57	36	13	0.23	0.23	Gene	Genotyped	True-positive	True-positive
JH004A17r_209	0.988	43	59	35	25	0.56	0.44	Gene	Genotyped	True-positive	True-positive
JH004B03r_48	1	43	50	36	14	0.36	0.36	Gene	Genotyped	True-positive	True-positive
JH004B10r_112	1	57	57	35	10	0.4	0.4	Gene	Genotyped	True-positive	True-positive
JH004C09r_123	0.965	59	59	34	18	0.33	0.33	Gene	Genotyped	True-positive	True-positive
JH004E04r_400	0.965	52	62	35	19	0.26	0.26	Gene	Genotyped	True-positive	True-positive
JH004F12r_63	0.996	48	54	33	13	0.31	0.31	Gene	Genotyped	True-positive	True-positive
JH004M13r_84	1	57	57	36	21	0.33	0.33	Gene	Genotyped	True-positive	True-positive
JH004P13r_125	1	57	59	36	25	0.32	0.32	Gene	Genotyped	True-positive	True-positive
JH005A15r_180	0.996	57	59	33	22	0.41	0.41	Gene	Genotyped	True-positive	True-positive
JH005B14r_303	1	52	62	35	31	0.45	0.45	Gene	Genotyped	True-positive	True-positive
JH005N20r_204	0.899	68	68	32	12	0.5	0.5	Gene	Genotyped	True-positive	True-positive
JH006H23r_50	0.996	48	57	35	6	0.33	0.33	Gene	Genotyped	True-positive	True-positive
JH006P13r_164	1	52	57	33	9	0.44	0.44	Gene	Genotyped	True-positive	True-positive
JH006P14r_219	1	62	62	34	20	0.25	0.25	Gene	Genotyped	True-positive	True-positive
JH007A13r_268	1	52	62	34	19	0.53	0.47	Gene	Genotyped	True-positive	True-positive
JH007G04r_531	1	52	59	31	11	0.45	0.45	Gene	Genotyped	True-positive	True-positive
JH007G08r_249	1	39	62	36	19	0.21	0.21	Gene	Genotyped	True-positive	True-positive
JH007I04r_154	1	57	57	34	32	0.47	0.47	Gene	Genotyped	True-positive	True-positive
JH007I06r_233	0.965	52	62	36	14	0.36	0.36	Gene	Genotyped	True-positive	True-positive
JH007J10r_170	1	52	52	35	17	0.24	0.24	Gene	Genotyped	True-positive	True-positive
JH007J18r_266	1	43	59	32	23	0.43	0.43	Gene	Genotyped	True-positive	True-positive
JH007J24r_446	1	52	62	35	17	0.53	0.47	Gene	Genotyped	True-positive	True-positive
JH007N11r_217	0.996	43	45	36	15	0.6	0.4	Gene	Genotyped	True-positive	True-positive
JH007O11r_157	1	47	59	35	27	0.3	0.3	Gene	Genotyped	True-positive	True-positive
JH008A03r_327	1	52	62	35	22	0.45	0.45	Gene	Genotyped	True-positive	True-positive
JH008B15r_281	1	52	62	33	20	0.5	0.5	Gene	Genotyped	True-positive	True-positive
JH008L14r_196	0.996	52	52	36	9	0.33	0.33	Gene	Genotyped	True-positive	True-positive
JH009A12r_56	1	47	54	35	17	0.53	0.47	Gene	Genotyped	True-positive	True-positive
JH009A22r_550	1	52	57	35	23	0.65	0.35	Gene	Genotyped	True-positive	True-positive
JH009F16r_455	1	62	62	35	12	0.5	0.5	Gene	Genotyped	True-positive	True-positive
JH009F17r_256	0.787	62	68	37	5	0.4	0.4	Gene	Genotyped	True-positive	True-positive
JH009G22r_248	1	68	68	37	12	0.25	0.25	Gene	Genotyped	True-positive	True-positive
JH009H03r_275	1	68	68	35	13	0.69	0.31	Gene	Genotyped	True-positive	True-positive
JH009J18r_223	0.935	52	62	35	17	0.35	0.35	Gene	Genotyped	True-positive	True-positive
JH009J20r_629	1	54	59	36	28	0.39	0.39	Gene	Genotyped	True-positive	True-positive
JH009L09r_81	1	68	68	32	8	0.5	0.5	Gene	Genotyped	True-positive	True-positive
JH009L20r_390	0.889	68	68	32	7	0.57	0.43	Gene	Genotyped	True-positive	True-positive
JH010B06r_291	0.9	57	57	35	9	0.22	0.22	Gene	Genotyped	True-positive	True-positive
JH010B07r_20	1	34	48	32	7	0.57	0.43	Gene	Genotyped	True-positive	True-positive
JH010E06r_557	0.965	57	68	36	19	0.37	0.37	Gene	Genotyped	True-positive	True-positive
JH010F06r_451	0.988	54	62	33	12	0.5	0.5	Gene	Genotyped	True-positive	True-positive
JH010H10r_580	1	44	57	35	26	0.35	0.35	Gene	Genotyped	True-positive	True-positive
JH010K20r_270	0.988	45	45	34	18	0.33	0.33	Gene	Genotyped	True-positive	True-positive
JH010O08r_112	0.965	57	59	36	13	0.23	0.23	Gene	Genotyped	True-positive	True-positive
JH010O17r_283	0.996	52	62	36	27	0.52	0.48	Gene	Genotyped	True-positive	True-positive
JH011B09r_717	0.935	30	46	34	10	0.5	0.5	Gene	Genotyped	True-positive	True-positive
JH011D18r_609	0.899	54	59	37	11	0.36	0.36	Gene	Genotyped	True-positive	True-positive
JH011E07r_51	1	54	57	35	18	0.39	0.39	Gene	Genotyped	True-positive	True-positive
JH011E24r_229	0.949	62	62	35	17	0.35	0.35	Gene	Genotyped	True-positive	True-positive
JH011F16r_640	1	43	59	34	8	0.38	0.38	Gene	Genotyped	True-positive	True-positive
JH011G21r_173	0.813	68	68	37	12	0.58	0.42	Gene	Genotyped	True-positive	True-positive
JH011M08r_465	1	62	62	31	11	0.45	0.45	Gene	Genotyped	True-positive	True-positive
JH011N23r_205	1	52	62	34	10	0.3	0.3	Gene	Genotyped	True-positive	True-positive
JH011O11r_680	1	57	57	36	29	0.34	0.34	Gene	Genotyped	True-positive	True-positive
JH012C14r_639	1	35	57	34	13	0.46	0.46	Gene	Genotyped	True-positive	True-positive
JH012C22r_512	1	62	68	35	24	0.46	0.46	Gene	Genotyped	True-positive	True-positive
JH012H08r_128	1	43	47	33	14	0.64	0.36	Gene	Genotyped	True-positive	True-positive
JH012I17r_364	1	62	62	36	16	0.56	0.44	Gene	Genotyped	True-positive	True-positive
JH012M08r_182	1	68	68	36	19	0.32	0.32	Gene	Genotyped	True-positive	True-positive
JH012M19r_678	1	43	59	34	7	0.43	0.43	Gene	Genotyped	True-positive	True-positive
JH012N18r_643	1	43	59	35	24	0.25	0.25	Gene	Genotyped	True-positive	True-positive
JH013E18r_190	1	62	62	31	19	0.42	0.42	Gene	Genotyped	True-positive	True-positive
JH013F01r_275	0.965	52	62	35	9	0.33	0.33	Gene	Genotyped	True-positive	True-positive
JH013F15r_38	0.899	42	47	35	13	0.46	0.46	Gene	Genotyped	True-positive	True-positive
JH013F22r_467	0.996	62	62	36	11	0.45	0.45	Gene	Genotyped	True-positive	True-positive
JH013H07r_133	0.915	57	57	33	11	0.45	0.45	Gene	Genotyped	True-positive	True-positive
JH013H15r_516	0.965	52	57	33	12	0.25	0.25	Gene	Genotyped	True-positive	True-positive
JH013J12r_522	1	62	62	35	25	0.32	0.32	Gene	Genotyped	True-positive	True-positive
JH013L24r_166	1	59	59	34	10	0.5	0.5	Gene	Genotyped	True-positive	True-positive
JH013M23r_336	0.976	62	68	34	14	0.36	0.36	Gene	Genotyped	True-positive	True-positive
JH013O05r_671	1	35	48	35	28	0.39	0.39	Gene	Genotyped	True-positive	True-positive
JH013O06r_178	1	62	62	34	12	0.33	0.33	Gene	Genotyped	True-positive	True-positive
JH014E06r_252	1	62	62	36	16	0.31	0.31	Gene	Genotyped	True-positive	True-positive
JH014I18r_143	1	57	59	30	15	0.4	0.4	Gene	Genotyped	True-positive	True-positive
JH015C08r_414	1	62	62	36	16	0.38	0.38	Gene	Genotyped	True-positive	True-positive
JH015D19r_365	1	62	62	35	21	0.24	0.24	Gene	Genotyped	True-positive	True-positive
JH015H10r_130	1	57	59	34	26	0.35	0.35	Gene	Genotyped	True-positive	True-positive
JH015K22r_533	0.988	52	59	32	12	0.42	0.42	Gene	Genotyped	True-positive	True-positive
JH016B17r_258	1	62	62	36	29	0.45	0.45	Gene	Genotyped	True-positive	True-positive
JH016C23r_441	0.899	35	50	32	6	0.5	0.5	Gene	Genotyped	True-positive	True-positive
JH016G09r_502	0.976	43	52	34	10	0.4	0.4	Gene	Genotyped	True-positive	True-positive
JH016H06r_397	1	62	62	34	15	0.4	0.4	Gene	Genotyped	True-positive	True-positive
JH016I11r_418	1	62	62	36	17	0.47	0.47	Gene	Genotyped	True-positive	True-positive
JH016I16r_509	1	52	52	35	31	0.42	0.42	Gene	Genotyped	True-positive	True-positive
JH017A04r_405	1	57	57	32	14	0.64	0.36	Gene	Genotyped	True-positive	True-positive
JH017D04r_287	1	62	62	33	13	0.46	0.46	Gene	Genotyped	True-positive	True-positive
JH017M16r_343	0.965	62	62	35	16	0.31	0.31	Gene	Genotyped	True-positive	True-positive
JH017O03r_259	0.988	62	68	33	15	0.4	0.4	Gene	Genotyped	True-positive	True-positive
JH018B03r_217	1	68	68	34	16	0.38	0.38	Gene	Genotyped	True-positive	True-positive
JH018E13r_574	1	48	48	37	18	0.44	0.44	Gene	Genotyped	True-positive	True-positive
JH018H11r_480	1	52	57	34	21	0.29	0.29	Gene	Genotyped	True-positive	True-positive
JH018N18r_433	0.915	62	62	33	12	0.33	0.33	Gene	Genotyped	True-positive	True-positive
JH019A22r_68	0.996	48	54	32	11	0.45	0.45	Gene	Genotyped	True-positive	True-positive
JH019B10r_391	0.772	62	62	35	13	0.54	0.46	Gene	Genotyped	True-positive	True-positive
JH019C19r_87	1	44	57	35	33	0.42	0.42	Gene	Genotyped	True-positive	True-positive
JH019D09r_335	1	52	62	36	18	0.28	0.28	Gene	Genotyped	True-positive	True-positive
JH019I16r_117	1	57	57	34	11	0.27	0.27	Gene	Genotyped	True-positive	True-positive
JH019L15r_144	0.988	48	57	35	12	0.42	0.42	Gene	Genotyped	True-positive	True-positive
JH019O01r_245	0.935	43	52	36	12	0.25	0.25	Gene	Genotyped	True-positive	True-positive
JH020D13r_74	1	48	50	36	19	0.42	0.42	Gene	Genotyped	True-positive	True-positive
JH020E18r_358	0.899	62	68	36	18	0.39	0.39	Gene	Genotyped	True-positive	True-positive
JH020F05r_546	1	52	62	35	13	0.46	0.46	Gene	Genotyped	True-positive	True-positive
JH020F05r_653	0.988	48	48	37	6	0.5	0.5	Gene	Genotyped	True-positive	True-positive
JH020G16r_257	0.935	52	62	33	16	0.5	0.5	Gene	Genotyped	True-positive	True-positive
JH020H19r_648	0.988	43	48	34	14	0.36	0.36	Gene	Genotyped	True-positive	True-positive
JH020H20r_529	1	62	62	33	6	0.5	0.5	Gene	Genotyped	True-positive	True-positive
JH020M03r_497	0.765	62	68	35	5	0.6	0.4	Gene	Genotyped	True-positive	True-positive
JH020M17r_129	0.988	68	68	35	10	0.3	0.3	Gene	Genotyped	True-positive	True-positive
JH020N16r_252	0.915	52	57	35	18	0.39	0.39	Gene	Genotyped	True-positive	True-positive
JH021B07r_579	1	54	59	35	28	0.32	0.32	Gene	Genotyped	True-positive	True-positive
JH021C22r_70	1	57	68	35	20	0.4	0.4	Gene	Genotyped	True-positive	True-positive
JH021D15r_362	0.996	62	62	36	14	0.29	0.29	Gene	Genotyped	True-positive	True-positive
JH021D24r_147	0.949	57	57	33	15	0.47	0.47	Gene	Genotyped	True-positive	True-positive
JH021E17r_554	1	68	68	34	12	0.33	0.33	Gene	Genotyped	True-positive	True-positive
JH021G11r_178	1	62	62	33	15	0.53	0.47	Gene	Genotyped	True-positive	True-positive
JH021G17r_416	1	52	62	36	30	0.37	0.37	Gene	Genotyped	True-positive	True-positive
JH021J22r_235	0.988	68	68	35	16	0.56	0.44	Gene	Genotyped	True-positive	True-positive
JH022C04r_213	1	59	59	33	13	0.38	0.38	Gene	Genotyped	True-positive	True-positive
JH022F19r_225	1	68	68	35	14	0.36	0.36	Gene	Genotyped	True-positive	True-positive
JH022H18r_210	1	52	52	33	9	0.33	0.33	Gene	Genotyped	True-positive	True-positive
JH022I24r_474	1	52	62	35	11	0.27	0.27	Gene	Genotyped	True-positive	True-positive
JH022J16r_125	1	57	57	37	5	0.4	0.4	Gene	Genotyped	True-positive	True-positive
JH022M01r_561	1	57	57	35	28	0.43	0.43	Gene	Genotyped	True-positive	True-positive
JH023D10r_354	1	62	62	36	11	0.45	0.45	Gene	Genotyped	True-positive	True-positive
JH023F06r_121	0.813	57	68	33	12	0.58	0.42	Gene	Genotyped	True-positive	True-positive
JH023H11r_347	1	62	68	34	11	0.27	0.27	Gene	Genotyped	True-positive	True-positive
JH023I11r_433	1	62	62	33	21	0.48	0.48	Gene	Genotyped	True-positive	True-positive
JH023L06r_136	0.965	57	59	37	15	0.27	0.27	Gene	Genotyped	True-positive	True-positive
JH023M07r_358	1	62	62	35	31	0.48	0.48	Gene	Genotyped	True-positive	True-positive
JH023O11r_562	1	47	59	34	20	0.3	0.3	Gene	Genotyped	True-positive	True-positive
JH024A12r_192	1	54	54	35	26	0.31	0.31	Gene	Genotyped	True-positive	True-positive
JH024C06r_262	0.988	62	68	34	29	0.41	0.41	Gene	Genotyped	True-positive	True-positive
JH024L23r_95	1	48	57	34	10	0.4	0.4	Gene	Genotyped	True-positive	True-positive
JH024M03r_362	1	68	68	34	16	0.25	0.25	Gene	Genotyped	True-positive	True-positive
JH024M13r_384	1	62	62	34	16	0.25	0.25	Gene	Genotyped	True-positive	True-positive
JH024M16r_281	0.996	52	59	36	24	0.38	0.38	Gene	Genotyped	True-positive	True-positive
JH025A13r_462	1	62	62	35	17	0.53	0.47	Gene	Genotyped	True-positive	True-positive
JH025B24r_435	1	39	52	35	15	0.33	0.33	Gene	Genotyped	True-positive	True-positive
JH025H02r_224	1	68	68	33	14	0.29	0.29	Gene	Genotyped	True-positive	True-positive
JH025H16r_426	1	52	57	36	16	0.25	0.25	Gene	Genotyped	True-positive	True-positive
JH025H17r_282	1	62	62	36	14	0.36	0.36	Gene	Genotyped	True-positive	True-positive
JH025H20r_256	1	62	62	35	13	0.31	0.31	Gene	Genotyped	True-positive	True-positive
JH025I17r_109	1	59	59	35	27	0.44	0.44	Gene	Genotyped	True-positive	True-positive
JH025J15r_137	1	68	68	33	10	0.3	0.3	Gene	Genotyped	True-positive	True-positive
JH025L06r_143	0.965	59	59	32	14	0.36	0.36	Gene	Genotyped	True-positive	True-positive
JH025L18r_328	1	68	68	34	24	0.38	0.38	Gene	Genotyped	True-positive	True-positive
JH025N11r_467	1	45	45	35	21	0.24	0.24	Gene	Genotyped	True-positive	True-positive
JH026C18r_98	1	47	54	33	13	0.23	0.23	Gene	Genotyped	True-positive	True-positive
JH026C21r_225	0.976	62	62	34	15	0.4	0.4	Gene	Genotyped	True-positive	True-positive
JH026I03r_244	0.949	62	62	36	8	0.5	0.5	Gene	Genotyped	True-positive	True-positive
JH026I11r_209	0.858	57	59	32	6	0.33	0.33	Gene	Genotyped	True-positive	True-positive
JH026J01r_374	0.996	22	52	33	18	0.39	0.39	Gene	Genotyped	True-positive	True-positive
JH026J10r_291	1	68	68	35	13	0.46	0.46	Gene	Genotyped	True-positive	True-positive
JH027G10r_493	0.988	62	62	35	24	0.38	0.38	Gene	Genotyped	True-positive	True-positive
JH027N12r_514	0.965	43	52	33	5	0.6	0.4	Gene	Genotyped	True-positive	True-positive
JH027P05r_549	0.988	43	52	34	15	0.47	0.47	Gene	Genotyped	True-positive	True-positive
JH027P22r_89	1	43	68	36	18	0.39	0.39	Gene	Genotyped	True-positive	True-positive
JH028C02r_336	1	62	62	35	18	0.39	0.39	Gene	Genotyped	True-positive	True-positive
JH029A06r_52	1	37	50	34	30	0.43	0.43	Gene	Genotyped	True-positive	True-positive
JH029G22r_82	1	57	57	36	15	0.53	0.47	Gene	Genotyped	True-positive	True-positive
JH029L11r_100	1	54	57	32	22	0.45	0.45	Gene	Genotyped	True-positive	True-positive
JH029P01r_615	1	52	54	34	11	0.27	0.27	Gene	Genotyped	True-positive	True-positive
JH030B11r_433	0.988	52	62	35	6	0.5	0.5	Gene	Genotyped	True-positive	True-positive
JH030C22r_84	0.988	57	57	34	12	0.25	0.25	Gene	Genotyped	True-positive	True-positive
JH030F05r_44	0.988	50	54	32	11	0.55	0.45	Gene	Genotyped	True-positive	True-positive
JH030K04r_64	1	48	48	36	28	0.39	0.39	Gene	Genotyped	True-positive	True-positive
JH030K08r_113	1	54	57	35	21	0.38	0.38	Gene	Genotyped	True-positive	True-positive
JH030L18r_526	1	39	57	33	8	0.38	0.38	Gene	Genotyped	True-positive	True-positive
JH030M02r_323	1	39	62	35	21	0.29	0.29	Gene	Genotyped	True-positive	True-positive
JH030M05r_318	0.988	62	62	35	18	0.5	0.5	Gene	Genotyped	True-positive	True-positive
JH030N22r_525	0.965	62	62	32	6	0.5	0.5	Gene	Genotyped	True-positive	True-positive
JH030P03r_290	1	62	62	36	19	0.21	0.21	Gene	Genotyped	True-positive	True-positive
JH031E05r_395	1	62	68	33	8	0.25	0.25	Gene	Genotyped	True-positive	True-positive
JH031G16r_197	1	62	62	34	15	0.6	0.4	Gene	Genotyped	True-positive	True-positive
JH031H12r_153	0.988	44	59	35	18	0.5	0.5	Gene	Genotyped	True-positive	True-positive
JH031I06r_220	0.988	26	62	36	16	0.25	0.25	Gene	Genotyped	True-positive	True-positive
JH031L22r_97	0.949	43	52	32	13	0.54	0.46	Gene	Genotyped	True-positive	True-positive
JH032A13r_62	0.988	57	57	35	11	0.27	0.27	Gene	Genotyped	True-positive	True-positive
JH032E23r_163	0.949	59	68	35	11	0.36	0.36	Gene	Genotyped	True-positive	True-positive
JH032G06r_273	0.935	62	62	34	13	0.46	0.46	Gene	Genotyped	True-positive	True-positive
JH032G08r_391	1	52	62	36	13	0.23	0.23	Gene	Genotyped	True-positive	True-positive
JH032H04r_375	0.988	62	62	34	23	0.57	0.43	Gene	Genotyped	True-positive	True-positive
JH032H13r_181	0.976	62	62	34	13	0.54	0.46	Gene	Genotyped	True-positive	True-positive
JH032I16r_564	0.965	43	48	35	17	0.41	0.41	Gene	Genotyped	True-positive	True-positive
JH032J03r_305	1	62	68	35	12	0.42	0.42	Gene	Genotyped	True-positive	True-positive
JH032K08r_136	1	57	59	35	12	0.33	0.33	Gene	Genotyped	True-positive	True-positive
JH032N14r_324	1	62	62	36	16	0.25	0.25	Gene	Genotyped	True-positive	True-positive
JH032O04r_261	0.858	59	62	37	5	0.6	0.4	Gene	Genotyped	True-positive	True-positive
JH033B15r_66	0.988	68	68	34	12	0.5	0.5	Gene	Genotyped	True-positive	True-positive
JH033C04r_424	0.949	62	62	33	10	0.4	0.4	Gene	Genotyped	True-positive	True-positive
JH033C24r_673	1	48	48	35	18	0.56	0.44	Gene	Genotyped	True-positive	True-positive
JH033D07r_569	0.965	62	62	34	8	0.5	0.5	Gene	Genotyped	True-positive	True-positive
JH033H20r_236	0.976	62	68	35	16	0.38	0.38	Gene	Genotyped	True-positive	True-positive
JH033I17r_660	1	39	48	35	22	0.23	0.23	Gene	Genotyped	True-positive	True-positive
JH033J07r_183	0.988	62	68	34	10	0.3	0.3	Gene	Genotyped	True-positive	True-positive
JH033J18r_60	1	40	46	32	6	0.67	0.33	Gene	Genotyped	True-positive	True-positive
JH033K23r_387	0.915	62	62	36	11	0.36	0.36	Gene	Genotyped	True-positive	True-positive
JH033M17r_274	1	68	68	36	14	0.36	0.36	Gene	Genotyped	True-positive	True-positive
JH033O09r_301	1	68	68	36	16	0.5	0.5	Gene	Genotyped	True-positive	True-positive
JH034B03r_520	1	62	68	34	19	0.42	0.42	Gene	Genotyped	True-positive	True-positive
JH034B17r_330	1	62	62	36	18	0.28	0.28	Gene	Genotyped	True-positive	True-positive
JH034E22r_337	1	62	68	36	8	0.63	0.37	Gene	Genotyped	True-positive	True-positive
JH034P03r_172	1	57	57	35	10	0.5	0.5	Gene	Genotyped	True-positive	True-positive
JH035G04r_239	1	39	62	35	13	0.46	0.46	Gene	Genotyped	True-positive	True-positive
JH035G10r_133	0.765	43	57	36	7	0.43	0.43	Gene	Genotyped	True-positive	True-positive
JH035H03r_543	1	62	62	33	9	0.44	0.44	Gene	Genotyped	True-positive	True-positive
JH035H04r_337	1	62	68	36	20	0.3	0.3	Gene	Genotyped	True-positive	True-positive
JH035I08r_359	1	39	62	34	21	0.29	0.29	Gene	Genotyped	True-positive	True-positive
JH035N12r_272	0.965	68	68	34	12	0.58	0.42	Gene	Genotyped	True-positive	True-positive
JH035P07r_121	1	35	48	34	7	0.29	0.29	Gene	Genotyped	True-positive	True-positive
JH036A20r_354	1	62	62	35	25	0.32	0.32	Gene	Genotyped	True-positive	True-positive
JH036C01r_381	1	52	52	37	13	0.23	0.23	Gene	Genotyped	True-positive	True-positive
JH036D06r_337	1	62	62	34	32	0.47	0.47	Gene	Genotyped	True-positive	True-positive
JH036E09r_392	1	62	62	35	33	0.39	0.39	Gene	Genotyped	True-positive	True-positive
JH036F08r_636	1	43	57	34	12	0.25	0.25	Gene	Genotyped	True-positive	True-positive
JH036F16r_304	0.899	62	68	37	13	0.38	0.38	Gene	Genotyped	True-positive	True-positive
JH036G05r_223	0.988	57	57	35	32	0.53	0.47	Gene	Genotyped	True-positive	True-positive
JH036G18r_46	1	28	57	37	13	0.38	0.38	Gene	Genotyped	True-positive	True-positive
JH036G20r_308	1	62	62	36	9	0.33	0.33	Gene	Genotyped	True-positive	True-positive
JH036G21r_43	0.858	48	54	35	14	0.29	0.29	Gene	Genotyped	True-positive	True-positive
JH036I17r_320	0.935	62	62	36	20	0.35	0.35	Gene	Genotyped	True-positive	True-positive
JH036K06r_139	1	57	57	35	27	0.48	0.48	Gene	Genotyped	True-positive	True-positive
JH036K24r_241	0.965	62	62	34	16	0.31	0.31	Gene	Genotyped	True-positive	True-positive
JH036M03r_234	1	52	62	33	15	0.33	0.33	Gene	Genotyped	True-positive	True-positive
JH036O03r_649	1	52	57	37	6	0.67	0.33	Gene	Genotyped	True-positive	True-positive
JH036P11r_234	0.899	57	57	30	6	0.5	0.5	Gene	Genotyped	True-positive	True-positive
JH037D06r_218	1	54	57	37	6	0.33	0.33	Gene	Genotyped	True-positive	True-positive
JH037D19r_288	0.988	68	68	35	25	0.32	0.32	Gene	Genotyped	True-positive	True-positive
JH037D21r_113	0.976	57	68	37	10	0.3	0.3	Gene	Genotyped	True-positive	True-positive
JH037F08r_357	1	62	62	35	18	0.22	0.22	Gene	Genotyped	True-positive	True-positive
JH037F09r_662	0.935	48	59	34	19	0.32	0.32	Gene	Genotyped	True-positive	True-positive
JH037L13r_370	0.935	68	68	35	19	0.42	0.42	Gene	Genotyped	True-positive	True-positive
JH037M17r_512	1	62	62	35	11	0.27	0.27	Gene	Genotyped	True-positive	True-positive
JH037M22r_70	1	54	59	36	18	0.28	0.28	Gene	Genotyped	True-positive	True-positive
JH037M23r_313	1	68	68	36	8	0.63	0.37	Gene	Genotyped	True-positive	True-positive
JH038C14r_324	0.813	68	68	32	14	0.5	0.5	Gene	Genotyped	True-positive	True-positive
JH038F06r_375	1	62	62	31	14	0.36	0.36	Gene	Genotyped	True-positive	True-positive
JH038G07r_265	0.988	62	62	36	13	0.23	0.23	Gene	Genotyped	True-positive	True-positive
JH038J04r_213	1	62	62	34	16	0.5	0.5	Gene	Genotyped	True-positive	True-positive
JH038J24r_238	1	52	57	35	22	0.32	0.32	Gene	Genotyped	True-positive	True-positive
JH038N22r_460	1	62	62	35	23	0.26	0.26	Gene	Genotyped	True-positive	True-positive
JH039A09r_399	1	62	68	37	26	0.27	0.27	Gene	Genotyped	True-positive	True-positive
JH039A16r_543	1	62	68	36	19	0.37	0.37	Gene	Genotyped	True-positive	True-positive
JH039B08r_141	1	57	57	36	14	0.5	0.5	Gene	Genotyped	True-positive	True-positive
JH039E09r_112	0.988	68	68	36	26	0.46	0.46	Gene	Genotyped	True-positive	True-positive
JH039E21r_590	0.988	52	57	33	10	0.5	0.5	Gene	Genotyped	True-positive	True-positive
JH039G16r_257	0.996	57	57	35	16	0.38	0.38	Gene	Genotyped	True-positive	True-positive
JH039H07r_445	1	52	52	36	8	0.38	0.38	Gene	Genotyped	True-positive	True-positive
JH039I03r_114	0.996	68	68	36	13	0.23	0.23	Gene	Genotyped	True-positive	True-positive
JH039K09r_508	0.988	62	62	35	25	0.52	0.48	Gene	Genotyped	True-positive	True-positive
JH039L17r_470	0.988	43	52	33	9	0.33	0.33	Gene	Genotyped	True-positive	True-positive
JH039M13r_555	1	33	59	34	10	0.5	0.5	Gene	Genotyped	True-positive	True-positive
JH039N14r_249	1	62	62	34	24	0.46	0.46	Gene	Genotyped	True-positive	True-positive
JH039P12r_82	1	47	57	36	14	0.43	0.43	Gene	Genotyped	True-positive	True-positive
JH040I23r_56	0.988	48	57	36	16	0.5	0.5	Gene	Genotyped	True-positive	True-positive
JH040J10r_262	0.988	68	68	33	14	0.43	0.43	Gene	Genotyped	True-positive	True-positive
JH040K23r_78	0.976	31	59	34	7	0.57	0.43	Gene	Genotyped	True-positive	True-positive
JH040M08r_424	1	62	62	36	7	0.29	0.29	Gene	Genotyped	True-positive	True-positive
JH040N16r_195	0.996	62	62	34	23	0.52	0.48	Gene	Genotyped	True-positive	True-positive
JH040O05r_465	0.935	52	62	33	11	0.36	0.36	Gene	Genotyped	True-positive	True-positive
JH041A04r_356	0.935	62	68	36	23	0.3	0.3	Gene	Genotyped	True-positive	True-positive
JH041C02r_134	1	57	57	35	18	0.33	0.33	Gene	Genotyped	True-positive	True-positive
JH041F17r_339	0.996	35	47	32	11	0.36	0.36	Gene	Genotyped	True-positive	True-positive
JH041I17r_519	1	62	62	32	11	0.27	0.27	Gene	Genotyped	True-positive	True-positive
JH041M14r_398	0.988	62	68	33	9	0.44	0.44	Gene	Genotyped	True-positive	True-positive
JH041N06r_73	1	44	57	35	16	0.31	0.31	Gene	Genotyped	True-positive	True-positive
JH041N08r_302	1	62	62	35	16	0.31	0.31	Gene	Genotyped	True-positive	True-positive
JH042A12r_381	0.899	62	68	33	20	0.45	0.45	Gene	Genotyped	True-positive	True-positive
JH042E04r_262	1	62	68	36	23	0.35	0.35	Gene	Genotyped	True-positive	True-positive
JH042G12r_561	1	48	52	36	18	0.22	0.22	Gene	Genotyped	True-positive	True-positive
JH042H20r_614	1	59	59	34	15	0.53	0.47	Gene	Genotyped	True-positive	True-positive
JH042J18r_43	0.988	54	54	35	22	0.45	0.45	Gene	Genotyped	True-positive	True-positive
JH042J21r_637	1	42	57	33	18	0.33	0.33	Gene	Genotyped	True-positive	True-positive
JH042M05r_454	0.988	68	68	35	5	0.4	0.4	Gene	Genotyped	True-positive	True-positive
JH042O11r_34	0.965	42	50	35	20	0.4	0.4	Gene	Genotyped	True-positive	True-positive
JH042O16r_221	1	57	68	35	27	0.37	0.37	Gene	Genotyped	True-positive	True-positive
JH042P06r_44	0.949	50	50	35	17	0.24	0.24	Gene	Genotyped	True-positive	True-positive
JH043B18r_420	1	52	62	35	13	0.38	0.38	Gene	Genotyped	True-positive	True-positive
JH043F03r_471	1	62	68	33	14	0.36	0.36	Gene	Genotyped	True-positive	True-positive
JH043L13r_361	1	52	62	35	18	0.28	0.28	Gene	Genotyped	True-positive	True-positive
JH043L16r_154	0.965	59	68	37	9	0.33	0.33	Gene	Genotyped	True-positive	True-positive
JH043M11r_168	1	59	59	33	16	0.38	0.38	Gene	Genotyped	True-positive	True-positive
JH044A01r_310	0.988	35	47	35	20	0.3	0.3	Gene	Genotyped	True-positive	True-positive
JH044C11r_219	0.765	43	57	35	6	0.5	0.5	Gene	Genotyped	True-positive	True-positive
JH044G23r_282	0.935	62	62	33	18	0.44	0.44	Gene	Genotyped	True-positive	True-positive
JH044H08r_112	0.988	52	52	34	7	0.43	0.43	Gene	Genotyped	True-positive	True-positive
JH044I15r_308	0.988	62	68	32	17	0.59	0.41	Gene	Genotyped	True-positive	True-positive
JH044I17r_306	0.935	62	62	35	14	0.21	0.21	Gene	Genotyped	True-positive	True-positive
JH044I19r_279	1	54	57	30	12	0.42	0.42	Gene	Genotyped	True-positive	True-positive
JH044J02r_304	1	52	62	35	18	0.56	0.44	Gene	Genotyped	True-positive	True-positive
JH044J23r_177	1	52	59	36	19	0.32	0.32	Gene	Genotyped	True-positive	True-positive
JH044M08r_153	0.899	57	57	36	14	0.5	0.5	Gene	Genotyped	True-positive	True-positive
JH044M13r_443	1	62	68	35	25	0.48	0.48	Gene	Genotyped	True-positive	True-positive
JH044M14r_386	1	52	62	33	24	0.5	0.5	Gene	Genotyped	True-positive	True-positive
JH044M21r_396	0.965	52	52	33	18	0.5	0.5	Gene	Genotyped	True-positive	True-positive
JH045C23r_177	0.988	57	57	35	14	0.21	0.21	Gene	Genotyped	True-positive	True-positive
JH045D11r_236	1	52	62	35	18	0.44	0.44	Gene	Genotyped	True-positive	True-positive
JH045E17r_362	1	52	62	35	21	0.52	0.48	Gene	Genotyped	True-positive	True-positive
JH045F04r_239	0.935	62	62	34	15	0.27	0.27	Gene	Genotyped	True-positive	True-positive
JH046B10r_429	1	62	62	34	13	0.38	0.38	Gene	Genotyped	True-positive	True-positive
JH046B16r_257	0.988	57	57	34	26	0.35	0.35	Gene	Genotyped	True-positive	True-positive
JH046C11r_594	0.858	52	59	33	9	0.56	0.44	Gene	Genotyped	True-positive	True-positive
JH046D15r_628	1	52	59	36	16	0.25	0.25	Gene	Genotyped	True-positive	True-positive
JH046F04r_716	1	24	48	36	20	0.45	0.45	Gene	Genotyped	True-positive	True-positive
JH046F11r_507	1	52	52	34	19	0.37	0.37	Gene	Genotyped	True-positive	True-positive
JH046G01r_251	1	57	57	35	17	0.29	0.29	Gene	Genotyped	True-positive	True-positive
JH046N12r_132	0.988	48	57	33	15	0.6	0.4	Gene	Genotyped	True-positive	True-positive
JH046N14r_514	0.965	52	62	36	14	0.29	0.29	Gene	Genotyped	True-positive	True-positive
JH046O04r_455	1	62	62	35	32	0.41	0.41	Gene	Genotyped	True-positive	True-positive
JH046O16r_351	0.988	62	62	35	13	0.23	0.23	Gene	Genotyped	True-positive	True-positive
JH047A02r_345	1	62	62	36	16	0.56	0.44	Gene	Genotyped	True-positive	True-positive
JH047D12r_476	1	57	59	33	18	0.56	0.44	Gene	Genotyped	True-positive	True-positive
JH047E08r_537	1	52	52	35	29	0.52	0.48	Gene	Genotyped	True-positive	True-positive
JH047F12r_432	1	52	52	35	13	0.38	0.38	Gene	Genotyped	True-positive	True-positive
JH047I03r_280	1	43	52	34	11	0.36	0.36	Gene	Genotyped	True-positive	True-positive
JH050A21r_758	0.996	31	59	36	12	0.25	0.25	Gene	Genotyped	True-positive	True-positive
JH050B03r_27	0.965	43	59	35	10	0.5	0.5	Gene	Genotyped	True-positive	True-positive
JH050B12r_576	1	57	59	34	20	0.55	0.45	Gene	Genotyped	True-positive	True-positive
JH050D12r_249	0.965	68	68	36	11	0.27	0.27	Gene	Genotyped	True-positive	True-positive
JH050L10r_323	0.899	68	68	35	6	0.33	0.33	Gene	Genotyped	True-positive	True-positive
JH050N14r_197	1	68	68	33	10	0.3	0.3	Gene	Genotyped	True-positive	True-positive
JH050N22r_320	1	62	62	35	24	0.42	0.42	Gene	Genotyped	True-positive	True-positive
JH050O03r_414	0.965	52	57	36	15	0.4	0.4	Gene	Genotyped	True-positive	True-positive
JH050O14r_612	1	57	68	35	26	0.38	0.38	Gene	Genotyped	True-positive	True-positive
JH050O20r_260	0.858	62	62	33	9	0.56	0.44	Gene	Genotyped	True-positive	True-positive
JH051B14r_351	0.996	62	62	35	13	0.38	0.38	Gene	Genotyped	True-positive	True-positive
JH051D22r_643	1	46	59	36	24	0.54	0.46	Gene	Genotyped	True-positive	True-positive
JH051H19r_105	1	57	57	35	18	0.39	0.39	Gene	Genotyped	True-positive	True-positive
JH051J16r_119	0.988	68	68	34	20	0.35	0.35	Gene	Genotyped	True-positive	True-positive
JH051N02r_144	0.965	57	68	35	25	0.36	0.36	Gene	Genotyped	True-positive	True-positive
JH054C08r_729	0.899	37	48	33	9	0.44	0.44	Gene	Genotyped	True-positive	True-positive
JH054G15r_93	1	54	57	36	12	0.33	0.33	Gene	Genotyped	True-positive	True-positive
JH054H12r_649	1	57	59	33	30	0.47	0.47	Gene	Genotyped	True-positive	True-positive
JH054K08r_164	1	59	68	35	23	0.35	0.35	Gene	Genotyped	True-positive	True-positive
JH054L05r_62	1	42	59	35	22	0.45	0.45	Gene	Genotyped	True-positive	True-positive
JH054M19r_501	0.965	62	68	34	23	0.39	0.39	Gene	Genotyped	True-positive	True-positive
JH054P14r_475	1	41	57	36	18	0.39	0.39	Gene	Genotyped	True-positive	True-positive
JH055C01r_138	1	39	48	36	10	0.3	0.3	Gene	Genotyped	True-positive	True-positive
JH055C22r_242	1	52	57	35	28	0.46	0.46	Gene	Genotyped	True-positive	True-positive
JH055E09r_511	0.949	57	59	36	14	0.21	0.21	Gene	Genotyped	True-positive	True-positive
JH055F17r_99	0.949	57	68	30	9	0.44	0.44	Gene	Genotyped	True-positive	True-positive
JH055F20r_119	1	59	68	34	16	0.38	0.38	Gene	Genotyped	True-positive	True-positive
JH055H10r_114	0.899	57	57	37	10	0.6	0.4	Gene	Genotyped	True-positive	True-positive
JH055K21r_341	0.988	68	68	35	11	0.27	0.27	Gene	Genotyped	True-positive	True-positive
JH055L10r_316	1	62	62	33	8	0.5	0.5	Gene	Genotyped	True-positive	True-positive
JH055P17r_298	0.988	62	62	36	23	0.52	0.48	Gene	Genotyped	True-positive	True-positive
JH056A15r_66	0.976	42	57	35	23	0.48	0.48	Gene	Genotyped	True-positive	True-positive
JH056A20r_639	0.996	57	57	35	26	0.35	0.35	Gene	Genotyped	True-positive	True-positive
JH056B13r_366	1	62	62	34	11	0.64	0.36	Gene	Genotyped	True-positive	True-positive
JH056C03r_174	0.976	54	59	34	7	0.29	0.29	Gene	Genotyped	True-positive	True-positive
JH056D05r_674	0.965	36	48	34	26	0.38	0.38	Gene	Genotyped	True-positive	True-positive
JH056H11r_135	1	57	57	35	16	0.5	0.5	Gene	Genotyped	True-positive	True-positive
JH056K24r_237	0.935	62	62	35	13	0.38	0.38	Gene	Genotyped	True-positive	True-positive
JH056M01r_679	0.996	54	54	35	11	0.55	0.45	Gene	Genotyped	True-positive	True-positive
JH056M10r_609	0.988	57	59	32	6	0.5	0.5	Gene	Genotyped	True-positive	True-positive
JH056O11r_656	1	41	57	33	13	0.46	0.46	Gene	Genotyped	True-positive	True-positive
JH057E01r_379	1	68	68	35	16	0.56	0.44	Gene	Genotyped	True-positive	True-positive
JH057F17r_18	1	36	50	36	11	0.27	0.27	Gene	Genotyped	True-positive	True-positive
JH057G01r_401	0.988	62	68	34	22	0.36	0.36	Gene	Genotyped	True-positive	True-positive
JH057I21r_324	1	62	62	33	11	0.45	0.45	Gene	Genotyped	True-positive	True-positive
JH058A24r_446	1	45	57	36	15	0.4	0.4	Gene	Genotyped	True-positive	True-positive
JH058C06r_456	1	62	68	34	18	0.5	0.5	Gene	Genotyped	True-positive	True-positive
JH058F08r_399	0.765	52	52	35	6	0.5	0.5	Gene	Genotyped	True-positive	True-positive
JH058F16r_705	1	36	47	35	20	0.4	0.4	Gene	Genotyped	True-positive	True-positive
JH058G20r_147	1	68	68	36	12	0.33	0.33	Gene	Genotyped	True-positive	True-positive
JH058J16r_247	1	59	59	35	20	0.4	0.4	Gene	Genotyped	True-positive	True-positive
JH058L08r_330	1	68	68	35	15	0.33	0.33	Gene	Genotyped	True-positive	True-positive
JH058O08r_143	1	59	68	32	6	0.33	0.33	Gene	Genotyped	True-positive	True-positive
JH058O13r_129	1	57	57	36	27	0.3	0.3	Gene	Genotyped	True-positive	True-positive
JH058O14r_292	0.988	68	68	37	24	0.25	0.25	Gene	Genotyped	True-positive	True-positive
JH059A06r_659	1	57	57	36	22	0.55	0.45	Gene	Genotyped	True-positive	True-positive
JH059A08r_541	1	57	59	36	23	0.48	0.48	Gene	Genotyped	True-positive	True-positive
JH059A13r_355	1	62	68	36	8	0.38	0.38	Gene	Genotyped	True-positive	True-positive
JH059C12r_138	1	68	68	35	15	0.4	0.4	Gene	Genotyped	True-positive	True-positive
JH059C14r_417	1	62	62	32	9	0.56	0.44	Gene	Genotyped	True-positive	True-positive
JH059F09r_335	0.965	62	62	36	14	0.36	0.36	Gene	Genotyped	True-positive	True-positive
JH059F12r_219	0.988	62	62	33	17	0.53	0.47	Gene	Genotyped	True-positive	True-positive
JH059H03r_293	1	68	68	36	28	0.32	0.32	Gene	Genotyped	True-positive	True-positive
JH059H13r_557	0.976	39	52	34	16	0.5	0.5	Gene	Genotyped	True-positive	True-positive
JH059P12r_198	0.965	62	62	37	7	0.29	0.29	Gene	Genotyped	True-positive	True-positive
JH060E16r_274	1	62	62	36	13	0.69	0.31	Gene	Genotyped	True-positive	True-positive
JH061D10r_59	0.996	47	47	34	7	0.43	0.43	Gene	Genotyped	True-positive	True-positive
JH061G09r_163	1	68	68	34	29	0.41	0.41	Gene	Genotyped	True-positive	True-positive
JH061L16r_685	0.935	36	46	36	16	0.44	0.44	Gene	Genotyped	True-positive	True-positive
JH061M20r_381	0.988	62	62	33	19	0.32	0.32	Gene	Genotyped	True-positive	True-positive
JH062A17r_257	1	62	62	36	22	0.41	0.41	Gene	Genotyped	True-positive	True-positive
JH062B13r_285	1	62	62	32	12	0.5	0.5	Gene	Genotyped	True-positive	True-positive
JH062D12r_712	1	48	48	36	23	0.43	0.43	Gene	Genotyped	True-positive	True-positive
JH062E16r_663	1	57	59	34	15	0.27	0.27	Gene	Genotyped	True-positive	True-positive
JH062F15r_400	1	62	62	35	29	0.41	0.41	Gene	Genotyped	True-positive	True-positive
JH062H18r_191	1	62	68	35	24	0.46	0.46	Gene	Genotyped	True-positive	True-positive
JH062K13r_528	1	43	52	34	19	0.32	0.32	Gene	Genotyped	True-positive	True-positive
JH062K21r_102	0.965	57	57	35	34	0.5	0.5	Gene	Genotyped	True-positive	True-positive
JH062M04r_580	1	48	57	34	23	0.3	0.3	Gene	Genotyped	True-positive	True-positive
JH062M23r_304	1	45	62	36	12	0.67	0.33	Gene	Genotyped	True-positive	True-positive
JH062N19r_169	0.988	57	68	35	23	0.3	0.3	Gene	Genotyped	True-positive	True-positive
JH063A24r_138	1	54	59	37	10	0.6	0.4	Gene	Genotyped	True-positive	True-positive
JH063F23r_509	1	52	62	36	28	0.54	0.46	Gene	Genotyped	True-positive	True-positive
JH063H04r_99	1	57	57	36	14	0.43	0.43	Gene	Genotyped	True-positive	True-positive
JH063H13r_366	1	62	62	35	19	0.32	0.32	Gene	Genotyped	True-positive	True-positive
JH063I01r_385	1	62	62	36	21	0.48	0.48	Gene	Genotyped	True-positive	True-positive
JH063L23r_337	0.813	31	52	34	11	0.64	0.36	Gene	Genotyped	True-positive	True-positive
JH063M21r_604	0.899	30	57	35	18	0.28	0.28	Gene	Genotyped	True-positive	True-positive
JH064C15r_223	1	62	68	33	18	0.28	0.28	Gene	Genotyped	True-positive	True-positive
JH064F17r_513	0.988	52	52	36	22	0.23	0.23	Gene	Genotyped	True-positive	True-positive
JH064I20r_102	1	44	57	35	18	0.44	0.44	Gene	Genotyped	True-positive	True-positive
JH064J17r_277	1	62	62	35	21	0.24	0.24	Gene	Genotyped	True-positive	True-positive
JH064L05r_92	1	37	57	34	16	0.31	0.31	Gene	Genotyped	True-positive	True-positive
JH064M14r_178	1	62	62	36	23	0.22	0.22	Gene	Genotyped	True-positive	True-positive
JH064N15r_126	1	54	57	35	11	0.45	0.45	Gene	Genotyped	True-positive	True-positive
JH066A03r_568	1	52	52	35	32	0.44	0.44	Gene	Genotyped	True-positive	True-positive
JH066A04r_536	1	52	52	36	18	0.28	0.28	Gene	Genotyped	True-positive	True-positive
JH066B07r_309	0.988	62	68	35	25	0.36	0.36	Gene	Genotyped	True-positive	True-positive
JH066F11r_638	1	22	47	34	7	0.29	0.29	Gene	Genotyped	True-positive	True-positive
JH066K11r_383	0.772	43	52	36	14	0.43	0.43	Gene	Genotyped	True-positive	True-positive
JH066M23r_284	1	45	45	35	27	0.33	0.33	Gene	Genotyped	True-positive	True-positive
JH067E21r_316	0.935	62	62	33	9	0.33	0.33	Gene	Genotyped	True-positive	True-positive
JH067F02r_187	0.996	52	62	35	31	0.39	0.39	Gene	Genotyped	True-positive	True-positive
JH067F12r_262	0.988	62	62	34	17	0.35	0.35	Gene	Genotyped	True-positive	True-positive
JH067H05r_179	0.988	35	52	33	11	0.36	0.36	Gene	Genotyped	True-positive	True-positive
JH067H20r_316	0.965	43	62	35	10	0.3	0.3	Gene	Genotyped	True-positive	True-positive
JH068G08r_94	1	54	57	34	12	0.25	0.25	Gene	Genotyped	True-positive	True-positive
JH068G09r_600	1	62	62	35	17	0.59	0.41	Gene	Genotyped	True-positive	True-positive
JH068K15r_131	1	59	68	36	15	0.33	0.33	Gene	Genotyped	True-positive	True-positive
JH068K18r_500	1	57	57	34	20	0.25	0.25	Gene	Genotyped	True-positive	True-positive
JH068M02r_512	1	57	59	35	13	0.31	0.31	Gene	Genotyped	True-positive	True-positive
JH069E02r_312	1	52	62	34	7	0.43	0.43	Gene	Genotyped	True-positive	True-positive
JH070C11r_208	1	52	62	35	13	0.38	0.38	Gene	Genotyped	True-positive	True-positive
JH070E12r_178	0.988	62	62	36	16	0.44	0.44	Gene	Genotyped	True-positive	True-positive
JH070M02r_611	0.949	44	52	35	23	0.35	0.35	Gene	Genotyped	True-positive	True-positive
JH071A11r_460	1	59	68	33	13	0.31	0.31	Gene	Genotyped	True-positive	True-positive
JH071D03r_328	0.988	62	68	35	17	0.24	0.24	Gene	Genotyped	True-positive	True-positive
JH071E13r_346	1	68	68	36	11	0.36	0.36	Gene	Genotyped	True-positive	True-positive
JH071F13r_352	1	68	68	33	17	0.59	0.41	Gene	Genotyped	True-positive	True-positive
JH071L24r_338	0.965	62	62	34	16	0.25	0.25	Gene	Genotyped	True-positive	True-positive
JH071M12r_169	1	57	57	35	25	0.32	0.32	Gene	Genotyped	True-positive	True-positive
JH071M22r_248	1	68	68	34	17	0.53	0.47	Gene	Genotyped	True-positive	True-positive
JH071N07r_241	0.899	62	68	36	15	0.33	0.33	Gene	Genotyped	True-positive	True-positive
JH071P09r_239	0.996	62	62	33	16	0.38	0.38	Gene	Genotyped	True-positive	True-positive
JH072A17r_275	0.935	62	62	35	5	0.6	0.4	Gene	Genotyped	True-positive	True-positive
JH072E10r_242	0.988	57	57	34	17	0.53	0.47	Gene	Genotyped	True-positive	True-positive
JH072F22r_81	1	57	59	34	16	0.38	0.38	Gene	Genotyped	True-positive	True-positive
JH072H03r_330	0.899	62	62	37	5	0.4	0.4	Gene	Genotyped	True-positive	True-positive
JH072I08r_156	0.935	68	68	33	12	0.33	0.33	Gene	Genotyped	True-positive	True-positive
JH072O03r_309	0.935	62	62	36	21	0.33	0.33	Gene	Genotyped	True-positive	True-positive
JH072P16r_30	1	48	57	34	22	0.45	0.45	Gene	Genotyped	True-positive	True-positive
JH072P17r_218	0.976	62	62	34	25	0.4	0.4	Gene	Genotyped	True-positive	True-positive
JH073A15r_484	0.935	62	62	29	10	0.5	0.5	Gene	Genotyped	True-positive	True-positive
JH073D08r_220	0.899	57	68	32	9	0.44	0.44	Gene	Genotyped	True-positive	True-positive
JH073N04r_144	1	68	68	33	22	0.55	0.45	Gene	Genotyped	True-positive	True-positive
JH073N14r_503	1	43	48	35	13	0.31	0.31	Gene	Genotyped	True-positive	True-positive
JH073P12r_278	1	62	62	36	16	0.5	0.5	Gene	Genotyped	True-positive	True-positive
JH074B13r_255	0.988	62	62	36	16	0.44	0.44	Gene	Genotyped	True-positive	True-positive
JH074C13r_142	1	57	57	34	8	0.38	0.38	Gene	Genotyped	True-positive	True-positive
JH074C14r_349	1	62	62	33	10	0.5	0.5	Gene	Genotyped	True-positive	True-positive
JH074D02r_415	0.988	62	62	34	14	0.36	0.36	Gene	Genotyped	True-positive	True-positive
JH074F10r_166	0.965	57	57	37	11	0.45	0.45	Gene	Genotyped	True-positive	True-positive
JH074G05r_48	1	40	57	35	13	0.54	0.46	Gene	Genotyped	True-positive	True-positive
JH074M15r_559	0.965	62	62	34	13	0.23	0.23	Gene	Genotyped	True-positive	True-positive
JH074N06r_147	0.988	57	57	36	19	0.53	0.47	Gene	Genotyped	True-positive	True-positive
JH075A12r_505	0.988	62	62	36	24	0.21	0.21	Gene	Genotyped	True-positive	True-positive
JH075D01r_192	0.935	68	68	35	18	0.28	0.28	Gene	Genotyped	True-positive	True-positive
JH075D23r_231	1	59	59	33	17	0.29	0.29	Gene	Genotyped	True-positive	True-positive
JH075E17r_320	1	62	68	35	18	0.22	0.22	Gene	Genotyped	True-positive	True-positive
JH075E18r_282	0.899	52	54	36	12	0.25	0.25	Gene	Genotyped	True-positive	True-positive
JH075G05r_423	0.935	57	57	32	11	0.36	0.36	Gene	Genotyped	True-positive	True-positive
JH075M03r_427	1	52	62	35	10	0.5	0.5	Gene	Genotyped	True-positive	True-positive
JH075O08r_229	1	62	68	34	18	0.44	0.44	Gene	Genotyped	True-positive	True-positive
JH076B11r_751	1	39	46	35	33	0.42	0.42	Gene	Genotyped	True-positive	True-positive
JH076F06r_345	1	68	68	33	15	0.53	0.47	Gene	Genotyped	True-positive	True-positive
JH076F07r_129	0.976	59	59	36	15	0.33	0.33	Gene	Genotyped	True-positive	True-positive
JH076H03r_173	1	57	62	35	17	0.35	0.35	Gene	Genotyped	True-positive	True-positive
JH076M20r_121	0.935	57	68	36	13	0.23	0.23	Gene	Genotyped	True-positive	True-positive
JH076O09r_202	0.935	57	59	34	16	0.56	0.44	Gene	Genotyped	True-positive	True-positive
JH076O10r_234	0.899	59	59	34	7	0.57	0.43	Gene	Genotyped	True-positive	True-positive
JH076P11r_199	0.965	59	68	36	14	0.36	0.36	Gene	Genotyped	True-positive	True-positive
JH077C12r_281	1	62	62	34	22	0.55	0.45	Gene	Genotyped	True-positive	True-positive
JH077D14r_316	1	52	62	32	23	0.52	0.48	Gene	Genotyped	True-positive	True-positive
JH078H04r_639	0.988	52	54	35	17	0.29	0.29	Gene	Genotyped	True-positive	True-positive
JH078I19r_408	1	62	62	35	26	0.38	0.38	Gene	Genotyped	True-positive	True-positive
JH078M21r_444	1	57	57	36	15	0.4	0.4	Gene	Genotyped	True-positive	True-positive
JH078P12r_257	0.988	62	62	36	22	0.5	0.5	Gene	Genotyped	True-positive	True-positive
JM001E17r_517	0.965	52	57	34	16	0.44	0.44	Gene	Genotyped	True-positive	True-positive
JM001I09r_52	1	57	57	34	13	0.23	0.23	Gene	Genotyped	True-positive	True-positive
JM001K19r_225	1	62	62	36	19	0.21	0.21	Gene	Genotyped	True-positive	True-positive
JM001M06r_491	1	52	57	35	29	0.52	0.48	Gene	Genotyped	True-positive	True-positive
JM001M08r_476	0.858	52	57	35	9	0.33	0.33	Gene	Genotyped	True-positive	True-positive
JM001M21r_250	1	68	68	36	22	0.23	0.23	Gene	Genotyped	True-positive	True-positive
JM001N02r_195	0.899	62	62	36	14	0.36	0.36	Gene	Genotyped	True-positive	True-positive
JM002D04r_364	1	47	62	34	30	0.53	0.47	Gene	Genotyped	True-positive	True-positive
JM002F07r_179	1	62	62	34	11	0.36	0.36	Gene	Genotyped	True-positive	True-positive
JM002G12r_228	0.988	62	62	34	22	0.36	0.36	Gene	Genotyped	True-positive	True-positive
JM002H10r_197	1	32	52	30	11	0.64	0.36	Gene	Genotyped	True-positive	True-positive
JM002N17r_388	0.996	52	62	34	15	0.33	0.33	Gene	Genotyped	True-positive	True-positive
JM003B07r_541	0.965	57	57	35	23	0.3	0.3	Gene	Genotyped	True-positive	True-positive
JM003D13r_163	1	52	52	33	10	0.3	0.3	Gene	Genotyped	True-positive	True-positive
JM003J17r_348	0.899	47	62	37	9	0.33	0.33	Gene	Genotyped	True-positive	True-positive
JM003N13r_366	1	62	68	35	13	0.38	0.38	Gene	Genotyped	True-positive	True-positive
JM004A19r_334	1	42	57	35	25	0.48	0.48	Gene	Genotyped	True-positive	True-positive
JM004L19r_571	1	43	57	37	9	0.44	0.44	Gene	Genotyped	True-positive	True-positive
JM004N01r_346	1	52	52	34	20	0.3	0.3	Gene	Genotyped	True-positive	True-positive
JM004P21r_565	1	52	59	33	12	0.5	0.5	Gene	Genotyped	True-positive	True-positive
JM005D02r_56	1	54	57	35	28	0.32	0.32	Gene	Genotyped	True-positive	True-positive
JM005E16r_662	1	46	54	35	13	0.38	0.38	Gene	Genotyped	True-positive	True-positive
JM005G08r_381	1	62	62	34	19	0.42	0.42	Gene	Genotyped	True-positive	True-positive
JM005H08r_45	1	48	54	36	20	0.4	0.4	Gene	Genotyped	True-positive	True-positive
JM005H16r_561	1	62	62	36	10	0.4	0.4	Gene	Genotyped	True-positive	True-positive
JM005I09r_447	0.988	62	62	32	9	0.33	0.33	Gene	Genotyped	True-positive	True-positive
JM005L17r_480	1	62	68	33	24	0.42	0.42	Gene	Genotyped	True-positive	True-positive
JM005M16r_200	1	57	57	36	26	0.38	0.38	Gene	Genotyped	True-positive	True-positive
JM005M21r_262	0.935	52	62	32	16	0.38	0.38	Gene	Genotyped	True-positive	True-positive
JM005N09r_282	1	62	62	31	15	0.6	0.4	Gene	Genotyped	True-positive	True-positive
JM006B12r_356	0.965	52	62	34	15	0.27	0.27	Gene	Genotyped	True-positive	True-positive
JM006C04r_33	0.714	52	52	34	11	0.55	0.45	Gene	Genotyped	True-positive	True-positive
JM006C20r_408	0.9	39	62	34	7	0.43	0.43	Gene	Genotyped	True-positive	True-positive
JM006D21r_58	1	47	57	35	14	0.57	0.43	Gene	Genotyped	True-positive	True-positive
JM006E11r_191	1	62	62	32	7	0.57	0.43	Gene	Genotyped	True-positive	True-positive
JM006F19r_457	1	57	59	33	12	0.33	0.33	Gene	Genotyped	True-positive	True-positive
JM006G12r_275	0.996	62	68	36	15	0.27	0.27	Gene	Genotyped	True-positive	True-positive
JM006J08r_378	0.935	62	62	34	14	0.5	0.5	Gene	Genotyped	True-positive	True-positive
JM006J12r_167	0.965	52	52	34	16	0.44	0.44	Gene	Genotyped	True-positive	True-positive
JM006K19r_388	1	46	57	33	13	0.46	0.46	Gene	Genotyped	True-positive	True-positive
JM006M14r_305	0.976	62	62	36	19	0.26	0.26	Gene	Genotyped	True-positive	True-positive
JM006N08r_235	1	62	62	35	20	0.4	0.4	Gene	Genotyped	True-positive	True-positive
JM006O06r_159	0.949	59	62	34	8	0.38	0.38	Gene	Genotyped	True-positive	True-positive
JM006O09r_98	0.965	52	68	32	14	0.5	0.5	Gene	Genotyped	True-positive	True-positive
JM006P17r_169	1	52	52	35	19	0.26	0.26	Gene	Genotyped	True-positive	True-positive
JM008D02r_432	1	54	62	33	12	0.42	0.42	Gene	Genotyped	True-positive	True-positive
JM008D16r_208	1	62	62	33	18	0.44	0.44	Gene	Genotyped	True-positive	True-positive
JM008D21r_52	0.976	57	59	35	23	0.26	0.26	Gene	Genotyped	True-positive	True-positive
JM008E04r_204	0.765	57	57	36	7	0.43	0.43	Gene	Genotyped	True-positive	True-positive
JM008F01r_129	0.935	57	59	33	12	0.33	0.33	Gene	Genotyped	True-positive	True-positive
JM008G16r_593	1	57	57	34	14	0.36	0.36	Gene	Genotyped	True-positive	True-positive
JM008I16r_245	0.976	62	62	34	16	0.31	0.31	Gene	Genotyped	True-positive	True-positive
JM008I20r_184	1	57	59	35	20	0.3	0.3	Gene	Genotyped	True-positive	True-positive
JM008O18r_602	0.858	57	59	34	11	0.55	0.45	Gene	Genotyped	True-positive	True-positive
JM009B10r_328	0.949	52	62	36	21	0.29	0.29	Gene	Genotyped	True-positive	True-positive
JM009D15r_283	1	62	62	35	27	0.41	0.41	Gene	Genotyped	True-positive	True-positive
JM009E06r_265	0.988	62	62	36	14	0.36	0.36	Gene	Genotyped	True-positive	True-positive
JM009F09r_346	1	52	62	35	17	0.47	0.47	Gene	Genotyped	True-positive	True-positive
JM009H05r_343	1	62	62	35	11	0.45	0.45	Gene	Genotyped	True-positive	True-positive
JM009H14r_89	0.915	52	59	32	6	0.5	0.5	Gene	Genotyped	True-positive	True-positive
JM009M18r_378	0.988	62	68	36	8	0.5	0.5	Gene	Genotyped	True-positive	True-positive
JM010B24r_377	1	62	62	34	16	0.31	0.31	Gene	Genotyped	True-positive	True-positive
JM010H19r_660	0.935	59	68	35	10	0.6	0.4	Gene	Genotyped	True-positive	True-positive
JM010K02r_259	0.965	62	62	30	8	0.5	0.5	Gene	Genotyped	True-positive	True-positive
JM010K19r_430	1	45	45	37	5	0.4	0.4	Gene	Genotyped	True-positive	True-positive
JM010K24r_406	1	52	62	36	13	0.23	0.23	Gene	Genotyped	True-positive	True-positive
JM010N06r_345	1	62	62	37	27	0.41	0.41	Gene	Genotyped	True-positive	True-positive
JM010N09r_491	1	52	52	36	34	0.38	0.38	Gene	Genotyped	True-positive	True-positive
JM011C14r_412	1	62	62	35	10	0.3	0.3	Gene	Genotyped	True-positive	True-positive
JM011D16r_234	0.988	57	59	34	16	0.31	0.31	Gene	Genotyped	True-positive	True-positive
JM011D19r_56	1	59	68	34	8	0.63	0.37	Gene	Genotyped	True-positive	True-positive
JM011M12r_555	0.988	57	59	34	22	0.5	0.5	Gene	Genotyped	True-positive	True-positive
JM011N13r_403	1	62	62	35	32	0.56	0.44	Gene	Genotyped	True-positive	True-positive
JM011N14r_346	0.976	62	62	35	24	0.29	0.29	Gene	Genotyped	True-positive	True-positive
JM011N18r_396	1	62	62	34	28	0.54	0.46	Gene	Genotyped	True-positive	True-positive
JM011P19r_264	1	59	59	33	14	0.43	0.43	Gene	Genotyped	True-positive	True-positive
JM012C07r_478	0.996	62	62	33	12	0.25	0.25	Gene	Genotyped	True-positive	True-positive
JM012D03r_90	1	57	59	35	13	0.46	0.46	Gene	Genotyped	True-positive	True-positive
JM012G24r_142	1	48	48	35	23	0.48	0.48	Gene	Genotyped	True-positive	True-positive
JM012H02r_384	0.976	43	52	35	12	0.25	0.25	Gene	Genotyped	True-positive	True-positive
JM012H03r_298	1	62	62	35	24	0.33	0.33	Gene	Genotyped	True-positive	True-positive
JM012H10r_124	1	57	57	34	24	0.58	0.42	Gene	Genotyped	True-positive	True-positive
JM012I18r_102	1	59	59	35	13	0.38	0.38	Gene	Genotyped	True-positive	True-positive
JM012J17r_373	0.858	43	62	37	7	0.29	0.29	Gene	Genotyped	True-positive	True-positive
JM012L01r_343	1	57	57	35	11	0.55	0.45	Gene	Genotyped	True-positive	True-positive
JM012O09r_461	1	52	62	36	10	0.5	0.5	Gene	Genotyped	True-positive	True-positive
JM012O14r_656	1	42	48	34	10	0.4	0.4	Gene	Genotyped	True-positive	True-positive
JM013D22r_638	0.996	48	57	34	17	0.35	0.35	Gene	Genotyped	True-positive	True-positive
JM013F13r_124	0.9	57	68	36	21	0.33	0.33	Gene	Genotyped	True-positive	True-positive
JM013F24r_564	1	52	57	35	12	0.25	0.25	Gene	Genotyped	True-positive	True-positive
JM013J17r_54	1	57	57	35	11	0.64	0.36	Gene	Genotyped	True-positive	True-positive
JM013K07r_626	1	48	57	34	16	0.63	0.37	Gene	Genotyped	True-positive	True-positive
JM013O20r_477	0.988	62	62	33	17	0.47	0.47	Gene	Genotyped	True-positive	True-positive
JM014D17r_68	0.988	54	57	37	33	0.39	0.39	Gene	Genotyped	True-positive	True-positive
JM014G11r_63	1	57	68	34	31	0.48	0.48	Gene	Genotyped	True-positive	True-positive
JM014I17r_211	1	45	52	35	22	0.27	0.27	Gene	Genotyped	True-positive	True-positive
JM014L11r_129	1	57	59	34	25	0.36	0.36	Gene	Genotyped	True-positive	True-positive
JM014L17r_506	0.858	62	62	34	10	0.3	0.3	Gene	Genotyped	True-positive	True-positive
JM014M01r_204	0.842	62	62	33	15	0.6	0.4	Gene	Genotyped	True-positive	True-positive
JM016A21r_399	1	62	62	34	10	0.3	0.3	Gene	Genotyped	True-positive	True-positive
JM016D06r_397	1	62	62	35	15	0.27	0.27	Gene	Genotyped	True-positive	True-positive
JM016E19r_317	0.965	54	62	33	15	0.27	0.27	Gene	Genotyped	True-positive	True-positive
JM016F04r_354	0.935	52	62	33	23	0.48	0.48	Gene	Genotyped	True-positive	True-positive
JM016G04r_437	1	57	57	36	26	0.31	0.31	Gene	Genotyped	True-positive	True-positive
JM016G08r_157	1	57	57	36	22	0.23	0.23	Gene	Genotyped	True-positive	True-positive
JM016H16r_420	1	62	62	35	20	0.4	0.4	Gene	Genotyped	True-positive	True-positive
JM016I06r_97	0.988	35	52	34	12	0.58	0.42	Gene	Genotyped	True-positive	True-positive
JM016O05r_296	0.976	35	62	34	19	0.26	0.26	Gene	Genotyped	True-positive	True-positive
JM017B17r_669	0.965	48	59	37	9	0.33	0.33	Gene	Genotyped	True-positive	True-positive
JM017B20r_535	0.949	62	62	36	17	0.29	0.29	Gene	Genotyped	True-positive	True-positive
JM017C09r_296	1	62	62	35	10	0.4	0.4	Gene	Genotyped	True-positive	True-positive
JM017E18r_159	0.813	68	68	36	8	0.38	0.38	Gene	Genotyped	True-positive	True-positive
JM017H12r_84	0.813	48	57	35	5	0.6	0.4	Gene	Genotyped	True-positive	True-positive
JM017I05r_479	0.988	62	68	36	26	0.31	0.31	Gene	Genotyped	True-positive	True-positive
JM017J16r_39	0.988	52	62	35	13	0.38	0.38	Gene	Genotyped	True-positive	True-positive
JM017N20r_349	1	68	68	36	20	0.3	0.3	Gene	Genotyped	True-positive	True-positive
JM017O05r_408	0.935	62	62	35	15	0.47	0.47	Gene	Genotyped	True-positive	True-positive
JM017O07r_194	0.965	62	68	34	8	0.38	0.38	Gene	Genotyped	True-positive	True-positive
JM018E09r_230	0.988	68	68	35	26	0.38	0.38	Gene	Genotyped	True-positive	True-positive
JM018K05r_137	0.765	57	59	35	6	0.5	0.5	Gene	Genotyped	True-positive	True-positive
JM018K22r_431	0.996	59	59	34	16	0.44	0.44	Gene	Genotyped	True-positive	True-positive
JM018L05r_427	0.813	54	62	35	13	0.54	0.46	Gene	Genotyped	True-positive	True-positive
JM018L24r_260	0.935	62	62	33	8	0.38	0.38	Gene	Genotyped	True-positive	True-positive
JM018M05r_222	0.988	62	68	36	22	0.45	0.45	Gene	Genotyped	True-positive	True-positive
JM019A17r_368	0.988	62	62	32	14	0.36	0.36	Gene	Genotyped	True-positive	True-positive
JM019B16r_113	1	48	59	34	13	0.23	0.23	Gene	Genotyped	True-positive	True-positive
JM019C04r_97	0.965	50	52	35	6	0.33	0.33	Gene	Genotyped	True-positive	True-positive
JM019D02r_621	1	37	48	34	26	0.54	0.46	Gene	Genotyped	True-positive	True-positive
JM019D22r_211	0.988	62	62	37	26	0.38	0.38	Gene	Genotyped	True-positive	True-positive
JM019E11r_143	0.899	59	59	36	23	0.39	0.39	Gene	Genotyped	True-positive	True-positive
JM019E15r_304	0.976	40	57	36	16	0.25	0.25	Gene	Genotyped	True-positive	True-positive
JM019I21r_30	0.858	41	48	34	7	0.43	0.43	Gene	Genotyped	True-positive	True-positive
JM019K04r_258	0.996	52	52	33	12	0.42	0.42	Gene	Genotyped	True-positive	True-positive
JM019L05r_619	1	47	57	29	10	0.4	0.4	Gene	Genotyped	True-positive	True-positive
JM019N14r_300	1	62	62	35	13	0.23	0.23	Gene	Genotyped	True-positive	True-positive
JM019P08r_366	1	62	62	36	23	0.35	0.35	Gene	Genotyped	True-positive	True-positive
JM020B11r_420	1	68	68	35	19	0.21	0.21	Gene	Genotyped	True-positive	True-positive
JM020D15r_188	1	62	62	36	12	0.25	0.25	Gene	Genotyped	True-positive	True-positive
JM020D21r_690	1	39	59	36	14	0.29	0.29	Gene	Genotyped	True-positive	True-positive
JM020H11r_393	0.858	62	62	37	5	0.4	0.4	Gene	Genotyped	True-positive	True-positive
JM020H20r_204	1	68	68	34	16	0.44	0.44	Gene	Genotyped	True-positive	True-positive
JM020K08r_559	1	43	57	34	8	0.5	0.5	Gene	Genotyped	True-positive	True-positive
JM020L06r_285	1	62	68	36	22	0.23	0.23	Gene	Genotyped	True-positive	True-positive
JM020M08r_387	1	62	68	35	27	0.37	0.37	Gene	Genotyped	True-positive	True-positive
JM020N03r_332	0.988	62	68	36	21	0.62	0.38	Gene	Genotyped	True-positive	True-positive
JM020P05r_27	0.965	37	48	37	7	0.29	0.29	Gene	Genotyped	True-positive	True-positive
JM021A06r_499	1	59	68	36	15	0.33	0.33	Gene	Genotyped	True-positive	True-positive
JM021D21r_294	0.949	62	62	33	14	0.29	0.29	Gene	Genotyped	True-positive	True-positive
JM021E09r_138	1	57	57	32	16	0.44	0.44	Gene	Genotyped	True-positive	True-positive
JM021E19r_615	0.988	57	59	36	8	0.63	0.37	Gene	Genotyped	True-positive	True-positive
JM021H19r_14	0.858	48	54	37	5	0.6	0.4	Gene	Genotyped	True-positive	True-positive
JM021I06r_462	0.965	62	68	36	14	0.29	0.29	Gene	Genotyped	True-positive	True-positive
JM021I09r_273	0.988	62	68	37	7	0.29	0.29	Gene	Genotyped	True-positive	True-positive
JM021L03r_430	1	62	62	36	26	0.27	0.27	Gene	Genotyped	True-positive	True-positive
JM021M13r_121	0.996	57	59	35	21	0.48	0.48	Gene	Genotyped	True-positive	True-positive
JM021N10r_362	0.965	52	52	35	32	0.59	0.41	Gene	Genotyped	True-positive	True-positive
JM021P15r_267	1	62	62	36	14	0.29	0.29	Gene	Genotyped	True-positive	True-positive
JM022A11r_82	0.988	43	59	33	15	0.33	0.33	Gene	Genotyped	True-positive	True-positive
JM022C06r_367	1	62	62	36	24	0.38	0.38	Gene	Genotyped	True-positive	True-positive
JM022F12r_116	1	57	57	33	12	0.33	0.33	Gene	Genotyped	True-positive	True-positive
JM022F17r_262	1	68	68	36	21	0.48	0.48	Gene	Genotyped	True-positive	True-positive
JM022G01r_74	1	47	47	36	20	0.3	0.3	Gene	Genotyped	True-positive	True-positive
JM022G20r_303	0.965	68	68	34	12	0.33	0.33	Gene	Genotyped	True-positive	True-positive
JM022H17r_129	1	68	68	35	24	0.29	0.29	Gene	Genotyped	True-positive	True-positive
JM022K17r_328	1	68	68	34	24	0.46	0.46	Gene	Genotyped	True-positive	True-positive
JM023B02r_285	1	52	52	34	23	0.39	0.39	Gene	Genotyped	True-positive	True-positive
JM023B06r_233	1	62	62	33	16	0.44	0.44	Gene	Genotyped	True-positive	True-positive
JM023C17r_34	0.915	50	68	33	6	0.5	0.5	Gene	Genotyped	True-positive	True-positive
JM023E14r_164	0.965	59	59	35	20	0.25	0.25	Gene	Genotyped	True-positive	True-positive
JM023E18r_305	1	39	62	37	31	0.48	0.48	Gene	Genotyped	True-positive	True-positive
JM023E21r_209	0.935	59	59	35	12	0.42	0.42	Gene	Genotyped	True-positive	True-positive
JM023I04r_408	1	62	62	34	18	0.39	0.39	Gene	Genotyped	True-positive	True-positive
JM023I12r_175	0.9	57	59	35	15	0.4	0.4	Gene	Genotyped	True-positive	True-positive
JM026C03r_471	0.996	62	68	32	9	0.33	0.33	Gene	Genotyped	True-positive	True-positive
JM026D13r_392	0.988	52	62	33	22	0.41	0.41	Gene	Genotyped	True-positive	True-positive
JM026G15r_170	0.988	59	59	34	16	0.31	0.31	Gene	Genotyped	True-positive	True-positive
JM026K22r_136	0.935	59	59	36	8	0.5	0.5	Gene	Genotyped	True-positive	True-positive
JM027C24r_151	0.935	43	59	35	6	0.33	0.33	Gene	Genotyped	True-positive	True-positive
JM027E19r_409	1	62	62	33	15	0.33	0.33	Gene	Genotyped	True-positive	True-positive
JM027F08r_99	1	54	54	36	14	0.29	0.29	Gene	Genotyped	True-positive	True-positive
JM027F14r_161	0.965	62	68	35	24	0.38	0.38	Gene	Genotyped	True-positive	True-positive
JM027F17r_669	1	47	50	36	25	0.32	0.32	Gene	Genotyped	True-positive	True-positive
JM027L02r_391	0.965	62	62	33	17	0.35	0.35	Gene	Genotyped	True-positive	True-positive
JM027L07r_383	1	62	62	34	25	0.44	0.44	Gene	Genotyped	True-positive	True-positive
JM027O20r_299	0.899	62	62	36	12	0.42	0.42	Gene	Genotyped	True-positive	True-positive
JM028A16r_394	1	62	62	34	19	0.42	0.42	Gene	Genotyped	True-positive	True-positive
JM028B24r_120	1	57	57	36	29	0.28	0.28	Gene	Genotyped	True-positive	True-positive
JM028C01r_207	0.988	62	62	35	15	0.4	0.4	Gene	Genotyped	True-positive	True-positive
JM028C20r_59	1	57	68	35	6	0.33	0.33	Gene	Genotyped	True-positive	True-positive
JM028E15r_225	1	62	68	34	24	0.42	0.42	Gene	Genotyped	True-positive	True-positive
JM028G09r_170	0.899	52	52	33	5	0.4	0.4	Gene	Genotyped	True-positive	True-positive
JM028G17r_485	1	62	62	36	17	0.24	0.24	Gene	Genotyped	True-positive	True-positive
JM028H13r_517	1	35	57	32	6	0.67	0.33	Gene	Genotyped	True-positive	True-positive
JM028I17r_323	0.899	62	62	34	12	0.33	0.33	Gene	Genotyped	True-positive	True-positive
JM028J02r_131	0.965	57	68	32	11	0.45	0.45	Gene	Genotyped	True-positive	True-positive
JM028J08r_93	0.935	57	59	35	6	0.5	0.5	Gene	Genotyped	True-positive	True-positive
JM028L18r_583	0.915	36	48	35	22	0.45	0.45	Gene	Genotyped	True-positive	True-positive
JM028N10r_331	0.935	62	62	31	9	0.56	0.44	Gene	Genotyped	True-positive	True-positive
JM028O17r_62	1	57	57	34	21	0.57	0.43	Gene	Genotyped	True-positive	True-positive
JM029D02r_130	1	68	68	35	11	0.45	0.45	Gene	Genotyped	True-positive	True-positive
JM029F09r_176	0.877	59	59	32	14	0.5	0.5	Gene	Genotyped	True-positive	True-positive
JM029J05r_213	0.965	59	68	32	10	0.5	0.5	Gene	Genotyped	True-positive	True-positive
JM029J08r_508	0.965	54	57	36	14	0.29	0.29	Gene	Genotyped	True-positive	True-positive
JM029J20r_376	0.813	62	62	35	10	0.4	0.4	Gene	Genotyped	True-positive	True-positive
JM029K15r_48	0.976	68	68	32	16	0.38	0.38	Gene	Genotyped	True-positive	True-positive
JM030D16r_582	1	54	59	33	17	0.29	0.29	Gene	Genotyped	True-positive	True-positive
JM030E23r_218	0.935	57	57	32	12	0.42	0.42	Gene	Genotyped	True-positive	True-positive
JM030I07r_342	1	62	62	33	21	0.43	0.43	Gene	Genotyped	True-positive	True-positive
JM030L24r_271	1	62	62	35	20	0.4	0.4	Gene	Genotyped	True-positive	True-positive
JM031C18r_620	0.899	48	48	33	9	0.33	0.33	Gene	Genotyped	True-positive	True-positive
JM031D19r_416	1	52	62	32	13	0.31	0.31	Gene	Genotyped	True-positive	True-positive
JM031D22r_380	1	52	62	35	17	0.47	0.47	Gene	Genotyped	True-positive	True-positive
JM031F23r_407	0.996	52	62	36	14	0.29	0.29	Gene	Genotyped	True-positive	True-positive
JM031K13r_214	0.988	57	57	34	19	0.42	0.42	Gene	Genotyped	True-positive	True-positive
JM031P19r_51	0.765	57	57	35	5	0.4	0.4	Gene	Genotyped	True-positive	True-positive
JM031P21r_133	1	48	54	33	19	0.42	0.42	Gene	Genotyped	True-positive	True-positive
JM032A01r_153	0.996	52	57	36	14	0.29	0.29	Gene	Genotyped	True-positive	True-positive
JM032A14r_241	0.965	68	68	34	23	0.43	0.43	Gene	Genotyped	True-positive	True-positive
JM032B12r_703	0.988	30	47	32	10	0.4	0.4	Gene	Genotyped	True-positive	True-positive
JM032C18r_216	0.988	68	68	36	20	0.25	0.25	Gene	Genotyped	True-positive	True-positive
JM032F06r_706	1	37	48	35	13	0.38	0.38	Gene	Genotyped	True-positive	True-positive
JM032F13r_541	0.813	50	57	36	11	0.36	0.36	Gene	Genotyped	True-positive	True-positive
JM032H03r_322	1	62	62	32	13	0.38	0.38	Gene	Genotyped	True-positive	True-positive
JM032H09r_398	1	62	62	34	17	0.41	0.41	Gene	Genotyped	True-positive	True-positive
JM032H11r_520	0.935	52	62	36	12	0.42	0.42	Gene	Genotyped	True-positive	True-positive
JM032J20r_235	1	62	62	34	12	0.25	0.25	Gene	Genotyped	True-positive	True-positive
JM032M23r_369	1	52	62	35	27	0.63	0.37	Gene	Genotyped	True-positive	True-positive
JM033B14r_249	0.834	62	62	35	20	0.4	0.4	Gene	Genotyped	True-positive	True-positive
JM033D14r_164	0.996	62	68	35	15	0.47	0.47	Gene	Genotyped	True-positive	True-positive
JM033D19r_390	0.988	68	68	34	13	0.23	0.23	Gene	Genotyped	True-positive	True-positive
JM033F09r_163	1	62	62	35	23	0.43	0.43	Gene	Genotyped	True-positive	True-positive
JM033G04r_198	0.899	62	62	34	12	0.33	0.33	Gene	Genotyped	True-positive	True-positive
JM033H07r_269	1	62	62	34	7	0.57	0.43	Gene	Genotyped	True-positive	True-positive
JM033H12r_38	1	48	57	33	16	0.5	0.5	Gene	Genotyped	True-positive	True-positive
JM033I01r_290	1	52	54	35	13	0.38	0.38	Gene	Genotyped	True-positive	True-positive
JM033I15r_500	0.988	57	68	35	19	0.53	0.47	Gene	Genotyped	True-positive	True-positive
JM033K10r_287	0.935	62	62	36	12	0.5	0.5	Gene	Genotyped	True-positive	True-positive
JM033M03r_289	0.988	62	62	33	15	0.47	0.47	Gene	Genotyped	True-positive	True-positive
JM033O08r_333	0.899	52	52	33	5	0.4	0.4	Gene	Genotyped	True-positive	True-positive
JM033P07r_344	0.988	62	68	29	7	0.43	0.43	Gene	Genotyped	True-positive	True-positive
JM034O03r_196	0.988	68	68	37	29	0.38	0.38	Gene	Genotyped	True-positive	True-positive
JM034O17r_156	1	57	59	32	11	0.36	0.36	Gene	Genotyped	True-positive	True-positive
JM038B09r_230	0.949	62	62	33	11	0.27	0.27	Gene	Genotyped	True-positive	True-positive
JM038B19r_148	0.996	57	68	35	25	0.36	0.36	Gene	Genotyped	True-positive	True-positive
JM038D07r_371	0.988	57	59	35	21	0.43	0.43	Gene	Genotyped	True-positive	True-positive
JM038F08r_657	1	48	48	34	19	0.37	0.37	Gene	Genotyped	True-positive	True-positive
JM038G13r_545	0.988	52	52	35	12	0.33	0.33	Gene	Genotyped	True-positive	True-positive
JM038I09r_120	1	57	59	34	11	0.36	0.36	Gene	Genotyped	True-positive	True-positive
JM038N16r_136	0.858	68	68	32	6	0.5	0.5	Gene	Genotyped	True-positive	True-positive
JM038O01r_203	1	54	59	33	15	0.53	0.47	Gene	Genotyped	True-positive	True-positive
JM038P17r_61	1	68	68	33	10	0.4	0.4	Gene	Genotyped	True-positive	True-positive
JM039A11r_291	1	62	68	36	17	0.35	0.35	Gene	Genotyped	True-positive	True-positive
JM039E20r_238	0.935	68	68	35	14	0.43	0.43	Gene	Genotyped	True-positive	True-positive
JM039F04r_497	0.996	62	62	33	14	0.5	0.5	Gene	Genotyped	True-positive	True-positive
JM039G03r_668	1	25	57	33	14	0.57	0.43	Gene	Genotyped	True-positive	True-positive
JM039N14r_233	1	35	52	33	20	0.35	0.35	Gene	Genotyped	True-positive	True-positive
JM039O19r_422	0.915	52	62	33	12	0.42	0.42	Gene	Genotyped	True-positive	True-positive
JM040C11r_41	0.988	32	57	33	17	0.47	0.47	Gene	Genotyped	True-positive	True-positive
JM040C14r_112	1	52	52	34	15	0.4	0.4	Gene	Genotyped	True-positive	True-positive
JM040G07r_233	0.976	62	62	35	15	0.6	0.4	Gene	Genotyped	True-positive	True-positive
JM040G20r_248	1	62	62	30	13	0.54	0.46	Gene	Genotyped	True-positive	True-positive
JM040K15r_185	0.965	62	62	34	8	0.38	0.38	Gene	Genotyped	True-positive	True-positive
JM040O18r_98	0.996	57	57	35	25	0.4	0.4	Gene	Genotyped	True-positive	True-positive
JM040P06r_11	0.988	48	59	34	11	0.55	0.45	Gene	Genotyped	True-positive	True-positive
JM042E07r_39	1	48	57	33	19	0.47	0.47	Gene	Genotyped	True-positive	True-positive
JM042E24r_127	1	57	59	36	15	0.27	0.27	Gene	Genotyped	True-positive	True-positive
JM042F02r_327	1	62	62	34	12	0.58	0.42	Gene	Genotyped	True-positive	True-positive
JM042H06r_240	0.988	62	62	36	14	0.36	0.36	Gene	Genotyped	True-positive	True-positive
JM042H22r_172	0.935	62	62	35	13	0.38	0.38	Gene	Genotyped	True-positive	True-positive
JM042J21r_564	1	48	59	36	10	0.3	0.3	Gene	Genotyped	True-positive	True-positive
JM042K01r_223	1	43	52	37	14	0.21	0.21	Gene	Genotyped	True-positive	True-positive
JM042K24r_49	1	57	57	35	22	0.27	0.27	Gene	Genotyped	True-positive	True-positive
JM042M05r_100	1	57	57	35	24	0.38	0.38	Gene	Genotyped	True-positive	True-positive
JM042O13r_157	0.899	57	62	36	16	0.44	0.44	Gene	Genotyped	True-positive	True-positive
JM043A18r_53	1	57	57	36	13	0.31	0.31	Gene	Genotyped	True-positive	True-positive
JM043B20r_160	0.988	57	68	33	16	0.44	0.44	Gene	Genotyped	True-positive	True-positive
JM043C12r_258	1	52	62	33	12	0.33	0.33	Gene	Genotyped	True-positive	True-positive
JM043C13r_352	1	68	68	33	15	0.27	0.27	Gene	Genotyped	True-positive	True-positive
JM043F03r_195	0.988	62	68	35	22	0.55	0.45	Gene	Genotyped	True-positive	True-positive
JM043F14r_146	0.765	57	59	36	7	0.57	0.43	Gene	Genotyped	True-positive	True-positive
JM043G05r_411	0.988	62	62	35	17	0.53	0.47	Gene	Genotyped	True-positive	True-positive
JM043G23r_207	1	62	62	32	19	0.47	0.47	Gene	Genotyped	True-positive	True-positive
JM043J19r_100	1	68	68	36	29	0.28	0.28	Gene	Genotyped	True-positive	True-positive
JM043L10r_220	1	52	62	33	12	0.25	0.25	Gene	Genotyped	True-positive	True-positive
JM043M07r_556	1	44	57	33	22	0.55	0.45	Gene	Genotyped	True-positive	True-positive
JM043N05r_178	0.988	52	62	35	13	0.23	0.23	Gene	Genotyped	True-positive	True-positive
JM043N08r_423	0.988	52	52	37	14	0.43	0.43	Gene	Genotyped	True-positive	True-positive
JM043N22r_320	1	68	68	35	33	0.61	0.39	Gene	Genotyped	True-positive	True-positive
JM043O06r_85	1	68	68	35	21	0.52	0.48	Gene	Genotyped	True-positive	True-positive
JM043P13r_270	0.949	62	68	34	17	0.41	0.41	Gene	Genotyped	True-positive	True-positive
JM043P22r_142	1	57	57	33	8	0.5	0.5	Gene	Genotyped	True-positive	True-positive
JM045A07r_614	1	52	54	34	19	0.32	0.32	Gene	Genotyped	True-positive	True-positive
JM045D21r_341	1	62	62	34	11	0.36	0.36	Gene	Genotyped	True-positive	True-positive
JM045D24r_298	1	52	62	36	26	0.38	0.38	Gene	Genotyped	True-positive	True-positive
JM045G13r_562	1	59	59	31	13	0.38	0.38	Gene	Genotyped	True-positive	True-positive
JM045I10r_260	0.899	62	68	35	9	0.33	0.33	Gene	Genotyped	True-positive	True-positive
JM045J21r_382	0.976	62	62	33	11	0.45	0.45	Gene	Genotyped	True-positive	True-positive
JM045K04r_122	0.858	68	68	33	8	0.5	0.5	Gene	Genotyped	True-positive	True-positive
JM045N19r_282	0.988	62	68	34	12	0.33	0.33	Gene	Genotyped	True-positive	True-positive
JM046A21r_419	0.935	62	62	34	11	0.27	0.27	Gene	Genotyped	True-positive	True-positive
JM046C03r_549	0.996	43	57	35	13	0.23	0.23	Gene	Genotyped	True-positive	True-positive
JM046I21r_330	1	62	62	34	30	0.43	0.43	Gene	Genotyped	True-positive	True-positive
JM046K12r_547	1	35	57	33	18	0.33	0.33	Gene	Genotyped	True-positive	True-positive
JM046L18r_132	0.965	52	62	36	14	0.43	0.43	Gene	Genotyped	True-positive	True-positive
JM046P01r_123	1	43	47	35	18	0.44	0.44	Gene	Genotyped	True-positive	True-positive
JM047E05r_452	1	62	62	34	17	0.41	0.41	Gene	Genotyped	True-positive	True-positive
JM047J02r_193	1	57	59	33	10	0.5	0.5	Gene	Genotyped	True-positive	True-positive
JM047K21r_457	1	62	62	33	16	0.31	0.31	Gene	Genotyped	True-positive	True-positive
JM047L05r_559	0.899	57	59	34	8	0.38	0.38	Gene	Genotyped	True-positive	True-positive
JM051I09r_102	1	57	59	32	16	0.31	0.31	Gene	Genotyped	True-positive	True-positive
JM051K13r_452	1	52	59	36	28	0.43	0.43	Gene	Genotyped	True-positive	True-positive
JM051K16r_104	0.996	59	59	35	19	0.42	0.42	Gene	Genotyped	True-positive	True-positive
JM051O06r_137	1	57	57	36	19	0.32	0.32	Gene	Genotyped	True-positive	True-positive
JM052A07r_600	0.976	54	54	35	30	0.37	0.37	Gene	Genotyped	True-positive	True-positive
JM052A22r_145	0.976	57	57	36	15	0.33	0.33	Gene	Genotyped	True-positive	True-positive
JM052C12r_144	0.935	57	57	36	24	0.33	0.33	Gene	Genotyped	True-positive	True-positive
JM052E09r_643	1	43	59	34	23	0.35	0.35	Gene	Genotyped	True-positive	True-positive
JM052G07r_248	1	62	62	35	26	0.62	0.38	Gene	Genotyped	True-positive	True-positive
JM052K07r_443	1	62	62	34	27	0.41	0.41	Gene	Genotyped	True-positive	True-positive
JM052K09r_199	0.988	57	57	36	17	0.29	0.29	Gene	Genotyped	True-positive	True-positive
JM052K10r_365	1	68	68	33	17	0.35	0.35	Gene	Genotyped	True-positive	True-positive
JM053A20r_505	1	31	52	33	17	0.59	0.41	Gene	Genotyped	True-positive	True-positive
JM053E21r_372	1	62	68	35	14	0.43	0.43	Gene	Genotyped	True-positive	True-positive
JM053I22r_57	1	50	57	33	17	0.47	0.47	Gene	Genotyped	True-positive	True-positive
JM053J01r_148	0.988	54	57	35	14	0.36	0.36	Gene	Genotyped	True-positive	True-positive
JM053J23r_309	1	62	62	33	21	0.38	0.38	Gene	Genotyped	True-positive	True-positive
JM053K03r_173	0.988	43	52	34	10	0.6	0.4	Gene	Genotyped	True-positive	True-positive
JM053K21r_615	1	28	47	35	12	0.25	0.25	Gene	Genotyped	True-positive	True-positive
JM054D20r_122	1	43	68	37	29	0.24	0.24	Gene	Genotyped	True-positive	True-positive
JM054D23r_648	1	43	48	33	17	0.29	0.29	Gene	Genotyped	True-positive	True-positive
JM055B12r_491	1	43	62	33	14	0.36	0.36	Gene	Genotyped	True-positive	True-positive
JM055D18r_505	0.935	62	62	36	18	0.33	0.33	Gene	Genotyped	True-positive	True-positive
JM055E24r_658	0.858	47	48	35	19	0.37	0.37	Gene	Genotyped	True-positive	True-positive
JM055F11r_91	0.988	59	59	33	11	0.36	0.36	Gene	Genotyped	True-positive	True-positive
JM055G18r_395	0.935	52	52	32	6	0.33	0.33	Gene	Genotyped	True-positive	True-positive
JM055H19r_148	0.935	52	52	36	17	0.24	0.24	Gene	Genotyped	True-positive	True-positive
JM055I07r_232	0.935	62	62	35	9	0.33	0.33	Gene	Genotyped	True-positive	True-positive
JM055J19r_622	1	48	48	35	21	0.43	0.43	Gene	Genotyped	True-positive	True-positive
JM055K07r_62	1	54	68	35	11	0.45	0.45	Gene	Genotyped	True-positive	True-positive
JM055L11r_462	1	52	62	36	9	0.67	0.33	Gene	Genotyped	True-positive	True-positive
JM055N06r_517	1	52	57	34	14	0.21	0.21	Gene	Genotyped	True-positive	True-positive
JM056D01r_333	1	43	52	36	20	0.6	0.4	Gene	Genotyped	True-positive	True-positive
JM056F11r_51	1	47	57	33	6	0.5	0.5	Gene	Genotyped	True-positive	True-positive
JM056G04r_581	1	57	57	34	11	0.27	0.27	Gene	Genotyped	True-positive	True-positive
JM056M21r_83	0.988	57	59	37	6	0.33	0.33	Gene	Genotyped	True-positive	True-positive
JM057A08r_579	0.976	52	52	35	20	0.3	0.3	Gene	Genotyped	True-positive	True-positive
JM057C09r_541	1	54	57	32	14	0.29	0.29	Gene	Genotyped	True-positive	True-positive
JM057D09r_394	1	52	62	34	23	0.43	0.43	Gene	Genotyped	True-positive	True-positive
JM057D24r_259	0.965	52	52	34	16	0.5	0.5	Gene	Genotyped	True-positive	True-positive
JM057E09r_399	0.965	52	52	33	18	0.33	0.33	Gene	Genotyped	True-positive	True-positive
JM057E17r_475	1	68	68	37	25	0.44	0.44	Gene	Genotyped	True-positive	True-positive
JM057F07r_364	1	52	62	33	11	0.27	0.27	Gene	Genotyped	True-positive	True-positive
JM057G22r_367	1	62	62	34	16	0.25	0.25	Gene	Genotyped	True-positive	True-positive
JM057J09r_316	1	62	62	36	18	0.22	0.22	Gene	Genotyped	True-positive	True-positive
JM057J16r_446	1	62	62	36	19	0.42	0.42	Gene	Genotyped	True-positive	True-positive
JM057L01r_165	0.965	43	59	33	18	0.5	0.5	Gene	Genotyped	True-positive	True-positive
JM057L24r_581	1	48	48	32	14	0.29	0.29	Gene	Genotyped	True-positive	True-positive
JM057N09r_180	1	52	52	35	20	0.35	0.35	Gene	Genotyped	True-positive	True-positive
JM058A16r_177	0.988	62	62	36	7	0.43	0.43	Gene	Genotyped	True-positive	True-positive
JM058C12r_181	0.988	62	62	34	26	0.38	0.38	Gene	Genotyped	True-positive	True-positive
JM058D06r_274	1	62	62	35	12	0.67	0.33	Gene	Genotyped	True-positive	True-positive
JM058D09r_222	0.965	62	62	33	12	0.33	0.33	Gene	Genotyped	True-positive	True-positive
JM058E01r_446	1	62	68	34	32	0.53	0.47	Gene	Genotyped	True-positive	True-positive
JM058I04r_287	0.988	62	68	31	7	0.43	0.43	Gene	Genotyped	True-positive	True-positive
JM058L03r_347	1	43	52	34	20	0.35	0.35	Gene	Genotyped	True-positive	True-positive
JM058M15r_511	1	57	59	36	21	0.38	0.38	Gene	Genotyped	True-positive	True-positive
JM058O02r_336	1	62	68	33	17	0.35	0.35	Gene	Genotyped	True-positive	True-positive
JM058P14r_420	0.988	62	62	36	18	0.22	0.22	Gene	Genotyped	True-positive	True-positive
JM059A10r_624	1	54	59	35	26	0.35	0.35	Gene	Genotyped	True-positive	True-positive
JM059B12r_460	0.935	57	59	35	20	0.5	0.5	Gene	Genotyped	True-positive	True-positive
JM059B14r_417	1	52	62	34	24	0.38	0.38	Gene	Genotyped	True-positive	True-positive
JM059B17r_260	1	52	62	34	19	0.37	0.37	Gene	Genotyped	True-positive	True-positive
JM059I21r_338	1	62	62	34	14	0.5	0.5	Gene	Genotyped	True-positive	True-positive
JM059K07r_657	0.935	39	48	35	10	0.4	0.4	Gene	Genotyped	True-positive	True-positive
JM059M10r_127	0.988	68	68	36	11	0.45	0.45	Gene	Genotyped	True-positive	True-positive
JM059N04r_368	1	68	68	30	11	0.64	0.36	Gene	Genotyped	True-positive	True-positive
JM059O14r_291	0.996	68	68	35	25	0.48	0.48	Gene	Genotyped	True-positive	True-positive
JM060B24r_125	0.935	68	68	36	11	0.55	0.45	Gene	Genotyped	True-positive	True-positive
JM060C15r_299	1	68	68	36	21	0.57	0.43	Gene	Genotyped	True-positive	True-positive
JM060J15r_210	0.965	62	68	36	7	0.43	0.43	Gene	Genotyped	True-positive	True-positive
JM060L23r_175	0.988	62	62	35	24	0.42	0.42	Gene	Genotyped	True-positive	True-positive
JM060P17r_186	0.988	57	68	36	17	0.24	0.24	Gene	Genotyped	True-positive	True-positive
JM061B24r_250	1	62	68	35	13	0.46	0.46	Gene	Genotyped	True-positive	True-positive
JM061C08r_27	0.813	48	68	33	6	0.5	0.5	Gene	Genotyped	True-positive	True-positive
JM061D11r_85	1	57	57	35	16	0.38	0.38	Gene	Genotyped	True-positive	True-positive
JM061E08r_278	0.858	62	68	35	11	0.45	0.45	Gene	Genotyped	True-positive	True-positive
JM061G22r_357	0.965	62	62	35	21	0.52	0.48	Gene	Genotyped	True-positive	True-positive
JM061L17r_406	1	62	62	36	24	0.33	0.33	Gene	Genotyped	True-positive	True-positive
JM061M02r_318	1	43	52	33	18	0.39	0.39	Gene	Genotyped	True-positive	True-positive
JM061P01r_484	0.988	43	52	32	10	0.3	0.3	Gene	Genotyped	True-positive	True-positive
JM062A22r_501	0.996	43	52	34	13	0.31	0.31	Gene	Genotyped	True-positive	True-positive
JM062B09r_418	1	44	57	36	14	0.5	0.5	Gene	Genotyped	True-positive	True-positive
JM062B16r_195	0.858	52	62	35	11	0.36	0.36	Gene	Genotyped	True-positive	True-positive
JM062F22r_24	1	43	47	37	10	0.3	0.3	Gene	Genotyped	True-positive	True-positive
JM062J03r_153	1	57	57	33	19	0.47	0.47	Gene	Genotyped	True-positive	True-positive
JM062K13r_611	1	43	57	33	18	0.28	0.28	Gene	Genotyped	True-positive	True-positive
JM062P05r_400	1	27	52	35	18	0.33	0.33	Gene	Genotyped	True-positive	True-positive
JM063C08r_518	0.935	57	57	35	10	0.5	0.5	Gene	Genotyped	True-positive	True-positive
JM063C11r_601	1	57	59	34	19	0.47	0.47	Gene	Genotyped	True-positive	True-positive
JM063G04r_311	1	62	68	36	22	0.41	0.41	Gene	Genotyped	True-positive	True-positive
JM063G18r_197	1	52	62	35	20	0.55	0.45	Gene	Genotyped	True-positive	True-positive
JM063H18r_329	1	62	62	35	16	0.31	0.31	Gene	Genotyped	True-positive	True-positive
JM063L20r_259	1	62	62	35	13	0.46	0.46	Gene	Genotyped	True-positive	True-positive
JM063P07r_719	0.996	39	48	35	15	0.33	0.33	Gene	Genotyped	True-positive	True-positive
JM063P20r_266	1	52	52	37	6	0.33	0.33	Gene	Genotyped	True-positive	True-positive
JM064D12r_183	1	62	62	35	26	0.31	0.31	Gene	Genotyped	True-positive	True-positive
JM064I08r_133	1	59	68	35	13	0.38	0.38	Gene	Genotyped	True-positive	True-positive
JM065F14r_91	0.996	59	68	36	23	0.52	0.48	Gene	Genotyped	True-positive	True-positive
JM065M13r_251	0.935	62	62	31	7	0.57	0.43	Gene	Genotyped	True-positive	True-positive
JM066A11r_163	0.935	62	62	36	16	0.31	0.31	Gene	Genotyped	True-positive	True-positive
JM066D19r_268	1	62	68	35	9	0.44	0.44	Gene	Genotyped	True-positive	True-positive
JM066E09r_251	0.899	62	62	36	14	0.21	0.21	Gene	Genotyped	True-positive	True-positive
JM066F11r_281	0.858	62	62	36	8	0.38	0.38	Gene	Genotyped	True-positive	True-positive
JM066H05r_372	1	68	68	36	18	0.44	0.44	Gene	Genotyped	True-positive	True-positive
JM066N08r_476	0.899	62	62	37	6	0.33	0.33	Gene	Genotyped	True-positive	True-positive
JM066P08r_264	1	62	62	34	13	0.46	0.46	Gene	Genotyped	True-positive	True-positive
JM067B05r_233	1	62	62	36	15	0.27	0.27	Gene	Genotyped	True-positive	True-positive
JM067F04r_440	0.996	62	62	32	8	0.38	0.38	Gene	Genotyped	True-positive	True-positive
JM067F23r_394	1	62	62	36	17	0.41	0.41	Gene	Genotyped	True-positive	True-positive
JM067G01r_340	1	62	62	37	10	0.3	0.3	Gene	Genotyped	True-positive	True-positive
JM067H12r_250	0.949	62	62	34	10	0.4	0.4	Gene	Genotyped	True-positive	True-positive
JM067I10r_468	1	62	68	33	12	0.25	0.25	Gene	Genotyped	True-positive	True-positive
JM067P15r_325	0.858	48	54	36	15	0.33	0.33	Gene	Genotyped	True-positive	True-positive
JM070F07r_371	1	62	62	30	13	0.38	0.38	Gene	Genotyped	True-positive	True-positive
JM070F12r_327	0.965	39	46	34	19	0.58	0.42	Gene	Genotyped	True-positive	True-positive
JM070H13r_223	1	68	68	35	15	0.27	0.27	Gene	Genotyped	True-positive	True-positive
JM070J09r_293	0.813	62	62	32	6	0.5	0.5	Gene	Genotyped	True-positive	True-positive
JM070K06r_224	1	62	62	35	28	0.36	0.36	Gene	Genotyped	True-positive	True-positive
JM070P19r_567	1	52	54	33	18	0.44	0.44	Gene	Genotyped	True-positive	True-positive
JM070P22r_335	1	62	62	36	22	0.23	0.23	Gene	Genotyped	True-positive	True-positive
JM071A12r_86	0.988	68	68	35	13	0.31	0.31	Gene	Genotyped	True-positive	True-positive
JM071E11r_495	0.988	62	62	32	10	0.4	0.4	Gene	Genotyped	True-positive	True-positive
JM071F01r_136	0.996	57	57	36	24	0.38	0.38	Gene	Genotyped	True-positive	True-positive
JM071G11r_142	1	68	68	34	15	0.27	0.27	Gene	Genotyped	True-positive	True-positive
JM071I12r_306	1	62	68	33	9	0.33	0.33	Gene	Genotyped	True-positive	True-positive
JM071M23r_273	0.935	62	68	35	11	0.55	0.45	Gene	Genotyped	True-positive	True-positive
JM071O07r_218	0.965	62	68	35	6	0.33	0.33	Gene	Genotyped	True-positive	True-positive
JM071P07r_349	1	62	62	35	21	0.29	0.29	Gene	Genotyped	True-positive	True-positive
JM073H10r_372	0.9	52	52	35	18	0.39	0.39	Gene	Genotyped	True-positive	True-positive
JM073K05r_147	0.996	59	59	35	13	0.23	0.23	Gene	Genotyped	True-positive	True-positive
JM073M07r_550	0.976	57	57	33	11	0.55	0.45	Gene	Genotyped	True-positive	True-positive
JM073N01r_632	1	37	59	36	24	0.21	0.21	Gene	Genotyped	True-positive	True-positive
JM073O14r_89	1	52	52	35	9	0.44	0.44	Gene	Genotyped	True-positive	True-positive
JM076B02r_172	0.988	57	57	33	8	0.38	0.38	Gene	Genotyped	True-positive	True-positive
JM076C18r_194	1	62	62	37	6	0.33	0.33	Gene	Genotyped	True-positive	True-positive
JM076F02r_520	1	57	57	35	26	0.46	0.46	Gene	Genotyped	True-positive	True-positive
JM076G03r_280	0.935	52	62	35	11	0.36	0.36	Gene	Genotyped	True-positive	True-positive
JM076G12r_511	1	62	62	35	23	0.35	0.35	Gene	Genotyped	True-positive	True-positive
JM076G23r_613	1	43	52	35	20	0.35	0.35	Gene	Genotyped	True-positive	True-positive
JM076J08r_424	1	62	62	35	17	0.29	0.29	Gene	Genotyped	True-positive	True-positive
JM076J16r_55	0.9	57	59	37	9	0.33	0.33	Gene	Genotyped	True-positive	True-positive
JM076K20r_678	0.949	28	48	36	16	0.31	0.31	Gene	Genotyped	True-positive	True-positive
JM076M08r_378	0.965	62	62	33	13	0.31	0.31	Gene	Genotyped	True-positive	True-positive
JM076O16r_59	0.765	57	68	35	6	0.5	0.5	Gene	Genotyped	True-positive	True-positive
JM078C11r_436	0.858	57	59	37	10	0.4	0.4	Gene	Genotyped	True-positive	True-positive
JM078I04r_467	0.899	52	52	37	7	0.29	0.29	Gene	Genotyped	True-positive	True-positive
JM078J08r_467	0.965	62	62	32	12	0.67	0.33	Gene	Genotyped	True-positive	True-positive
JM078K08r_292	1	62	62	32	8	0.63	0.37	Gene	Genotyped	True-positive	True-positive
JM078L23r_126	0.996	54	59	33	11	0.45	0.45	Gene	Genotyped	True-positive	True-positive
JM079A21r_587	0.899	35	48	34	10	0.4	0.4	Gene	Genotyped	True-positive	True-positive
JM079H18r_250	1	62	62	30	6	0.33	0.33	Gene	Genotyped	True-positive	True-positive
JM079K23r_110	1	68	68	37	6	0.33	0.33	Gene	Genotyped	True-positive	True-positive
JM079N07r_441	1	62	68	35	22	0.5	0.5	Gene	Genotyped	True-positive	True-positive
JM085C24r_584	1	54	57	34	18	0.39	0.39	Gene	Genotyped	True-positive	True-positive
JM085E15r_551	1	48	57	35	21	0.29	0.29	Gene	Genotyped	True-positive	True-positive
JM085G01r_534	0.858	57	59	36	7	0.43	0.43	Gene	Genotyped	True-positive	True-positive
JM085I08r_321	1	62	62	35	12	0.5	0.5	Gene	Genotyped	True-positive	True-positive
JM085J08r_422	0.965	62	62	37	21	0.48	0.48	Gene	Genotyped	True-positive	True-positive
JM085J11r_637	0.935	48	48	35	17	0.29	0.29	Gene	Genotyped	True-positive	True-positive
JM085O12r_200	0.996	52	62	36	12	0.25	0.25	Gene	Genotyped	True-positive	True-positive
JM085O14r_123	0.935	43	57	33	12	0.67	0.33	Gene	Genotyped	True-positive	True-positive
JM085P22r_276	1	62	62	32	14	0.36	0.36	Gene	Genotyped	True-positive	True-positive
JH001B11r_425	0.988	62	62	35	28	0.32	0.32	Non-gene	Genotyped	True-positive	False-positive
JH001O04r_315	0.858	62	62	33	16	0.31	0.31	Non-gene	Genotyped	True-positive	False-positive
JH001O17r_497	1	45	59	34	22	0.27	0.27	Non-gene	Genotyped	True-positive	False-positive
JH002I11r_264	1	62	68	27	41	0.32	0.32	Non-gene	Genotyped	True-positive	False-positive
JH002N04r_397	1	62	62	34	50	0.62	0.38	Non-gene	Genotyped	True-positive	False-positive
JH003N03r_208	0.988	62	62	33	25	0.32	0.32	Non-gene	Genotyped	True-positive	False-positive
JH003N21r_274	1	62	68	32	32	0.69	0.31	Non-gene	Genotyped	True-positive	False-positive
JH004B06r_47	0.877	32	68	34	22	0.23	0.23	Non-gene	Genotyped	True-positive	False-positive
JH004C14r_571	0.858	28	43	34	15	0.27	0.27	Non-gene	Genotyped	True-positive	False-positive
JH004M04r_448	0.996	52	52	34	32	0.31	0.31	Non-gene	Genotyped	True-positive	False-positive
JH004P07r_285	1	62	62	35	41	0.32	0.32	Non-gene	Genotyped	True-positive	False-positive
JH005G11r_522	1	43	57	31	18	0.28	0.28	Non-gene	Genotyped	True-positive	False-positive
JH005G23r_405	1	45	62	33	34	0.56	0.44	Non-gene	Genotyped	True-positive	False-positive
JH005I19r_66	1	41	50	33	31	0.32	0.32	Non-gene	Genotyped	True-positive	False-positive
JH005J03r_371	1	59	59	33	34	0.26	0.26	Non-gene	Genotyped	True-positive	False-positive
JH006K09r_137	1	57	59	33	28	0.21	0.21	Non-gene	Genotyped	True-positive	False-positive
JH007F21r_463	1	31	43	33	24	0.33	0.33	Non-gene	Genotyped	True-positive	False-positive
JH007O07r_648	0.935	32	57	31	17	0.41	0.41	Non-gene	Genotyped	True-positive	False-positive
JH008F21r_532	1	43	50	35	35	0.31	0.31	Non-gene	Genotyped	True-positive	False-positive
JH010H15r_129	1	57	59	35	23	0.22	0.22	Non-gene	Genotyped	True-positive	False-positive
JH010P04r_65	0.996	48	57	35	32	0.31	0.31	Non-gene	Genotyped	True-positive	False-positive
JH011C20r_201	1	57	68	33	28	0.25	0.25	Non-gene	Genotyped	True-positive	False-positive
JH011H13r_528	1	62	62	36	35	0.23	0.23	Non-gene	Genotyped	True-positive	False-positive
JH011K05r_706	1	34	48	34	21	0.24	0.24	Non-gene	Genotyped	True-positive	False-positive
JH011K11r_39	1	43	43	35	29	0.24	0.24	Non-gene	Genotyped	True-positive	False-positive
JH012A02r_93	1	50	57	33	21	0.24	0.24	Non-gene	Genotyped	True-positive	False-positive
JH012H17r_833	1	37	41	32	26	0.27	0.27	Non-gene	Genotyped	True-positive	False-positive
JH012J05r_718	1	54	57	33	33	0.33	0.33	Non-gene	Genotyped	True-positive	False-positive
JH012M05r_459	1	62	62	34	37	0.27	0.27	Non-gene	Genotyped	True-positive	False-positive
JH012P13r_506	1	62	62	34	49	0.24	0.24	Non-gene	Genotyped	True-positive	False-positive
JH012P21r_498	1	62	62	35	84	0.44	0.44	Non-gene	Genotyped	True-positive	False-positive
JH013A23r_344	0.899	62	68	29	15	0.47	0.47	Non-gene	Genotyped	True-positive	False-positive
JH013E05r_660	1	37	57	36	52	0.27	0.27	Non-gene	Genotyped	True-positive	False-positive
JH013G15r_445	1	62	68	32	33	0.52	0.48	Non-gene	Genotyped	True-positive	False-positive
JH013M01r_417	1	62	62	32	21	0.33	0.33	Non-gene	Genotyped	True-positive	False-positive
JH014G05r_442	1	62	68	34	41	0.63	0.37	Non-gene	Genotyped	True-positive	False-positive
JH014I20r_145	1	57	59	33	37	0.27	0.27	Non-gene	Genotyped	True-positive	False-positive
JH014O16r_636	0.935	48	59	32	16	0.31	0.31	Non-gene	Genotyped	True-positive	False-positive
JH014O17r_184	0.976	68	68	34	19	0.21	0.21	Non-gene	Genotyped	True-positive	False-positive
JH015E05r_362	1	62	68	34	40	0.23	0.23	Non-gene	Genotyped	True-positive	False-positive
JH016M14r_385	1	52	62	35	42	0.31	0.31	Non-gene	Genotyped	True-positive	False-positive
JH016P21r_119	1	68	68	34	38	0.37	0.37	Non-gene	Genotyped	True-positive	False-positive
JH017M22r_579	0.988	43	57	26	34	0.21	0.21	Non-gene	Genotyped	True-positive	False-positive
JH018D17r_56	0.858	54	57	33	66	0.61	0.39	Non-gene	Genotyped	True-positive	False-positive
JH018F15r_524	1	57	57	34	19	0.21	0.21	Non-gene	Genotyped	True-positive	False-positive
JH018L13r_387	0.765	62	68	36	17	0.29	0.29	Non-gene	Genotyped	True-positive	False-positive
JH019J21r_56	0.988	47	57	36	33	0.24	0.24	Non-gene	Genotyped	True-positive	False-positive
JH020A13r_49	1	50	57	33	18	0.22	0.22	Non-gene	Genotyped	True-positive	False-positive
JH020B18r_498	1	25	43	33	27	0.33	0.33	Non-gene	Genotyped	True-positive	False-positive
JH020C21r_523	0.9	22	41	35	38	0.42	0.42	Non-gene	Genotyped	True-positive	False-positive
JH020F11r_171	1	57	57	33	21	0.24	0.24	Non-gene	Genotyped	True-positive	False-positive
JH020O03r_414	1	62	62	34	48	0.58	0.42	Non-gene	Genotyped	True-positive	False-positive
JH020O16r_125	0.813	59	68	33	11	0.27	0.27	Non-gene	Genotyped	True-positive	False-positive
JH021A06r_625	1	43	43	31	25	0.28	0.28	Non-gene	Genotyped	True-positive	False-positive
JH021A14r_583	1	42	57	36	47	0.23	0.23	Non-gene	Genotyped	True-positive	False-positive
JH021C20r_548	0.787	52	62	35	13	0.23	0.23	Non-gene	Genotyped	True-positive	False-positive
JH021F03r_444	1	52	59	34	19	0.21	0.21	Non-gene	Genotyped	True-positive	False-positive
JH021N13r_277	0.988	62	68	32	12	0.25	0.25	Non-gene	Genotyped	True-positive	False-positive
JH022B16r_340	1	45	52	34	40	0.28	0.28	Non-gene	Genotyped	True-positive	False-positive
JH022F23r_372	0.813	62	62	27	9	0.33	0.33	Non-gene	Genotyped	True-positive	False-positive
JH022K23r_286	1	62	62	34	31	0.23	0.23	Non-gene	Genotyped	True-positive	False-positive
JH023G20r_278	0.765	62	62	30	12	0.42	0.42	Non-gene	Genotyped	True-positive	False-positive
JH023I03r_255	1	59	68	35	40	0.23	0.23	Non-gene	Genotyped	True-positive	False-positive
JH024B02r_310	1	54	59	32	33	0.21	0.21	Non-gene	Genotyped	True-positive	False-positive
JH024E12r_380	0.976	43	43	34	78	0.21	0.21	Non-gene	Genotyped	True-positive	False-positive
JH024H16r_396	0.996	52	62	35	24	0.25	0.25	Non-gene	Genotyped	True-positive	False-positive
JH025A05r_304	1	62	62	34	26	0.27	0.27	Non-gene	Genotyped	True-positive	False-positive
JH025H23r_98	1	44	59	32	19	0.32	0.32	Non-gene	Genotyped	True-positive	False-positive
JH025K18r_382	1	62	68	33	30	0.33	0.33	Non-gene	Genotyped	True-positive	False-positive
JH026E05r_85	0.935	50	68	30	25	0.28	0.28	Non-gene	Genotyped	True-positive	False-positive
JH026H16r_516	0.858	41	57	36	30	0.37	0.37	Non-gene	Genotyped	True-positive	False-positive
JH026K23r_439	0.996	41	43	31	17	0.35	0.35	Non-gene	Genotyped	True-positive	False-positive
JH026L08r_345	1	54	62	35	26	0.27	0.27	Non-gene	Genotyped	True-positive	False-positive
JH027E12r_285	0.965	62	62	35	43	0.3	0.3	Non-gene	Genotyped	True-positive	False-positive
JH029H20r_163	1	59	59	35	38	0.26	0.26	Non-gene	Genotyped	True-positive	False-positive
JH029N08r_468	1	52	52	35	69	0.28	0.28	Non-gene	Genotyped	True-positive	False-positive
JH030E14r_363	0.858	62	68	35	17	0.24	0.24	Non-gene	Genotyped	True-positive	False-positive
JH030L23r_552	1	43	43	33	32	0.44	0.44	Non-gene	Genotyped	True-positive	False-positive
JH031D12r_170	1	52	52	35	38	0.29	0.29	Non-gene	Genotyped	True-positive	False-positive
JH031J12r_241	0.935	57	57	32	24	0.38	0.38	Non-gene	Genotyped	True-positive	False-positive
JH032B08r_511	0.813	52	62	33	14	0.29	0.29	Non-gene	Genotyped	True-positive	False-positive
JH032I12r_279	1	52	52	35	45	0.27	0.27	Non-gene	Genotyped	True-positive	False-positive
JH033K02r_368	0.858	52	62	27	23	0.65	0.35	Non-gene	Genotyped	True-positive	False-positive
JH034D05r_293	0.949	62	62	36	23	0.22	0.22	Non-gene	Genotyped	True-positive	False-positive
JH035G03r_449	1	35	62	34	37	0.3	0.3	Non-gene	Genotyped	True-positive	False-positive
JH035M12r_543	1	39	50	35	78	0.21	0.21	Non-gene	Genotyped	True-positive	False-positive
JH036D13r_77	1	57	59	35	32	0.25	0.25	Non-gene	Genotyped	True-positive	False-positive
JH036F23r_129	0.965	57	68	35	25	0.24	0.24	Non-gene	Genotyped	True-positive	False-positive
JH037I05r_559	0.988	62	62	36	43	0.47	0.47	Non-gene	Genotyped	True-positive	False-positive
JH038E18r_378	1	62	62	35	59	0.56	0.44	Non-gene	Genotyped	True-positive	False-positive
JH038F15r_102	0.988	57	68	32	18	0.22	0.22	Non-gene	Genotyped	True-positive	False-positive
JH038O10r_422	0.996	62	62	34	69	0.25	0.25	Non-gene	Genotyped	True-positive	False-positive
JH039B09r_237	1	43	57	35	31	0.32	0.32	Non-gene	Genotyped	True-positive	False-positive
JH039G17r_404	1	62	62	35	31	0.35	0.35	Non-gene	Genotyped	True-positive	False-positive
JH039H04r_283	1	31	43	32	44	0.68	0.32	Non-gene	Genotyped	True-positive	False-positive
JH039K05r_250	1	62	62	35	61	0.67	0.33	Non-gene	Genotyped	True-positive	False-positive
JH039M23r_526	1	54	54	36	35	0.29	0.29	Non-gene	Genotyped	True-positive	False-positive
JH041D22r_274	1	52	52	33	27	0.22	0.22	Non-gene	Genotyped	True-positive	False-positive
JH041H08r_629	1	33	41	35	36	0.25	0.25	Non-gene	Genotyped	True-positive	False-positive
JH042A20r_176	1	57	57	32	32	0.47	0.47	Non-gene	Genotyped	True-positive	False-positive
JH042B21r_397	1	68	68	32	33	0.55	0.45	Non-gene	Genotyped	True-positive	False-positive
JH042D19r_646	1	42	43	35	47	0.51	0.49	Non-gene	Genotyped	True-positive	False-positive
JH042G24r_423	1	57	57	36	28	0.25	0.25	Non-gene	Genotyped	True-positive	False-positive
JH043A11r_315	1	62	68	31	13	0.31	0.31	Non-gene	Genotyped	True-positive	False-positive
JH043C10r_221	1	62	68	34	21	0.24	0.24	Non-gene	Genotyped	True-positive	False-positive
JH043D09r_387	1	62	62	34	28	0.25	0.25	Non-gene	Genotyped	True-positive	False-positive
JH043P10r_576	1	33	46	34	22	0.23	0.23	Non-gene	Genotyped	True-positive	False-positive
JH044A03r_552	1	52	52	34	38	0.29	0.29	Non-gene	Genotyped	True-positive	False-positive
JH044B15r_316	1	62	62	29	16	0.31	0.31	Non-gene	Genotyped	True-positive	False-positive
JH044F24r_492	1	57	59	36	31	0.23	0.23	Non-gene	Genotyped	True-positive	False-positive
JH044H04r_122	0.858	52	59	34	18	0.33	0.33	Non-gene	Genotyped	True-positive	False-positive
JH044J16r_299	1	52	52	32	35	0.46	0.46	Non-gene	Genotyped	True-positive	False-positive
JH044N04r_245	0.858	52	52	34	22	0.23	0.23	Non-gene	Genotyped	True-positive	False-positive
JH044N11r_338	1	52	52	33	26	0.35	0.35	Non-gene	Genotyped	True-positive	False-positive
JH046G04r_343	1	62	62	30	13	0.23	0.23	Non-gene	Genotyped	True-positive	False-positive
JH046N13r_233	1	54	59	33	38	0.5	0.5	Non-gene	Genotyped	True-positive	False-positive
JH047A08r_330	1	62	62	35	26	0.23	0.23	Non-gene	Genotyped	True-positive	False-positive
JH047I10r_631	1	28	43	33	33	0.36	0.36	Non-gene	Genotyped	True-positive	False-positive
JH047M03r_411	1	62	62	34	23	0.26	0.26	Non-gene	Genotyped	True-positive	False-positive
JH047M09r_125	0.858	54	54	33	12	0.25	0.25	Non-gene	Genotyped	True-positive	False-positive
JH050C02r_685	1	39	46	30	26	0.69	0.31	Non-gene	Genotyped	True-positive	False-positive
JH050D22r_136	0.935	57	59	35	31	0.29	0.29	Non-gene	Genotyped	True-positive	False-positive
JH050F03r_537	0.965	57	57	33	18	0.28	0.28	Non-gene	Genotyped	True-positive	False-positive
JH050G09r_499	1	52	59	30	28	0.46	0.46	Non-gene	Genotyped	True-positive	False-positive
JH051B18r_289	1	62	62	32	34	0.41	0.41	Non-gene	Genotyped	True-positive	False-positive
JH054I09r_342	1	57	62	35	39	0.26	0.26	Non-gene	Genotyped	True-positive	False-positive
JH054K10r_437	0.996	52	62	26	27	0.33	0.33	Non-gene	Genotyped	True-positive	False-positive
JH054K19r_527	0.714	62	62	34	17	0.29	0.29	Non-gene	Genotyped	True-positive	False-positive
JH054L02r_452	0.765	39	43	34	25	0.4	0.4	Non-gene	Genotyped	True-positive	False-positive
JH055D04r_114	0.765	68	68	35	19	0.26	0.26	Non-gene	Genotyped	True-positive	False-positive
JH055F07r_558	1	43	59	34	33	0.3	0.3	Non-gene	Genotyped	True-positive	False-positive
JH055H05r_259	0.858	43	52	36	23	0.3	0.3	Non-gene	Genotyped	True-positive	False-positive
JH056K20r_655	1	47	57	33	45	0.67	0.33	Non-gene	Genotyped	True-positive	False-positive
JH057D01r_72	1	57	57	35	51	0.47	0.47	Non-gene	Genotyped	True-positive	False-positive
JH057H16r_393	0.965	62	62	34	28	0.21	0.21	Non-gene	Genotyped	True-positive	False-positive
JH058A19r_368	1	62	62	35	24	0.21	0.21	Non-gene	Genotyped	True-positive	False-positive
JH058D21r_377	0.988	62	62	32	13	0.23	0.23	Non-gene	Genotyped	True-positive	False-positive
JH058L21r_119	1	59	68	28	11	0.36	0.36	Non-gene	Genotyped	True-positive	False-positive
JH058O03r_531	1	54	54	33	40	0.55	0.45	Non-gene	Genotyped	True-positive	False-positive
JH058O05r_76	0.965	57	57	34	18	0.22	0.22	Non-gene	Genotyped	True-positive	False-positive
JH058O06r_508	0.965	43	43	32	20	0.35	0.35	Non-gene	Genotyped	True-positive	False-positive
JH061B20r_536	1	54	59	33	29	0.59	0.41	Non-gene	Genotyped	True-positive	False-positive
JH061E16r_314	1	62	62	35	47	0.36	0.36	Non-gene	Genotyped	True-positive	False-positive
JH061N24r_393	0.935	31	43	33	20	0.35	0.35	Non-gene	Genotyped	True-positive	False-positive
JH062B14r_611	0.813	39	43	34	16	0.31	0.31	Non-gene	Genotyped	True-positive	False-positive
JH062C11r_66	0.899	57	59	34	26	0.31	0.31	Non-gene	Genotyped	True-positive	False-positive
JH062E14r_60	1	57	68	33	27	0.33	0.33	Non-gene	Genotyped	True-positive	False-positive
JH062G19r_607	1	57	59	31	20	0.3	0.3	Non-gene	Genotyped	True-positive	False-positive
JH062K11r_225	0.858	62	68	35	26	0.27	0.27	Non-gene	Genotyped	True-positive	False-positive
JH062O10r_640	1	37	43	31	29	0.69	0.31	Non-gene	Genotyped	True-positive	False-positive
JH062O20r_181	1	59	68	36	49	0.24	0.24	Non-gene	Genotyped	True-positive	False-positive
JH064L07r_518	0.915	52	57	36	24	0.25	0.25	Non-gene	Genotyped	True-positive	False-positive
JH066A17r_264	1	62	68	34	37	0.46	0.46	Non-gene	Genotyped	True-positive	False-positive
JH066E06r_571	1	43	52	35	62	0.47	0.47	Non-gene	Genotyped	True-positive	False-positive
JH067D02r_269	0.935	52	62	33	15	0.27	0.27	Non-gene	Genotyped	True-positive	False-positive
JH067E13r_600	1	52	57	34	36	0.25	0.25	Non-gene	Genotyped	True-positive	False-positive
JH069G16r_105	0.988	54	54	31	16	0.63	0.37	Non-gene	Genotyped	True-positive	False-positive
JH069O06r_267	1	62	62	33	25	0.24	0.24	Non-gene	Genotyped	True-positive	False-positive
JH070O19r_249	1	57	57	35	32	0.28	0.28	Non-gene	Genotyped	True-positive	False-positive
JH071C06r_585	1	37	50	34	19	0.21	0.21	Non-gene	Genotyped	True-positive	False-positive
JH071K11r_600	0.748	57	68	33	13	0.62	0.38	Non-gene	Genotyped	True-positive	False-positive
JH071L03r_89	1	48	48	36	33	0.3	0.3	Non-gene	Genotyped	True-positive	False-positive
JH071O05r_222	1	59	68	35	62	0.23	0.23	Non-gene	Genotyped	True-positive	False-positive
JH072C09r_325	1	52	62	35	27	0.22	0.22	Non-gene	Genotyped	True-positive	False-positive
JH072C13r_582	0.935	57	59	34	28	0.43	0.43	Non-gene	Genotyped	True-positive	False-positive
JH072G02r_695	1	32	42	36	40	0.57	0.43	Non-gene	Genotyped	True-positive	False-positive
JH073I10r_422	1	68	68	35	41	0.37	0.37	Non-gene	Genotyped	True-positive	False-positive
JH073O20r_186	1	59	59	35	28	0.21	0.21	Non-gene	Genotyped	True-positive	False-positive
JH076E15r_140	1	68	68	33	28	0.21	0.21	Non-gene	Genotyped	True-positive	False-positive
JH076F12r_91	0.965	57	57	36	34	0.24	0.24	Non-gene	Genotyped	True-positive	False-positive
JH076O11r_204	0.988	59	68	34	28	0.21	0.21	Non-gene	Genotyped	True-positive	False-positive
JH076P06r_234	0.935	68	68	35	22	0.23	0.23	Non-gene	Genotyped	True-positive	False-positive
JH076P14r_628	0.996	48	48	35	25	0.24	0.24	Non-gene	Genotyped	True-positive	False-positive
JH077G01r_209	1	62	62	34	25	0.28	0.28	Non-gene	Genotyped	True-positive	False-positive
JH077L01r_342	1	62	62	33	51	0.24	0.24	Non-gene	Genotyped	True-positive	False-positive
JH077L16r_282	1	62	62	34	65	0.35	0.35	Non-gene	Genotyped	True-positive	False-positive
JH078I21r_362	1	62	62	34	30	0.23	0.23	Non-gene	Genotyped	True-positive	False-positive
JM001A18r_270	0.935	52	62	35	52	0.23	0.23	Non-gene	Genotyped	True-positive	False-positive
JM001G06r_79	0.988	57	57	32	40	0.45	0.45	Non-gene	Genotyped	True-positive	False-positive
JM002N02r_524	1	20	44	34	42	0.24	0.24	Non-gene	Genotyped	True-positive	False-positive
JM002P11r_650	0.949	30	46	36	36	0.36	0.36	Non-gene	Genotyped	True-positive	False-positive
JM003A08r_300	1	43	52	35	25	0.24	0.24	Non-gene	Genotyped	True-positive	False-positive
JM003D24r_143	1	57	59	34	38	0.55	0.45	Non-gene	Genotyped	True-positive	False-positive
JM003O07r_272	1	62	62	32	26	0.42	0.42	Non-gene	Genotyped	True-positive	False-positive
JM004C09r_227	0.935	62	62	35	43	0.26	0.26	Non-gene	Genotyped	True-positive	False-positive
JM004D06r_129	0.965	35	59	34	19	0.21	0.21	Non-gene	Genotyped	True-positive	False-positive
JM004J11r_316	0.988	62	62	32	22	0.32	0.32	Non-gene	Genotyped	True-positive	False-positive
JM004M01r_576	0.714	57	59	29	7	0.43	0.43	Non-gene	Genotyped	True-positive	False-positive
JM004P16r_460	1	54	57	31	35	0.63	0.37	Non-gene	Genotyped	True-positive	False-positive
JM005B13r_216	1	52	62	35	28	0.25	0.25	Non-gene	Genotyped	True-positive	False-positive
JM005D21r_562	1	57	57	34	63	0.33	0.33	Non-gene	Genotyped	True-positive	False-positive
JM005H05r_346	1	62	62	35	26	0.23	0.23	Non-gene	Genotyped	True-positive	False-positive
JM005H23r_537	0.915	52	57	34	18	0.22	0.22	Non-gene	Genotyped	True-positive	False-positive
JM005I24r_468	0.965	52	62	34	33	0.3	0.3	Non-gene	Genotyped	True-positive	False-positive
JM005M23r_161	1	62	62	33	25	0.32	0.32	Non-gene	Genotyped	True-positive	False-positive
JM005P17r_55	1	43	57	35	29	0.31	0.31	Non-gene	Genotyped	True-positive	False-positive
JM006E18r_203	1	52	52	34	22	0.23	0.23	Non-gene	Genotyped	True-positive	False-positive
JM006H10r_152	1	52	52	35	56	0.29	0.29	Non-gene	Genotyped	True-positive	False-positive
JM006K10r_622	1	54	54	30	41	0.37	0.37	Non-gene	Genotyped	True-positive	False-positive
JM006O10r_445	1	52	62	32	16	0.25	0.25	Non-gene	Genotyped	True-positive	False-positive
JM008D08r_553	0.988	57	57	32	30	0.4	0.4	Non-gene	Genotyped	True-positive	False-positive
JM008F12r_84	1	31	42	34	43	0.67	0.33	Non-gene	Genotyped	True-positive	False-positive
JM008H24r_96	1	48	57	35	31	0.29	0.29	Non-gene	Genotyped	True-positive	False-positive
JM009G23r_42	0.858	37	57	33	18	0.39	0.39	Non-gene	Genotyped	True-positive	False-positive
JM009H24r_497	1	52	52	36	29	0.21	0.21	Non-gene	Genotyped	True-positive	False-positive
JM009P10r_589	0.965	57	59	34	29	0.38	0.38	Non-gene	Genotyped	True-positive	False-positive
JM010L07r_193	0.976	62	62	35	24	0.21	0.21	Non-gene	Genotyped	True-positive	False-positive
JM010L13r_352	0.988	62	68	35	50	0.66	0.34	Non-gene	Genotyped	True-positive	False-positive
JM010N20r_518	1	62	62	31	11	0.27	0.27	Non-gene	Genotyped	True-positive	False-positive
JM011D08r_205	0.988	68	68	33	14	0.21	0.21	Non-gene	Genotyped	True-positive	False-positive
JM011G14r_512	1	57	57	35	31	0.32	0.32	Non-gene	Genotyped	True-positive	False-positive
JM011H05r_597	1	39	48	35	58	0.26	0.26	Non-gene	Genotyped	True-positive	False-positive
JM011L23r_210	1	59	68	30	25	0.28	0.28	Non-gene	Genotyped	True-positive	False-positive
JM011N09r_171	0.965	59	59	31	37	0.51	0.49	Non-gene	Genotyped	True-positive	False-positive
JM012F06r_177	1	48	50	35	32	0.25	0.25	Non-gene	Genotyped	True-positive	False-positive
JM012J02r_228	0.996	57	57	34	34	0.24	0.24	Non-gene	Genotyped	True-positive	False-positive
JM013E20r_179	0.765	57	59	31	28	0.21	0.21	Non-gene	Genotyped	True-positive	False-positive
JM013K02r_218	1	57	59	34	55	0.38	0.38	Non-gene	Genotyped	True-positive	False-positive
JM016E21r_248	0.899	68	68	33	27	0.3	0.3	Non-gene	Genotyped	True-positive	False-positive
JM016F19r_547	0.949	37	52	35	32	0.31	0.31	Non-gene	Genotyped	True-positive	False-positive
JM016G02r_231	1	62	62	32	20	0.3	0.3	Non-gene	Genotyped	True-positive	False-positive
JM016G12r_241	0.813	68	68	32	10	0.4	0.4	Non-gene	Genotyped	True-positive	False-positive
JM017D03r_333	0.935	62	62	35	22	0.27	0.27	Non-gene	Genotyped	True-positive	False-positive
JM017H16r_204	0.988	68	68	34	20	0.25	0.25	Non-gene	Genotyped	True-positive	False-positive
JM017L13r_528	0.935	59	59	35	48	0.46	0.46	Non-gene	Genotyped	True-positive	False-positive
JM017L22r_643	1	57	57	33	31	0.42	0.42	Non-gene	Genotyped	True-positive	False-positive
JM017P16r_692	1	35	43	34	35	0.54	0.46	Non-gene	Genotyped	True-positive	False-positive
JM018B12r_64	1	42	42	33	32	0.47	0.47	Non-gene	Genotyped	True-positive	False-positive
JM018F11r_649	1	39	48	32	14	0.21	0.21	Non-gene	Genotyped	True-positive	False-positive
JM018G06r_356	0.988	62	62	32	19	0.32	0.32	Non-gene	Genotyped	True-positive	False-positive
JM018N05r_387	0.935	62	62	35	25	0.24	0.24	Non-gene	Genotyped	True-positive	False-positive
JM019A09r_247	0.949	62	68	34	26	0.62	0.38	Non-gene	Genotyped	True-positive	False-positive
JM019E09r_459	1	52	57	32	33	0.45	0.45	Non-gene	Genotyped	True-positive	False-positive
JM019L09r_262	0.813	62	62	34	13	0.23	0.23	Non-gene	Genotyped	True-positive	False-positive
JM019N08r_336	1	62	62	33	19	0.26	0.26	Non-gene	Genotyped	True-positive	False-positive
JM019O16r_352	1	62	62	35	31	0.35	0.35	Non-gene	Genotyped	True-positive	False-positive
JM020B18r_305	0.988	68	68	27	23	0.26	0.26	Non-gene	Genotyped	True-positive	False-positive
JM020K03r_124	0.813	57	57	34	11	0.27	0.27	Non-gene	Genotyped	True-positive	False-positive
JM020L11r_102	1	57	57	33	32	0.47	0.47	Non-gene	Genotyped	True-positive	False-positive
JM020O16r_495	1	59	68	35	35	0.29	0.29	Non-gene	Genotyped	True-positive	False-positive
JM021E05r_452	0.988	62	62	34	18	0.22	0.22	Non-gene	Genotyped	True-positive	False-positive
JM021H14r_405	1	62	62	35	70	0.21	0.21	Non-gene	Genotyped	True-positive	False-positive
JM021L22r_449	0.858	33	43	35	22	0.27	0.27	Non-gene	Genotyped	True-positive	False-positive
JM021M15r_464	0.899	25	44	34	31	0.26	0.26	Non-gene	Genotyped	True-positive	False-positive
JM021M17r_639	1	37	52	34	33	0.36	0.36	Non-gene	Genotyped	True-positive	False-positive
JM022B24r_321	1	62	62	32	32	0.38	0.38	Non-gene	Genotyped	True-positive	False-positive
JM022J01r_231	0.915	62	62	32	26	0.38	0.38	Non-gene	Genotyped	True-positive	False-positive
JM022J07r_211	1	68	68	33	30	0.43	0.43	Non-gene	Genotyped	True-positive	False-positive
JM022K05r_461	0.988	62	62	34	34	0.26	0.26	Non-gene	Genotyped	True-positive	False-positive
JM022L18r_700	0.858	37	48	34	12	0.25	0.25	Non-gene	Genotyped	True-positive	False-positive
JM023F21r_136	1	57	68	33	22	0.27	0.27	Non-gene	Genotyped	True-positive	False-positive
JM023G02r_387	0.965	62	62	32	21	0.33	0.33	Non-gene	Genotyped	True-positive	False-positive
JM023M22r_292	1	52	62	36	31	0.23	0.23	Non-gene	Genotyped	True-positive	False-positive
JM023N03r_688	1	40	43	33	31	0.23	0.23	Non-gene	Genotyped	True-positive	False-positive
JM026B20r_215	0.988	59	68	34	29	0.31	0.31	Non-gene	Genotyped	True-positive	False-positive
JM026O15r_244	1	62	68	32	22	0.23	0.23	Non-gene	Genotyped	True-positive	False-positive
JM027B15r_439	0.899	62	62	35	17	0.24	0.24	Non-gene	Genotyped	True-positive	False-positive
JM027F15r_127	0.996	57	57	33	20	0.3	0.3	Non-gene	Genotyped	True-positive	False-positive
JM027F21r_423	1	43	43	31	13	0.23	0.23	Non-gene	Genotyped	True-positive	False-positive
JM027L18r_608	1	52	54	35	41	0.32	0.32	Non-gene	Genotyped	True-positive	False-positive
JM027N01r_228	1	62	62	33	28	0.36	0.36	Non-gene	Genotyped	True-positive	False-positive
JM028D23r_723	0.935	47	48	31	63	0.24	0.24	Non-gene	Genotyped	True-positive	False-positive
JM028N17r_610	0.965	54	57	34	79	0.54	0.46	Non-gene	Genotyped	True-positive	False-positive
JM029K20r_503	0.858	57	57	32	7	0.29	0.29	Non-gene	Genotyped	True-positive	False-positive
JM030E05r_402	1	62	62	35	47	0.36	0.36	Non-gene	Genotyped	True-positive	False-positive
JM031E12r_688	1	30	43	35	30	0.3	0.3	Non-gene	Genotyped	True-positive	False-positive
JM031G04r_127	0.988	59	68	33	18	0.28	0.28	Non-gene	Genotyped	True-positive	False-positive
JM031O15r_86	0.965	54	57	35	45	0.36	0.36	Non-gene	Genotyped	True-positive	False-positive
JM032E06r_468	0.899	38	52	34	38	0.21	0.21	Non-gene	Genotyped	True-positive	False-positive
JM032E19r_239	1	62	62	35	34	0.26	0.26	Non-gene	Genotyped	True-positive	False-positive
JM033B05r_199	1	62	62	35	26	0.23	0.23	Non-gene	Genotyped	True-positive	False-positive
JM033D10r_203	0.915	62	62	33	17	0.29	0.29	Non-gene	Genotyped	True-positive	False-positive
JM033G09r_448	0.772	62	62	33	14	0.43	0.43	Non-gene	Genotyped	True-positive	False-positive
JM033H13r_505	1	20	43	35	38	0.39	0.39	Non-gene	Genotyped	True-positive	False-positive
JM038C02r_489	0.858	52	57	34	27	0.22	0.22	Non-gene	Genotyped	True-positive	False-positive
JM039C02r_50	0.996	57	57	31	52	0.31	0.31	Non-gene	Genotyped	True-positive	False-positive
JM039K04r_28	0.988	37	59	34	28	0.25	0.25	Non-gene	Genotyped	True-positive	False-positive
JM040A18r_282	1	52	62	35	25	0.24	0.24	Non-gene	Genotyped	True-positive	False-positive
JM040I19r_169	0.965	68	68	34	18	0.22	0.22	Non-gene	Genotyped	True-positive	False-positive
JM042G16r_316	1	62	68	35	31	0.35	0.35	Non-gene	Genotyped	True-positive	False-positive
JM042I02r_429	1	35	52	30	14	0.21	0.21	Non-gene	Genotyped	True-positive	False-positive
JM042K05r_283	1	62	68	35	39	0.33	0.33	Non-gene	Genotyped	True-positive	False-positive
JM043C17r_316	1	62	68	34	54	0.26	0.26	Non-gene	Genotyped	True-positive	False-positive
JM045A03r_632	1	41	47	34	39	0.56	0.44	Non-gene	Genotyped	True-positive	False-positive
JM045B02r_230	1	43	52	35	30	0.23	0.23	Non-gene	Genotyped	True-positive	False-positive
JM045F04r_600	0.765	44	57	30	6	0.5	0.5	Non-gene	Genotyped	True-positive	False-positive
JM045J09r_580	1	54	57	36	31	0.23	0.23	Non-gene	Genotyped	True-positive	False-positive
JM046N23r_189	1	54	57	31	16	0.31	0.31	Non-gene	Genotyped	True-positive	False-positive
JM047B20r_89	0.899	57	57	28	8	0.63	0.37	Non-gene	Genotyped	True-positive	False-positive
JM047E12r_640	1	34	48	34	35	0.29	0.29	Non-gene	Genotyped	True-positive	False-positive
JM047H06r_394	0.988	52	62	36	36	0.28	0.28	Non-gene	Genotyped	True-positive	False-positive
JM047I12r_252	1	68	68	35	46	0.54	0.46	Non-gene	Genotyped	True-positive	False-positive
JM047P04r_232	0.965	68	68	35	38	0.21	0.21	Non-gene	Genotyped	True-positive	False-positive
JM051C22r_453	1	57	62	29	18	0.28	0.28	Non-gene	Genotyped	True-positive	False-positive
JM051K15r_493	1	57	59	33	30	0.33	0.33	Non-gene	Genotyped	True-positive	False-positive
JM052M20r_340	1	52	62	32	30	0.53	0.47	Non-gene	Genotyped	True-positive	False-positive
JM053C19r_303	0.988	68	68	34	44	0.32	0.32	Non-gene	Genotyped	True-positive	False-positive
JM053E05r_62	1	57	57	34	30	0.27	0.27	Non-gene	Genotyped	True-positive	False-positive
JM053L14r_290	0.935	62	62	35	26	0.27	0.27	Non-gene	Genotyped	True-positive	False-positive
JM054G15r_587	0.988	43	59	32	24	0.42	0.42	Non-gene	Genotyped	True-positive	False-positive
JM054H18r_145	1	57	68	28	25	0.52	0.48	Non-gene	Genotyped	True-positive	False-positive
JM054M17r_387	0.988	62	62	33	25	0.28	0.28	Non-gene	Genotyped	True-positive	False-positive
JM055A22r_569	0.813	57	57	35	37	0.24	0.24	Non-gene	Genotyped	True-positive	False-positive
JM055D21r_275	0.935	52	62	33	41	0.24	0.24	Non-gene	Genotyped	True-positive	False-positive
JM055D22r_255	1	52	52	36	31	0.29	0.29	Non-gene	Genotyped	True-positive	False-positive
JM055H12r_50	0.935	57	68	33	18	0.33	0.33	Non-gene	Genotyped	True-positive	False-positive
JM055H17r_112	1	57	59	35	25	0.24	0.24	Non-gene	Genotyped	True-positive	False-positive
JM056G19r_190	1	62	68	33	20	0.3	0.3	Non-gene	Genotyped	True-positive	False-positive
JM056H14r_244	1	62	62	33	24	0.25	0.25	Non-gene	Genotyped	True-positive	False-positive
JM056M11r_272	1	62	62	35	31	0.35	0.35	Non-gene	Genotyped	True-positive	False-positive
JM057I21r_395	1	62	62	35	29	0.21	0.21	Non-gene	Genotyped	True-positive	False-positive
JM058E20r_211	0.949	62	62	30	10	0.3	0.3	Non-gene	Genotyped	True-positive	False-positive
JM058E24r_106	0.965	52	52	34	28	0.32	0.32	Non-gene	Genotyped	True-positive	False-positive
JM058G14r_458	0.965	62	62	35	31	0.39	0.39	Non-gene	Genotyped	True-positive	False-positive
JM058I12r_623	1	48	48	34	38	0.58	0.42	Non-gene	Genotyped	True-positive	False-positive
JM058L14r_791	0.858	20	46	33	18	0.33	0.33	Non-gene	Genotyped	True-positive	False-positive
JM059E15r_255	0.996	62	62	33	44	0.64	0.36	Non-gene	Genotyped	True-positive	False-positive
JM059N17r_501	0.899	52	59	33	24	0.33	0.33	Non-gene	Genotyped	True-positive	False-positive
JM060F04r_125	1	57	68	35	38	0.26	0.26	Non-gene	Genotyped	True-positive	False-positive
JM060F08r_61	1	59	68	33	22	0.27	0.27	Non-gene	Genotyped	True-positive	False-positive
JM060J05r_333	1	62	62	32	26	0.27	0.27	Non-gene	Genotyped	True-positive	False-positive
JM060M20r_341	0.949	62	62	33	27	0.33	0.33	Non-gene	Genotyped	True-positive	False-positive
JM061A04r_323	0.714	62	62	36	20	0.3	0.3	Non-gene	Genotyped	True-positive	False-positive
JM061I03r_353	1	62	62	32	28	0.29	0.29	Non-gene	Genotyped	True-positive	False-positive
JM062G16r_180	1	62	68	33	24	0.33	0.33	Non-gene	Genotyped	True-positive	False-positive
JM063D02r_571	1	57	59	35	27	0.26	0.26	Non-gene	Genotyped	True-positive	False-positive
JM064N17r_255	1	62	62	35	40	0.33	0.33	Non-gene	Genotyped	True-positive	False-positive
JM065A07r_444	1	43	47	35	26	0.27	0.27	Non-gene	Genotyped	True-positive	False-positive
JM066C03r_611	0.868	54	57	33	31	0.68	0.32	Non-gene	Genotyped	True-positive	False-positive
JM066C12r_469	1	62	62	34	43	0.65	0.35	Non-gene	Genotyped	True-positive	False-positive
JM066G06r_68	0.719	35	68	32	8	0.63	0.37	Non-gene	Genotyped	True-positive	False-positive
JM066G22r_432	1	52	62	30	20	0.35	0.35	Non-gene	Genotyped	True-positive	False-positive
JM066H17r_251	1	62	62	32	23	0.26	0.26	Non-gene	Genotyped	True-positive	False-positive
JM066I02r_138	0.858	68	68	29	10	0.4	0.4	Non-gene	Genotyped	True-positive	False-positive
JM066K22r_66	0.965	68	68	34	27	0.37	0.37	Non-gene	Genotyped	True-positive	False-positive
JM067G10r_198	1	62	62	35	26	0.23	0.23	Non-gene	Genotyped	True-positive	False-positive
JM067M04r_438	0.732	43	43	33	16	0.44	0.44	Non-gene	Genotyped	True-positive	False-positive
JM070P04r_485	1	43	43	35	34	0.62	0.38	Non-gene	Genotyped	True-positive	False-positive
JM071E22r_582	1	43	50	33	44	0.68	0.32	Non-gene	Genotyped	True-positive	False-positive
JM071K01r_221	1	62	68	35	24	0.21	0.21	Non-gene	Genotyped	True-positive	False-positive
JM071N16r_588	1	23	43	33	30	0.43	0.43	Non-gene	Genotyped	True-positive	False-positive
JM073P03r_534	1	35	43	35	26	0.23	0.23	Non-gene	Genotyped	True-positive	False-positive
JM076D10r_289	1	62	62	34	28	0.32	0.32	Non-gene	Genotyped	True-positive	False-positive
JM076D16r_148	1	57	57	33	24	0.29	0.29	Non-gene	Genotyped	True-positive	False-positive
JM076F07r_549	0.988	52	52	32	21	0.38	0.38	Non-gene	Genotyped	True-positive	False-positive
JM076F20r_500	0.935	57	57	35	33	0.33	0.33	Non-gene	Genotyped	True-positive	False-positive
JM076O22r_123	0.976	59	59	34	22	0.27	0.27	Non-gene	Genotyped	True-positive	False-positive
JM078B14r_450	0.813	62	62	29	14	0.43	0.43	Non-gene	Genotyped	True-positive	False-positive
JM078H20r_174	0.988	62	62	30	8	0.25	0.25	Non-gene	Genotyped	True-positive	False-positive
JM078J21r_400	1	62	62	32	20	0.65	0.35	Non-gene	Genotyped	True-positive	False-positive
JM079B06r_92	0.996	54	54	34	22	0.23	0.23	Non-gene	Genotyped	True-positive	False-positive
JM079F01r_83	1	57	57	33	33	0.45	0.45	Non-gene	Genotyped	True-positive	False-positive
JM079H06r_139	0.858	57	57	35	27	0.37	0.37	Non-gene	Genotyped	True-positive	False-positive
JM079P20r_111	0.976	57	57	29	14	0.57	0.43	Non-gene	Genotyped	True-positive	False-positive
JM085B22r_185	1	62	62	35	63	0.44	0.44	Non-gene	Genotyped	True-positive	False-positive
JM085M06r_331	1	62	68	34	30	0.37	0.37	Non-gene	Genotyped	True-positive	False-positive
JM085M21r_589	0.976	39	48	35	23	0.22	0.22	Non-gene	Genotyped	True-positive	False-positive
JH001B08r_106	1	57	59	34	12	0.25	0.25	Non-gene	Genotyped	True-positive	True-positive
JH001K04r_73	1	68	68	35	9	0.56	0.44	Non-gene	Genotyped	True-positive	True-positive
JH001K20r_63	0.988	50	68	33	17	0.59	0.41	Non-gene	Genotyped	True-positive	True-positive
JH002A15r_176	0.965	57	57	35	15	0.4	0.4	Non-gene	Genotyped	True-positive	True-positive
JH002E22r_226	0.988	62	62	36	10	0.5	0.5	Non-gene	Genotyped	True-positive	True-positive
JH002F06r_145	1	68	68	36	16	0.25	0.25	Non-gene	Genotyped	True-positive	True-positive
JH002H02r_180	1	54	59	35	15	0.27	0.27	Non-gene	Genotyped	True-positive	True-positive
JH002H23r_298	1	52	62	34	17	0.35	0.35	Non-gene	Genotyped	True-positive	True-positive
JH003E14r_160	0.965	52	68	33	13	0.46	0.46	Non-gene	Genotyped	True-positive	True-positive
JH003F06r_26	1	36	50	35	26	0.5	0.5	Non-gene	Genotyped	True-positive	True-positive
JH003F24r_281	1	62	62	32	10	0.3	0.3	Non-gene	Genotyped	True-positive	True-positive
JH003J11r_242	1	57	59	35	25	0.36	0.36	Non-gene	Genotyped	True-positive	True-positive
JH003L12r_289	1	62	62	35	22	0.27	0.27	Non-gene	Genotyped	True-positive	True-positive
JH003P18r_472	0.988	43	62	36	22	0.45	0.45	Non-gene	Genotyped	True-positive	True-positive
JH004C05r_364	0.996	54	54	35	11	0.27	0.27	Non-gene	Genotyped	True-positive	True-positive
JH004F08r_540	0.935	57	57	35	16	0.38	0.38	Non-gene	Genotyped	True-positive	True-positive
JH004G11r_86	0.976	68	68	34	12	0.33	0.33	Non-gene	Genotyped	True-positive	True-positive
JH004I15r_702	0.899	42	43	32	7	0.43	0.43	Non-gene	Genotyped	True-positive	True-positive
JH004K08r_105	1	52	52	37	15	0.47	0.47	Non-gene	Genotyped	True-positive	True-positive
JH004L18r_326	1	62	68	36	9	0.44	0.44	Non-gene	Genotyped	True-positive	True-positive
JH005C08r_444	0.935	52	62	36	17	0.41	0.41	Non-gene	Genotyped	True-positive	True-positive
JH005D12r_594	0.915	57	57	35	13	0.69	0.31	Non-gene	Genotyped	True-positive	True-positive
JH005D23r_560	0.976	68	68	34	22	0.55	0.45	Non-gene	Genotyped	True-positive	True-positive
JH005G06r_616	1	43	43	36	20	0.25	0.25	Non-gene	Genotyped	True-positive	True-positive
JH005G18r_161	0.988	52	57	34	20	0.35	0.35	Non-gene	Genotyped	True-positive	True-positive
JH005H18r_179	0.965	59	68	35	27	0.44	0.44	Non-gene	Genotyped	True-positive	True-positive
JH005H18r_466	0.988	52	62	33	12	0.33	0.33	Non-gene	Genotyped	True-positive	True-positive
JH005I21r_406	0.965	62	68	36	14	0.64	0.36	Non-gene	Genotyped	True-positive	True-positive
JH005J18r_103	0.935	57	68	32	9	0.56	0.44	Non-gene	Genotyped	True-positive	True-positive
JH005P06r_492	0.965	62	62	35	15	0.27	0.27	Non-gene	Genotyped	True-positive	True-positive
JH006B22r_336	0.988	62	62	33	26	0.5	0.5	Non-gene	Genotyped	True-positive	True-positive
JH006F03r_67	1	44	54	34	22	0.32	0.32	Non-gene	Genotyped	True-positive	True-positive
JH006K07r_200	0.858	32	54	32	9	0.44	0.44	Non-gene	Genotyped	True-positive	True-positive
JH006N23r_157	0.787	52	52	35	12	0.42	0.42	Non-gene	Genotyped	True-positive	True-positive
JH006P11r_312	0.868	43	62	36	16	0.25	0.25	Non-gene	Genotyped	True-positive	True-positive
JH007D02r_317	1	62	62	33	18	0.39	0.39	Non-gene	Genotyped	True-positive	True-positive
JH007F13r_81	1	57	68	35	18	0.39	0.39	Non-gene	Genotyped	True-positive	True-positive
JH007G07r_189	1	52	52	35	11	0.36	0.36	Non-gene	Genotyped	True-positive	True-positive
JH007G18r_411	0.965	39	43	35	5	0.4	0.4	Non-gene	Genotyped	True-positive	True-positive
JH007H16r_196	0.965	62	62	35	13	0.38	0.38	Non-gene	Genotyped	True-positive	True-positive
JH007K09r_121	1	54	59	37	23	0.52	0.48	Non-gene	Genotyped	True-positive	True-positive
JH007K17r_50	0.988	37	57	33	14	0.36	0.36	Non-gene	Genotyped	True-positive	True-positive
JH007K19r_59	0.965	47	47	35	12	0.33	0.33	Non-gene	Genotyped	True-positive	True-positive
JH007L12r_258	0.996	52	62	35	19	0.37	0.37	Non-gene	Genotyped	True-positive	True-positive
JH007M01r_243	1	62	68	31	15	0.4	0.4	Non-gene	Genotyped	True-positive	True-positive
JH007M03r_231	1	52	62	33	17	0.41	0.41	Non-gene	Genotyped	True-positive	True-positive
JH007O10r_556	1	39	43	34	30	0.43	0.43	Non-gene	Genotyped	True-positive	True-positive
JH007P13r_388	0.988	39	52	35	21	0.33	0.33	Non-gene	Genotyped	True-positive	True-positive
JH008F22r_215	0.915	52	62	33	9	0.56	0.44	Non-gene	Genotyped	True-positive	True-positive
JH008N20r_445	0.935	52	62	34	7	0.43	0.43	Non-gene	Genotyped	True-positive	True-positive
JH009A16r_130	0.996	43	57	33	21	0.43	0.43	Non-gene	Genotyped	True-positive	True-positive
JH009C17r_219	0.935	62	62	32	11	0.55	0.45	Non-gene	Genotyped	True-positive	True-positive
JH009D11r_480	0.899	59	68	33	10	0.6	0.4	Non-gene	Genotyped	True-positive	True-positive
JH009E14r_252	0.988	68	68	33	15	0.27	0.27	Non-gene	Genotyped	True-positive	True-positive
JH009E19r_207	1	52	52	36	27	0.44	0.44	Non-gene	Genotyped	True-positive	True-positive
JH009G12r_106	1	57	57	37	21	0.24	0.24	Non-gene	Genotyped	True-positive	True-positive
JH009L17r_75	0.965	57	68	34	10	0.3	0.3	Non-gene	Genotyped	True-positive	True-positive
JH009M14r_145	0.899	57	68	35	16	0.5	0.5	Non-gene	Genotyped	True-positive	True-positive
JH009P12r_105	0.996	48	48	35	14	0.5	0.5	Non-gene	Genotyped	True-positive	True-positive
JH009P17r_348	0.858	62	62	36	10	0.5	0.5	Non-gene	Genotyped	True-positive	True-positive
JH010G04r_204	0.965	62	68	32	8	0.5	0.5	Non-gene	Genotyped	True-positive	True-positive
JH010I09r_369	0.899	68	68	36	19	0.37	0.37	Non-gene	Genotyped	True-positive	True-positive
JH010L13r_77	1	57	57	36	26	0.5	0.5	Non-gene	Genotyped	True-positive	True-positive
JH010M05r_164	0.935	57	57	33	13	0.31	0.31	Non-gene	Genotyped	True-positive	True-positive
JH010O10r_226	1	62	62	34	24	0.42	0.42	Non-gene	Genotyped	True-positive	True-positive
JH011A01r_113	0.988	57	57	36	19	0.53	0.47	Non-gene	Genotyped	True-positive	True-positive
JH011C24r_75	1	48	57	35	32	0.5	0.5	Non-gene	Genotyped	True-positive	True-positive
JH011E17r_432	1	62	62	34	18	0.28	0.28	Non-gene	Genotyped	True-positive	True-positive
JH011F14r_370	1	62	62	35	15	0.27	0.27	Non-gene	Genotyped	True-positive	True-positive
JH011G06r_585	1	57	57	36	20	0.4	0.4	Non-gene	Genotyped	True-positive	True-positive
JH011G15r_354	0.988	62	62	34	25	0.36	0.36	Non-gene	Genotyped	True-positive	True-positive
JH011I06r_762	0.868	41	48	32	10	0.5	0.5	Non-gene	Genotyped	True-positive	True-positive
JH011J04r_565	1	59	68	32	12	0.5	0.5	Non-gene	Genotyped	True-positive	True-positive
JH011L10r_89	1	68	68	35	15	0.4	0.4	Non-gene	Genotyped	True-positive	True-positive
JH011L19r_297	0.996	62	62	36	15	0.4	0.4	Non-gene	Genotyped	True-positive	True-positive
JH011M09r_627	1	57	59	34	12	0.33	0.33	Non-gene	Genotyped	True-positive	True-positive
JH011N09r_495	1	62	68	36	22	0.32	0.32	Non-gene	Genotyped	True-positive	True-positive
JH012A13r_192	0.899	68	68	35	13	0.23	0.23	Non-gene	Genotyped	True-positive	True-positive
JH012A18r_349	0.765	62	62	35	5	0.6	0.4	Non-gene	Genotyped	True-positive	True-positive
JH012B20r_777	1	34	59	33	21	0.43	0.43	Non-gene	Genotyped	True-positive	True-positive
JH012C03r_446	1	62	68	34	13	0.31	0.31	Non-gene	Genotyped	True-positive	True-positive
JH012C24r_710	1	43	59	35	28	0.32	0.32	Non-gene	Genotyped	True-positive	True-positive
JH012D15r_564	1	34	43	37	24	0.5	0.5	Non-gene	Genotyped	True-positive	True-positive
JH012F04r_563	1	62	62	33	28	0.46	0.46	Non-gene	Genotyped	True-positive	True-positive
JH012F18r_628	1	57	57	34	19	0.32	0.32	Non-gene	Genotyped	True-positive	True-positive
JH012F24r_476	1	62	62	35	19	0.42	0.42	Non-gene	Genotyped	True-positive	True-positive
JH012G17r_734	0.858	43	43	33	14	0.43	0.43	Non-gene	Genotyped	True-positive	True-positive
JH012J17r_348	1	62	62	33	18	0.44	0.44	Non-gene	Genotyped	True-positive	True-positive
JH012K19r_539	1	57	57	34	16	0.25	0.25	Non-gene	Genotyped	True-positive	True-positive
JH012L17r_137	1	68	68	35	34	0.41	0.41	Non-gene	Genotyped	True-positive	True-positive
JH012L23r_299	1	68	68	37	37	0.54	0.46	Non-gene	Genotyped	True-positive	True-positive
JH012N06r_232	1	68	68	32	13	0.31	0.31	Non-gene	Genotyped	True-positive	True-positive
JH012N10r_117	0.915	32	43	30	5	0.6	0.4	Non-gene	Genotyped	True-positive	True-positive
JH012P10r_477	0.899	62	62	32	11	0.36	0.36	Non-gene	Genotyped	True-positive	True-positive
JH013A03r_344	0.988	62	62	35	11	0.45	0.45	Non-gene	Genotyped	True-positive	True-positive
JH013B01r_398	0.976	52	62	35	12	0.5	0.5	Non-gene	Genotyped	True-positive	True-positive
JH013C18r_140	1	57	68	36	23	0.26	0.26	Non-gene	Genotyped	True-positive	True-positive
JH013C19r_90	1	57	59	35	26	0.46	0.46	Non-gene	Genotyped	True-positive	True-positive
JH013D02r_220	1	68	68	36	14	0.29	0.29	Non-gene	Genotyped	True-positive	True-positive
JH013D11r_562	1	54	54	35	10	0.4	0.4	Non-gene	Genotyped	True-positive	True-positive
JH013D14r_345	0.976	62	62	34	14	0.29	0.29	Non-gene	Genotyped	True-positive	True-positive
JH013F06r_106	1	57	59	35	22	0.36	0.36	Non-gene	Genotyped	True-positive	True-positive
JH013F19r_382	1	62	62	33	12	0.25	0.25	Non-gene	Genotyped	True-positive	True-positive
JH013I15r_396	0.949	48	48	36	17	0.35	0.35	Non-gene	Genotyped	True-positive	True-positive
JH013L03r_585	0.965	37	57	35	5	0.6	0.4	Non-gene	Genotyped	True-positive	True-positive
JH013L06r_483	1	62	62	34	19	0.53	0.47	Non-gene	Genotyped	True-positive	True-positive
JH013M07r_537	1	57	57	37	6	0.33	0.33	Non-gene	Genotyped	True-positive	True-positive
JH013N22r_183	1	62	62	32	12	0.58	0.42	Non-gene	Genotyped	True-positive	True-positive
JH014B24r_258	0.949	62	62	33	10	0.3	0.3	Non-gene	Genotyped	True-positive	True-positive
JH014F04r_718	1	54	57	34	23	0.61	0.39	Non-gene	Genotyped	True-positive	True-positive
JH014F06r_451	1	62	62	35	15	0.4	0.4	Non-gene	Genotyped	True-positive	True-positive
JH014F10r_367	1	62	62	34	21	0.33	0.33	Non-gene	Genotyped	True-positive	True-positive
JH014F23r_222	1	62	68	36	9	0.67	0.33	Non-gene	Genotyped	True-positive	True-positive
JH014I03r_653	0.949	57	57	35	18	0.28	0.28	Non-gene	Genotyped	True-positive	True-positive
JH014I05r_37	0.988	48	48	32	9	0.33	0.33	Non-gene	Genotyped	True-positive	True-positive
JH014I22r_636	1	54	57	36	15	0.33	0.33	Non-gene	Genotyped	True-positive	True-positive
JH014J02r_56	1	54	57	32	11	0.45	0.45	Non-gene	Genotyped	True-positive	True-positive
JH014M24r_42	0.858	42	68	36	10	0.4	0.4	Non-gene	Genotyped	True-positive	True-positive
JH014N08r_576	1	43	54	35	25	0.32	0.32	Non-gene	Genotyped	True-positive	True-positive
JH014N10r_599	1	59	68	35	16	0.31	0.31	Non-gene	Genotyped	True-positive	True-positive
JH015B05r_23	1	33	47	36	8	0.38	0.38	Non-gene	Genotyped	True-positive	True-positive
JH015D15r_385	1	62	62	36	27	0.33	0.33	Non-gene	Genotyped	True-positive	True-positive
JH015G04r_622	0.988	57	59	34	11	0.64	0.36	Non-gene	Genotyped	True-positive	True-positive
JH015G13r_695	1	43	43	35	18	0.28	0.28	Non-gene	Genotyped	True-positive	True-positive
JH015I02r_165	1	57	57	34	16	0.25	0.25	Non-gene	Genotyped	True-positive	True-positive
JH015I07r_409	1	62	62	34	12	0.33	0.33	Non-gene	Genotyped	True-positive	True-positive
JH015J11r_204	0.996	52	52	35	21	0.57	0.43	Non-gene	Genotyped	True-positive	True-positive
JH015J19r_405	0.988	62	62	30	11	0.45	0.45	Non-gene	Genotyped	True-positive	True-positive
JH015K17r_510	0.915	62	62	33	12	0.5	0.5	Non-gene	Genotyped	True-positive	True-positive
JH015P19r_121	1	59	68	35	22	0.23	0.23	Non-gene	Genotyped	True-positive	True-positive
JH016A14r_200	0.988	68	68	30	17	0.53	0.47	Non-gene	Genotyped	True-positive	True-positive
JH016D18r_58	0.858	57	57	33	21	0.48	0.48	Non-gene	Genotyped	True-positive	True-positive
JH016F15r_183	1	62	62	33	19	0.32	0.32	Non-gene	Genotyped	True-positive	True-positive
JH016K10r_408	1	62	62	35	5	0.4	0.4	Non-gene	Genotyped	True-positive	True-positive
JH016K19r_29	0.813	48	48	31	7	0.43	0.43	Non-gene	Genotyped	True-positive	True-positive
JH016L21r_246	0.996	62	68	35	17	0.29	0.29	Non-gene	Genotyped	True-positive	True-positive
JH016M22r_497	0.935	57	62	35	19	0.32	0.32	Non-gene	Genotyped	True-positive	True-positive
JH016O08r_111	0.996	54	59	34	19	0.37	0.37	Non-gene	Genotyped	True-positive	True-positive
JH017A13r_159	1	59	59	36	14	0.43	0.43	Non-gene	Genotyped	True-positive	True-positive
JH017C09r_595	1	30	57	35	26	0.35	0.35	Non-gene	Genotyped	True-positive	True-positive
JH017C15r_31	0.965	54	68	37	22	0.23	0.23	Non-gene	Genotyped	True-positive	True-positive
JH017C15r_438	1	43	45	35	21	0.33	0.33	Non-gene	Genotyped	True-positive	True-positive
JH017D21r_121	0.965	54	54	36	8	0.38	0.38	Non-gene	Genotyped	True-positive	True-positive
JH017F18r_412	0.965	68	68	36	12	0.25	0.25	Non-gene	Genotyped	True-positive	True-positive
JH017G03r_55	1	54	59	34	19	0.26	0.26	Non-gene	Genotyped	True-positive	True-positive
JH017I23r_115	0.988	48	59	36	17	0.47	0.47	Non-gene	Genotyped	True-positive	True-positive
JH017J02r_327	1	62	62	35	21	0.52	0.48	Non-gene	Genotyped	True-positive	True-positive
JH017M08r_543	1	57	59	34	20	0.35	0.35	Non-gene	Genotyped	True-positive	True-positive
JH017P16r_426	1	68	68	35	21	0.29	0.29	Non-gene	Genotyped	True-positive	True-positive
JH018E17r_482	1	47	57	35	15	0.33	0.33	Non-gene	Genotyped	True-positive	True-positive
JH018L22r_362	0.965	62	68	35	20	0.55	0.45	Non-gene	Genotyped	True-positive	True-positive
JH019C07r_571	0.877	35	43	34	14	0.57	0.43	Non-gene	Genotyped	True-positive	True-positive
JH019F06r_62	0.877	57	57	33	8	0.63	0.37	Non-gene	Genotyped	True-positive	True-positive
JH019G04r_69	0.976	68	68	35	18	0.61	0.39	Non-gene	Genotyped	True-positive	True-positive
JH019G19r_145	1	57	57	35	23	0.26	0.26	Non-gene	Genotyped	True-positive	True-positive
JH019H12r_433	0.988	62	62	33	15	0.27	0.27	Non-gene	Genotyped	True-positive	True-positive
JH019O11r_372	1	62	62	36	42	0.48	0.48	Non-gene	Genotyped	True-positive	True-positive
JH020C08r_248	1	57	59	33	15	0.33	0.33	Non-gene	Genotyped	True-positive	True-positive
JH020C10r_145	1	57	57	35	20	0.55	0.45	Non-gene	Genotyped	True-positive	True-positive
JH020F06r_270	0.949	62	62	36	23	0.3	0.3	Non-gene	Genotyped	True-positive	True-positive
JH020F17r_456	0.988	62	62	35	12	0.42	0.42	Non-gene	Genotyped	True-positive	True-positive
JH020H01r_485	0.965	43	50	36	9	0.44	0.44	Non-gene	Genotyped	True-positive	True-positive
JH020H04r_593	0.935	52	57	32	9	0.33	0.33	Non-gene	Genotyped	True-positive	True-positive
JH020L20r_435	0.988	62	62	35	14	0.36	0.36	Non-gene	Genotyped	True-positive	True-positive
JH020M20r_368	1	62	68	32	13	0.69	0.31	Non-gene	Genotyped	True-positive	True-positive
JH020N08r_508	0.988	57	59	35	19	0.47	0.47	Non-gene	Genotyped	True-positive	True-positive
JH020N24r_361	1	68	68	35	13	0.31	0.31	Non-gene	Genotyped	True-positive	True-positive
JH020O02r_255	1	52	62	37	15	0.27	0.27	Non-gene	Genotyped	True-positive	True-positive
JH020P21r_436	0.79	57	62	33	10	0.5	0.5	Non-gene	Genotyped	True-positive	True-positive
JH021C05r_489	1	52	52	34	11	0.36	0.36	Non-gene	Genotyped	True-positive	True-positive
JH021H11r_309	0.976	62	62	36	28	0.57	0.43	Non-gene	Genotyped	True-positive	True-positive
JH021J09r_296	1	62	62	36	18	0.5	0.5	Non-gene	Genotyped	True-positive	True-positive
JH021K19r_371	1	62	62	36	35	0.51	0.49	Non-gene	Genotyped	True-positive	True-positive
JH021L03r_384	0.965	43	52	35	10	0.3	0.3	Non-gene	Genotyped	True-positive	True-positive
JH021L23r_77	1	47	57	34	15	0.33	0.33	Non-gene	Genotyped	True-positive	True-positive
JH021M12r_192	0.988	62	62	35	33	0.52	0.48	Non-gene	Genotyped	True-positive	True-positive
JH021M13r_456	1	52	57	35	9	0.22	0.22	Non-gene	Genotyped	True-positive	True-positive
JH021M22r_330	1	68	68	35	19	0.53	0.47	Non-gene	Genotyped	True-positive	True-positive
JH021N21r_241	1	68	68	34	16	0.25	0.25	Non-gene	Genotyped	True-positive	True-positive
JH021N23r_305	1	54	62	36	14	0.21	0.21	Non-gene	Genotyped	True-positive	True-positive
JH021P14r_162	0.965	68	68	36	11	0.45	0.45	Non-gene	Genotyped	True-positive	True-positive
JH022A03r_287	0.988	52	52	35	6	0.33	0.33	Non-gene	Genotyped	True-positive	True-positive
JH022A04r_23	0.714	37	40	36	7	0.29	0.29	Non-gene	Genotyped	True-positive	True-positive
JH022B20r_96	1	35	47	32	7	0.43	0.43	Non-gene	Genotyped	True-positive	True-positive
JH022B23r_461	1	62	62	32	12	0.58	0.42	Non-gene	Genotyped	True-positive	True-positive
JH022D23r_213	1	45	52	32	11	0.36	0.36	Non-gene	Genotyped	True-positive	True-positive
JH022L02r_525	0.858	43	62	36	15	0.4	0.4	Non-gene	Genotyped	True-positive	True-positive
JH022L20r_263	1	62	68	35	19	0.32	0.32	Non-gene	Genotyped	True-positive	True-positive
JH022M03r_247	1	62	62	31	11	0.45	0.45	Non-gene	Genotyped	True-positive	True-positive
JH022N21r_647	1	52	57	34	17	0.41	0.41	Non-gene	Genotyped	True-positive	True-positive
JH023A04r_199	0.976	62	68	33	20	0.35	0.35	Non-gene	Genotyped	True-positive	True-positive
JH023C09r_203	0.976	62	62	35	14	0.36	0.36	Non-gene	Genotyped	True-positive	True-positive
JH023D13r_469	0.996	35	62	33	17	0.41	0.41	Non-gene	Genotyped	True-positive	True-positive
JH023D15r_222	0.988	68	68	37	21	0.57	0.43	Non-gene	Genotyped	True-positive	True-positive
JH023E06r_320	0.996	62	62	36	17	0.35	0.35	Non-gene	Genotyped	True-positive	True-positive
JH023I05r_557	1	43	52	36	16	0.63	0.37	Non-gene	Genotyped	True-positive	True-positive
JH023I16r_172	1	48	48	35	33	0.45	0.45	Non-gene	Genotyped	True-positive	True-positive
JH023K18r_286	1	62	62	34	24	0.46	0.46	Non-gene	Genotyped	True-positive	True-positive
JH023L08r_153	1	57	57	34	13	0.31	0.31	Non-gene	Genotyped	True-positive	True-positive
JH023N20r_368	1	62	62	35	25	0.4	0.4	Non-gene	Genotyped	True-positive	True-positive
JH023P18r_145	1	68	68	36	20	0.35	0.35	Non-gene	Genotyped	True-positive	True-positive
JH024C11r_276	1	62	62	33	12	0.5	0.5	Non-gene	Genotyped	True-positive	True-positive
JH024H04r_406	1	62	68	36	14	0.57	0.43	Non-gene	Genotyped	True-positive	True-positive
JH024H17r_35	1	41	57	37	13	0.31	0.31	Non-gene	Genotyped	True-positive	True-positive
JH024I06r_509	1	62	62	33	13	0.46	0.46	Non-gene	Genotyped	True-positive	True-positive
JH024O09r_144	1	68	68	35	21	0.48	0.48	Non-gene	Genotyped	True-positive	True-positive
JH024P05r_503	1	52	57	35	18	0.33	0.33	Non-gene	Genotyped	True-positive	True-positive
JH025B11r_215	1	52	62	36	22	0.23	0.23	Non-gene	Genotyped	True-positive	True-positive
JH025B22r_164	1	33	57	36	14	0.5	0.5	Non-gene	Genotyped	True-positive	True-positive
JH025C18r_197	1	62	68	35	14	0.5	0.5	Non-gene	Genotyped	True-positive	True-positive
JH025F19r_376	1	62	68	36	14	0.57	0.43	Non-gene	Genotyped	True-positive	True-positive
JH025G10r_81	0.965	68	68	35	21	0.43	0.43	Non-gene	Genotyped	True-positive	True-positive
JH025K15r_295	0.976	52	57	35	19	0.32	0.32	Non-gene	Genotyped	True-positive	True-positive
JH025K17r_329	0.965	68	68	34	14	0.29	0.29	Non-gene	Genotyped	True-positive	True-positive
JH025L04r_269	0.965	62	68	34	11	0.27	0.27	Non-gene	Genotyped	True-positive	True-positive
JH025N20r_376	1	62	62	37	15	0.4	0.4	Non-gene	Genotyped	True-positive	True-positive
JH025N21r_206	1	57	59	33	16	0.31	0.31	Non-gene	Genotyped	True-positive	True-positive
JH025N22r_710	1	29	43	33	16	0.25	0.25	Non-gene	Genotyped	True-positive	True-positive
JH025P15r_473	1	62	68	33	17	0.53	0.47	Non-gene	Genotyped	True-positive	True-positive
JH026A03r_473	0.976	62	68	34	28	0.43	0.43	Non-gene	Genotyped	True-positive	True-positive
JH026B16r_514	0.996	35	43	34	16	0.63	0.37	Non-gene	Genotyped	True-positive	True-positive
JH026F10r_147	1	57	59	36	15	0.27	0.27	Non-gene	Genotyped	True-positive	True-positive
JH026G11r_450	1	62	62	35	14	0.36	0.36	Non-gene	Genotyped	True-positive	True-positive
JH026I09r_502	1	52	57	32	7	0.43	0.43	Non-gene	Genotyped	True-positive	True-positive
JH026I17r_15	1	36	47	30	5	0.6	0.4	Non-gene	Genotyped	True-positive	True-positive
JH026L23r_234	1	57	57	35	18	0.22	0.22	Non-gene	Genotyped	True-positive	True-positive
JH026P11r_294	0.988	52	62	35	13	0.31	0.31	Non-gene	Genotyped	True-positive	True-positive
JH027B13r_203	0.988	62	62	36	20	0.25	0.25	Non-gene	Genotyped	True-positive	True-positive
JH027D07r_563	0.965	54	57	35	16	0.31	0.31	Non-gene	Genotyped	True-positive	True-positive
JH027F08r_415	1	62	62	35	27	0.33	0.33	Non-gene	Genotyped	True-positive	True-positive
JH027G04r_675	1	54	57	34	11	0.55	0.45	Non-gene	Genotyped	True-positive	True-positive
JH027G16r_315	1	52	62	36	23	0.48	0.48	Non-gene	Genotyped	True-positive	True-positive
JH027H20r_199	0.965	68	68	35	19	0.26	0.26	Non-gene	Genotyped	True-positive	True-positive
JH027J15r_175	1	59	68	36	20	0.25	0.25	Non-gene	Genotyped	True-positive	True-positive
JH027L09r_278	0.976	62	62	34	16	0.38	0.38	Non-gene	Genotyped	True-positive	True-positive
JH027M11r_444	1	62	62	35	19	0.32	0.32	Non-gene	Genotyped	True-positive	True-positive
JH027M12r_142	0.834	59	59	35	6	0.33	0.33	Non-gene	Genotyped	True-positive	True-positive
JH027O06r_338	1	68	68	35	27	0.41	0.41	Non-gene	Genotyped	True-positive	True-positive
JH027O22r_223	0.949	62	62	34	13	0.69	0.31	Non-gene	Genotyped	True-positive	True-positive
JH027P15r_514	0.813	35	43	36	10	0.3	0.3	Non-gene	Genotyped	True-positive	True-positive
JH028I01r_166	0.858	42	44	34	8	0.5	0.5	Non-gene	Genotyped	True-positive	True-positive
JH028I05r_265	0.965	62	62	34	18	0.67	0.33	Non-gene	Genotyped	True-positive	True-positive
JH028M08r_259	1	50	68	32	14	0.57	0.43	Non-gene	Genotyped	True-positive	True-positive
JH028M20r_160	1	47	47	35	18	0.44	0.44	Non-gene	Genotyped	True-positive	True-positive
JH029C04r_332	1	62	62	35	30	0.37	0.37	Non-gene	Genotyped	True-positive	True-positive
JH029C05r_509	1	62	62	36	32	0.59	0.41	Non-gene	Genotyped	True-positive	True-positive
JH029C21r_190	1	62	62	36	19	0.37	0.37	Non-gene	Genotyped	True-positive	True-positive
JH029D22r_576	0.813	45	52	37	8	0.5	0.5	Non-gene	Genotyped	True-positive	True-positive
JH029F02r_91	0.935	43	50	35	17	0.35	0.35	Non-gene	Genotyped	True-positive	True-positive
JH029F20r_187	1	62	62	36	20	0.4	0.4	Non-gene	Genotyped	True-positive	True-positive
JH029G13r_205	1	52	52	34	11	0.64	0.36	Non-gene	Genotyped	True-positive	True-positive
JH029N10r_300	1	62	62	34	13	0.38	0.38	Non-gene	Genotyped	True-positive	True-positive
JH029O02r_333	1	62	62	34	10	0.4	0.4	Non-gene	Genotyped	True-positive	True-positive
JH029O04r_518	1	62	62	36	18	0.28	0.28	Non-gene	Genotyped	True-positive	True-positive
JH030B17r_321	1	62	62	34	24	0.5	0.5	Non-gene	Genotyped	True-positive	True-positive
JH030G04r_387	1	62	62	35	12	0.42	0.42	Non-gene	Genotyped	True-positive	True-positive
JH030I07r_465	1	62	62	36	24	0.38	0.38	Non-gene	Genotyped	True-positive	True-positive
JH030I08r_189	0.899	62	62	36	14	0.57	0.43	Non-gene	Genotyped	True-positive	True-positive
JH030N02r_533	0.965	35	62	36	11	0.64	0.36	Non-gene	Genotyped	True-positive	True-positive
JH030N08r_403	1	68	68	33	6	0.5	0.5	Non-gene	Genotyped	True-positive	True-positive
JH030O21r_547	1	43	43	36	10	0.3	0.3	Non-gene	Genotyped	True-positive	True-positive
JH030P06r_424	1	52	62	36	15	0.27	0.27	Non-gene	Genotyped	True-positive	True-positive
JH031B07r_232	1	52	62	35	33	0.55	0.45	Non-gene	Genotyped	True-positive	True-positive
JH031B22r_55	0.965	43	43	37	24	0.25	0.25	Non-gene	Genotyped	True-positive	True-positive
JH031C01r_605	0.988	43	47	31	20	0.45	0.45	Non-gene	Genotyped	True-positive	True-positive
JH031D06r_137	1	57	57	36	12	0.42	0.42	Non-gene	Genotyped	True-positive	True-positive
JH031E10r_668	1	28	43	33	15	0.6	0.4	Non-gene	Genotyped	True-positive	True-positive
JH031H21r_350	1	52	52	33	18	0.44	0.44	Non-gene	Genotyped	True-positive	True-positive
JH031J23r_66	0.965	20	43	30	10	0.4	0.4	Non-gene	Genotyped	True-positive	True-positive
JH031K10r_249	0.988	52	62	35	12	0.58	0.42	Non-gene	Genotyped	True-positive	True-positive
JH031K16r_391	1	62	62	36	19	0.42	0.42	Non-gene	Genotyped	True-positive	True-positive
JH031L07r_74	0.996	47	47	32	19	0.47	0.47	Non-gene	Genotyped	True-positive	True-positive
JH031N10r_290	0.899	52	62	34	16	0.31	0.31	Non-gene	Genotyped	True-positive	True-positive
JH032B17r_121	0.965	52	59	33	12	0.42	0.42	Non-gene	Genotyped	True-positive	True-positive
JH032E02r_420	1	52	62	35	27	0.33	0.33	Non-gene	Genotyped	True-positive	True-positive
JH032E21r_315	1	62	62	34	16	0.31	0.31	Non-gene	Genotyped	True-positive	True-positive
JH032N02r_120	0.935	68	68	34	7	0.57	0.43	Non-gene	Genotyped	True-positive	True-positive
JH032N11r_115	0.976	57	68	33	6	0.5	0.5	Non-gene	Genotyped	True-positive	True-positive
JH032O08r_275	0.965	62	62	35	17	0.24	0.24	Non-gene	Genotyped	True-positive	True-positive
JH032O16r_306	1	35	41	33	14	0.36	0.36	Non-gene	Genotyped	True-positive	True-positive
JH033A05r_581	1	62	62	35	16	0.25	0.25	Non-gene	Genotyped	True-positive	True-positive
JH033B08r_664	1	39	47	34	21	0.43	0.43	Non-gene	Genotyped	True-positive	True-positive
JH033B16r_196	1	62	62	36	12	0.25	0.25	Non-gene	Genotyped	True-positive	True-positive
JH033C13r_327	1	41	52	35	18	0.22	0.22	Non-gene	Genotyped	True-positive	True-positive
JH033C16r_564	1	39	43	36	36	0.47	0.47	Non-gene	Genotyped	True-positive	True-positive
JH033F12r_518	0.988	62	62	35	15	0.27	0.27	Non-gene	Genotyped	True-positive	True-positive
JH033H18r_591	1	52	52	36	15	0.53	0.47	Non-gene	Genotyped	True-positive	True-positive
JH033K10r_46	0.976	48	57	33	11	0.55	0.45	Non-gene	Genotyped	True-positive	True-positive
JH033L08r_259	0.996	52	57	32	11	0.45	0.45	Non-gene	Genotyped	True-positive	True-positive
JH033O18r_169	0.915	57	57	35	17	0.41	0.41	Non-gene	Genotyped	True-positive	True-positive
JH034D03r_690	1	46	48	35	17	0.29	0.29	Non-gene	Genotyped	True-positive	True-positive
JH034E24r_72	1	57	59	35	5	0.4	0.4	Non-gene	Genotyped	True-positive	True-positive
JH034F13r_108	1	57	57	35	13	0.46	0.46	Non-gene	Genotyped	True-positive	True-positive
JH034H21r_155	1	57	59	34	14	0.5	0.5	Non-gene	Genotyped	True-positive	True-positive
JH034J11r_157	0.965	57	68	36	23	0.26	0.26	Non-gene	Genotyped	True-positive	True-positive
JH034J17r_343	0.976	62	62	33	9	0.44	0.44	Non-gene	Genotyped	True-positive	True-positive
JH034K03r_352	0.935	62	62	33	9	0.44	0.44	Non-gene	Genotyped	True-positive	True-positive
JH034L23r_440	0.988	52	62	34	13	0.54	0.46	Non-gene	Genotyped	True-positive	True-positive
JH034N03r_569	0.996	47	54	35	27	0.33	0.33	Non-gene	Genotyped	True-positive	True-positive
JH034O11r_402	1	62	68	34	10	0.4	0.4	Non-gene	Genotyped	True-positive	True-positive
JH035A03r_200	0.988	43	43	32	9	0.44	0.44	Non-gene	Genotyped	True-positive	True-positive
JH035B16r_341	1	62	68	33	12	0.42	0.42	Non-gene	Genotyped	True-positive	True-positive
JH035C16r_561	1	32	52	35	13	0.54	0.46	Non-gene	Genotyped	True-positive	True-positive
JH035D10r_449	1	52	52	31	16	0.38	0.38	Non-gene	Genotyped	True-positive	True-positive
JH035F02r_298	0.765	62	68	35	6	0.5	0.5	Non-gene	Genotyped	True-positive	True-positive
JH035G12r_625	0.813	57	57	34	10	0.4	0.4	Non-gene	Genotyped	True-positive	True-positive
JH035H14r_244	0.935	68	68	35	6	0.5	0.5	Non-gene	Genotyped	True-positive	True-positive
JH035J05r_600	0.988	43	43	33	13	0.46	0.46	Non-gene	Genotyped	True-positive	True-positive
JH035L20r_575	1	43	50	33	12	0.58	0.42	Non-gene	Genotyped	True-positive	True-positive
JH035N23r_392	1	39	62	34	10	0.6	0.4	Non-gene	Genotyped	True-positive	True-positive
JH035P22r_195	1	62	62	35	38	0.47	0.47	Non-gene	Genotyped	True-positive	True-positive
JH036A03r_437	1	62	62	35	17	0.41	0.41	Non-gene	Genotyped	True-positive	True-positive
JH036B16r_236	1	62	62	34	22	0.41	0.41	Non-gene	Genotyped	True-positive	True-positive
JH036D07r_114	0.935	57	57	34	7	0.43	0.43	Non-gene	Genotyped	True-positive	True-positive
JH036D12r_541	0.988	52	57	35	26	0.35	0.35	Non-gene	Genotyped	True-positive	True-positive
JH036H08r_440	0.988	62	62	35	16	0.31	0.31	Non-gene	Genotyped	True-positive	True-positive
JH036I01r_701	1	28	42	34	19	0.32	0.32	Non-gene	Genotyped	True-positive	True-positive
JH036I09r_477	1	62	62	34	21	0.29	0.29	Non-gene	Genotyped	True-positive	True-positive
JH036J04r_671	1	48	59	36	21	0.38	0.38	Non-gene	Genotyped	True-positive	True-positive
JH036K04r_147	1	57	59	35	21	0.43	0.43	Non-gene	Genotyped	True-positive	True-positive
JH036K19r_306	0.996	43	45	33	15	0.47	0.47	Non-gene	Genotyped	True-positive	True-positive
JH036N16r_542	1	52	57	35	19	0.32	0.32	Non-gene	Genotyped	True-positive	True-positive
JH037B08r_139	0.988	57	57	35	15	0.27	0.27	Non-gene	Genotyped	True-positive	True-positive
JH037E05r_245	0.935	62	68	33	10	0.4	0.4	Non-gene	Genotyped	True-positive	True-positive
JH037H16r_409	0.935	68	68	35	20	0.35	0.35	Non-gene	Genotyped	True-positive	True-positive
JH037I06r_513	0.988	62	62	33	12	0.67	0.33	Non-gene	Genotyped	True-positive	True-positive
JH037M14r_240	1	62	62	34	17	0.47	0.47	Non-gene	Genotyped	True-positive	True-positive
JH037N06r_340	1	68	68	33	13	0.31	0.31	Non-gene	Genotyped	True-positive	True-positive
JH037O05r_783	1	26	43	36	14	0.57	0.43	Non-gene	Genotyped	True-positive	True-positive
JH038A20r_289	0.996	62	62	35	17	0.24	0.24	Non-gene	Genotyped	True-positive	True-positive
JH038B02r_389	0.935	43	43	36	25	0.28	0.28	Non-gene	Genotyped	True-positive	True-positive
JH038C20r_278	1	62	62	35	21	0.62	0.38	Non-gene	Genotyped	True-positive	True-positive
JH038I22r_491	0.988	52	62	36	29	0.52	0.48	Non-gene	Genotyped	True-positive	True-positive
JH038J20r_421	1	62	62	36	19	0.37	0.37	Non-gene	Genotyped	True-positive	True-positive
JH038K08r_128	1	54	59	34	14	0.5	0.5	Non-gene	Genotyped	True-positive	True-positive
JH038L04r_116	0.988	34	48	37	5	0.6	0.4	Non-gene	Genotyped	True-positive	True-positive
JH039C20r_653	1	43	43	36	21	0.38	0.38	Non-gene	Genotyped	True-positive	True-positive
JH039E13r_614	0.899	57	59	32	19	0.53	0.47	Non-gene	Genotyped	True-positive	True-positive
JH039F16r_561	0.988	62	68	34	7	0.43	0.43	Non-gene	Genotyped	True-positive	True-positive
JH039H02r_672	1	39	44	34	23	0.3	0.3	Non-gene	Genotyped	True-positive	True-positive
JH039H14r_250	1	62	62	33	16	0.44	0.44	Non-gene	Genotyped	True-positive	True-positive
JH039K18r_517	0.935	62	62	34	12	0.5	0.5	Non-gene	Genotyped	True-positive	True-positive
JH039N03r_308	0.988	52	52	35	14	0.21	0.21	Non-gene	Genotyped	True-positive	True-positive
JH039O20r_406	1	39	62	34	24	0.33	0.33	Non-gene	Genotyped	True-positive	True-positive
JH040B03r_230	0.899	62	62	33	11	0.36	0.36	Non-gene	Genotyped	True-positive	True-positive
JH040B24r_59	1	28	68	36	22	0.27	0.27	Non-gene	Genotyped	True-positive	True-positive
JH040D19r_368	1	62	62	35	22	0.32	0.32	Non-gene	Genotyped	True-positive	True-positive
JH040L20r_222	0.813	62	68	33	6	0.5	0.5	Non-gene	Genotyped	True-positive	True-positive
JH040L23r_407	1	52	62	36	12	0.33	0.33	Non-gene	Genotyped	True-positive	True-positive
JH040M15r_597	1	57	68	36	31	0.45	0.45	Non-gene	Genotyped	True-positive	True-positive
JH040M22r_202	1	68	68	34	31	0.48	0.48	Non-gene	Genotyped	True-positive	True-positive
JH040P17r_36	0.935	32	54	35	10	0.6	0.4	Non-gene	Genotyped	True-positive	True-positive
JH041C03r_285	1	62	62	35	17	0.29	0.29	Non-gene	Genotyped	True-positive	True-positive
JH041C11r_406	0.965	41	52	34	8	0.38	0.38	Non-gene	Genotyped	True-positive	True-positive
JH041D17r_98	0.988	27	44	36	23	0.35	0.35	Non-gene	Genotyped	True-positive	True-positive
JH041I02r_142	1	57	59	35	10	0.3	0.3	Non-gene	Genotyped	True-positive	True-positive
JH041L24r_270	1	52	57	33	6	0.5	0.5	Non-gene	Genotyped	True-positive	True-positive
JH042C06r_185	1	68	68	30	8	0.38	0.38	Non-gene	Genotyped	True-positive	True-positive
JH042C24r_252	0.899	62	62	35	19	0.32	0.32	Non-gene	Genotyped	True-positive	True-positive
JH042E17r_348	0.976	68	68	36	18	0.33	0.33	Non-gene	Genotyped	True-positive	True-positive
JH042F16r_61	0.996	57	57	37	34	0.32	0.32	Non-gene	Genotyped	True-positive	True-positive
JH042F23r_467	1	62	62	35	16	0.38	0.38	Non-gene	Genotyped	True-positive	True-positive
JH042L05r_256	0.988	62	68	34	20	0.4	0.4	Non-gene	Genotyped	True-positive	True-positive
JH042M18r_159	1	59	68	35	25	0.48	0.48	Non-gene	Genotyped	True-positive	True-positive
JH042N16r_555	1	57	59	32	18	0.39	0.39	Non-gene	Genotyped	True-positive	True-positive
JH042N22r_43	0.988	54	68	34	18	0.44	0.44	Non-gene	Genotyped	True-positive	True-positive
JH042O22r_528	1	57	59	36	14	0.29	0.29	Non-gene	Genotyped	True-positive	True-positive
JH042P02r_92	1	37	48	30	10	0.4	0.4	Non-gene	Genotyped	True-positive	True-positive
JH042P05r_362	1	62	62	36	22	0.41	0.41	Non-gene	Genotyped	True-positive	True-positive
JH042P17r_503	1	62	62	36	15	0.33	0.33	Non-gene	Genotyped	True-positive	True-positive
JH042P21r_486	1	57	57	35	11	0.27	0.27	Non-gene	Genotyped	True-positive	True-positive
JH043C02r_137	1	57	68	35	24	0.5	0.5	Non-gene	Genotyped	True-positive	True-positive
JH043C15r_242	1	62	62	36	21	0.24	0.24	Non-gene	Genotyped	True-positive	True-positive
JH043F07r_583	1	57	59	34	30	0.57	0.43	Non-gene	Genotyped	True-positive	True-positive
JH043H05r_365	0.813	62	62	34	7	0.43	0.43	Non-gene	Genotyped	True-positive	True-positive
JH043J05r_196	1	62	62	35	17	0.29	0.29	Non-gene	Genotyped	True-positive	True-positive
JH043J10r_267	1	59	68	34	28	0.5	0.5	Non-gene	Genotyped	True-positive	True-positive
JH043O11r_591	0.935	47	47	32	12	0.5	0.5	Non-gene	Genotyped	True-positive	True-positive
JH043P19r_475	0.988	52	57	32	10	0.4	0.4	Non-gene	Genotyped	True-positive	True-positive
JH044C18r_167	1	45	52	30	6	0.5	0.5	Non-gene	Genotyped	True-positive	True-positive
JH044D06r_299	0.965	54	62	34	11	0.55	0.45	Non-gene	Genotyped	True-positive	True-positive
JH044F02r_331	0.899	43	52	31	9	0.44	0.44	Non-gene	Genotyped	True-positive	True-positive
JH044G20r_192	0.988	52	62	36	17	0.29	0.29	Non-gene	Genotyped	True-positive	True-positive
JH044I06r_292	0.935	62	62	35	10	0.6	0.4	Non-gene	Genotyped	True-positive	True-positive
JH044I21r_350	1	62	62	33	12	0.25	0.25	Non-gene	Genotyped	True-positive	True-positive
JH044K18r_443	1	35	59	35	9	0.33	0.33	Non-gene	Genotyped	True-positive	True-positive
JH044L16r_732	1	39	59	34	19	0.26	0.26	Non-gene	Genotyped	True-positive	True-positive
JH044M07r_151	1	57	57	31	16	0.56	0.44	Non-gene	Genotyped	True-positive	True-positive
JH044N14r_572	1	43	43	35	13	0.23	0.23	Non-gene	Genotyped	True-positive	True-positive
JH044P10r_243	1	35	43	36	20	0.35	0.35	Non-gene	Genotyped	True-positive	True-positive
JH044P12r_69	1	46	54	34	10	0.5	0.5	Non-gene	Genotyped	True-positive	True-positive
JH044P20r_121	1	52	52	34	22	0.45	0.45	Non-gene	Genotyped	True-positive	True-positive
JH045B03r_515	1	43	52	35	35	0.49	0.49	Non-gene	Genotyped	True-positive	True-positive
JH045E02r_181	0.976	52	52	34	19	0.47	0.47	Non-gene	Genotyped	True-positive	True-positive
JH045H13r_153	1	57	57	33	13	0.62	0.38	Non-gene	Genotyped	True-positive	True-positive
JH045H19r_219	1	54	59	35	26	0.5	0.5	Non-gene	Genotyped	True-positive	True-positive
JH045J12r_266	1	52	57	36	14	0.29	0.29	Non-gene	Genotyped	True-positive	True-positive
JH045L03r_623	0.935	52	57	34	12	0.67	0.33	Non-gene	Genotyped	True-positive	True-positive
JH045M11r_237	1	62	62	35	20	0.25	0.25	Non-gene	Genotyped	True-positive	True-positive
JH045M15r_514	1	52	52	33	31	0.48	0.48	Non-gene	Genotyped	True-positive	True-positive
JH046A10r_542	0.965	62	62	35	5	0.4	0.4	Non-gene	Genotyped	True-positive	True-positive
JH046A13r_466	1	52	62	34	17	0.24	0.24	Non-gene	Genotyped	True-positive	True-positive
JH046C03r_377	1	57	59	36	24	0.33	0.33	Non-gene	Genotyped	True-positive	True-positive
JH046C09r_422	0.996	62	62	32	19	0.63	0.37	Non-gene	Genotyped	True-positive	True-positive
JH046C12r_598	1	52	52	33	23	0.43	0.43	Non-gene	Genotyped	True-positive	True-positive
JH046C17r_160	1	54	54	35	9	0.56	0.44	Non-gene	Genotyped	True-positive	True-positive
JH046D16r_144	1	57	57	34	16	0.31	0.31	Non-gene	Genotyped	True-positive	True-positive
JH046E18r_171	1	57	59	37	6	0.33	0.33	Non-gene	Genotyped	True-positive	True-positive
JH046F22r_386	0.915	52	62	34	20	0.5	0.5	Non-gene	Genotyped	True-positive	True-positive
JH046K01r_508	1	52	57	33	17	0.41	0.41	Non-gene	Genotyped	True-positive	True-positive
JH046K15r_76	0.915	43	57	36	7	0.29	0.29	Non-gene	Genotyped	True-positive	True-positive
JH046L18r_273	1	43	62	36	30	0.33	0.33	Non-gene	Genotyped	True-positive	True-positive
JH046M05r_511	1	45	45	35	12	0.25	0.25	Non-gene	Genotyped	True-positive	True-positive
JH046M07r_407	0.787	62	62	35	16	0.38	0.38	Non-gene	Genotyped	True-positive	True-positive
JH046M08r_114	1	52	52	36	30	0.4	0.4	Non-gene	Genotyped	True-positive	True-positive
JH046N17r_291	1	62	62	35	25	0.52	0.48	Non-gene	Genotyped	True-positive	True-positive
JH046P08r_155	1	43	52	36	32	0.38	0.38	Non-gene	Genotyped	True-positive	True-positive
JH047A10r_367	1	52	62	33	17	0.35	0.35	Non-gene	Genotyped	True-positive	True-positive
JH047B20r_230	1	62	62	35	28	0.46	0.46	Non-gene	Genotyped	True-positive	True-positive
JH047C04r_407	1	52	62	35	19	0.42	0.42	Non-gene	Genotyped	True-positive	True-positive
JH047C23r_173	0.765	48	57	33	9	0.44	0.44	Non-gene	Genotyped	True-positive	True-positive
JH047C24r_371	0.899	35	57	36	11	0.45	0.45	Non-gene	Genotyped	True-positive	True-positive
JH047D22r_123	1	52	52	34	27	0.63	0.37	Non-gene	Genotyped	True-positive	True-positive
JH047E21r_414	0.996	62	62	35	18	0.44	0.44	Non-gene	Genotyped	True-positive	True-positive
JH047F07r_230	0.965	62	62	34	11	0.64	0.36	Non-gene	Genotyped	True-positive	True-positive
JH047F09r_301	0.935	62	62	34	8	0.38	0.38	Non-gene	Genotyped	True-positive	True-positive
JH047F15r_113	1	57	57	36	22	0.23	0.23	Non-gene	Genotyped	True-positive	True-positive
JH047G09r_342	1	62	68	33	18	0.39	0.39	Non-gene	Genotyped	True-positive	True-positive
JH047G17r_103	1	57	57	36	15	0.47	0.47	Non-gene	Genotyped	True-positive	True-positive
JH047H18r_592	1	43	48	35	11	0.36	0.36	Non-gene	Genotyped	True-positive	True-positive
JH047L06r_533	0.988	62	62	34	19	0.47	0.47	Non-gene	Genotyped	True-positive	True-positive
JH047L11r_200	1	52	62	34	23	0.35	0.35	Non-gene	Genotyped	True-positive	True-positive
JH047N07r_257	1	62	62	36	13	0.46	0.46	Non-gene	Genotyped	True-positive	True-positive
JH047O18r_157	1	48	54	34	17	0.65	0.35	Non-gene	Genotyped	True-positive	True-positive
JH050A05r_518	0.899	57	59	35	12	0.67	0.33	Non-gene	Genotyped	True-positive	True-positive
JH050E23r_52	0.996	43	68	35	23	0.43	0.43	Non-gene	Genotyped	True-positive	True-positive
JH050F02r_302	1	62	68	34	11	0.55	0.45	Non-gene	Genotyped	True-positive	True-positive
JH050F14r_255	1	62	68	37	14	0.5	0.5	Non-gene	Genotyped	True-positive	True-positive
JH050H17r_488	1	62	62	37	13	0.23	0.23	Non-gene	Genotyped	True-positive	True-positive
JH050H24r_305	1	62	68	35	17	0.35	0.35	Non-gene	Genotyped	True-positive	True-positive
JH050I18r_640	1	27	44	37	14	0.21	0.21	Non-gene	Genotyped	True-positive	True-positive
JH050J16r_111	0.877	57	57	36	10	0.3	0.3	Non-gene	Genotyped	True-positive	True-positive
JH050K05r_500	1	62	62	36	29	0.41	0.41	Non-gene	Genotyped	True-positive	True-positive
JH050K06r_163	0.899	68	68	34	13	0.38	0.38	Non-gene	Genotyped	True-positive	True-positive
JH050P07r_590	1	57	57	36	15	0.33	0.33	Non-gene	Genotyped	True-positive	True-positive
JH051D08r_203	0.965	62	62	35	13	0.54	0.46	Non-gene	Genotyped	True-positive	True-positive
JH051E20r_591	1	57	62	36	28	0.29	0.29	Non-gene	Genotyped	True-positive	True-positive
JH051F05r_60	1	37	46	32	7	0.29	0.29	Non-gene	Genotyped	True-positive	True-positive
JH051J20r_532	0.899	52	62	35	13	0.54	0.46	Non-gene	Genotyped	True-positive	True-positive
JH051N20r_138	1	54	54	33	21	0.57	0.43	Non-gene	Genotyped	True-positive	True-positive
JH051N23r_422	1	62	62	32	10	0.4	0.4	Non-gene	Genotyped	True-positive	True-positive
JH051O10r_540	1	57	57	36	28	0.39	0.39	Non-gene	Genotyped	True-positive	True-positive
JH054B13r_388	0.996	52	52	35	26	0.58	0.42	Non-gene	Genotyped	True-positive	True-positive
JH054B23r_222	1	62	62	30	13	0.38	0.38	Non-gene	Genotyped	True-positive	True-positive
JH054E08r_262	1	62	62	36	19	0.42	0.42	Non-gene	Genotyped	True-positive	True-positive
JH054G02r_431	1	62	62	32	9	0.56	0.44	Non-gene	Genotyped	True-positive	True-positive
JH054I03r_643	0.813	57	57	35	5	0.6	0.4	Non-gene	Genotyped	True-positive	True-positive
JH054J01r_229	0.899	62	68	33	14	0.36	0.36	Non-gene	Genotyped	True-positive	True-positive
JH054K15r_530	0.965	59	59	35	10	0.5	0.5	Non-gene	Genotyped	True-positive	True-positive
JH054L06r_460	1	62	62	33	20	0.45	0.45	Non-gene	Genotyped	True-positive	True-positive
JH054M03r_674	1	50	57	33	25	0.44	0.44	Non-gene	Genotyped	True-positive	True-positive
JH054N19r_543	0.965	39	59	32	10	0.4	0.4	Non-gene	Genotyped	True-positive	True-positive
JH054O04r_564	0.899	52	52	36	10	0.3	0.3	Non-gene	Genotyped	True-positive	True-positive
JH054O10r_327	0.899	62	62	35	18	0.56	0.44	Non-gene	Genotyped	True-positive	True-positive
JH055A08r_392	1	39	41	36	24	0.29	0.29	Non-gene	Genotyped	True-positive	True-positive
JH055A14r_330	0.935	68	68	35	24	0.42	0.42	Non-gene	Genotyped	True-positive	True-positive
JH055A20r_145	0.935	68	68	35	18	0.56	0.44	Non-gene	Genotyped	True-positive	True-positive
JH055C15r_507	0.988	52	59	36	15	0.4	0.4	Non-gene	Genotyped	True-positive	True-positive
JH055D06r_241	1	62	62	34	24	0.42	0.42	Non-gene	Genotyped	True-positive	True-positive
JH055D22r_171	1	57	57	35	25	0.44	0.44	Non-gene	Genotyped	True-positive	True-positive
JH055I08r_526	1	52	57	36	23	0.48	0.48	Non-gene	Genotyped	True-positive	True-positive
JH055M03r_166	1	68	68	33	8	0.5	0.5	Non-gene	Genotyped	True-positive	True-positive
JH055N22r_290	0.965	62	62	34	12	0.33	0.33	Non-gene	Genotyped	True-positive	True-positive
JH055P05r_258	1	54	59	36	27	0.48	0.48	Non-gene	Genotyped	True-positive	True-positive
JH056A21r_326	0.965	62	62	35	9	0.44	0.44	Non-gene	Genotyped	True-positive	True-positive
JH056B01r_423	0.889	52	52	37	11	0.45	0.45	Non-gene	Genotyped	True-positive	True-positive
JH056B11r_479	1	68	68	36	32	0.44	0.44	Non-gene	Genotyped	True-positive	True-positive
JH056B16r_550	0.858	54	54	33	5	0.4	0.4	Non-gene	Genotyped	True-positive	True-positive
JH056C02r_316	1	62	62	34	11	0.55	0.45	Non-gene	Genotyped	True-positive	True-positive
JH056D11r_642	0.988	52	52	35	17	0.35	0.35	Non-gene	Genotyped	True-positive	True-positive
JH056F03r_173	1	57	57	36	8	0.38	0.38	Non-gene	Genotyped	True-positive	True-positive
JH056F04r_271	1	62	62	35	23	0.3	0.3	Non-gene	Genotyped	True-positive	True-positive
JH056G02r_23	1	33	42	35	15	0.33	0.33	Non-gene	Genotyped	True-positive	True-positive
JH056G14r_610	1	44	44	35	19	0.21	0.21	Non-gene	Genotyped	True-positive	True-positive
JH056H16r_101	0.9	54	57	37	16	0.25	0.25	Non-gene	Genotyped	True-positive	True-positive
JH056I01r_565	0.899	57	59	35	16	0.25	0.25	Non-gene	Genotyped	True-positive	True-positive
JH056I07r_574	1	54	57	33	5	0.4	0.4	Non-gene	Genotyped	True-positive	True-positive
JH056M03r_386	0.877	62	62	32	9	0.33	0.33	Non-gene	Genotyped	True-positive	True-positive
JH056M08r_105	0.965	59	68	36	16	0.25	0.25	Non-gene	Genotyped	True-positive	True-positive
JH056M18r_636	1	43	43	34	16	0.44	0.44	Non-gene	Genotyped	True-positive	True-positive
JH056N22r_209	0.935	68	68	35	6	0.33	0.33	Non-gene	Genotyped	True-positive	True-positive
[truncated: 4,002 more rows]
