# Supplementary material for: Genome-wide SNP discovery in walnut with an AGSNP pipeline updated for SNP discovery in allogamous organisms
Source: BMC Genomics. 2012 Jul 31;13:354. doi: 10.1186/1471-2164-13-354 (PMC3527177; doi:10.1186/1471-2164-13-354)
Supplement: Additional file 2 — List of the 13,439 discovered SNPs. [file 1471-2164-13-354-S2.xls]

## Sheet: Sheet1
List of the 10,539 discovered SNPs
BES	BES length	SNP location	SNP allele1	SNP allele2	Reference average quality score	Reference SNP quality score	SNP mapping quality score	Total mapping depth	AF	MAF	ADT design score	Preidicted polymorphism	Infinium Validated	FPC contig	No. clones in contig	Start positon in contig	end position in contig	Annotation
JH020F04r	711	331	G	A	52	62	37	6	0.5	0.5	0.965	True-positive		ctg434	327	1561	1706	Gene-related
JH030B17r	546	153	A	T	57	59	37	6	0.5	0.5		True-positive		ctg4	574	3512	3676	Gene-related
JH035O16r	749	319	G	A	39	62	37	6	0.5	0.5	1	True-positive		ctg1159	73	567	678	Gene-related
JM005D15r	846	759	A	G	28	41	37	6	0.5	0.5	1	True-positive		ctg47	199	289	385	Gene-related
JM005L03r	890	267	T	C	62	62	37	6	0.5	0.5	0.899	True-positive		ctg728	155	630	771	Gene-related
JM008K06r	798	460	A	G	62	62	37	6	0.5	0.5	1	True-positive		ctg428	146	751	829	Gene-related
JM012G03r	851	397	A	G	62	62	37	6	0.5	0.5	0.965	True-positive		ctg88	231	576	658	Gene-related
JM016C20r	817	406	T	A	62	62	37	6	0.5	0.5		True-positive		ctg30	1809	1515	1596	Gene-related
JM018J15r	822	8	G	A	37	41	37	6	0.5	0.5	0.965	True-positive						Gene-related
JM047K15r	642	86	A	G	57	68	37	6	0.5	0.5	0.858	True-positive		ctg148	94	313	411	Gene-related
JM056B05r	409	99	T	A	54	57	37	6	0.5	0.5		True-positive		ctg704	183	973	1052	Gene-related
JM028I01r	790	520	T	A	44	54	37	6	0.5	0.5		True-positive		ctg307	370	401	506	Gene-related
JH056G20r	842	422	G	C	62	68	37	6	0.5	0.5		True-positive		ctg39	820	3569	3669	Gene-related
JM040F18r	783	601	C	T	52	57	37	6	0.5	0.5	0.685	True-positive		ctg661	312	2046	2143	Gene-related
JM043P07r	620	356	G	A	62	62	37	6	0.5	0.5	0.915	True-positive		ctg525	108	228	376	Gene-related
JM071M16r	785	76	T	C	68	68	37	6	0.5	0.5	0.935	True-positive		ctg157	278	79	167	Gene-related
JH008J12r	752	22	G	A	48	57	37	8	0.5	0.5	1	True-positive		ctg169	131	236	404	Gene-related
JH029D22r	875	576	C	T	45	52	37	8	0.5	0.5	0.813	True-positive		ctg591	166	1153	1232	Gene-related
JH037N13r	895	616	A	G	52	57	37	8	0.5	0.5	0.765	True-positive		ctg661	312	1172	1278	Gene-related
JH054I15r	884	179	C	T	68	68	37	8	0.5	0.5	0.965	True-positive		ctg763	51	281	351	Gene-related
JH045A06r	846	649	T	C	57	57	37	8	0.5	0.5	1	True-positive		ctg350	328	41	123	Gene-related
JM059L23r	776	39	A	G	57	57	37	8	0.5	0.5	1	True-positive		ctg985	115	0	102	Gene-related
JM062P21r	846	281	T	C	62	62	37	8	0.5	0.5	0.996	True-positive		ctg71	341	166	282	Gene-related
JM070L16r	560	280	T	C	31	43	37	8	0.5	0.5	0.935	True-positive		ctg1143	158	1020	1126	Gene-related
JH037G04r	863	482	C	T	52	62	37	10	0.5	0.5	1	True-positive		ctg620	264	84	164	Gene-related
JM004D22r	851	209	A	G	52	62	37	10	0.5	0.5	1	True-positive		ctg434	327	1776	1844	Gene-related
JM009G17r	799	213	T	C	68	68	37	10	0.5	0.5	0.996	True-positive		ctg276	356	2184	2266	Gene-related
JM033P22r	791	43	T	G	57	68	37	10	0.5	0.5	0.877	True-positive		ctg251	187	1061	1163	Gene-related
JH007G16r	709	150	T	C	57	57	37	12	0.5	0.5	0.976	True-positive		ctg1002	38	221	300	Gene-related
JM003G03r	859	612	C	T	20	52	37	12	0.5	0.5	0.899	True-positive		ctg291	95	412	504	Gene-related
JM011I05r	852	185	G	T	62	62	37	12	0.5	0.5	0.935	True-positive						Gene-related
JM033L22r	721	416	A	C	62	62	37	12	0.5	0.5	0.858	True-positive		ctg411	199	4	108	Gene-related
JH057M09r	815	128	G	A	68	68	37	12	0.5	0.5	1	True-positive						Gene-related
JH050F14r	837	255	A	G	62	68	37	14	0.5	0.5	1	True-positive		ctg166	381	769	875	Gene-related
JH018L12r	740	425	G	T	62	62	37	16	0.5	0.5	0.813	True-positive		ctg169	131	147	241	Gene-related
JM016I12r	778	159	T	A	59	62	37	16	0.5	0.5		True-positive		ctg71	341	714	804	Gene-related
JH041B07r	762	166	C	T	59	68	37	18	0.5	0.5	1	True-positive		ctg491	88	141	294	Gene-related
JH010L19r	697	335	G	A	39	62	37	20	0.5	0.5	0.996	True-positive						Gene-related
JH056F04r	879	519	T	C	62	68	37	22	0.5	0.5	1	True-positive		ctg88	231	1157	1236	Gene-related
JH012D15r	826	564	T	C	34	43	37	24	0.5	0.5	1	True-positive		ctg1010	211	942	1045	Gene-related
JH075N15r	332	104	A	G	57	57	37	24	0.5	0.5	0.965	True-positive						Gene-related
JM045A12r	424	358	A	G	33	46	37	24	0.5	0.5	1	True-positive		ctg222	193	467	545	Gene-related
JH062C04r	802	392	A	G	62	62	37	21	0.48	0.48	1	True-positive		ctg55	499	913	1036	Gene-related
JH007K09r	756	121	T	C	54	59	37	23	0.52	0.48	1	True-positive		ctg218	222	1313	1390	Gene-related
JM018J22r	836	507	A	T	57	62	37	15	0.53	0.47		True-positive		ctg143	209	379	455	Gene-related
JM064P14r	821	326	A	C	68	68	37	15	0.53	0.47	1	True-positive		ctg508	38	219	290	Gene-related
JH004K08r	487	105	G	A	52	52	37	15	0.47	0.47	1	True-positive		ctg53	889	4573	4652	Gene-related
JH036L02r	765	664	G	A	39	48	37	15	0.47	0.47	0.965	True-positive		ctg1339	209	1846	1996	Gene-related
JH011I04r	875	160	C	A	68	68	37	13	0.54	0.46	1	True-positive		ctg347	285	1321	1412	Gene-related
JH013P22r	762	389	T	G	62	62	37	24	0.54	0.46	1	True-positive						Gene-related
JM062E05r	791	641	T	A	32	42	37	24	0.46	0.46		True-positive		ctg192	577	17	111	Gene-related
JM001C19r	595	37	T	A	57	59	37	11	0.55	0.45		True-positive		ctg29	621	1867	1951	Gene-related
JM005M23r	849	17	G	C	48	59	37	11	0.55	0.45		True-positive		ctg48	587	1812	1956	Gene-related
JM046L14r	711	585	T	C	32	48	37	11	0.55	0.45	1	True-positive		ctg838	154	854	944	Gene-related
JH031J18r	581	148	A	G	35	44	37	11	0.45	0.45	1	True-positive		ctg253	183	371	475	Gene-related
JH043J15r	890	601	C	T	37	48	37	11	0.45	0.45	1	True-positive		ctg298	301	1467	1570	Gene-related
JM002E07r	770	56	T	G	48	57	37	11	0.45	0.45	1	True-positive		ctg204	239	321	431	Gene-related
JM012O02r	560	155	C	A	47	59	37	11	0.45	0.45	1	True-positive		ctg351	83	245	338	Gene-related
JH056B01r	678	423	G	A	52	52	37	11	0.45	0.45	0.889	True-positive		ctg362	514	2244	2340	Gene-related
JH037D14r	874	132	A	C	59	59	37	20	0.45	0.45	0.996	True-positive		ctg315	225	104	187	Gene-related
JM066M16r	870	296	G	A	62	62	37	22	0.55	0.45	1	True-positive		ctg583	180	296	376	Gene-related
JH076G04r	899	457	A	G	62	62	37	22	0.55	0.45	0.899	True-positive		ctg1015	105	660	745	Gene-related
JM022D13r	849	557	T	A	43	57	37	22	0.45	0.45		True-positive		ctg454	122	322	424	Gene-related
JM038I21r	603	249	T	G	62	68	37	22	0.45	0.45	1	True-positive		ctg192	577	1369	1465	Gene-related
JM008N22r	853	430	T	C	68	68	37	9	0.56	0.44	1	True-positive		ctg625	47	78	185	Gene-related
JH061N19r	793	582	A	C	57	57	37	9	0.56	0.44	0.858	True-positive		ctg661	312	267	370	Gene-related
JH030F13r	868	45	G	C	50	54	37	9	0.44	0.44		True-positive		ctg893	150	501	649	Gene-related
JM004J01r	805	51	C	G	57	57	37	9	0.44	0.44		True-positive		ctg875	89	534	628	Gene-related
JM013I02r	853	566	C	T	52	54	37	9	0.44	0.44	0.935	True-positive		ctg94	515	827	957	Gene-related
JM029H15r	915	391	A	G	62	62	37	9	0.44	0.44	1	True-positive		ctg2246	204	209	318	Gene-related
JH057A20r	837	12	T	C	28	59	37	9	0.44	0.44	1	True-positive		ctg254	306	1457	1546	Gene-related
JH076C06r	800	631	C	T	35	43	37	16	0.56	0.44	1	True-positive		ctg157	278	836	923	Gene-related
JM005B22r	775	623	C	A	54	54	37	16	0.44	0.44	0.988	True-positive						Gene-related
JM042O04r	540	339	C	A	52	52	37	16	0.44	0.44	0.988	True-positive		ctg1716	71	378	492	Gene-related
JH063F07r	691	406	T	C	52	62	37	18	0.44	0.44	1	True-positive		ctg864	309	1957	2078	Gene-related
JH072B11r	677	581	A	C	35	43	37	25	0.44	0.44	1	True-positive		ctg241	447	311	449	Gene-related
JM014H17r	814	384	G	C	62	62	37	7	0.57	0.43		True-positive		ctg575	190	438	546	Gene-related
JM032G24r	778	273	G	A	62	62	37	7	0.57	0.43	0.813	True-positive		ctg60	583	1415	1540	Gene-related
JH011A10r	847	484	A	T	62	68	37	7	0.43	0.43		True-positive		ctg882	131	324	403	Gene-related
JH015F18r	762	243	C	G	62	62	37	7	0.43	0.43		True-positive		ctg151	383	1150	1281	Gene-related
JH023H18r	778	298	G	C	62	62	37	7	0.43	0.43		True-positive		ctg581	126	662	753	Gene-related
JH024N17r	594	403	C	T	52	59	37	7	0.43	0.43	0.765	True-positive		ctg469	104	44	140	Gene-related
JH029C05r	677	389	A	G	62	62	37	7	0.43	0.43	1	True-positive		ctg1	342	455	588	Gene-related
JH033C16r	700	444	C	T	62	62	37	7	0.43	0.43	0.976	True-positive		ctg49	311	473	656	Gene-related
JM004F15r	851	223	A	G	57	59	37	7	0.43	0.43	0.965	True-positive		ctg32	254	135	234	Gene-related
JM010J08r	798	481	C	A	62	62	37	7	0.43	0.43	0.899	True-positive		ctg31	372	312	432	Gene-related
JM013B21r	831	88	T	C	39	48	37	7	0.43	0.43	1	True-positive		ctg315	225	355	450	Gene-related
JM020K11r	813	678	A	G	48	57	37	7	0.43	0.43	0.965	True-positive		ctg627	231	1218	1314	Gene-related
JM046H01r	859	825	A	G	20	48	37	7	0.43	0.43	0.858	True-positive		ctg860	77	214	350	Gene-related
JM047N14r	872	308	G	A	62	62	37	7	0.43	0.43	0.935	True-positive		ctg25	294	15	101	Gene-related
JH074C03r	714	281	C	T	43	62	37	7	0.43	0.43	0.996	True-positive		ctg127	309	835	908	Gene-related
JH074O06r	716	598	G	A	27	43	37	7	0.43	0.43	0.965	True-positive		ctg94	515	398	522	Gene-related
JH074N12r	759	533	T	C	59	68	37	7	0.43	0.43	0.935	True-positive		ctg1483	75	464	541	Gene-related
JH076A20r	830	193	A	G	68	68	37	7	0.43	0.43	0.935	True-positive		ctg127	309	1831	1948	Gene-related
JM042K02r	802	362	G	A	62	62	37	7	0.43	0.43	1	True-positive		ctg283	128	136	245	Gene-related
JM073J17r	830	591	G	A	43	57	37	7	0.43	0.43	0.935	True-positive		ctg15	977	3469	3550	Gene-related
JM011M05r	833	105	T	G	57	57	37	14	0.57	0.43	0.988	True-positive		ctg265	176	398	523	Gene-related
JM017M19r	706	533	T	G	43	43	37	14	0.57	0.43	1	True-positive		ctg78	324	1294	1385	Gene-related
JH039E10r	460	37	G	A	42	42	37	14	0.43	0.43	1	True-positive		ctg213	132	524	602	Gene-related
JH023D15r	755	222	T	C	68	68	37	21	0.57	0.43	0.988	True-positive		ctg273	142	1159	1248	Gene-related
JM009N03r	801	43	T	C	50	50	37	21	0.43	0.43	0.935	True-positive		ctg192	577	2543	2623	Gene-related
JH075N18r	829	87	T	A	57	68	37	21	0.43	0.43		True-positive		ctg77	916	1840	1926	Gene-related
JM009M12r	622	587	G	A	39	43	37	23	0.57	0.43	0.765	True-positive		ctg339	158	803	891	Gene-related
JH014M04r	802	76	A	G	48	59	37	12	0.58	0.42	0.988	True-positive		ctg259	276	363	486	Gene-related
JH068C24r	824	501	A	G	62	62	37	12	0.58	0.42	0.935	True-positive		ctg1598	158	713	860	Gene-related
JH036G04r	822	416	T	A	62	62	37	5	0.6	0.4		True-positive		ctg366	126	600	727	Gene-related
JH038L04r	785	116	C	T	34	48	37	5	0.6	0.4	0.988	True-positive		ctg378	164	1099	1202	Gene-related
JH054E13r	739	595	G	A	43	43	37	5	0.6	0.4	1	True-positive						Gene-related
JH044B07r	929	209	G	A	45	45	37	5	0.6	0.4	1	True-positive		ctg965	29	161	281	Gene-related
JM056A23r	726	291	G	T	62	62	37	5	0.6	0.4	0.714	True-positive		ctg309	226	338	428	Gene-related
JH068G18r	844	255	T	G	68	68	37	5	0.6	0.4	1	True-positive		ctg134	369	1211	1329	Gene-related
JM031A15r	808	330	C	A	62	62	37	5	0.6	0.4	0.965	True-positive		ctg3028	89	216	344	Gene-related
JM033A16r	728	399	A	G	57	57	37	5	0.6	0.4	0.813	True-positive		ctg158	171	756	852	Gene-related
JH062L13r	738	599	G	A	37	42	37	5	0.6	0.4	1	True-positive		ctg758	150	850	991	Gene-related
JH073B09r	859	469	A	G	62	62	37	5	0.6	0.4	1	True-positive		ctg102	352	808	925	Gene-related
JM045J05r	832	381	C	A	68	68	37	5	0.6	0.4	1	True-positive		ctg34	557	3453	3526	Gene-related
JM079F15r	856	486	C	T	62	62	37	5	0.6	0.4	1	True-positive		ctg523	110	196	265	Gene-related
JM079H16r	860	190	G	T	62	62	37	5	0.6	0.4	1	True-positive		ctg3571	44	168	237	Gene-related
JH005I23r	854	672	C	G	48	57	37	5	0.4	0.4		True-positive		ctg53	889	2391	2488	Gene-related
JH011J04r	847	642	A	G	59	59	37	5	0.4	0.4	0.988	True-positive		ctg978	57	280	395	Gene-related
JH021K20r	699	630	C	T	36	48	37	5	0.4	0.4	0.996	True-positive						Gene-related
JH027D08r	891	73	C	T	57	57	37	5	0.4	0.4	1	True-positive		ctg202	251	1559	1689	Gene-related
JH032G20r	619	115	T	C	48	57	37	5	0.4	0.4	1	True-positive		ctg852	73	683	829	Gene-related
JH034F09r	734	632	C	G	20	43	37	5	0.4	0.4		True-positive		ctg723	56	68	249	Gene-related
JH040L15r	757	302	G	C	52	62	37	5	0.4	0.4		True-positive						Gene-related
JH041F07r	828	214	T	A	62	62	37	5	0.4	0.4		True-positive		ctg1481	18	14	94	Gene-related
JH043E02r	526	445	G	T	57	59	37	5	0.4	0.4	0.976	True-positive		ctg114	391	558	671	Gene-related
JH043H18r	810	695	T	A	27	48	37	5	0.4	0.4		True-positive		ctg67	375	1236	1368	Gene-related
JH051H22r	836	350	A	G	62	62	37	5	0.4	0.4	0.988	True-positive		ctg24	493	1856	1945	Gene-related
JM003G17r	840	76	G	T	57	57	37	5	0.4	0.4	0.858	True-positive		ctg309	226	585	666	Gene-related
JM003K12r	863	463	C	T	52	52	37	5	0.4	0.4	0.935	True-positive		ctg903	111	761	863	Gene-related
JM010K05r	878	358	A	G	62	62	37	5	0.4	0.4	0.714	True-positive		ctg574	143	1342	1412	Gene-related
JM017A04r	859	177	G	A	43	52	37	5	0.4	0.4	0.988	True-positive		ctg73	681	158	248	Gene-related
JM020C23r	832	238	C	T	59	59	37	5	0.4	0.4	1	True-positive		ctg162	89	402	478	Gene-related
JM021L04r	856	486	G	T	52	52	37	5	0.4	0.4	0.915	True-positive		ctg30	1809	1617	1707	Gene-related
JM046C05r	868	500	T	C	62	62	37	5	0.4	0.4	0.965	True-positive		ctg519	140	795	883	Gene-related
JM046G23r	830	468	G	A	39	43	37	5	0.4	0.4	0.965	True-positive		ctg27	1139	2178	2299	Gene-related
JM047H04r	875	12	A	C	47	50	37	5	0.4	0.4	1	True-positive		ctg309	226	461	528	Gene-related
JH044I12r	782	258	G	C	52	52	37	5	0.4	0.4		True-positive						Gene-related
JH047M09r	859	389	G	A	62	68	37	5	0.4	0.4	0.765	True-positive		ctg988	39	268	342	Gene-related
JM067I17r	757	595	A	G	43	52	37	5	0.4	0.4	1	True-positive		ctg430	202	124	242	Gene-related
JH067E05r	916	423	C	A	52	52	37	5	0.4	0.4	0.858	True-positive		ctg318	249	1279	1349	Gene-related
JM027L08r	522	44	G	A	57	57	37	5	0.4	0.4	0.813	True-positive		ctg547	265	1810	1986	Gene-related
JM028A18r	862	81	T	A	43	57	37	5	0.4	0.4		True-positive		ctg500	208	735	822	Gene-related
JH056M02r	868	317	T	G	62	62	37	5	0.4	0.4	0.935	True-positive		ctg96	925	379	518	Gene-related
JH058O09r	876	469	A	G	62	62	37	5	0.4	0.4	1	True-positive		ctg629	140	1032	1170	Gene-related
JH058F11r	527	493	T	G	59	68	37	5	0.4	0.4	0.505	True-positive		ctg355	146	826	911	Gene-related
JH074A23r	802	238	T	C	59	68	37	5	0.4	0.4	0.809	True-positive		ctg334	2591	3428	3506	Gene-related
JH076M06r	829	645	G	A	26	46	37	5	0.4	0.4	0.915	True-positive		ctg583	180	1110	1207	Gene-related
JH071M01r	756	684	C	T	43	48	37	5	0.4	0.4	1	True-positive		ctg529	69	201	298	Gene-related
JM045M17r	830	402	C	A	62	68	37	5	0.4	0.4	0.988	True-positive		ctg155	152	496	584	Gene-related
JM045D06r	720	62	C	T	57	57	37	5	0.4	0.4	1	True-positive		ctg235	383	1258	1337	Gene-related
JM057A20r	802	423	A	G	52	62	37	5	0.4	0.4	1	True-positive		ctg281	112	90	160	Gene-related
JM071M01r	751	381	T	A	62	62	37	5	0.4	0.4		True-positive		ctg205	606	564	672	Gene-related
JM078H03r	846	216	A	G	62	62	37	5	0.4	0.4	1	True-positive		ctg175	354	170	270	Gene-related
JH021H14r	798	395	C	T	62	62	37	10	0.4	0.4	0.899	True-positive		ctg205	606	586	670	Gene-related
JH039P16r	864	759	T	A	43	43	37	10	0.4	0.4		True-positive		ctg32	254	234	330	Gene-related
JM010J17r	718	645	T	C	42	47	37	10	0.4	0.4	1	True-positive		ctg116	133	534	639	Gene-related
JM012B10r	766	450	C	T	35	43	37	10	0.4	0.4	0.899	True-positive		ctg177	260	1496	1600	Gene-related
JM017N11r	912	409	C	G	62	62	37	10	0.4	0.4		True-positive		ctg207	496	1237	1326	Gene-related
JM047E20r	774	156	G	A	68	68	37	10	0.4	0.4	0.765	True-positive		ctg419	383	2536	2624	Gene-related
JH025N20r	704	376	G	T	62	62	37	15	0.4	0.4	1	True-positive		ctg166	381	1079	1187	Gene-related
JH021K11r	624	351	A	T	62	62	37	20	0.4	0.4		True-positive		ctg591	166	868	983	Gene-related
JM079C09r	865	634	A	G	29	46	37	18	0.39	0.39	0.988	True-positive		ctg3274	103	486	618	Gene-related
JM018G13r	798	511	T	C	62	68	37	23	0.61	0.39	0.935	True-positive		ctg10	136	380	480	Gene-related
JM003O09r	820	407	T	G	62	68	37	23	0.39	0.39	0.976	True-positive		ctg424	120	241	333	Gene-related
JH015C10r	697	287	T	C	29	43	37	8	0.38	0.38	1	True-positive		ctg175	354	1516	1623	Gene-related
JH032H16r	712	46	G	A	48	53	37	8	0.38	0.38	0.765	True-positive		ctg772	82	497	606	Gene-related
JH041D17r	729	250	A	G	62	62	37	8	0.38	0.38	0.858	True-positive		ctg222	193	771	858	Gene-related
JH043F19r	778	156	G	C	68	68	37	8	0.38	0.38		True-positive		ctg477	212	706	793	Gene-related
JH043P06r	669	232	A	G	59	59	37	8	0.38	0.38	1	True-positive		ctg202	251	1723	1818	Gene-related
JH051C06r	827	344	A	G	62	62	37	8	0.38	0.38	0.965	True-positive		ctg347	285	1984	2033	Gene-related
JM003I03r	779	403	A	T	62	62	37	8	0.38	0.38		True-positive		ctg143	209	723	823	Gene-related
JM016N17r	787	564	A	G	52	57	37	8	0.38	0.38	0.965	True-positive		ctg134	369	2279	2363	Gene-related
JM018P15r	793	529	G	A	62	62	37	8	0.38	0.38	0.996	True-positive		ctg1118	57	352	423	Gene-related
JM065G01r	786	361	C	T	62	62	37	8	0.38	0.38	1	True-positive		ctg477	212	1198	1276	Gene-related
JM066E23r	813	355	A	C	45	62	37	8	0.38	0.38	0.965	True-positive		ctg55	499	1978	2090	Gene-related
JH058D05r	833	524	G	A	45	62	37	8	0.38	0.38	0.858	True-positive		ctg121	101	216	320	Gene-related
JH074N14r	855	183	A	T	57	59	37	8	0.38	0.38		True-positive		ctg147	189	490	591	Gene-related
JM038H12r	471	44	A	G	68	68	37	8	0.38	0.38	0.965	True-positive		ctg309	226	151	271	Gene-related
JM033O10r	842	604	G	A	48	59	37	13	0.38	0.38	0.935	True-positive		ctg151	383	1070	1214	Gene-related
JM021N24r	797	472	T	A	50	59	37	16	0.38	0.38		True-positive		ctg175	354	440	511	Gene-related
JH066A16r	823	615	T	C	52	52	37	24	0.38	0.38	0.988	True-positive		ctg655	89	452	554	Gene-related
JH010N22r	614	51	C	A	43	48	37	8	0.63	0.37	1	True-positive		ctg716	113	79	261	Gene-related
JH076A23r	707	331	A	G	62	68	37	8	0.63	0.37	0.813	True-positive		ctg301	94	30	109	Gene-related
JM018B12r	714	620	T	C	28	42	37	19	0.37	0.37	1	True-positive		ctg447	179	1266	1346	Gene-related
JH035N04r	836	409	T	A	62	62	37	11	0.64	0.36		True-positive		ctg133	208	246	307	Gene-related
JH058J08r	877	539	T	A	59	62	37	11	0.64	0.36		True-positive		ctg218	222	754	859	Gene-related
JH015N23r	834	248	A	G	68	68	37	11	0.36	0.36	0.965	True-positive		ctg688	159	738	840	Gene-related
JH016G07r	749	445	T	C	29	44	37	11	0.36	0.36	1	True-positive		ctg32	254	586	686	Gene-related
JM018H14r	920	495	A	C	62	62	37	11	0.36	0.36	0.965	True-positive		ctg397	116	440	532	Gene-related
JM059P07r	864	289	T	C	62	62	37	11	0.36	0.36	1	True-positive		ctg31	372	1571	1731	Gene-related
JH008B08r	784	573	C	T	39	52	37	14	0.36	0.36	0.988	True-positive		ctg53	889	2384	2513	Gene-related
JM006O17r	791	531	A	G	52	52	37	14	0.36	0.36	1	True-positive		ctg116	133	545	654	Gene-related
JM043N04r	397	39	G	C	57	57	37	23	0.35	0.35		True-positive		ctg10	136	442	548	Gene-related
JM052E17r	796	445	T	C	52	62	37	23	0.35	0.35	0.965	True-positive		ctg22	425	111	203	Gene-related
JH018L13r	596	291	A	G	62	62	37	6	0.67	0.33	0.858	True-positive		ctg3383	83	911	1051	Gene-related
JH011F15r	874	589	A	G	57	57	37	6	0.67	0.33	0.899	True-positive		ctg728	155	1700	1807	Gene-related
JH054A20r	831	254	G	A	62	68	37	6	0.67	0.33	0.765	True-positive		ctg36	836	103	232	Gene-related
JM020M09r	892	125	G	C	48	48	37	6	0.67	0.33		True-positive		ctg871	55	116	174	Gene-related
JH069M11r	760	328	C	T	62	68	37	6	0.67	0.33	0.935	True-positive						Gene-related
JH004F22r	606	549	G	A	44	68	37	6	0.33	0.33	0.949	True-positive		ctg664	159	632	726	Gene-related
JH013M07r	623	537	G	A	57	57	37	6	0.33	0.33	1	True-positive		ctg610	109	30	117	Gene-related
JH025P06r	836	54	A	C	57	57	37	6	0.33	0.33	0.858	True-positive		ctg29	621	2620	2738	Gene-related
JH026O04r	705	45	G	C	54	68	37	6	0.33	0.33		True-positive		ctg202	251	496	617	Gene-related
JH028J18r	649	81	C	T	57	68	37	6	0.33	0.33	0.976	True-positive						Gene-related
JH043J10r	736	655	T	G	43	46	37	6	0.33	0.33	0.996	True-positive		ctg695	58	440	556	Gene-related
JH035G06r	747	483	C	A	52	62	37	6	0.33	0.33	1	True-positive		ctg328	190	779	857	Gene-related
JH035B16r	806	493	A	T	62	68	37	6	0.33	0.33		True-positive		ctg234	427	2207	2317	Gene-related
JH038O02r	723	168	C	G	59	68	37	6	0.33	0.33		True-positive		ctg915	37	255	354	Gene-related
JH050I11r	823	441	A	G	62	68	37	6	0.33	0.33	0.965	True-positive		ctg298	301	316	416	Gene-related
JM004L21r	870	30	T	C	50	68	37	6	0.33	0.33	0.765	True-positive		ctg206	358	1956	2046	Gene-related
JH054C12r	806	190	T	C	54	57	37	6	0.33	0.33	0.858	True-positive		ctg88	231	1088	1199	Gene-related
JM014C21r	527	298	T	A	31	43	37	6	0.33	0.33		True-positive		ctg421	252	1812	1895	Gene-related
JM019D06r	347	13	G	A	40	43	37	6	0.33	0.33	0.935	True-positive		ctg212	377	379	496	Gene-related
JM020C24r	687	517	T	G	59	59	37	6	0.33	0.33	1	True-positive						Gene-related
JM021F16r	741	326	T	C	62	68	37	6	0.33	0.33	0.899	True-positive		ctg65	414	1559	1671	Gene-related
JM046D11r	884	291	A	T	62	62	37	6	0.33	0.33		True-positive		ctg173	419	2187	2286	Gene-related
JH046E18r	899	171	G	A	57	59	37	6	0.33	0.33	1	True-positive		ctg103	285	1615	1724	Gene-related
JH046A22r	796	150	A	T	54	57	37	6	0.33	0.33		True-positive		ctg80	506	1273	1371	Gene-related
JM032O17r	801	534	C	T	54	57	37	6	0.33	0.33	0.899	True-positive		ctg3043	136	286	372	Gene-related
JM067O19r	763	359	G	A	62	68	37	6	0.33	0.33	0.899	True-positive		ctg366	126	551	655	Gene-related
JM030K07r	860	270	A	T	39	43	37	6	0.33	0.33		True-positive		ctg19	67	93	177	Gene-related
JH058F15r	517	318	T	C	68	68	37	6	0.33	0.33	0.858	True-positive		ctg205	606	3308	3422	Gene-related
JH069E08r	789	206	A	T	57	68	37	6	0.33	0.33		True-positive						Gene-related
JH072I24r	782	45	G	A	41	48	37	6	0.33	0.33	1	True-positive		ctg275	131	529	677	Gene-related
JH061K17r	750	91	T	A	50	50	37	6	0.33	0.33		True-positive		ctg481	110	287	405	Gene-related
JM057I09r	732	284	C	A	62	62	37	6	0.33	0.33	0.965	True-positive		ctg95	143	214	340	Gene-related
JM085E11r	800	68	T	G	54	57	37	6	0.33	0.33	0.988	True-positive						Gene-related
JH057C04r	603	532	C	T	43	47	37	9	0.67	0.33	0.915	True-positive		ctg387	91	22	132	Gene-related
JH009E02r	868	59	A	G	47	57	37	9	0.33	0.33	0.714	True-positive						Gene-related
JH034O22r	605	187	G	A	59	59	37	9	0.33	0.33	0.996	True-positive		ctg604	111	942	1053	Gene-related
JH037M20r	882	12	T	G	41	57	37	9	0.33	0.33	0.996	True-positive		ctg98	565	1780	1890	Gene-related
JH051D05r	696	232	G	T	62	62	37	9	0.33	0.33	1	True-positive		ctg838	154	782	904	Gene-related
JM016I03r	756	550	G	A	43	48	37	9	0.33	0.33	0.899	True-positive		ctg1507	42	471	549	Gene-related
JM022C22r	853	532	T	A	32	43	37	9	0.33	0.33		True-positive		ctg627	231	856	926	Gene-related
JM066I07r	767	236	C	T	68	68	37	9	0.33	0.33	0.609	True-positive		ctg159	266	879	987	Gene-related
JH068J18r	809	703	A	G	29	42	37	9	0.33	0.33	0.813	True-positive						Gene-related
JH078H18r	827	631	A	G	35	42	37	9	0.33	0.33	0.935	True-positive		ctg5	686	1883	1973	Gene-related
JM055C18r	796	230	G	A	52	52	37	9	0.33	0.33	0.899	True-positive		ctg218	222	790	860	Gene-related
JH031E04r	787	98	A	T	37	44	37	12	0.67	0.33		True-positive		ctg227	742	3291	3381	Gene-related
JH059K22r	814	525	C	T	52	62	37	12	0.67	0.33	0.976	True-positive		ctg714	94	134	265	Gene-related
JH059L22r	741	81	C	T	57	68	37	12	0.67	0.33	1	True-positive		ctg1528	21	117	253	Gene-related
JH009O14r	722	302	A	G	62	62	37	12	0.33	0.33	1	True-positive		ctg1313	60	679	785	Gene-related
JH031G09r	750	504	A	G	39	52	37	12	0.33	0.33	0.988	True-positive		ctg175	354	2102	2190	Gene-related
JM027P16r	567	334	G	A	59	62	37	12	0.33	0.33	1	True-positive		ctg324	148	288	460	Gene-related
JH063O20r	818	439	A	T	52	62	37	12	0.33	0.33		True-positive		ctg14	235	1088	1192	Gene-related
JH070K09r	810	106	A	G	44	59	37	12	0.33	0.33	0.935	True-positive		ctg3043	136	805	931	Gene-related
JM057O22r	840	615	C	G	48	54	37	12	0.33	0.33		True-positive		ctg192	577	1545	1621	Gene-related
JH013F02r	825	417	A	G	62	62	37	15	0.33	0.33	0.988	True-positive		ctg283	128	455	542	Gene-related
JM066G21r	779	531	T	C	52	52	37	15	0.33	0.33	0.714	True-positive		ctg275	131	181	267	Gene-related
JH068H23r	821	432	T	C	62	62	37	15	0.33	0.33	1	True-positive						Gene-related
JM055H09r	775	350	G	A	62	62	37	15	0.33	0.33	1	True-positive		ctg205	606	663	757	Gene-related
JM013M14r	844	521	G	A	62	62	37	18	0.33	0.33	1	True-positive		ctg25	294	1347	1413	Gene-related
JH017M24r	767	380	C	T	62	62	37	21	0.33	0.33	1	True-positive		ctg1631	28	91	174	Gene-related
JH068N16r	767	382	A	G	62	62	37	21	0.33	0.33	0.988	True-positive						Gene-related
JM045N20r	850	335	G	T	68	68	37	24	0.33	0.33	0.988	True-positive		ctg116	133	193	282	Gene-related
JM064H06r	807	288	T	A	62	68	37	22	0.32	0.32		True-positive		ctg521	315	2545	2623	Gene-related
JM054E05r	803	262	T	A	62	62	37	22	0.32	0.32		True-positive		ctg869	58	211	303	Gene-related
JH007O10r	693	459	T	G	39	62	37	13	0.31	0.31	0.976	True-positive		ctg172	475	636	718	Gene-related
JH024H17r	839	35	A	C	41	57	37	13	0.31	0.31	1	True-positive		ctg1313	60	15	109	Gene-related
JH057L16r	866	420	C	T	62	62	37	13	0.31	0.31	1	True-positive		ctg48	587	2102	2166	Gene-related
JH041H16r	645	506	C	T	20	57	37	16	0.31	0.31	0.965	True-positive		ctg98	565	2921	3100	Gene-related
JH050H01r	688	610	T	C	35	57	37	16	0.31	0.31	0.965	True-positive		ctg70	620	149	249	Gene-related
JM005I19r	868	416	G	A	62	62	37	16	0.31	0.31	1	True-positive		ctg485	115	191	265	Gene-related
JH021O19r	760	38	G	T	40	42	37	10	0.3	0.3	1	True-positive						Gene-related
JM006O21r	848	483	C	T	52	52	37	10	0.3	0.3	0.965	True-positive		ctg948	270	438	552	Gene-related
JM018G17r	810	262	C	G	62	62	37	10	0.3	0.3		True-positive		ctg5	686	4041	4147	Gene-related
JM022O11r	830	242	T	G	68	68	37	10	0.3	0.3	0.965	True-positive		ctg242	247	1439	1522	Gene-related
JM047N07r	713	118	C	T	57	68	37	10	0.3	0.3	0.988	True-positive		ctg82	625	2479	2552	Gene-related
JM024D07r	886	27	T	G	37	43	37	10	0.3	0.3	0.988	True-positive		ctg3383	83	673	791	Gene-related
JH046D02r	805	593	G	A	52	52	37	10	0.3	0.3	0.965	True-positive						Gene-related
JH069N08r	829	408	A	T	62	62	37	10	0.3	0.3		True-positive						Gene-related
JM040K05r	634	77	C	T	37	44	37	10	0.3	0.3	1	True-positive		ctg27	1139	630	728	Gene-related
JM055N12r	423	272	C	G	52	52	37	10	0.3	0.3		True-positive		ctg4	574	2465	2538	Gene-related
JM076N14r	768	14	T	G	40	40	37	10	0.3	0.3	0.858	True-positive		ctg479	82	18	122	Gene-related
JM073C17r	821	611	G	A	57	59	37	20	0.3	0.3	0.915	True-positive		ctg49	311	150	304	Gene-related
JM046N12r	861	342	G	C	62	62	37	23	0.3	0.3		True-positive		ctg60	583	3051	3138	Gene-related
JH044J07r	740	331	G	T	52	62	37	23	0.3	0.3	0.915	True-positive		ctg159	266	1559	1696	Gene-related
JH014F18r	764	73	C	T	24	48	36	8	0.5	0.5	1	True-positive						Gene-related
JH007J01r	790	597	T	C	57	57	36	8	0.5	0.5	0.988	True-positive		ctg481	110	625	691	Gene-related
JH012G05r	870	68	C	A	48	48	36	8	0.5	0.5	1	True-positive		ctg435	380	750	896	Gene-related
JH015F11r	721	265	C	T	52	52	36	8	0.5	0.5	0.965	True-positive						Gene-related
JH041G10r	725	534	C	T	43	48	36	8	0.5	0.5	0.935	True-positive		ctg232	292	517	637	Gene-related
JH037D14r	874	448	A	C	62	68	36	8	0.5	0.5	1	True-positive		ctg315	225	104	187	Gene-related
JM002N08r	485	237	C	G	43	43	36	8	0.5	0.5		True-positive		ctg147	189	662	793	Gene-related
JH057C15r	845	32	A	G	50	50	36	8	0.5	0.5	1	True-positive		ctg244	233	1378	1441	Gene-related
JH055G18r	768	537	T	C	62	62	36	8	0.5	0.5	0.976	True-positive		ctg774	107	926	1054	Gene-related
JH063C14r	630	332	T	C	52	62	36	8	0.5	0.5	1	True-positive						Gene-related
JH070O12r	758	129	G	A	54	54	36	8	0.5	0.5	1	True-positive		ctg638	192	1	121	Gene-related
JH077F01r	810	344	C	A	62	62	36	8	0.5	0.5	0.858	True-positive		ctg873	104	805	902	Gene-related
JH076G20r	849	157	T	G	59	68	36	8	0.5	0.5	0.858	True-positive						Gene-related
JH076E22r	834	580	A	T	52	57	36	8	0.5	0.5		True-positive		ctg27	1139	5717	5810	Gene-related
JH061A19r	752	29	T	C	42	47	36	8	0.5	0.5	0.935	True-positive		ctg402	116	601	768	Gene-related
JH002E22r	627	226	C	A	62	62	36	10	0.5	0.5	0.988	True-positive		ctg2989	195	501	644	Gene-related
JH009K11r	801	29	G	A	42	50	36	10	0.5	0.5	0.877	True-positive		ctg422	119	511	641	Gene-related
JH009P17r	723	348	T	C	62	62	36	10	0.5	0.5	0.858	True-positive		ctg273	142	295	474	Gene-related
JH015B05r	791	392	A	G	62	62	36	10	0.5	0.5	0.899	True-positive		ctg152	536	2686	2781	Gene-related
JH043K21r	758	563	T	C	54	57	36	10	0.5	0.5	0.935	True-positive		ctg923	17	182	273	Gene-related
JH050N04r	800	119	C	T	57	57	36	10	0.5	0.5	0.772	True-positive		ctg7	1107	4625	4710	Gene-related
JM009P21r	829	293	G	C	52	52	36	10	0.5	0.5		True-positive		ctg273	142	123	238	Gene-related
JM018F01r	789	247	G	A	62	62	36	10	0.5	0.5	1	True-positive		ctg397	116	483	575	Gene-related
JM066B14r	876	433	C	A	62	62	36	10	0.5	0.5	0.813	True-positive		ctg3551	102	570	671	Gene-related
JM030M04r	759	500	C	T	62	62	36	10	0.5	0.5	0.858	True-positive		ctg177	260	1491	1594	Gene-related
JH078C04r	860	468	C	G	62	62	36	10	0.5	0.5		True-positive		ctg253	183	820	929	Gene-related
JH076D23r	796	499	C	A	59	68	36	10	0.5	0.5	1	True-positive		ctg196	89	376	453	Gene-related
JM070A22r	677	143	C	T	36	59	36	10	0.5	0.5	0.858	True-positive		ctg259	276	708	888	Gene-related
JM078H09r	813	631	A	T	46	48	36	10	0.5	0.5		True-positive		ctg515	236	1630	1722	Gene-related
JM001H15r	788	66	G	A	57	68	36	12	0.5	0.5	1	True-positive		ctg1223	94	20	135	Gene-related
JM005G03r	873	419	C	T	68	68	36	12	0.5	0.5	1	True-positive		ctg869	58	254	331	Gene-related
JM013G14r	414	310	A	G	68	68	36	12	0.5	0.5	1	True-positive		ctg3418	25	80	186	Gene-related
JM047P07r	795	599	G	A	48	54	36	12	0.5	0.5	1	True-positive		ctg53	889	4867	4982	Gene-related
JM027L01r	646	133	T	A	54	54	36	12	0.5	0.5		True-positive		ctg193	181	415	537	Gene-related
JH004K03r	763	652	A	T	52	57	36	14	0.5	0.5		True-positive		ctg557	40	98	193	Gene-related
JH025B22r	545	164	G	T	33	57	36	14	0.5	0.5	1	True-positive		ctg583	180	460	578	Gene-related
JH038P19r	760	607	G	A	45	45	36	14	0.5	0.5	1	True-positive		ctg20	451	808	890	Gene-related
JH050I06r	385	65	A	G	68	68	36	14	0.5	0.5	0.965	True-positive						Gene-related
JM001C23r	746	87	G	A	38	54	36	14	0.5	0.5	0.976	True-positive		ctg1379	41	83	189	Gene-related
JM013L21r	840	281	A	G	62	62	36	14	0.5	0.5	1	True-positive		ctg150	251	1219	1334	Gene-related
JM016L09r	729	28	G	A	47	47	36	14	0.5	0.5	0.996	True-positive		ctg293	178	0	93	Gene-related
JH046D24r	820	404	T	G	41	41	36	14	0.5	0.5	0.988	True-positive		ctg527	92	83	181	Gene-related
JM056H02r	858	128	C	T	54	57	36	14	0.5	0.5	0.976	True-positive		ctg115	143	574	683	Gene-related
JM056P03r	800	458	C	A	52	52	36	14	0.5	0.5	1	True-positive		ctg1705	532	1588	1678	Gene-related
JM058F21r	877	283	A	G	62	62	36	14	0.5	0.5	0.935	True-positive		ctg24	493	1281	1391	Gene-related
JM062L11r	582	522	G	T	42	42	36	14	0.5	0.5	0.935	True-positive		ctg53	889	3804	3930	Gene-related
JH003H05r	782	330	A	G	62	68	36	16	0.5	0.5	0.935	True-positive						Gene-related
JH050P17r	794	305	C	T	68	68	36	16	0.5	0.5	0.858	True-positive		ctg1618	28	390	481	Gene-related
JM003M09r	876	44	G	A	43	57	36	16	0.5	0.5	0.858	True-positive		ctg4	574	3344	3448	Gene-related
JH077D20r	781	89	G	A	48	54	36	16	0.5	0.5	0.976	True-positive		ctg3551	102	325	474	Gene-related
JM073L19r	826	277	G	A	68	68	36	16	0.5	0.5	0.965	True-positive		ctg48	587	2382	2470	Gene-related
JM085E11r	800	258	A	C	62	62	36	16	0.5	0.5	1	True-positive						Gene-related
JH021J09r	727	296	A	G	62	62	36	18	0.5	0.5	1	True-positive		ctg34	557	3260	3400	Gene-related
JH026I07r	667	267	T	C	52	62	36	18	0.5	0.5	1	True-positive		ctg63	209	1097	1237	Gene-related
JM038J15r	762	187	A	G	62	62	36	18	0.5	0.5	0.996	True-positive		ctg32	254	1363	1441	Gene-related
JM073L14r	711	433	T	C	52	52	36	18	0.5	0.5	1	True-positive		ctg88	231	1831	1901	Gene-related
JM030F07r	792	530	T	G	37	50	36	20	0.5	0.5	1	True-positive		ctg138	335	2092	2217	Gene-related
JM026O20r	793	396	A	C	62	68	36	22	0.5	0.5	0.996	True-positive		ctg748	56	0	122	Gene-related
JM054N20r	819	258	T	G	52	62	36	22	0.5	0.5	0.965	True-positive		ctg245	173	469	586	Gene-related
JH018I23r	744	379	A	G	62	68	36	24	0.5	0.5	1	True-positive		ctg39	820	375	506	Gene-related
JH039H05r	813	570	A	G	59	59	36	24	0.5	0.5	1	True-positive		ctg1010	211	1533	1605	Gene-related
JM021E06r	850	117	C	G	57	68	36	24	0.5	0.5		True-positive		ctg82	625	3834	3910	Gene-related
JH063M08r	765	161	C	T	57	57	36	24	0.5	0.5	0.899	True-positive		ctg61	490	1281	1404	Gene-related
JM057M17r	302	72	G	A	35	43	36	24	0.5	0.5	1	True-positive		ctg31	372	280	346	Gene-related
JH074D20r	825	294	C	G	57	68	36	21	0.52	0.48		True-positive		ctg2029	7	5	94	Gene-related
JM085M21r	863	436	T	C	62	62	36	21	0.52	0.48	0.965	True-positive		ctg144	145	923	1025	Gene-related
JM005F14r	802	325	C	T	62	62	36	21	0.48	0.48	1	True-positive		ctg364	124	621	724	Gene-related
JH056E12r	818	297	T	C	62	62	36	21	0.48	0.48	0.935	True-positive		ctg207	496	1311	1426	Gene-related
JH070A10r	781	509	C	G	39	52	36	21	0.48	0.48		True-positive		ctg271	98	617	741	Gene-related
JH074E05r	796	420	G	A	62	62	36	21	0.48	0.48	1	True-positive		ctg632	62	211	293	Gene-related
JH027G16r	776	315	C	A	52	62	36	23	0.48	0.48	1	True-positive		ctg988	39	358	506	Gene-related
JH034H21r	808	649	C	T	43	43	36	23	0.48	0.48	0.988	True-positive		ctg80	506	431	536	Gene-related
JM005O16r	810	734	G	A	31	41	36	23	0.48	0.48	0.996	True-positive		ctg283	128	828	923	Gene-related
JH059D02r	819	363	G	C	62	62	36	23	0.48	0.48		True-positive		ctg408	157	264	382	Gene-related
JH055I08r	662	526	T	C	52	57	36	23	0.48	0.48	1	True-positive		ctg96	925	238	329	Gene-related
JH074G19r	848	433	G	A	62	62	36	23	0.48	0.48	1	True-positive		ctg53	889	4855	4939	Gene-related
JH014B19r	807	262	A	G	62	62	36	25	0.52	0.48	1	True-positive		ctg704	183	647	737	Gene-related
JH002L08r	897	193	G	A	68	68	36	25	0.52	0.48	0.965	True-positive		ctg310	195	637	730	Gene-related
JH012H17r	875	85	T	C	57	68	36	25	0.52	0.48	1	True-positive		ctg838	154	1450	1582	Gene-related
JH038K15r	758	564	T	C	52	57	36	25	0.52	0.48	0.949	True-positive		ctg24	493	1252	1370	Gene-related
JH046O17r	486	242	G	C	39	43	36	25	0.52	0.48		True-positive		ctg119	423	390	479	Gene-related
JM064G07r	912	195	G	A	68	68	36	25	0.52	0.48	1	True-positive		ctg1221	144	773	848	Gene-related
JM076J03r	842	152	A	G	59	59	36	25	0.52	0.48	0.915	True-positive		ctg575	190	877	949	Gene-related
JH029L16r	801	183	G	A	62	62	36	15	0.53	0.47	0.899	True-positive		ctg3396	88	400	501	Gene-related
JH033H18r	753	591	C	T	52	52	36	15	0.53	0.47	1	True-positive		ctg625	47	351	531	Gene-related
JH035P16r	736	450	G	A	62	62	36	15	0.53	0.47	1	True-positive		ctg476	92	670	782	Gene-related
JM006I04r	855	192	G	A	52	57	36	15	0.53	0.47	0.988	True-positive		ctg766	143	425	499	Gene-related
JM047I09r	808	502	A	G	62	62	36	15	0.53	0.47	0.996	True-positive		ctg586	96	98	229	Gene-related
JH062E02r	875	540	G	T	57	57	36	15	0.53	0.47	0.996	True-positive		ctg592	16	11	115	Gene-related
JH055K12r	772	292	G	A	62	62	36	15	0.53	0.47	1	True-positive		ctg237	201	614	704	Gene-related
JH071F01r	902	245	C	T	68	68	36	15	0.53	0.47	0.899	True-positive		ctg667	108	225	305	Gene-related
JH014A23r	802	385	G	A	62	62	36	15	0.47	0.47	0.834	True-positive		ctg1658	23	57	165	Gene-related
JH011P20r	827	187	G	T	62	62	36	15	0.47	0.47	1	True-positive		ctg46	292	1201	1287	Gene-related
JH015F16r	685	206	T	G	59	68	36	15	0.47	0.47	1	True-positive		ctg27	1139	827	892	Gene-related
JH016D09r	866	367	G	C	62	68	36	15	0.47	0.47		True-positive		ctg849	201	1051	1118	Gene-related
JH016M24r	767	674	G	C	43	47	36	15	0.47	0.47		True-positive		ctg2989	195	135	220	Gene-related
JH020F24r	856	67	G	C	47	57	36	15	0.47	0.47		True-positive		ctg342	222	53	180	Gene-related
JH025O22r	837	451	C	A	52	62	36	15	0.47	0.47	1	True-positive		ctg553	146	1105	1198	Gene-related
JH051C06r	827	33	T	A	54	54	36	15	0.47	0.47		True-positive		ctg347	285	1984	2033	Gene-related
JM004O21r	816	334	C	T	62	62	36	15	0.47	0.47	0.988	True-positive						Gene-related
JM005G14r	815	395	T	G	62	68	36	15	0.47	0.47	0.935	True-positive						Gene-related
JH047G17r	839	103	C	T	57	57	36	15	0.47	0.47	1	True-positive		ctg53	889	2536	2648	Gene-related
JM058C01r	856	224	G	A	57	59	36	15	0.47	0.47	1	True-positive		ctg234	427	847	969	Gene-related
JM033K15r	877	657	A	T	20	40	36	15	0.47	0.47		True-positive		ctg191	392	1050	1125	Gene-related
JM085H24r	879	62	T	C	48	57	36	15	0.47	0.47	1	True-positive		ctg579	216	733	841	Gene-related
JH058K24r	738	185	G	A	31	43	36	17	0.53	0.47	0.965	True-positive		ctg94	515	3752	3840	Gene-related
JH063M08r	765	484	A	G	62	62	36	17	0.53	0.47	0.949	True-positive		ctg61	490	1281	1404	Gene-related
JH072D21r	755	346	A	G	35	41	36	17	0.53	0.47	0.858	True-positive		ctg712	160	1146	1269	Gene-related
JH017I23r	695	115	T	C	48	59	36	17	0.47	0.47	0.988	True-positive		ctg699	39	260	355	Gene-related
JH022K15r	712	387	G	A	62	62	36	17	0.47	0.47	1	True-positive		ctg76	132	169	279	Gene-related
JH021K12r	539	220	C	T	57	59	36	17	0.47	0.47	0.976	True-positive		ctg3666	222	114	218	Gene-related
JH031M15r	716	212	G	A	52	54	36	17	0.47	0.47	1	True-positive		ctg36	836	2876	2960	Gene-related
JH036A13r	768	223	G	T	62	62	36	17	0.47	0.47	0.935	True-positive		ctg254	306	477	615	Gene-related
JH037G01r	867	726	A	G	43	47	36	17	0.47	0.47	0.949	True-positive		ctg411	199	830	959	Gene-related
JM020F07r	854	387	T	C	29	43	36	17	0.47	0.47	1	True-positive		ctg323	142	705	812	Gene-related
JM046K22r	819	743	C	T	30	43	36	17	0.47	0.47	1	True-positive		ctg155	152	792	885	Gene-related
JM030N06r	813	448	T	C	62	62	36	17	0.47	0.47	0.935	True-positive		ctg138	335	531	593	Gene-related
JM031D04r	778	274	T	C	62	62	36	17	0.47	0.47	0.935	True-positive		ctg661	312	253	369	Gene-related
JH056E16r	839	587	A	C	57	59	36	17	0.47	0.47	0.765	True-positive		ctg2898	146	83	227	Gene-related
JH007O10r	693	135	A	G	57	57	36	19	0.53	0.47	1	True-positive		ctg172	475	636	718	Gene-related
JH011A01r	768	113	C	T	57	57	36	19	0.53	0.47	0.988	True-positive		ctg27	1139	5610	5698	Gene-related
JM033D04r	845	135	A	T	57	57	36	19	0.53	0.47		True-positive		ctg21	137	224	323	Gene-related
JH059M15r	722	470	T	A	62	62	36	19	0.53	0.47		True-positive		ctg519	140	378	489	Gene-related
JM070B10r	791	385	C	T	35	62	36	19	0.53	0.47	1	True-positive		ctg96	925	2052	2209	Gene-related
JH008N05r	761	685	G	C	48	48	36	19	0.47	0.47		True-positive		ctg627	231	920	1026	Gene-related
JH075M14r	801	518	A	G	32	52	36	19	0.47	0.47	1	True-positive		ctg48	587	887	1003	Gene-related
JM010O04r	827	246	A	T	62	68	36	13	0.54	0.46		True-positive		ctg70	620	2294	2388	Gene-related
JH068C01r	800	685	T	C	42	43	36	13	0.54	0.46	1	True-positive						Gene-related
JH078D03r	801	66	A	G	35	42	36	13	0.54	0.46	0.899	True-positive		ctg254	306	2003	2113	Gene-related
JH061N22r	791	130	C	A	68	68	36	13	0.54	0.46	0.988	True-positive		ctg1263	100	489	590	Gene-related
JH027F18r	884	520	C	T	62	68	36	13	0.46	0.46	0.996	True-positive		ctg943	81	299	379	Gene-related
JM008E05r	836	595	A	G	57	59	36	13	0.46	0.46	1	True-positive		ctg288	329	322	384	Gene-related
JM008P16r	873	75	T	C	30	43	36	13	0.46	0.46	1	True-positive		ctg161	136	702	775	Gene-related
JM009A17r	763	381	A	G	62	62	36	13	0.46	0.46	0.899	True-positive		ctg688	159	456	564	Gene-related
JM009K07r	638	365	G	A	62	62	36	13	0.46	0.46	1	True-positive		ctg1290	30	18	92	Gene-related
JM013A01r	770	439	G	T	45	62	36	13	0.46	0.46	0.988	True-positive		ctg263	169	1598	1694	Gene-related
JH047N07r	865	257	G	A	62	62	36	13	0.46	0.46	1	True-positive		ctg218	222	711	797	Gene-related
JM063K14r	886	335	C	G	62	62	36	13	0.46	0.46		True-positive		ctg408	157	690	761	Gene-related
JH058N03r	922	173	A	G	68	68	36	13	0.46	0.46	0.965	True-positive		ctg271	98	109	200	Gene-related
JM046L15r	747	421	T	C	62	68	36	24	0.54	0.46	0.965	True-positive		ctg96	925	4547	4644	Gene-related
JH010J03r	840	268	T	C	68	68	36	24	0.46	0.46	1	True-positive		ctg60	583	1004	1146	Gene-related
JM010I19r	706	379	C	T	39	62	36	24	0.46	0.46	0.949	True-positive		ctg4	574	566	647	Gene-related
JM010C09r	857	97	A	C	57	57	36	24	0.46	0.46	0.965	True-positive		ctg739	44	164	261	Gene-related
JM028G18r	857	238	C	T	62	62	36	24	0.46	0.46	0.935	True-positive		ctg206	358	1829	1923	Gene-related
JH061P06r	779	431	G	C	62	62	36	24	0.46	0.46		True-positive		ctg377	72	384	540	Gene-related
JH033P20r	808	138	T	C	57	59	36	11	0.55	0.45	1	True-positive		ctg131	88	19	125	Gene-related
JM003L15r	777	564	G	T	52	52	36	11	0.55	0.45	0.965	True-positive		ctg1313	60	131	203	Gene-related
JM006I05r	813	425	A	G	62	62	36	11	0.55	0.45	1	True-positive		ctg60	583	2436	2509	Gene-related
JH058C12r	856	207	G	T	62	62	36	11	0.55	0.45	0.988	True-positive		ctg212	377	153	276	Gene-related
JH058D22r	843	525	T	C	62	68	36	11	0.55	0.45	0.714	True-positive		ctg3346	54	228	353	Gene-related
JM055D19r	690	285	C	G	68	68	36	11	0.55	0.45		True-positive		ctg41	664	2641	2724	Gene-related
JH015G20r	823	422	C	A	62	62	36	11	0.45	0.45	1	True-positive						Gene-related
JH021P14r	848	162	C	A	68	68	36	11	0.45	0.45	0.965	True-positive		ctg1272	51	337	479	Gene-related
JM006K11r	803	421	T	C	62	62	36	11	0.45	0.45	0.996	True-positive		ctg277	338	1747	1846	Gene-related
JM010D17r	826	582	T	C	57	57	36	11	0.45	0.45	0.899	True-positive		ctg435	380	1514	1614	Gene-related
JM046K13r	395	204	T	G	43	57	36	11	0.45	0.45	0.877	True-positive						Gene-related
JH047C24r	848	371	A	G	35	57	36	11	0.45	0.45	0.899	True-positive		ctg895	99	971	1069	Gene-related
JM067E18r	919	323	C	T	62	62	36	11	0.45	0.45	0.765	True-positive		ctg67	375	1628	1726	Gene-related
JM038L02r	711	156	T	C	52	59	36	11	0.45	0.45	1	True-positive		ctg224	262	691	809	Gene-related
JM054K20r	822	678	T	A	43	43	36	11	0.45	0.45		True-positive		ctg27	1139	3008	3097	Gene-related
JM071M06r	842	354	A	G	62	62	36	11	0.45	0.45	1	True-positive		ctg172	475	1693	1763	Gene-related
JH004K12r	554	40	G	T	42	42	36	20	0.55	0.45	0.988	True-positive		ctg218	222	944	1067	Gene-related
JH029L04r	756	500	C	A	39	43	36	20	0.55	0.45	1	True-positive		ctg411	199	23	142	Gene-related
JM006K06r	880	231	G	A	52	62	36	20	0.55	0.45	1	True-positive		ctg2989	195	363	452	Gene-related
JH022P21r	768	401	C	T	62	62	36	20	0.45	0.45	1	True-positive		ctg81	601	2432	2534	Gene-related
JM002M10r	727	388	T	A	31	44	36	20	0.45	0.45		True-positive		ctg267	268	1555	1626	Gene-related
JM005C14r	843	571	T	A	52	62	36	20	0.45	0.45		True-positive		ctg819	86	129	226	Gene-related
JM064A08r	824	148	G	A	57	57	36	20	0.45	0.45	1	True-positive						Gene-related
JM026P12r	369	310	G	A	43	59	36	20	0.45	0.45	0.988	True-positive		ctg356	79	314	434	Gene-related
JM028L02r	732	545	T	C	43	48	36	22	0.55	0.45	0.996	True-positive		ctg266	50	157	271	Gene-related
JM027F21r	656	316	G	A	52	52	36	22	0.55	0.45	0.935	True-positive		ctg591	166	211	315	Gene-related
JH003P18r	650	472	T	C	43	62	36	22	0.45	0.45	0.988	True-positive		ctg127	309	1444	1605	Gene-related
JH027P03r	789	186	C	T	68	68	36	22	0.45	0.45	1	True-positive		ctg435	380	1648	1752	Gene-related
JM032M18r	757	615	A	G	43	57	36	22	0.45	0.45	0.976	True-positive		ctg14	235	489	586	Gene-related
JH010I08r	798	208	G	C	68	68	36	9	0.56	0.44		True-positive		ctg801	169	1308	1425	Gene-related
JH025M05r	821	530	G	A	52	62	36	9	0.56	0.44	0.9	True-positive		ctg237	201	1437	1620	Gene-related
JH051C22r	853	169	G	A	52	57	36	9	0.56	0.44	1	True-positive		ctg98	565	831	930	Gene-related
JM003A17r	853	190	A	C	52	62	36	9	0.56	0.44	1	True-positive		ctg32	254	628	700	Gene-related
JM012M07r	776	675	T	G	33	42	36	9	0.56	0.44	0.858	True-positive		ctg596	58	359	504	Gene-related
JM020K03r	734	56	T	C	68	68	36	9	0.56	0.44	1	True-positive		ctg269	126	815	893	Gene-related
JM056E08r	852	579	G	A	54	54	36	9	0.56	0.44	0.899	True-positive		ctg3666	222	552	678	Gene-related
JH078H22r	825	127	C	G	52	59	36	9	0.56	0.44		True-positive		ctg315	225	971	1039	Gene-related
JH004L18r	781	326	T	G	62	68	36	9	0.44	0.44	1	True-positive		ctg54	189	486	616	Gene-related
JH016C11r	572	155	C	T	54	54	36	9	0.44	0.44	1	True-positive		ctg318	249	1147	1250	Gene-related
JH020H01r	698	485	C	T	43	50	36	9	0.44	0.44	0.965	True-positive		ctg2378	7	23	109	Gene-related
JH020J19r	830	460	G	A	62	68	36	9	0.44	0.44	0.9	True-positive						Gene-related
JH023F16r	716	21	G	T	42	50	36	9	0.44	0.44	0.988	True-positive		ctg73	681	997	1119	Gene-related
JH025O22r	837	533	G	A	62	62	36	9	0.44	0.44	0.935	True-positive		ctg553	146	1105	1198	Gene-related
JH030I10r	812	405	A	G	62	62	36	9	0.44	0.44	0.662	True-positive		ctg205	606	1175	1347	Gene-related
JH037G08r	866	349	G	A	62	62	36	9	0.44	0.44	0.899	True-positive		ctg596	58	318	433	Gene-related
JH039H13r	787	132	C	A	59	68	36	9	0.44	0.44	0.965	True-positive		ctg151	383	0	90	Gene-related
JM010B15r	872	277	G	A	62	62	36	9	0.44	0.44	1	True-positive		ctg27	1139	1579	1666	Gene-related
JM010J04r	789	564	G	A	54	57	36	9	0.44	0.44	1	True-positive		ctg604	111	549	635	Gene-related
JM016K07r	560	317	A	G	45	62	36	9	0.44	0.44	1	True-positive		ctg192	577	912	1000	Gene-related
JM023J04r	894	304	T	A	62	62	36	9	0.44	0.44		True-positive		ctg276	356	401	483	Gene-related
JM046E11r	766	680	A	C	30	41	36	9	0.44	0.44	0.915	True-positive		ctg434	327	965	1083	Gene-related
JM046N01r	818	321	T	C	62	62	36	9	0.44	0.44	1	True-positive						Gene-related
JM047M21r	632	159	A	G	68	68	36	9	0.44	0.44	1	True-positive		ctg1118	57	133	219	Gene-related
JM063D11r	839	68	G	T	43	57	36	9	0.44	0.44	0.935	True-positive		ctg906	259	1200	1266	Gene-related
JM028C04r	824	326	A	G	52	62	36	9	0.44	0.44	0.965	True-positive		ctg134	369	1605	1707	Gene-related
JH064H10r	797	308	G	C	62	62	36	9	0.44	0.44		True-positive		ctg2495	8	73	165	Gene-related
JH074G14r	596	336	T	C	52	62	36	9	0.44	0.44	1	True-positive		ctg199	238	434	504	Gene-related
JM057F11r	784	177	A	C	54	59	36	9	0.44	0.44	0.813	True-positive		ctg340	116	303	413	Gene-related
JM070N09r	851	478	T	A	34	48	36	9	0.44	0.44		True-positive		ctg869	58	545	631	Gene-related
JH015I07r	816	171	C	T	68	68	36	16	0.56	0.44	0.976	True-positive		ctg250	220	324	410	Gene-related
JH022L20r	797	561	G	A	52	57	36	16	0.56	0.44	0.996	True-positive		ctg350	328	0	112	Gene-related
JM005A14r	818	613	C	T	47	57	36	16	0.56	0.44	0.988	True-positive		ctg421	252	0	92	Gene-related
JH045O03r	749	286	A	G	62	62	36	16	0.56	0.44	0.813	True-positive		ctg752	114	981	1092	Gene-related
JH047A06r	845	448	T	C	52	59	36	16	0.56	0.44	0.996	True-positive		ctg720	209	145	266	Gene-related
JM033J21r	816	593	A	G	57	57	36	16	0.56	0.44	1	True-positive		ctg277	338	1773	1887	Gene-related
JM079L02r	836	677	T	G	25	48	36	16	0.56	0.44	0.858	True-positive		ctg8	339	109	206	Gene-related
JH013A16r	887	100	A	T	57	57	36	16	0.44	0.44		True-positive		ctg420	125	419	488	Gene-related
JH036K14r	760	470	T	A	52	62	36	16	0.44	0.44		True-positive		ctg317	176	599	693	Gene-related
JM010I23r	836	487	C	T	62	62	36	16	0.44	0.44	1	True-positive		ctg402	116	829	909	Gene-related
JM058I10r	871	597	A	T	48	48	36	16	0.44	0.44		True-positive		ctg20	451	354	471	Gene-related
JH058H17r	766	204	A	G	68	68	36	16	0.44	0.44	1	True-positive		ctg627	231	828	948	Gene-related
JM052I23r	814	227	A	T	62	62	36	16	0.44	0.44		True-positive		ctg553	146	402	485	Gene-related
JM054B18r	769	177	G	A	43	57	36	16	0.44	0.44	1	True-positive		ctg2989	195	1306	1391	Gene-related
JM078L20r	882	396	T	G	62	62	36	16	0.44	0.44	1	True-positive		ctg98	565	1850	1981	Gene-related
JH033F23r	820	180	T	G	62	62	36	18	0.56	0.44	0.988	True-positive		ctg13	549	854	966	Gene-related
JH038A16r	799	177	A	G	57	57	36	18	0.56	0.44	1	True-positive		ctg262	62	195	302	Gene-related
JM008G21r	798	128	G	A	57	59	36	18	0.44	0.44	0.965	True-positive		ctg73	681	51	132	Gene-related
JM067O20r	803	319	G	C	57	57	36	18	0.44	0.44		True-positive		ctg40	550	2290	2398	Gene-related
JM052I24r	806	643	C	A	43	48	36	18	0.44	0.44	1	True-positive		ctg102	352	118	207	Gene-related
JM002H22r	711	101	G	A	35	52	36	25	0.44	0.44	1	True-positive		ctg142	216	1599	1719	Gene-related
JM085L13r	762	449	C	T	62	62	36	25	0.44	0.44	1	True-positive		ctg838	154	930	1037	Gene-related
JH020I07r	709	325	A	G	62	62	36	7	0.57	0.43	0.949	True-positive		ctg25	294	207	325	Gene-related
JH033I03r	803	374	C	G	62	62	36	7	0.57	0.43		True-positive						Gene-related
JH031H18r	569	133	A	G	54	57	36	7	0.57	0.43	0.935	True-positive		ctg206	358	2766	2872	Gene-related
JH034F13r	814	23	C	A	33	53	36	7	0.57	0.43	1	True-positive		ctg53	889	4371	4441	Gene-related
JM012C17r	694	431	G	A	52	62	36	7	0.57	0.43	0.737	True-positive		ctg591	166	747	850	Gene-related
JM013N09r	872	533	G	A	57	68	36	7	0.57	0.43	0.858	True-positive		ctg96	925	613	770	Gene-related
JM021N11r	838	189	C	T	52	52	36	7	0.57	0.43	1	True-positive		ctg342	222	1742	1821	Gene-related
JM021G02r	804	300	T	A	52	62	36	7	0.57	0.43		True-positive		ctg182	107	340	493	Gene-related
JM056A03r	755	227	C	T	57	59	36	7	0.57	0.43	0.915	True-positive		ctg191	392	3093	3206	Gene-related
JM060B12r	651	494	T	C	57	57	36	7	0.57	0.43	0.813	True-positive		ctg419	383	1234	1331	Gene-related
JM034E14r	862	439	G	T	62	62	36	7	0.57	0.43	0.965	True-positive		ctg514	58	80	171	Gene-related
JM066J10r	754	523	A	C	43	43	36	7	0.57	0.43	0.765	True-positive		ctg61	490	1542	1628	Gene-related
JM029L24r	847	556	T	C	35	50	36	7	0.57	0.43	1	True-positive		ctg3	681	1292	1402	Gene-related
JM030G04r	834	554	G	A	54	54	36	7	0.57	0.43	1	True-positive		ctg3	681	2499	2639	Gene-related
JH076O02r	806	496	G	T	59	68	36	7	0.57	0.43	1	True-positive		ctg627	231	1938	2017	Gene-related
JM078G03r	812	401	T	C	62	62	36	7	0.57	0.43	0.935	True-positive		ctg296	146	1021	1128	Gene-related
JM085J09r	843	89	A	G	48	57	36	7	0.57	0.43	0.935	True-positive		ctg298	301	397	523	Gene-related
JH011F07r	892	662	T	A	57	57	36	7	0.43	0.43		True-positive		ctg2425	2	0	108	Gene-related
JH012A17r	818	537	G	A	62	62	36	7	0.43	0.43	0.858	True-positive		ctg734	141	607	715	Gene-related
JH022L06r	755	133	C	G	57	57	36	7	0.43	0.43		True-positive		ctg352	149	1081	1212	Gene-related
JH024B11r	674	252	C	A	62	62	36	7	0.43	0.43	1	True-positive		ctg331	242	666	768	Gene-related
JH034L21r	849	215	A	G	68	68	36	7	0.43	0.43	1	True-positive		ctg653	114	389	500	Gene-related
JH041L16r	777	184	G	A	57	59	36	7	0.43	0.43	1	True-positive		ctg273	142	548	663	Gene-related
JH036C14r	854	197	A	G	62	62	36	7	0.43	0.43	0.965	True-positive						Gene-related
JH051A15r	804	423	A	G	62	62	36	7	0.43	0.43	0.988	True-positive						Gene-related
JM001H16r	785	399	A	G	52	62	36	7	0.43	0.43	1	True-positive		ctg888	275	2175	2254	Gene-related
JM005F11r	880	140	G	A	57	57	36	7	0.43	0.43	0.765	True-positive		ctg7	1107	4596	4708	Gene-related
JM009J20r	730	524	A	C	52	57	36	7	0.43	0.43	0.813	True-positive		ctg25	294	1246	1348	Gene-related
JM017A15r	814	83	T	C	57	57	36	7	0.43	0.43	0.787	True-positive		ctg22	425	861	941	Gene-related
JM017N23r	854	246	A	G	68	68	36	7	0.43	0.43	0.988	True-positive		ctg283	128	334	420	Gene-related
JH045K15r	718	316	T	C	62	62	36	7	0.43	0.43	0.988	True-positive		ctg142	216	677	792	Gene-related
JM060O16r	862	341	C	A	68	68	36	7	0.43	0.43	0.996	True-positive		ctg428	146	721	819	Gene-related
JM063M04r	833	592	G	A	35	50	36	7	0.43	0.43	0.976	True-positive		ctg666	39	35	119	Gene-related
JM065I03r	815	309	C	T	62	62	36	7	0.43	0.43	0.813	True-positive		ctg202	251	1502	1605	Gene-related
JM031E22r	731	80	G	A	50	57	36	7	0.43	0.43	1	True-positive		ctg520	72	263	348	Gene-related
JH078J12r	798	167	C	T	57	57	36	7	0.43	0.43	1	True-positive		ctg208	463	1148	1298	Gene-related
JH071H14r	898	150	G	A	59	68	36	7	0.43	0.43	0.949	True-positive		ctg547	265	994	1088	Gene-related
JM073O10r	680	479	T	C	52	57	36	7	0.43	0.43	1	True-positive		ctg519	140	17	94	Gene-related
JM054F10r	828	532	G	A	39	57	36	7	0.43	0.43	0.996	True-positive		ctg5	686	3411	3501	Gene-related
JH024H04r	879	406	C	T	62	68	36	14	0.57	0.43	1	True-positive		ctg29	621	26	94	Gene-related
JH025F19r	778	376	T	C	62	68	36	14	0.57	0.43	1	True-positive		ctg204	239	794	900	Gene-related
JH030I08r	750	189	T	C	62	62	36	14	0.57	0.43	0.899	True-positive		ctg342	222	24	113	Gene-related
JH043F23r	753	16	A	G	35	48	36	14	0.57	0.43	0.899	True-positive		ctg53	889	2019	2146	Gene-related
JH037O05r	889	783	T	C	26	43	36	14	0.57	0.43	1	True-positive		ctg30	1809	6430	6513	Gene-related
JM056D17r	757	365	C	G	62	68	36	14	0.57	0.43		True-positive		ctg7	1107	999	1124	Gene-related
JH067J21r	753	566	G	A	35	43	36	14	0.57	0.43	0.988	True-positive		ctg358	82	824	932	Gene-related
JM033G13r	774	522	G	A	54	59	36	14	0.57	0.43	0.877	True-positive		ctg177	260	1696	1783	Gene-related
JH017A13r	735	159	G	A	59	59	36	14	0.43	0.43	1	True-positive		ctg339	158	276	365	Gene-related
JH003H02r	555	324	G	A	68	68	36	14	0.43	0.43	0.965	True-positive		ctg261	192	658	742	Gene-related
JH012C03r	842	184	G	C	62	68	36	14	0.43	0.43		True-positive		ctg355	146	313	429	Gene-related
JH040N10r	778	452	A	C	52	62	36	14	0.43	0.43	1	True-positive		ctg157	278	566	693	Gene-related
JH041E06r	853	172	C	T	57	59	36	14	0.43	0.43	0.949	True-positive		ctg227	742	4820	4917	Gene-related
JH038C22r	667	224	A	G	62	62	36	14	0.43	0.43	1	True-positive		ctg581	126	992	1091	Gene-related
JM004G13r	774	309	T	C	62	68	36	14	0.43	0.43	1	True-positive		ctg3666	222	571	673	Gene-related
JM004P12r	646	263	T	G	62	62	36	14	0.43	0.43	1	True-positive		ctg849	201	679	772	Gene-related
JM006J15r	566	441	G	A	52	59	36	14	0.43	0.43	1	True-positive		ctg448	194	352	438	Gene-related
JM006I06r	854	148	C	T	54	57	36	14	0.43	0.43	1	True-positive		ctg175	354	1012	1109	Gene-related
JM063F04r	856	261	G	A	62	62	36	14	0.43	0.43	1	True-positive						Gene-related
JM073J15r	777	187	A	G	68	68	36	14	0.43	0.43	0.965	True-positive		ctg249	339	1106	1204	Gene-related
JM079M13r	649	165	A	G	62	68	36	14	0.43	0.43	0.877	True-positive		ctg2314	155	1159	1278	Gene-related
JM017E05r	867	528	T	G	68	68	36	21	0.57	0.43	0.9	True-positive		ctg3134	206	288	374	Gene-related
JM033N08r	869	400	C	T	62	62	36	21	0.57	0.43	1	True-positive		ctg24	493	1395	1473	Gene-related
JH055A14r	882	179	T	A	68	68	36	21	0.57	0.43		True-positive		ctg698	72	504	586	Gene-related
JH009O12r	841	319	G	A	62	62	36	21	0.43	0.43	1	True-positive		ctg82	625	3677	3802	Gene-related
JH024H17r	839	234	C	T	62	62	36	21	0.43	0.43	0.965	True-positive		ctg1313	60	15	109	Gene-related
JH042B18r	860	595	G	A	59	59	36	21	0.43	0.43	0.988	True-positive		ctg1339	209	1792	1927	Gene-related
JH046E02r	621	177	T	C	43	59	36	21	0.43	0.43	1	True-positive		ctg469	104	228	340	Gene-related
JM033J11r	896	145	C	T	57	57	36	21	0.43	0.43	0.858	True-positive		ctg620	264	1726	1792	Gene-related
JM030P14r	704	493	G	A	35	44	36	21	0.43	0.43	0.965	True-positive		ctg334	2591	428	543	Gene-related
JH064F22r	802	221	T	G	52	52	36	21	0.43	0.43	1	True-positive		ctg55	499	2067	2246	Gene-related
JM042C19r	776	98	T	C	68	68	36	21	0.43	0.43	1	True-positive		ctg158	171	598	711	Gene-related
JM045M16r	755	312	G	T	68	68	36	21	0.43	0.43	1	True-positive		ctg77	916	3352	3419	Gene-related
JH045D12r	515	306	T	G	52	52	36	23	0.57	0.43	1	True-positive		ctg240	52	229	306	Gene-related
JM038N07r	753	218	A	G	62	62	36	23	0.57	0.43	1	True-positive		ctg563	137	1054	1137	Gene-related
JH031F22r	768	459	G	A	62	62	36	23	0.43	0.43	1	True-positive		ctg227	742	806	917	Gene-related
JH050A03r	515	460	A	G	43	44	36	23	0.43	0.43	0.976	True-positive		ctg734	141	134	246	Gene-related
JH056K08r	860	177	C	T	52	59	36	23	0.43	0.43	0.858	True-positive						Gene-related
JM045J02r	610	400	C	T	52	57	36	23	0.43	0.43	0.915	True-positive		ctg519	140	374	488	Gene-related
JM085N23r	826	412	G	A	62	62	36	23	0.43	0.43	1	True-positive		ctg97	139	159	272	Gene-related
JH029K17r	884	486	G	C	68	68	36	12	0.58	0.42		True-positive		ctg70	620	2179	2313	Gene-related
JM008E21r	816	763	A	G	39	59	36	12	0.58	0.42	0.965	True-positive		ctg1339	209	122	231	Gene-related
JM047P22r	832	381	A	C	62	62	36	12	0.58	0.42	0.976	True-positive		ctg237	201	1500	1568	Gene-related
JM027K24r	657	244	A	G	62	62	36	12	0.58	0.42	0.996	True-positive		ctg269	126	395	569	Gene-related
JH075D13r	780	568	A	G	57	59	36	12	0.58	0.42	0.858	True-positive		ctg180	136	534	634	Gene-related
JH009F20r	837	206	C	T	68	68	36	12	0.42	0.42	0.988	True-positive		ctg166	381	1270	1368	Gene-related
JH022I22r	784	323	A	G	62	68	36	12	0.42	0.42	1	True-positive		ctg169	131	759	837	Gene-related
JH031D06r	655	137	C	T	57	57	36	12	0.42	0.42	1	True-positive		ctg1701	193	1069	1177	Gene-related
JM001N11r	482	127	G	A	57	57	36	12	0.42	0.42	0.965	True-positive		ctg206	358	2206	2330	Gene-related
JM008G10r	890	289	T	C	62	68	36	12	0.42	0.42	0.996	True-positive		ctg566	186	41	149	Gene-related
JM013E17r	873	587	A	T	57	57	36	12	0.42	0.42		True-positive		ctg849	201	522	619	Gene-related
JM017G20r	913	270	T	C	68	68	36	12	0.42	0.42	1	True-positive		ctg39	820	4009	4093	Gene-related
JM023C01r	838	466	G	T	43	57	36	12	0.42	0.42	0.965	True-positive		ctg903	111	644	718	Gene-related
JH078L08r	833	256	C	A	39	43	36	12	0.42	0.42	0.988	True-positive		ctg515	236	518	621	Gene-related
JH071N24r	793	262	C	T	62	62	36	12	0.42	0.42	1	True-positive		ctg1022	58	7	126	Gene-related
JM045J20r	749	125	T	C	57	59	36	12	0.42	0.42	0.988	True-positive		ctg547	265	1760	1860	Gene-related
JH046K03r	822	605	A	G	29	48	36	19	0.58	0.42	0.877	True-positive		ctg175	354	527	597	Gene-related
JH004L07r	798	680	C	A	23	48	36	19	0.42	0.42	0.858	True-positive		ctg774	107	930	1045	Gene-related
JH016A23r	735	431	A	T	62	62	36	19	0.42	0.42		True-positive		ctg80	506	1514	1589	Gene-related
JH027G16r	776	388	G	A	52	62	36	19	0.42	0.42	1	True-positive		ctg988	39	358	506	Gene-related
JH031K16r	787	391	T	C	62	62	36	19	0.42	0.42	1	True-positive		ctg2438	10	0	78	Gene-related
JH054E08r	863	262	T	C	62	62	36	19	0.42	0.42	1	True-positive		ctg929	43	194	304	Gene-related
JH047A06r	845	134	A	G	40	40	36	19	0.42	0.42	1	True-positive		ctg720	209	145	266	Gene-related
JM056H14r	781	454	G	A	62	68	36	19	0.42	0.42	1	True-positive		ctg14	235	1519	1621	Gene-related
JM031A14r	847	297	A	G	62	62	36	19	0.42	0.42	1	True-positive		ctg191	392	3314	3426	Gene-related
JM030A03r	868	189	T	A	62	62	36	19	0.42	0.42		True-positive		ctg481	110	443	550	Gene-related
JM079E02r	827	565	A	G	44	57	36	19	0.42	0.42	1	True-positive						Gene-related
JH016J05r	778	84	T	A	57	57	36	24	0.58	0.42		True-positive		ctg399	122	737	856	Gene-related
JH011D10r	844	218	G	C	52	52	36	24	0.42	0.42		True-positive		ctg235	383	1660	1747	Gene-related
JH033O12r	822	287	A	G	68	68	36	24	0.42	0.42	1	True-positive		ctg175	354	164	259	Gene-related
JM066H24r	762	88	G	T	52	57	36	24	0.42	0.42	1	True-positive		ctg725	144	784	903	Gene-related
JH055F15r	472	49	T	C	50	68	36	24	0.42	0.42	0.8	True-positive		ctg437	200	38	135	Gene-related
JM038M08r	667	259	G	A	43	43	36	24	0.42	0.42	0.988	True-positive		ctg519	140	301	427	Gene-related
JM078N08r	764	612	G	A	28	43	36	24	0.42	0.42	0.935	True-positive		ctg620	264	1734	1801	Gene-related
JH073E19r	803	430	C	A	52	52	36	17	0.59	0.41	0.765	True-positive		ctg97	139	613	693	Gene-related
JH073D04r	821	348	T	C	62	62	36	17	0.59	0.41	0.988	True-positive		ctg53	889	2304	2397	Gene-related
JM070A08r	704	396	T	G	40	43	36	17	0.59	0.41	1	True-positive		ctg557	40	74	216	Gene-related
JH005C08r	784	444	A	G	52	62	36	17	0.41	0.41	0.935	True-positive		ctg200	172	119	239	Gene-related
JM021G04r	882	578	G	A	57	57	36	17	0.41	0.41	1	True-positive		ctg216	126	508	646	Gene-related
JM062F09r	712	199	A	G	31	44	36	17	0.41	0.41	0.965	True-positive		ctg41	664	340	508	Gene-related
JM063I16r	829	449	C	A	62	62	36	17	0.41	0.41	1	True-positive		ctg98	565	2393	2471	Gene-related
JM030K22r	803	203	C	T	62	62	36	17	0.41	0.41	0.988	True-positive		ctg24	493	1202	1316	Gene-related
JM053K20r	765	520	C	T	62	62	36	17	0.41	0.41	0.899	True-positive		ctg435	380	1102	1190	Gene-related
JH024F20r	536	138	T	A	52	52	36	22	0.59	0.41		True-positive		ctg235	383	60	169	Gene-related
JH017B13r	696	204	A	G	68	68	36	22	0.41	0.41	1	True-positive		ctg1662	58	216	324	Gene-related
JH010D03r	776	169	C	T	68	68	36	22	0.41	0.41	0.976	True-positive		ctg267	268	1043	1115	Gene-related
JH042P05r	880	362	G	A	62	62	36	22	0.41	0.41	1	True-positive		ctg351	83	357	493	Gene-related
JH051C19r	721	64	G	T	48	48	36	22	0.41	0.41	1	True-positive						Gene-related
JM012J07r	788	640	T	C	30	47	36	22	0.41	0.41	1	True-positive		ctg94	515	2304	2439	Gene-related
JH064F06r	781	553	T	A	31	43	36	22	0.41	0.41		True-positive		ctg132	122	1072	1216	Gene-related
JH055E01r	839	473	G	C	39	43	36	22	0.41	0.41		True-positive		ctg566	186	200	273	Gene-related
JM057I21r	880	571	G	T	52	52	36	22	0.41	0.41	0.965	True-positive		ctg362	514	3148	3230	Gene-related
JH016G12r	732	382	C	T	45	45	36	10	0.6	0.4	1	True-positive		ctg350	328	1942	2069	Gene-related
JH034J19r	760	253	C	A	62	62	36	10	0.6	0.4	0.899	True-positive		ctg435	380	2168	2261	Gene-related
JH039K03r	764	596	C	A	35	52	36	10	0.6	0.4	0.949	True-positive		ctg7	1107	1018	1141	Gene-related
JH014M24r	757	42	C	T	42	68	36	10	0.4	0.4	0.858	True-positive		ctg247	205	1517	1616	Gene-related
JH010G14r	813	343	G	A	52	62	36	10	0.4	0.4	0.935	True-positive		ctg95	143	239	377	Gene-related
JH011C17r	865	771	G	A	20	41	36	10	0.4	0.4	0.965	True-positive		ctg1339	209	1278	1391	Gene-related
JH015F18r	762	556	G	A	43	45	36	10	0.4	0.4	0.996	True-positive		ctg151	383	1150	1281	Gene-related
JH040A16r	679	385	C	A	57	57	36	10	0.4	0.4	0.813	True-positive		ctg547	265	728	881	Gene-related
JH043N09r	809	487	T	A	68	68	36	10	0.4	0.4		True-positive		ctg257	101	384	503	Gene-related
JM005B11r	880	160	A	C	59	62	36	10	0.4	0.4	0.899	True-positive		ctg481	110	529	643	Gene-related
JM008M21r	818	444	T	C	62	62	36	10	0.4	0.4	0.9	True-positive		ctg698	72	681	758	Gene-related
JM008H19r	876	526	T	C	62	62	36	10	0.4	0.4	0.965	True-positive		ctg29	621	447	530	Gene-related
JM010E15r	844	543	T	G	62	62	36	10	0.4	0.4	0.772	True-positive		ctg19	67	613	705	Gene-related
JM058K04r	558	43	C	G	48	50	36	10	0.4	0.4		True-positive		ctg581	126	110	243	Gene-related
JM059F19r	480	222	A	G	68	68	36	10	0.4	0.4	0.858	True-positive		ctg801	169	147	234	Gene-related
JM060C20r	863	66	G	A	57	68	36	10	0.4	0.4	0.858	True-positive		ctg23	304	1401	1502	Gene-related
JH064L02r	709	219	T	C	62	62	36	10	0.4	0.4	1	True-positive		ctg55	499	2285	2430	Gene-related
JH076C05r	792	318	T	G	62	68	36	10	0.4	0.4	0.988	True-positive		ctg24	493	1688	1782	Gene-related
JM057F20r	834	633	C	T	48	48	36	10	0.4	0.4	1	True-positive		ctg1191	126	493	599	Gene-related
JM070C05r	760	82	C	T	57	57	36	10	0.4	0.4	0.899	True-positive		ctg52	745	1327	1425	Gene-related
JM079H19r	865	196	T	C	68	68	36	10	0.4	0.4	0.996	True-positive		ctg247	205	663	744	Gene-related
JM079H19r	865	290	T	G	62	62	36	10	0.4	0.4	0.976	True-positive		ctg247	205	663	744	Gene-related
JM071M09r	829	339	G	C	68	68	36	10	0.4	0.4		True-positive		ctg3383	83	734	862	Gene-related
JH041J17r	731	221	G	C	68	68	36	15	0.6	0.4		True-positive		ctg690	82	15	134	Gene-related
JH072N01r	814	532	C	T	62	62	36	15	0.6	0.4	1	True-positive		ctg513	100	84	188	Gene-related
JM045B16r	731	236	G	A	62	68	36	15	0.6	0.4	1	True-positive		ctg1257	40	232	293	Gene-related
JH014K10r	868	599	G	C	41	57	36	15	0.4	0.4		True-positive						Gene-related
JH014M04r	802	654	G	A	31	43	36	15	0.4	0.4	1	True-positive		ctg259	276	363	486	Gene-related
JH011L19r	847	297	C	T	62	62	36	15	0.4	0.4	0.996	True-positive		ctg1701	193	7	120	Gene-related
JH022L02r	779	525	T	C	43	62	36	15	0.4	0.4	0.858	True-positive		ctg1618	28	52	174	Gene-related
JH023F04r	713	455	G	T	52	62	36	15	0.4	0.4	0.996	True-positive		ctg435	380	1583	1669	Gene-related
JH040N10r	778	343	A	G	62	62	36	15	0.4	0.4	1	True-positive		ctg157	278	566	693	Gene-related
JH041E06r	853	283	A	T	62	62	36	15	0.4	0.4		True-positive		ctg227	742	4820	4917	Gene-related
JH036A07r	736	319	A	G	43	62	36	15	0.4	0.4	1	True-positive		ctg1010	211	1566	1703	Gene-related
JM012G11r	820	542	C	A	54	68	36	15	0.4	0.4	1	True-positive		ctg882	131	631	729	Gene-related
JM018C15r	835	410	T	A	62	62	36	15	0.4	0.4		True-positive						Gene-related
JM063F02r	868	206	C	T	57	57	36	15	0.4	0.4	0.899	True-positive		ctg604	111	821	894	Gene-related
JM065D06r	798	441	G	A	62	62	36	15	0.4	0.4	1	True-positive		ctg349	100	364	488	Gene-related
JM029D10r	263	144	C	T	52	52	36	15	0.4	0.4	1	True-positive		ctg666	39	115	233	Gene-related
JH057A11r	696	365	A	T	62	68	36	15	0.4	0.4		True-positive		ctg500	208	38	114	Gene-related
JH060M20r	852	344	A	G	62	62	36	15	0.4	0.4	1	True-positive		ctg273	142	87	186	Gene-related
JH055C15r	855	507	G	T	52	59	36	15	0.4	0.4	0.988	True-positive		ctg627	231	746	831	Gene-related
JH020D06r	703	575	G	C	48	48	36	20	0.6	0.4		True-positive		ctg402	116	726	842	Gene-related
JM032K03r	731	481	G	A	43	44	36	20	0.6	0.4	0.915	True-positive		ctg175	354	381	475	Gene-related
JH060M21r	809	207	C	G	62	68	36	20	0.6	0.4		True-positive		ctg342	222	1793	1874	Gene-related
JH011G06r	896	585	G	A	57	57	36	20	0.4	0.4	1	True-positive		ctg645	39	65	143	Gene-related
JH029F20r	823	187	C	T	62	62	36	20	0.4	0.4	1	True-positive		ctg192	577	3054	3143	Gene-related
JH051P06r	424	97	C	A	57	68	36	20	0.4	0.4	0.988	True-positive		ctg249	339	652	736	Gene-related
JH050I18r	756	258	G	T	62	62	36	20	0.4	0.4	0.988	True-positive		ctg80	506	274	365	Gene-related
JM006D03r	882	88	A	T	52	59	36	20	0.4	0.4		True-positive		ctg424	120	613	701	Gene-related
JH074E12r	874	355	C	A	62	62	36	20	0.4	0.4	0.965	True-positive		ctg566	186	689	751	Gene-related
JH074N24r	770	181	G	T	62	62	36	20	0.4	0.4	1	True-positive		ctg758	150	611	685	Gene-related
JM012E16r	872	542	T	C	57	59	36	25	0.6	0.4	1	True-positive						Gene-related
JH076E13r	869	85	T	C	68	68	36	25	0.6	0.4	0.965	True-positive						Gene-related
JH029N09r	782	605	A	G	57	57	36	25	0.4	0.4	1	True-positive						Gene-related
JH038E04r	694	58	T	C	57	68	36	25	0.4	0.4	1	True-positive		ctg61	490	1138	1212	Gene-related
JM012J07r	788	349	T	C	62	62	36	25	0.4	0.4	1	True-positive		ctg94	515	2304	2439	Gene-related
JM055B21r	849	690	C	A	41	41	36	25	0.4	0.4	1	True-positive		ctg95	143	617	722	Gene-related
JM078C05r	822	401	T	C	62	62	36	25	0.4	0.4	1	True-positive		ctg119	423	937	1061	Gene-related
JM065E10r	764	261	G	C	43	52	36	18	0.61	0.39		True-positive		ctg965	29	150	266	Gene-related
JH027J16r	787	368	T	C	62	62	36	18	0.39	0.39	1	True-positive		ctg606	83	64	161	Gene-related
JH029M13r	817	664	G	A	43	48	36	18	0.39	0.39	0.976	True-positive		ctg529	69	99	173	Gene-related
JM012K14r	779	446	T	C	52	62	36	18	0.39	0.39	1	True-positive		ctg397	116	47	183	Gene-related
JM023J07r	881	233	T	A	62	62	36	18	0.39	0.39		True-positive		ctg52	745	2984	3062	Gene-related
JM058H02r	864	87	G	A	43	52	36	18	0.39	0.39	1	True-positive						Gene-related
JH028P18r	494	348	T	G	39	47	36	23	0.39	0.39	1	True-positive						Gene-related
JH051F03r	831	172	C	G	62	68	36	23	0.39	0.39		True-positive		ctg151	383	578	669	Gene-related
JM033D22r	794	198	A	G	62	62	36	23	0.39	0.39	1	True-positive		ctg150	251	978	1074	Gene-related
JH075D08r	770	581	T	C	57	59	36	23	0.39	0.39	1	True-positive		ctg127	309	544	657	Gene-related
JH071L16r	685	218	C	T	62	68	36	23	0.39	0.39	0.949	True-positive		ctg235	383	717	819	Gene-related
JM038K02r	476	127	A	G	52	57	36	23	0.39	0.39	1	True-positive		ctg205	606	1782	1886	Gene-related
JH017D21r	825	121	G	T	54	54	36	8	0.38	0.38	0.965	True-positive		ctg22	425	2006	2191	Gene-related
JH007L24r	453	199	T	G	62	62	36	8	0.38	0.38	1	True-positive		ctg893	150	623	735	Gene-related
JH003L01r	650	430	T	C	62	62	36	8	0.38	0.38	1	True-positive		ctg437	200	1620	1711	Gene-related
JH010M23r	689	522	A	G	43	52	36	8	0.38	0.38	1	True-positive						Gene-related
JH015B05r	791	23	G	T	33	47	36	8	0.38	0.38	1	True-positive		ctg152	536	2686	2781	Gene-related
JH016J05r	778	664	A	C	54	54	36	8	0.38	0.38	0.858	True-positive		ctg399	122	737	856	Gene-related
JH022F05r	807	387	G	A	52	52	36	8	0.38	0.38	1	True-positive						Gene-related
JH027P16r	848	154	G	A	31	43	36	8	0.38	0.38	0.965	True-positive		ctg208	463	2155	2347	Gene-related
JH029G16r	746	409	T	A	52	62	36	8	0.38	0.38		True-positive		ctg450	161	503	650	Gene-related
JH040H22r	834	29	A	T	36	50	36	8	0.38	0.38		True-positive		ctg1188	75	148	248	Gene-related
JH035J05r	832	183	T	G	59	62	36	8	0.38	0.38	0.965	True-positive		ctg139	297	50	145	Gene-related
JH039H05r	813	349	T	A	62	62	36	8	0.38	0.38		True-positive		ctg1010	211	1533	1605	Gene-related
JH039O20r	834	625	G	A	52	57	36	8	0.38	0.38	1	True-positive		ctg227	742	1803	1915	Gene-related
JH050H01r	688	137	A	G	57	59	36	8	0.38	0.38	1	True-positive		ctg70	620	149	249	Gene-related
JM001G04r	768	564	T	C	52	52	36	8	0.38	0.38	1	True-positive		ctg80	506	1842	1942	Gene-related
JM002M10r	727	56	G	A	47	57	36	8	0.38	0.38	0.965	True-positive		ctg267	268	1555	1626	Gene-related
JM006N13r	652	238	A	C	62	68	36	8	0.38	0.38	0.935	True-positive		ctg725	144	364	476	Gene-related
JM010A16r	901	369	T	C	62	62	36	8	0.38	0.38	1	True-positive		ctg96	925	3147	3246	Gene-related
JM014J05r	796	609	T	C	57	59	36	8	0.38	0.38	1	True-positive		ctg849	201	913	1002	Gene-related
JM013D24r	801	208	C	T	57	57	36	8	0.38	0.38	1	True-positive		ctg331	242	541	622	Gene-related
JM016C10r	654	525	C	T	37	57	36	8	0.38	0.38	0.965	True-positive		ctg7	1107	5104	5174	Gene-related
JM017N11r	912	261	G	A	62	62	36	8	0.38	0.38	1	True-positive		ctg207	496	1237	1326	Gene-related
JM023G06r	892	487	A	G	62	62	36	8	0.38	0.38	0.899	True-positive		ctg192	577	2878	3006	Gene-related
JH046M08r	843	584	A	G	33	52	36	8	0.38	0.38	0.8	True-positive		ctg408	157	279	382	Gene-related
JH066I12r	715	556	C	T	35	43	36	8	0.38	0.38	0.58	True-positive		ctg36	836	1517	1631	Gene-related
JM032C11r	748	294	C	T	62	62	36	8	0.38	0.38	0.935	True-positive		ctg243	269	1085	1216	Gene-related
JM026D09r	810	99	C	T	57	59	36	8	0.38	0.38	0.965	True-positive		ctg274	191	633	714	Gene-related
JM027J04r	710	359	A	G	62	62	36	8	0.38	0.38	0.988	True-positive		ctg95	143	636	777	Gene-related
JH062E24r	881	57	G	C	48	57	36	8	0.38	0.38		True-positive		ctg776	156	901	986	Gene-related
JH062F20r	904	430	C	T	62	62	36	8	0.38	0.38	0.988	True-positive		ctg301	94	348	426	Gene-related
JH056F03r	932	173	C	T	57	57	36	8	0.38	0.38	1	True-positive		ctg640	97	147	252	Gene-related
JH069N04r	879	114	A	C	57	57	36	8	0.38	0.38	0.965	True-positive						Gene-related
JH072F06r	867	362	T	A	62	62	36	8	0.38	0.38		True-positive		ctg27	1139	3021	3108	Gene-related
JH073M23r	799	511	T	A	59	59	36	8	0.38	0.38		True-positive						Gene-related
JH073A24r	794	564	A	T	59	62	36	8	0.38	0.38		True-positive						Gene-related
JH077F06r	881	311	C	G	62	62	36	8	0.38	0.38		True-positive		ctg408	157	439	524	Gene-related
JH076G12r	846	196	G	A	68	68	36	8	0.38	0.38	0.965	True-positive		ctg1118	57	361	436	Gene-related
JM040A15r	817	492	A	G	57	57	36	8	0.38	0.38	0.965	True-positive		ctg349	100	208	286	Gene-related
JM042D12r	642	425	C	T	52	62	36	8	0.38	0.38	1	True-positive		ctg52	745	3269	3362	Gene-related
JM038B08r	861	451	G	A	62	68	36	8	0.38	0.38	0.965	True-positive		ctg503	222	131	208	Gene-related
JM085D19r	862	505	C	T	57	59	36	8	0.38	0.38	0.988	True-positive		ctg315	225	864	972	Gene-related
JM058J17r	893	446	A	G	62	62	36	13	0.62	0.38	1	True-positive		ctg130	100	319	447	Gene-related
JH042I18r	781	166	T	C	57	59	36	13	0.38	0.38	0.949	True-positive		ctg70	620	1495	1599	Gene-related
JH051A07r	821	349	A	G	62	62	36	13	0.38	0.38	1	True-positive						Gene-related
JM006O21r	848	376	A	C	52	62	36	13	0.38	0.38	1	True-positive		ctg948	270	438	552	Gene-related
JM011C22r	696	355	A	G	62	62	36	13	0.38	0.38	0.877	True-positive		ctg81	601	2232	2346	Gene-related
JM020K11r	813	478	C	A	52	62	36	13	0.38	0.38	1	True-positive		ctg627	231	1218	1314	Gene-related
JM021E06r	850	593	A	G	54	54	36	13	0.38	0.38	0.988	True-positive		ctg82	625	3834	3910	Gene-related
JM060G18r	634	532	G	T	54	57	36	13	0.38	0.38	0.965	True-positive		ctg631	128	129	225	Gene-related
JM029N07r	873	610	G	T	43	50	36	13	0.38	0.38	1	True-positive		ctg134	369	1793	1899	Gene-related
JH072K08r	719	350	T	A	43	62	36	13	0.38	0.38		True-positive		ctg172	475	2141	2320	Gene-related
JM078D15r	840	715	A	T	41	57	36	13	0.38	0.38		True-positive		ctg294	124	207	346	Gene-related
JM078H16r	860	678	C	G	41	43	36	13	0.38	0.38		True-positive		ctg192	577	2024	2113	Gene-related
JH029C21r	647	345	T	C	62	62	36	16	0.38	0.38	1	True-positive		ctg250	220	732	857	Gene-related
JH034M10r	652	511	G	A	52	52	36	16	0.38	0.38	0.813	True-positive		ctg309	226	197	335	Gene-related
JH041N02r	825	325	A	C	62	68	36	16	0.38	0.38	1	True-positive		ctg41	664	82	191	Gene-related
JH043J02r	874	129	A	G	59	59	36	16	0.38	0.38	1	True-positive		ctg1716	71	185	364	Gene-related
JH038P21r	840	569	T	A	52	59	36	16	0.38	0.38		True-positive		ctg305	103	295	377	Gene-related
JH051J17r	709	494	C	T	35	43	36	16	0.38	0.38	0.765	True-positive		ctg979	74	398	478	Gene-related
JM005K10r	875	608	T	C	52	59	36	16	0.38	0.38	1	True-positive		ctg293	178	720	816	Gene-related
JM010K12r	810	34	C	T	54	54	36	16	0.38	0.38	0.915	True-positive		ctg15	977	3567	3631	Gene-related
JH044G07r	903	597	T	C	52	57	36	16	0.38	0.38	1	True-positive		ctg1310	44	418	519	Gene-related
JH045L10r	789	63	T	G	42	57	36	16	0.38	0.38	0.988	True-positive		ctg277	338	1315	1422	Gene-related
JH047E06r	737	340	T	C	62	62	36	16	0.38	0.38	0.965	True-positive		ctg959	110	115	220	Gene-related
JM059H21r	838	568	T	C	52	57	36	16	0.38	0.38	0.899	True-positive		ctg1697	45	159	235	Gene-related
JM066O11r	379	102	A	T	68	68	36	16	0.38	0.38		True-positive		ctg311	39	55	196	Gene-related
JH062H11r	861	422	A	C	62	62	36	16	0.38	0.38	1	True-positive		ctg640	97	468	591	Gene-related
JH059K06r	854	389	C	T	62	62	36	16	0.38	0.38	0.988	True-positive		ctg1075	51	72	154	Gene-related
JH076O17r	723	363	T	C	62	62	36	16	0.38	0.38	0.988	True-positive		ctg73	681	3082	3204	Gene-related
JM055H04r	869	376	T	C	62	68	36	16	0.38	0.38	1	True-positive		ctg26	102	502	621	Gene-related
JH032O03r	836	449	C	A	62	68	36	21	0.38	0.38	0.988	True-positive		ctg60	583	3241	3316	Gene-related
JH031D23r	835	488	G	T	62	68	36	21	0.38	0.38	1	True-positive		ctg317	176	980	1104	Gene-related
JH036J04r	839	671	T	C	48	59	36	21	0.38	0.38	1	True-positive		ctg204	239	770	879	Gene-related
JM020M09r	892	696	A	C	48	48	36	21	0.38	0.38	1	True-positive		ctg871	55	116	174	Gene-related
JM033D04r	845	53	T	C	57	68	36	21	0.38	0.38	1	True-positive		ctg21	137	224	323	Gene-related
JH076E18r	787	552	C	T	52	52	36	21	0.38	0.38	0.965	True-positive		ctg342	222	1790	1869	Gene-related
JM054A19r	780	344	C	T	62	62	36	21	0.38	0.38	1	True-positive		ctg31	372	2414	2495	Gene-related
JM070P01r	697	88	T	A	57	57	36	21	0.38	0.38		True-positive		ctg103	285	1348	1426	Gene-related
JH030I07r	789	465	T	G	62	62	36	24	0.38	0.38	1	True-positive		ctg276	356	2672	2783	Gene-related
JH041A08r	777	417	C	T	35	43	36	24	0.38	0.38	0.935	True-positive		ctg566	186	132	297	Gene-related
JH051I24r	511	128	A	G	57	57	36	24	0.38	0.38	1	True-positive		ctg21	137	511	681	Gene-related
JM008A15r	787	658	T	C	43	50	36	24	0.38	0.38	1	True-positive		ctg237	201	664	764	Gene-related
JH024I02r	830	462	C	T	62	68	36	8	0.63	0.37	0.765	True-positive		ctg167	104	269	327	Gene-related
JM017J18r	856	445	T	C	62	68	36	8	0.63	0.37	0.548	True-positive		ctg98	565	780	889	Gene-related
JM033H18r	761	46	T	C	46	59	36	8	0.63	0.37	0.765	True-positive		ctg575	190	1236	1312	Gene-related
JM028F15r	824	748	C	A	37	57	36	8	0.63	0.37	1	True-positive		ctg517	298	476	542	Gene-related
JH077G07r	744	418	C	T	52	52	36	8	0.63	0.37	1	True-positive		ctg448	194	357	467	Gene-related
JM039F16r	588	324	C	T	52	62	36	8	0.63	0.37	0.949	True-positive		ctg444	83	178	275	Gene-related
JM079G13r	840	140	C	G	68	68	36	8	0.63	0.37		True-positive		ctg1053	82	437	520	Gene-related
JH023I05r	788	557	A	G	43	52	36	16	0.63	0.37	1	True-positive		ctg1061	187	0	163	Gene-related
JH003A07r	568	198	T	C	59	59	36	19	0.37	0.37	1	True-positive		ctg17	861	1555	1662	Gene-related
JH010I09r	781	369	T	C	68	68	36	19	0.37	0.37	0.899	True-positive		ctg207	496	1628	1739	Gene-related
JH029C21r	647	190	C	A	62	62	36	19	0.37	0.37	1	True-positive		ctg250	220	732	857	Gene-related
JH042N20r	884	418	T	C	62	62	36	19	0.37	0.37	1	True-positive		ctg227	742	4817	4912	Gene-related
JH043K24r	822	234	A	C	62	62	36	19	0.37	0.37	0.988	True-positive						Gene-related
JH038J20r	868	421	C	T	62	62	36	19	0.37	0.37	1	True-positive		ctg1159	73	21	136	Gene-related
JM058E09r	849	237	G	T	62	68	36	19	0.37	0.37	0.899	True-positive						Gene-related
JH058O21r	768	356	G	A	68	68	36	19	0.37	0.37	1	True-positive		ctg266	50	368	481	Gene-related
JH055O03r	568	408	A	T	52	59	36	19	0.37	0.37		True-positive		ctg48	587	2023	2123	Gene-related
JH077G12r	801	541	A	T	57	57	36	19	0.37	0.37		True-positive		ctg819	86	325	469	Gene-related
JM085E14r	742	274	T	C	62	62	36	19	0.37	0.37	1	True-positive		ctg621	205	1569	1673	Gene-related
JH015I20r	752	12	G	C	31	48	36	11	0.64	0.36		True-positive						Gene-related
JH030N02r	726	533	T	C	35	62	36	11	0.64	0.36	0.965	True-positive		ctg29	621	2073	2186	Gene-related
JM022N02r	819	603	A	T	54	59	36	11	0.64	0.36		True-positive		ctg2113	37	50	147	Gene-related
JH018E16r	580	494	C	G	43	43	36	11	0.36	0.36		True-positive		ctg246	199	1498	1586	Gene-related
JH012O03r	809	680	A	T	54	59	36	11	0.36	0.36		True-positive		ctg775	126	547	611	Gene-related
JH033I19r	794	482	C	G	62	62	36	11	0.36	0.36		True-positive		ctg212	377	507	655	Gene-related
JH036G04r	822	276	G	A	62	62	36	11	0.36	0.36	0.935	True-positive		ctg366	126	600	727	Gene-related
JH037B08r	866	488	G	A	62	62	36	11	0.36	0.36	0.935	True-positive		ctg1073	15	13	126	Gene-related
JM001I16r	793	603	A	G	30	40	36	11	0.36	0.36	1	True-positive		ctg1105	35	68	163	Gene-related
JM008D15r	870	752	C	T	46	57	36	11	0.36	0.36	0.996	True-positive		ctg94	515	3968	4056	Gene-related
JH054E08r	863	363	A	T	62	62	36	11	0.36	0.36		True-positive		ctg929	43	194	304	Gene-related
JM016E07r	749	187	C	T	62	62	36	11	0.36	0.36	0.813	True-positive		ctg606	83	364	468	Gene-related
JM021E21r	796	258	G	A	62	62	36	11	0.36	0.36	0.935	True-positive		ctg776	156	1226	1298	Gene-related
JM047J12r	893	689	G	A	42	42	36	11	0.36	0.36	0.935	True-positive		ctg889	125	534	586	Gene-related
JM062C16r	873	335	T	C	68	68	36	11	0.36	0.36	1	True-positive		ctg515	236	1315	1404	Gene-related
JH062C10r	816	147	A	G	57	68	36	11	0.36	0.36	0.988	True-positive		ctg318	249	1345	1539	Gene-related
JH078G01r	788	210	T	G	52	57	36	11	0.36	0.36	0.858	True-positive		ctg17	861	3357	3489	Gene-related
JM039E03r	852	606	C	G	48	57	36	11	0.36	0.36		True-positive		ctg243	269	313	408	Gene-related
JM076H05r	832	472	G	T	52	62	36	11	0.36	0.36	1	True-positive						Gene-related
JM078F17r	873	625	T	C	54	54	36	11	0.36	0.36	0.965	True-positive		ctg241	447	1370	1457	Gene-related
JH005I21r	745	406	A	G	62	68	36	14	0.64	0.36	0.965	True-positive		ctg182	107	352	438	Gene-related
JH002H22r	617	339	G	T	52	52	36	14	0.64	0.36	1	True-positive		ctg764	148	779	896	Gene-related
JH058B05r	766	350	G	C	62	68	36	14	0.64	0.36		True-positive		ctg513	100	284	397	Gene-related
JH076D04r	802	519	T	G	54	59	36	14	0.64	0.36	0.988	True-positive		ctg48	587	1181	1284	Gene-related
JH071J11r	820	273	C	A	59	68	36	14	0.64	0.36	0.988	True-positive		ctg481	110	164	312	Gene-related
JM073L18r	640	192	G	A	52	52	36	14	0.64	0.36	1	True-positive		ctg3088	2	0	81	Gene-related
JH005F03r	725	503	A	T	52	62	36	14	0.36	0.36		True-positive		ctg1645	48	323	403	Gene-related
JH011N06r	841	727	A	G	25	50	36	14	0.36	0.36	1	True-positive		ctg1705	532	1250	1378	Gene-related
JH016I05r	793	456	T	A	35	62	36	14	0.36	0.36		True-positive		ctg28	191	831	887	Gene-related
JH021E01r	664	486	T	C	35	43	36	14	0.36	0.36	1	True-positive		ctg277	338	1258	1397	Gene-related
JH029B22r	740	168	T	C	68	68	36	14	0.36	0.36	1	True-positive		ctg664	159	181	298	Gene-related
JH037O05r	889	420	G	T	68	68	36	14	0.36	0.36	0.965	True-positive		ctg30	1809	6430	6513	Gene-related
JM001D13r	786	144	G	C	57	57	36	14	0.36	0.36		True-positive		ctg481	110	117	246	Gene-related
JM003C21r	867	54	T	C	57	59	36	14	0.36	0.36	1	True-positive		ctg775	126	499	572	Gene-related
JM010L13r	815	660	A	G	35	68	36	14	0.36	0.36	0.899	True-positive		ctg177	260	1470	1555	Gene-related
JH054I15r	884	353	G	T	62	68	36	14	0.36	0.36	0.899	True-positive		ctg763	51	281	351	Gene-related
JM012K19r	802	317	A	G	52	52	36	14	0.36	0.36	0.988	True-positive		ctg235	383	1799	1925	Gene-related
JM018B04r	825	564	G	C	50	57	36	14	0.36	0.36		True-positive		ctg205	606	1191	1279	Gene-related
JM019N06r	847	470	A	G	62	62	36	14	0.36	0.36	0.996	True-positive		ctg477	212	666	769	Gene-related
JM023P17r	810	25	C	T	48	48	36	14	0.36	0.36	0.988	True-positive		ctg114	391	565	666	Gene-related
JM047H04r	875	289	A	T	62	62	36	14	0.36	0.36		True-positive		ctg309	226	461	528	Gene-related
JH067B06r	577	341	A	C	52	62	36	14	0.36	0.36	0.996	True-positive		ctg628	76	126	251	Gene-related
JH062C01r	826	392	A	T	52	62	36	14	0.36	0.36		True-positive		ctg80	506	72	165	Gene-related
JH073P16r	689	534	C	T	42	47	36	14	0.36	0.36	0.899	True-positive		ctg976	52	395	461	Gene-related
JH074E15r	844	574	A	G	52	52	36	14	0.36	0.36	0.737	True-positive		ctg1269	173	241	323	Gene-related
JH074L06r	857	68	C	A	47	59	36	14	0.36	0.36	1	True-positive		ctg508	38	200	290	Gene-related
JH077E14r	845	451	G	A	68	68	36	14	0.36	0.36		True-positive		ctg267	268	1270	1377	Gene-related
JH076H10r	786	253	T	C	57	68	36	14	0.36	0.36	0.935	True-positive		ctg81	601	2218	2378	Gene-related
JM039F14r	800	555	C	T	57	57	36	14	0.36	0.36	1	True-positive		ctg414	95	705	797	Gene-related
JM038P15r	791	487	G	A	57	57	36	14	0.36	0.36	0.996	True-positive		ctg811	64	74	150	Gene-related
JH021J11r	857	285	C	G	62	62	36	22	0.64	0.36		True-positive		ctg53	889	4528	4635	Gene-related
JH014F21r	796	409	C	A	62	68	36	22	0.36	0.36	0.988	True-positive		ctg688	159	464	654	Gene-related
JH043B14r	742	266	A	G	62	62	36	22	0.36	0.36	0.935	True-positive		ctg960	47	98	242	Gene-related
JM005C13r	683	55	G	C	57	59	36	22	0.36	0.36		True-positive		ctg208	463	391	479	Gene-related
JM027P14r	548	427	A	G	35	43	36	22	0.36	0.36	1	True-positive						Gene-related
JH057P15r	872	509	C	G	62	62	36	22	0.36	0.36		True-positive		ctg324	148	1082	1159	Gene-related
JH071A19r	817	387	T	C	62	62	36	22	0.36	0.36	1	True-positive		ctg15	977	1890	2011	Gene-related
JH046H01r	421	146	G	A	42	57	36	25	0.64	0.36	0.996	True-positive		ctg152	536	1700	1814	Gene-related
JH042D24r	764	153	C	T	57	59	36	25	0.36	0.36	1	True-positive		ctg163	66	17	164	Gene-related
JH073I10r	810	554	T	C	59	59	36	25	0.36	0.36	0.996	True-positive		ctg699	39	414	494	Gene-related
JM078L20r	882	228	C	T	62	62	36	25	0.36	0.36	1	True-positive		ctg98	565	1850	1981	Gene-related
JH014P22r	828	419	A	T	62	62	36	17	0.65	0.35		True-positive		ctg412	123	1340	1538	Gene-related
JH064M24r	673	341	A	G	52	62	36	17	0.65	0.35	1	True-positive		ctg552	138	64	170	Gene-related
JH017G19r	656	332	G	A	62	62	36	17	0.35	0.35	1	True-positive		ctg712	160	879	1006	Gene-related
JH006H05r	599	185	C	T	62	62	36	17	0.35	0.35	1	True-positive		ctg208	463	2935	2992	Gene-related
JH002I19r	825	630	A	C	22	59	36	17	0.35	0.35	0.988	True-positive		ctg500	208	603	689	Gene-related
JH011E23r	801	429	A	G	45	62	36	17	0.35	0.35	0.988	True-positive		ctg147	189	983	1095	Gene-related
JH013I15r	716	396	G	A	48	48	36	17	0.35	0.35	0.949	True-positive		ctg448	194	754	838	Gene-related
JH013F20r	796	613	C	T	42	48	36	17	0.35	0.35	1	True-positive		ctg30	1809	5157	5249	Gene-related
JH023E06r	803	320	A	G	62	62	36	17	0.35	0.35	0.996	True-positive		ctg227	742	3274	3375	Gene-related
JH042M17r	799	211	A	G	62	62	36	17	0.35	0.35	0.899	True-positive		ctg667	108	1	69	Gene-related
JM008J15r	876	502	A	G	62	62	36	17	0.35	0.35	1	True-positive		ctg362	514	2682	2800	Gene-related
JM013A14r	776	367	A	T	52	62	36	17	0.35	0.35		True-positive		ctg712	160	757	832	Gene-related
JM013F10r	888	306	T	C	62	68	36	17	0.35	0.35	0.787	True-positive		ctg208	463	955	1039	Gene-related
JM017F24r	765	607	A	G	57	59	36	17	0.35	0.35	1	True-positive		ctg579	216	1352	1434	Gene-related
JM019P02r	731	566	G	T	52	52	36	17	0.35	0.35	0.996	True-positive						Gene-related
JH045K24r	718	346	G	A	52	62	36	17	0.35	0.35	0.935	True-positive		ctg350	328	678	752	Gene-related
JH067G02r	859	241	T	A	57	57	36	17	0.35	0.35		True-positive		ctg304	110	0	89	Gene-related
JH057M13r	801	239	G	T	68	68	36	17	0.35	0.35	1	True-positive		ctg574	143	771	830	Gene-related
JH058C12r	856	469	G	C	62	62	36	17	0.35	0.35		True-positive		ctg212	377	153	276	Gene-related
JH073F01r	633	420	T	G	62	62	36	17	0.35	0.35	1	True-positive		ctg775	126	906	1024	Gene-related
JH078C20r	847	249	T	A	68	68	36	17	0.35	0.35		True-positive		ctg663	126	115	235	Gene-related
JH078B20r	831	195	C	A	62	62	36	17	0.35	0.35	0.858	True-positive		ctg280	71	121	207	Gene-related
JM045E04r	890	745	G	A	39	48	36	17	0.35	0.35	1	True-positive						Gene-related
JM057N15r	686	637	C	T	25	42	36	17	0.35	0.35	1	True-positive		ctg315	225	173	263	Gene-related
JH047E22r	850	39	A	T	47	53	36	20	0.65	0.35		True-positive		ctg249	339	1434	1565	Gene-related
JH016J05r	778	320	T	C	68	68	36	20	0.35	0.35	1	True-positive		ctg399	122	737	856	Gene-related
JH020F11r	653	234	C	T	62	68	36	20	0.35	0.35	1	True-positive		ctg421	252	1491	1624	Gene-related
JH023P18r	818	145	G	T	68	68	36	20	0.35	0.35	1	True-positive		ctg485	115	140	239	Gene-related
JH042D22r	874	315	T	C	62	62	36	20	0.35	0.35	1	True-positive		ctg95	143	418	537	Gene-related
JH051B18r	836	683	A	G	43	59	36	20	0.35	0.35	0.996	True-positive		ctg1507	42	72	170	Gene-related
JM003N09r	894	261	G	C	52	52	36	20	0.35	0.35		True-positive		ctg68	92	457	529	Gene-related
JM003A06r	854	458	C	T	62	62	36	20	0.35	0.35	0.772	True-positive		ctg82	625	607	684	Gene-related
JM022K06r	881	580	G	A	43	52	36	20	0.35	0.35	0.996	True-positive		ctg8	339	1395	1494	Gene-related
JH044P10r	782	243	T	G	35	43	36	20	0.35	0.35	1	True-positive		ctg25	294	1205	1286	Gene-related
JH055M01r	831	654	T	C	44	57	36	20	0.35	0.35	1	True-positive		ctg339	158	293	381	Gene-related
JH041D17r	729	98	G	A	27	44	36	23	0.35	0.35	0.988	True-positive		ctg222	193	771	858	Gene-related
JM010G17r	806	448	G	A	62	62	36	23	0.35	0.35	1	True-positive		ctg724	37	91	164	Gene-related
JM018M14r	888	534	A	T	35	43	36	23	0.35	0.35		True-positive		ctg586	96	115	220	Gene-related
JH073M15r	593	385	A	C	62	62	36	23	0.35	0.35	0.935	True-positive						Gene-related
JH074C24r	792	568	T	C	57	57	36	23	0.35	0.35	1	True-positive		ctg1022	58	468	528	Gene-related
JM052A14r	818	613	A	G	47	48	36	23	0.35	0.35	1	True-positive		ctg362	514	2328	2417	Gene-related
JM055H09r	775	41	A	C	43	57	36	23	0.35	0.35	0.9	True-positive		ctg205	606	663	757	Gene-related
JH014F23r	804	222	A	G	62	68	36	9	0.67	0.33	1	True-positive		ctg2989	195	0	91	Gene-related
JM004N20r	847	461	A	T	68	68	36	9	0.67	0.33		True-positive		ctg2246	204	663	786	Gene-related
JM005O16r	810	36	A	G	59	59	36	9	0.67	0.33	0.899	True-positive		ctg283	128	828	923	Gene-related
JM058P06r	776	700	T	C	40	57	36	9	0.67	0.33	0.899	True-positive						Gene-related
JM043L12r	836	205	T	C	62	62	36	9	0.67	0.33	0.813	True-positive		ctg1159	73	542	615	Gene-related
JM053I12r	752	452	C	G	52	62	36	9	0.67	0.33		True-positive		ctg252	110	635	728	Gene-related
JH005E02r	775	117	C	G	48	57	36	9	0.33	0.33		True-positive		ctg207	496	580	693	Gene-related
JH009N23r	851	154	T	C	68	68	36	9	0.33	0.33	0.976	True-positive						Gene-related
JH026D04r	802	363	G	A	43	43	36	9	0.33	0.33	0.765	True-positive		ctg1506	11	33	104	Gene-related
JH026D16r	851	211	C	T	62	62	36	9	0.33	0.33	0.996	True-positive		ctg8	339	1147	1250	Gene-related
JH027B05r	469	20	T	G	28	50	36	9	0.33	0.33	0.988	True-positive						Gene-related
JH027B06r	869	584	T	C	52	57	36	9	0.33	0.33	1	True-positive						Gene-related
JH032O12r	727	481	A	G	43	52	36	9	0.33	0.33	1	True-positive		ctg3383	83	651	773	Gene-related
JH031M15r	716	468	A	G	52	62	36	9	0.33	0.33	0.988	True-positive		ctg36	836	2876	2960	Gene-related
JH039N17r	806	499	G	A	43	62	36	9	0.33	0.33	1	True-positive		ctg447	179	741	834	Gene-related
JM002E16r	672	500	C	T	41	41	36	9	0.33	0.33	0.976	True-positive		ctg80	506	3169	3300	Gene-related
JM009C02r	861	137	C	T	57	59	36	9	0.33	0.33	0.988	True-positive		ctg15	977	791	897	Gene-related
JM012K12r	819	560	G	A	52	52	36	9	0.33	0.33	1	True-positive		ctg177	260	1256	1346	Gene-related
JM018M18r	872	277	A	G	68	68	36	9	0.33	0.33	0.996	True-positive		ctg629	140	163	237	Gene-related
JM046J23r	810	427	A	G	62	68	36	9	0.33	0.33	1	True-positive		ctg119	423	637	714	Gene-related
JM046D08r	761	607	T	G	48	54	36	9	0.33	0.33	0.965	True-positive		ctg208	463	375	462	Gene-related
JM060N21r	842	507	T	C	68	68	36	9	0.33	0.33	1	True-positive		ctg481	110	724	802	Gene-related
JH066K02r	727	339	T	A	52	62	36	9	0.33	0.33		True-positive		ctg1869	9	0	75	Gene-related
JH066N01r	752	535	A	G	39	43	36	9	0.33	0.33	1	True-positive		ctg53	889	4893	5033	Gene-related
JH066F18r	795	491	C	T	52	62	36	9	0.33	0.33	0.976	True-positive		ctg2425	2	13	123	Gene-related
JM032C06r	849	361	C	T	62	62	36	9	0.33	0.33	0.996	True-positive		ctg1377	83	426	546	Gene-related
JM032H17r	888	533	C	T	48	50	36	9	0.33	0.33	1	True-positive		ctg21	137	0	69	Gene-related
JM063M23r	765	192	C	A	52	52	36	9	0.33	0.33	1	True-positive		ctg520	72	433	497	Gene-related
JM066J03r	769	228	A	T	62	62	36	9	0.33	0.33		True-positive		ctg30	1809	5022	5102	Gene-related
JH068H13r	784	312	C	A	62	62	36	9	0.33	0.33	0.965	True-positive						Gene-related
JM026B01r	630	292	T	C	52	62	36	9	0.33	0.33	0.935	True-positive		ctg1339	209	1422	1524	Gene-related
JH073L02r	781	264	C	T	62	62	36	9	0.33	0.33	0.988	True-positive		ctg553	146	436	514	Gene-related
JH077I09r	779	364	A	G	62	68	36	9	0.33	0.33	0.935	True-positive		ctg469	104	322	410	Gene-related
JH078G13r	832	332	G	C	68	68	36	9	0.33	0.33		True-positive		ctg943	81	42	116	Gene-related
JH078B13r	750	432	T	G	62	62	36	9	0.33	0.33	1	True-positive		ctg632	62	172	285	Gene-related
JM038I17r	677	227	C	T	52	57	36	9	0.33	0.33	1	True-positive		ctg874	56	588	652	Gene-related
JM079C15r	882	65	C	T	68	68	36	9	0.33	0.33	0.965	True-positive		ctg265	176	640	722	Gene-related
JM079F05r	885	82	G	C	48	59	36	9	0.33	0.33		True-positive		ctg1015	105	293	380	Gene-related
JM033H19r	839	594	G	A	54	57	36	12	0.67	0.33	0.935	True-positive		ctg259	276	144	248	Gene-related
JM029F04r	877	197	A	G	62	62	36	12	0.67	0.33	1	True-positive		ctg39	820	688	861	Gene-related
JH001O17r	613	183	G	T	57	59	36	12	0.33	0.33	0.842	True-positive		ctg1598	158	724	866	Gene-related
JH013A02r	718	275	A	G	39	43	36	12	0.33	0.33	1	True-positive		ctg315	225	156	263	Gene-related
JH013B14r	868	690	C	T	43	57	36	12	0.33	0.33	0.996	True-positive		ctg242	247	1222	1291	Gene-related
JH031D17r	564	110	T	C	36	43	36	12	0.33	0.33	0.765	True-positive		ctg227	742	3124	3240	Gene-related
JH040L23r	809	407	T	C	52	62	36	12	0.33	0.33	1	True-positive		ctg819	86	428	500	Gene-related
JH036N11r	683	326	T	C	62	62	36	12	0.33	0.33	0.935	True-positive						Gene-related
JM019P19r	719	350	C	T	52	62	36	12	0.33	0.33	0.996	True-positive		ctg1143	158	107	193	Gene-related
JM021F23r	601	229	C	G	68	68	36	12	0.33	0.33		True-positive		ctg342	222	1929	2003	Gene-related
JH045P14r	810	341	A	G	62	62	36	12	0.33	0.33	0.965	True-positive		ctg208	463	652	800	Gene-related
JM058C01r	856	595	A	G	57	59	36	12	0.33	0.33	0.935	True-positive		ctg234	427	847	969	Gene-related
JM063N03r	874	414	C	G	62	62	36	12	0.33	0.33		True-positive		ctg519	140	129	187	Gene-related
JH069K01r	834	346	T	C	62	68	36	12	0.33	0.33	1	True-positive						Gene-related
JM055G03r	698	424	G	A	62	62	36	12	0.33	0.33	0.965	True-positive		ctg67	375	2307	2388	Gene-related
JM071M06r	842	254	T	C	62	68	36	12	0.33	0.33	1	True-positive		ctg172	475	1693	1763	Gene-related
JH033P16r	835	356	C	G	62	62	36	15	0.67	0.33		True-positive		ctg1705	532	559	653	Gene-related
JM085E04r	759	20	G	T	40	43	36	15	0.67	0.33	0.915	True-positive		ctg235	383	1109	1243	Gene-related
JH014I22r	792	636	A	G	54	57	36	15	0.33	0.33	1	True-positive		ctg378	164	1219	1302	Gene-related
JH007I08r	807	279	A	G	62	62	36	15	0.33	0.33	1	True-positive						Gene-related
JH002G17r	564	369	T	C	52	62	36	15	0.33	0.33	0.899	True-positive		ctg3	681	2780	2868	Gene-related
JH003K05r	620	158	T	G	68	68	36	15	0.33	0.33	1	True-positive		ctg232	292	986	1089	Gene-related
JH010O11r	694	16	A	G	33	48	36	15	0.33	0.33	1	True-positive		ctg96	925	2700	2872	Gene-related
JH029L16r	801	595	G	A	57	59	36	15	0.33	0.33	0.976	True-positive		ctg3396	88	400	501	Gene-related
JH031E18r	641	256	A	T	62	62	36	15	0.33	0.33		True-positive		ctg245	173	0	82	Gene-related
JH042P17r	722	503	G	A	62	62	36	15	0.33	0.33	1	True-positive		ctg69	39	122	251	Gene-related
JH039P16r	864	372	T	A	62	62	36	15	0.33	0.33		True-positive		ctg32	254	234	330	Gene-related
JH039P16r	864	686	C	A	48	59	36	15	0.33	0.33	0.813	True-positive		ctg32	254	234	330	Gene-related
JH050P07r	764	590	T	C	57	57	36	15	0.33	0.33	1	True-positive		ctg246	199	1405	1502	Gene-related
JM005C15r	325	184	A	G	57	59	36	15	0.33	0.33	0.935	True-positive		ctg127	309	656	781	Gene-related
JM022B04r	858	598	C	G	35	47	36	15	0.33	0.33		True-positive		ctg53	889	2322	2426	Gene-related
JM062A15r	816	232	T	G	62	62	36	15	0.33	0.33	0.899	True-positive		ctg758	150	610	718	Gene-related
JM064N05r	785	368	G	A	62	62	36	15	0.33	0.33	1	True-positive		ctg67	375	347	455	Gene-related
JH068J20r	817	242	T	C	62	62	36	15	0.33	0.33	0.858	True-positive						Gene-related
JM031A11r	575	329	G	A	68	68	36	15	0.33	0.33	0.988	True-positive		ctg30	1809	7739	7818	Gene-related
JM026L05r	773	179	C	A	59	59	36	15	0.33	0.33	0.858	True-positive		ctg102	352	1007	1078	Gene-related
JM027C14r	733	216	T	C	62	68	36	15	0.33	0.33	0.996	True-positive		ctg243	269	25	149	Gene-related
JH055C15r	855	446	T	C	52	62	36	15	0.33	0.33	0.935	True-positive		ctg627	231	746	831	Gene-related
JH070A08r	849	87	G	C	20	42	36	15	0.33	0.33		True-positive						Gene-related
JH073E18r	840	194	C	G	62	62	36	15	0.33	0.33		True-positive		ctg122	273	709	804	Gene-related
JH061H20r	830	491	A	G	68	68	36	15	0.33	0.33	1	True-positive						Gene-related
JH071H18r	647	488	A	G	54	57	36	15	0.33	0.33	0.976	True-positive		ctg249	339	323	501	Gene-related
JM039O03r	584	379	T	C	43	43	36	15	0.33	0.33	1	True-positive		ctg1216	81	526	614	Gene-related
JM040M21r	758	277	T	G	68	68	36	15	0.33	0.33	0.965	True-positive						Gene-related
JM038C07r	864	309	C	T	62	62	36	15	0.33	0.33	1	True-positive		ctg469	104	725	814	Gene-related
JM045O07r	772	230	T	C	62	62	36	15	0.33	0.33	1	True-positive		ctg307	370	1331	1411	Gene-related
JM054L14r	826	48	A	G	43	57	36	15	0.33	0.33	0.935	True-positive		ctg241	447	240	306	Gene-related
JM054H08r	857	498	G	T	57	57	36	15	0.33	0.33	1	True-positive		ctg838	154	522	581	Gene-related
JH074C24r	792	303	A	T	62	62	36	18	0.67	0.33		True-positive		ctg1022	58	468	528	Gene-related
JH011H18r	870	81	C	T	57	68	36	18	0.33	0.33	1	True-positive		ctg297	251	160	257	Gene-related
JH029G04r	848	496	T	C	52	62	36	18	0.33	0.33	0.935	True-positive		ctg1339	209	1465	1607	Gene-related
JH032K15r	678	261	C	T	54	62	36	18	0.33	0.33	1	True-positive						Gene-related
JH040H22r	834	270	G	A	62	62	36	18	0.33	0.33	1	True-positive		ctg1188	75	148	248	Gene-related
JH042E17r	821	348	A	C	68	68	36	18	0.33	0.33	0.976	True-positive		ctg265	176	86	217	Gene-related
JH039A21r	852	611	C	T	42	47	36	18	0.33	0.33	1	True-positive		ctg1691	16	82	160	Gene-related
JM004M23r	750	441	G	A	52	62	36	18	0.33	0.33	0.988	True-positive		ctg631	128	9	97	Gene-related
JM009E07r	873	229	T	C	62	68	36	18	0.33	0.33	0.949	True-positive		ctg435	380	745	826	Gene-related
JM010C01r	740	382	C	T	52	62	36	18	0.33	0.33	0.858	True-positive		ctg96	925	1250	1321	Gene-related
JH044P10r	782	306	T	G	39	62	36	18	0.33	0.33	1	True-positive		ctg25	294	1205	1286	Gene-related
JM060D12r	424	307	T	A	68	68	36	18	0.33	0.33		True-positive		ctg533	352	673	767	Gene-related
JM030H08r	903	126	C	T	57	59	36	18	0.33	0.33	1	True-positive		ctg5	686	4694	4804	Gene-related
JM031A15r	808	638	C	T	25	48	36	18	0.33	0.33	1	True-positive		ctg3028	89	216	344	Gene-related
JH057E18r	664	304	C	T	68	68	36	18	0.33	0.33	0.899	True-positive		ctg959	110	964	1064	Gene-related
JH072A05r	891	381	C	T	62	62	36	18	0.33	0.33	1	True-positive		ctg538	62	0	94	Gene-related
JH061I21r	804	197	G	A	68	68	36	18	0.33	0.33	0.965	True-positive		ctg402	116	203	329	Gene-related
JM073M05r	310	72	G	C	42	47	36	18	0.33	0.33		True-positive						Gene-related
JM045D09r	261	218	T	G	47	47	36	18	0.33	0.33	0.737	True-positive		ctg188	158	941	1032	Gene-related
JM057P17r	783	391	T	C	52	62	36	18	0.33	0.33	1	True-positive		ctg309	226	596	708	Gene-related
JM085E02r	739	52	A	T	48	48	36	18	0.33	0.33		True-positive		ctg65	414	1132	1264	Gene-related
JH010A18r	653	285	T	G	62	62	36	21	0.33	0.33	1	True-positive						Gene-related
JH027L09r	543	425	T	A	57	57	36	21	0.33	0.33		True-positive		ctg860	77	227	370	Gene-related
JH029A07r	876	588	A	T	52	57	36	21	0.33	0.33		True-positive		ctg36	836	1444	1518	Gene-related
JH038N23r	785	171	A	G	35	43	36	21	0.33	0.33	0.858	True-positive		ctg1594	192	314	424	Gene-related
JM009O15r	694	422	C	T	62	62	36	21	0.33	0.33	1	True-positive		ctg1	342	183	281	Gene-related
JM016H08r	834	502	C	T	62	68	36	21	0.33	0.33	0.988	True-positive		ctg81	601	0	69	Gene-related
JM021E02r	806	702	T	C	35	42	36	21	0.33	0.33	0.965	True-positive		ctg1075	51	50	134	Gene-related
JM058G24r	794	74	G	A	43	54	36	21	0.33	0.33	1	True-positive		ctg54	189	556	641	Gene-related
JM059K01r	767	580	T	A	32	59	36	21	0.33	0.33		True-positive		ctg869	58	173	273	Gene-related
JM066G12r	917	430	T	C	62	62	36	21	0.33	0.33	1	True-positive		ctg82	625	1023	1112	Gene-related
JH067K07r	698	297	C	A	62	62	36	21	0.33	0.33	0.965	True-positive		ctg1061	187	850	925	Gene-related
JM051A08r	754	168	A	C	48	48	36	21	0.33	0.33	0.965	True-positive						Gene-related
JH004E17r	790	63	G	C	50	50	36	24	0.33	0.33		True-positive		ctg13	549	650	722	Gene-related
JH034N09r	811	532	G	T	52	62	36	24	0.33	0.33	0.976	True-positive		ctg82	625	332	435	Gene-related
JM004N06r	873	628	C	T	47	48	36	24	0.33	0.33	0.976	True-positive		ctg1258	55	25	121	Gene-related
JM008O15r	833	614	C	T	52	57	36	24	0.33	0.33	1	True-positive		ctg956	73	645	738	Gene-related
JM012O11r	734	323	A	T	52	62	36	24	0.33	0.33		True-positive		ctg533	352	1497	1589	Gene-related
JH046C03r	906	377	A	G	57	59	36	24	0.33	0.33	1	True-positive		ctg2962	3	13	140	Gene-related
JM059P12r	868	381	C	T	62	62	36	24	0.33	0.33	0.996	True-positive		ctg12	754	3876	3944	Gene-related
JM033J21r	816	106	G	T	57	59	36	24	0.33	0.33	1	True-positive		ctg277	338	1773	1887	Gene-related
JM062I03r	861	286	A	G	62	62	36	24	0.33	0.33	1	True-positive		ctg309	226	249	351	Gene-related
JM057L08r	783	483	T	C	52	62	36	24	0.33	0.33	0.899	True-positive		ctg315	225	972	1044	Gene-related
JH037A03r	880	382	T	A	62	62	36	19	0.68	0.32		True-positive		ctg533	352	2012	2149	Gene-related
JH012L03r	826	175	G	A	68	68	36	19	0.32	0.32	0.935	True-positive		ctg776	156	856	1007	Gene-related
JH027J15r	801	458	T	C	57	59	36	19	0.32	0.32	0.965	True-positive		ctg1010	211	836	894	Gene-related
JM013L21r	840	619	T	A	57	57	36	19	0.32	0.32		True-positive		ctg150	251	1219	1334	Gene-related
JH046H13r	845	433	C	G	52	62	36	19	0.32	0.32		True-positive		ctg374	176	190	281	Gene-related
JM032L11r	894	503	T	A	52	57	36	19	0.32	0.32		True-positive		ctg2495	8	67	137	Gene-related
JM031O05r	809	607	C	T	43	52	36	19	0.32	0.32	1	True-positive		ctg3571	44	282	375	Gene-related
JH061K13r	773	594	G	A	36	43	36	19	0.32	0.32	1	True-positive		ctg53	889	4429	4568	Gene-related
JM073D17r	848	428	C	T	62	68	36	19	0.32	0.32	1	True-positive		ctg906	259	205	341	Gene-related
JM051C22r	807	266	C	T	62	62	36	19	0.32	0.32	0.996	True-positive		ctg10	136	654	759	Gene-related
JM054M04r	819	369	A	G	52	52	36	19	0.32	0.32	0.965	True-positive		ctg157	278	568	674	Gene-related
JM055H03r	860	719	C	T	28	40	36	19	0.32	0.32	0.988	True-positive		ctg714	94	104	216	Gene-related
JM076C16r	741	106	A	T	59	68	36	19	0.32	0.32		True-positive		ctg213	132	588	693	Gene-related
JH004C17r	410	68	C	G	68	68	36	22	0.32	0.32		True-positive		ctg366	126	564	675	Gene-related
JH011N09r	867	495	T	C	62	68	36	22	0.32	0.32	1	True-positive		ctg3522	236	687	857	Gene-related
JH021M15r	633	389	T	A	62	68	36	22	0.32	0.32		True-positive		ctg124	160	603	689	Gene-related
JH023P04r	791	364	T	G	52	62	36	22	0.32	0.32	0.976	True-positive		ctg774	107	339	483	Gene-related
JH034B12r	634	522	A	C	35	52	36	22	0.32	0.32	1	True-positive						Gene-related
JM006G05r	851	54	G	A	54	57	36	22	0.32	0.32	0.965	True-positive		ctg627	231	539	670	Gene-related
JM013N09r	872	134	A	G	57	57	36	22	0.32	0.32	0.996	True-positive		ctg96	925	613	770	Gene-related
JM021B13r	738	352	G	A	62	62	36	22	0.32	0.32	1	True-positive		ctg8	339	1026	1149	Gene-related
JM029G11r	898	569	C	T	52	57	36	22	0.32	0.32	1	True-positive		ctg404	44	397	498	Gene-related
JH059N16r	792	566	A	T	57	57	36	22	0.32	0.32		True-positive		ctg39	820	3862	3969	Gene-related
JH073A14r	803	332	T	C	62	62	36	22	0.32	0.32	1	True-positive		ctg234	427	1149	1260	Gene-related
JH078J03r	837	472	C	A	62	62	36	22	0.32	0.32	1	True-positive		ctg144	145	451	529	Gene-related
JM076N03r	901	95	C	T	57	57	36	22	0.32	0.32	1	True-positive		ctg3551	102	182	298	Gene-related
JM078E10r	902	214	A	G	59	68	36	22	0.32	0.32	1	True-positive		ctg80	506	581	682	Gene-related
JH001F24r	728	451	T	A	62	62	36	25	0.32	0.32		True-positive						Gene-related
JH011C09r	902	129	A	G	59	59	36	25	0.32	0.32	1	True-positive		ctg9	958	545	646	Gene-related
JH012C03r	842	636	A	T	57	59	36	25	0.32	0.32		True-positive		ctg355	146	313	429	Gene-related
JH041N17r	802	247	C	T	62	62	36	25	0.32	0.32	1	True-positive		ctg205	606	2146	2246	Gene-related
JM014H05r	816	78	A	G	57	68	36	25	0.32	0.32	0.858	True-positive		ctg102	352	1433	1500	Gene-related
JM027G21r	806	338	G	T	62	62	36	25	0.32	0.32	1	True-positive		ctg1159	73	326	431	Gene-related
JM053D22r	770	122	A	C	52	57	36	25	0.32	0.32	1	True-positive		ctg102	352	567	683	Gene-related
JH004K12r	554	161	T	C	57	68	36	13	0.31	0.31	0.996	True-positive		ctg218	222	944	1067	Gene-related
JH009E19r	754	98	T	C	57	59	36	13	0.31	0.31	1	True-positive		ctg1105	35	159	289	Gene-related
JH011L10r	850	206	T	A	62	68	36	13	0.31	0.31		True-positive		ctg356	79	234	325	Gene-related
JH016N03r	782	416	A	T	62	62	36	13	0.31	0.31		True-positive		ctg246	199	643	745	Gene-related
JH026F09r	762	123	T	C	57	68	36	13	0.31	0.31	1	True-positive		ctg143	209	766	856	Gene-related
JH027L09r	543	155	T	C	57	57	36	13	0.31	0.31	0.858	True-positive		ctg860	77	227	370	Gene-related
JH040L15r	757	235	C	T	62	62	36	13	0.31	0.31	1	True-positive						Gene-related
JH042D10r	815	452	T	C	62	68	36	13	0.31	0.31	1	True-positive		ctg55	499	153	343	Gene-related
JH050B21r	855	293	A	T	62	68	36	13	0.31	0.31		True-positive		ctg583	180	868	986	Gene-related
JM003I12r	910	179	A	G	59	62	36	13	0.31	0.31	0.988	True-positive		ctg159	266	503	590	Gene-related
JM008D07r	886	680	T	C	48	48	36	13	0.31	0.31	1	True-positive		ctg206	358	2935	3030	Gene-related
JM008I22r	866	380	G	A	43	45	36	13	0.31	0.31	0.996	True-positive		ctg402	116	605	713	Gene-related
JM019F12r	819	199	T	G	45	62	36	13	0.31	0.31	1	True-positive		ctg888	275	1258	1352	Gene-related
JM046I24r	814	194	C	T	62	62	36	13	0.31	0.31	1	True-positive		ctg67	375	2039	2116	Gene-related
JH046F06r	750	249	A	G	52	52	36	13	0.31	0.31	0.996	True-positive		ctg232	292	516	684	Gene-related
JM058C06r	890	392	G	A	62	62	36	13	0.31	0.31	0.899	True-positive		ctg3124	31	4	87	Gene-related
JM045E04r	890	637	T	C	57	57	36	13	0.31	0.31	0.988	True-positive						Gene-related
JM004O19r	451	122	C	T	52	52	36	16	0.69	0.31	1	True-positive						Gene-related
JH014N09r	835	419	A	G	68	68	36	16	0.31	0.31	1	True-positive						Gene-related
JH009P14r	772	257	C	T	68	68	36	16	0.31	0.31	1	True-positive						Gene-related
JH029P06r	777	160	A	G	57	68	36	16	0.31	0.31	0.965	True-positive		ctg448	194	135	234	Gene-related
JH030O04r	781	235	C	T	39	43	36	16	0.31	0.31	1	True-positive		ctg202	251	252	330	Gene-related
JH030D16r	774	369	C	G	62	62	36	16	0.31	0.31		True-positive		ctg435	380	890	978	Gene-related
JH034G05r	540	380	C	T	33	43	36	16	0.31	0.31	1	True-positive		ctg159	266	997	1148	Gene-related
JH040B18r	750	131	A	G	54	57	36	16	0.31	0.31	0.834	True-positive		ctg174	157	177	304	Gene-related
JM017A15r	814	272	A	G	62	62	36	16	0.31	0.31	0.976	True-positive		ctg22	425	861	941	Gene-related
JM018H17r	904	61	C	T	57	59	36	16	0.31	0.31	1	True-positive		ctg435	380	63	132	Gene-related
JM018L16r	838	479	T	C	62	62	36	16	0.31	0.31	1	True-positive		ctg148	94	6	68	Gene-related
JM020N24r	697	142	G	A	62	68	36	16	0.31	0.31	0.899	True-positive		ctg1075	51	32	113	Gene-related
JM047A14r	859	594	A	C	39	50	36	16	0.31	0.31	1	True-positive		ctg202	251	193	261	Gene-related
JM062K04r	815	382	C	A	62	62	36	16	0.31	0.31	1	True-positive		ctg35	71	155	239	Gene-related
JM029J11r	740	145	A	C	41	43	36	16	0.31	0.31	1	True-positive		ctg267	268	1459	1589	Gene-related
JM027K13r	777	487	C	A	52	57	36	16	0.31	0.31	1	True-positive		ctg234	427	860	987	Gene-related
JM028G23r	868	426	A	C	52	52	36	16	0.31	0.31	0.976	True-positive		ctg425	175	330	438	Gene-related
JH059J19r	805	244	C	G	62	68	36	16	0.31	0.31		True-positive		ctg205	606	3112	3207	Gene-related
JH056F06r	848	401	T	G	31	43	36	16	0.31	0.31	0.988	True-positive		ctg702	222	1404	1536	Gene-related
JH076O11r	752	133	A	G	59	68	36	16	0.31	0.31	0.988	True-positive		ctg232	292	864	932	Gene-related
JM042J05r	764	132	C	G	68	68	36	16	0.31	0.31		True-positive		ctg29	621	1033	1111	Gene-related
JM057H17r	837	366	A	G	62	62	36	16	0.31	0.31	0.988	True-positive		ctg2314	155	1148	1251	Gene-related
JH007L02r	707	179	G	T	62	62	36	10	0.3	0.3	1	True-positive						Gene-related
JH010L23r	800	344	C	G	52	52	36	10	0.3	0.3		True-positive		ctg965	29	92	223	Gene-related
JH012P19r	858	138	G	A	57	57	36	10	0.3	0.3	1	True-positive		ctg944	67	210	322	Gene-related
JH015G20r	823	192	C	G	62	62	36	10	0.3	0.3		True-positive						Gene-related
JH024H17r	839	615	G	T	22	43	36	10	0.3	0.3	0.965	True-positive		ctg1313	60	15	109	Gene-related
JH027P15r	703	514	G	T	35	43	36	10	0.3	0.3	0.813	True-positive		ctg60	583	1634	1722	Gene-related
JH029J22r	844	611	C	T	52	52	36	10	0.3	0.3	1	True-positive		ctg102	352	156	233	Gene-related
JH030O21r	711	547	T	C	43	43	36	10	0.3	0.3	1	True-positive		ctg849	201	772	948	Gene-related
JH032E21r	627	424	T	C	52	62	36	10	0.3	0.3	0.988	True-positive		ctg25	294	348	503	Gene-related
JH034M10r	652	362	G	A	62	68	36	10	0.3	0.3	0.996	True-positive		ctg309	226	197	335	Gene-related
JH040F18r	846	118	A	T	68	68	36	10	0.3	0.3		True-positive		ctg503	222	184	278	Gene-related
JH035N01r	801	600	G	A	43	52	36	10	0.3	0.3	0.965	True-positive		ctg792	75	107	166	Gene-related
JH039C08r	875	483	C	T	62	62	36	10	0.3	0.3	0.935	True-positive		ctg97	139	588	698	Gene-related
JH050J16r	802	111	A	G	57	57	36	10	0.3	0.3	0.877	True-positive		ctg212	377	2772	2890	Gene-related
JM002G10r	752	542	G	A	43	44	36	10	0.3	0.3	1	True-positive		ctg283	128	497	590	Gene-related
JM008D15r	870	470	G	A	52	62	36	10	0.3	0.3	0.965	True-positive		ctg94	515	3968	4056	Gene-related
JM010O07r	482	97	T	C	43	59	36	10	0.3	0.3	1	True-positive		ctg575	190	1027	1121	Gene-related
JH054M03r	854	277	C	G	68	68	36	10	0.3	0.3		True-positive		ctg29	621	2857	2960	Gene-related
JH054O04r	767	564	C	A	52	52	36	10	0.3	0.3	0.899	True-positive		ctg275	131	121	247	Gene-related
JM016I09r	786	220	A	G	68	68	36	10	0.3	0.3	0.858	True-positive		ctg122	273	1851	1935	Gene-related
JM017D04r	876	313	T	C	62	68	36	10	0.3	0.3	1	True-positive		ctg430	202	1001	1093	Gene-related
JM018I15r	480	111	G	A	57	68	36	10	0.3	0.3	0.976	True-positive		ctg150	251	300	415	Gene-related
JH046L16r	905	387	A	G	62	62	36	10	0.3	0.3	0.988	True-positive						Gene-related
JH047M04r	857	25	G	A	28	47	36	10	0.3	0.3	0.965	True-positive		ctg222	193	1428	1519	Gene-related
JH047B18r	777	607	G	A	39	57	36	10	0.3	0.3	0.965	True-positive						Gene-related
JM056I08r	813	67	C	G	57	59	36	10	0.3	0.3		True-positive		ctg629	140	1115	1238	Gene-related
JM056I20r	831	463	T	C	57	62	36	10	0.3	0.3	1	True-positive		ctg191	392	2221	2387	Gene-related
JM059A01r	490	342	C	T	47	48	36	10	0.3	0.3	0.813	True-positive		ctg3	681	1995	2084	Gene-related
JM061L15r	868	762	A	C	31	59	36	10	0.3	0.3	0.858	True-positive		ctg134	369	2157	2226	Gene-related
JM062B12r	808	40	T	C	42	42	36	10	0.3	0.3	0.965	True-positive						Gene-related
JM067G10r	790	23	G	A	43	68	36	10	0.3	0.3	0.877	True-positive		ctg205	606	3374	3472	Gene-related
JH068B14r	572	235	T	C	62	62	36	10	0.3	0.3	0.858	True-positive						Gene-related
JM028M07r	820	515	T	C	52	59	36	10	0.3	0.3	0.915	True-positive		ctg60	583	1441	1579	Gene-related
JH062B14r	838	63	G	T	29	48	36	10	0.3	0.3	0.976	True-positive		ctg40	550	66	197	Gene-related
JH064G01r	743	352	A	G	62	62	36	10	0.3	0.3	0.988	True-positive		ctg632	62	167	310	Gene-related
JH056A21r	810	397	C	T	52	62	36	10	0.3	0.3	1	True-positive		ctg135	187	1091	1169	Gene-related
JH058K15r	750	64	G	A	42	57	36	10	0.3	0.3	0.609	True-positive		ctg576	135	19	148	Gene-related
JM076L05r	837	33	C	T	57	57	36	10	0.3	0.3	0.858	True-positive						Gene-related
JH023M01r	745	215	G	A	57	57	36	20	0.3	0.3	1	True-positive		ctg748	56	78	224	Gene-related
JM009B03r	813	478	A	G	62	62	36	20	0.3	0.3	1	True-positive		ctg763	51	28	112	Gene-related
JM012F07r	856	628	G	C	52	57	36	20	0.3	0.3		True-positive		ctg40	550	730	825	Gene-related
JM018D01r	713	35	C	T	47	54	36	20	0.3	0.3	0.858	True-positive		ctg199	238	36	116	Gene-related
JM061A04r	758	323	T	C	62	62	36	20	0.3	0.3	0.714	True-positive		ctg4	574	2961	3102	Gene-related
JH078B05r	803	621	G	A	43	43	36	20	0.3	0.3	0.813	True-positive		ctg437	200	1819	1931	Gene-related
JM085I19r	731	188	A	G	52	52	36	20	0.3	0.3	1	True-positive		ctg339	158	297	368	Gene-related
JH013N12r	682	285	C	T	62	62	36	23	0.3	0.3	1	True-positive		ctg435	380	658	766	Gene-related
JH019D08r	785	397	C	T	62	62	36	23	0.3	0.3	0.965	True-positive		ctg81	601	118	202	Gene-related
JH020F06r	797	270	T	C	62	62	36	23	0.3	0.3	0.949	True-positive		ctg597	86	282	416	Gene-related
JH025B19r	793	420	T	C	52	62	36	23	0.3	0.3	0.965	True-positive		ctg1156	140	341	440	Gene-related
JM013P15r	733	397	A	C	43	52	36	23	0.3	0.3	1	True-positive		ctg1195	47	344	445	Gene-related
JM023A24r	508	222	C	G	54	68	36	23	0.3	0.3		True-positive		ctg95	143	311	399	Gene-related
JM021L17r	816	508	A	T	62	62	36	23	0.3	0.3		True-positive		ctg566	186	615	675	Gene-related
JM058K15r	840	208	T	G	68	68	36	23	0.3	0.3	0.899	True-positive		ctg875	89	485	589	Gene-related
JH055H05r	726	259	C	T	43	52	36	23	0.3	0.3	0.858	True-positive		ctg3346	54	46	157	Gene-related
JH069E13r	799	541	T	G	57	68	36	23	0.3	0.3	1	True-positive						Gene-related
JH007G18r	683	574	T	G	41	57	35	6	0.5	0.5	0.858	True-positive		ctg53	889	4485	4547	Gene-related
JH012H03r	844	671	T	C	43	48	35	6	0.5	0.5	0.935	True-positive		ctg763	51	218	326	Gene-related
JH012F05r	865	758	C	T	37	59	35	6	0.5	0.5	1	True-positive						Gene-related
JH015O10r	785	191	T	A	57	57	35	6	0.5	0.5		True-positive		ctg1223	94	482	601	Gene-related
JH022B10r	748	415	G	A	62	62	35	6	0.5	0.5	0.965	True-positive		ctg1188	75	490	589	Gene-related
JH021M22r	840	724	T	C	46	46	35	6	0.5	0.5	0.935	True-positive		ctg98	565	3029	3144	Gene-related
JH030M06r	717	30	C	T	36	57	35	6	0.5	0.5	0.858	True-positive						Gene-related
JH041D17r	729	176	T	G	57	59	35	6	0.5	0.5	0.965	True-positive		ctg222	193	771	858	Gene-related
JH041I18r	522	301	A	G	52	62	35	6	0.5	0.5	0.935	True-positive						Gene-related
JH042G16r	798	176	T	A	59	59	35	6	0.5	0.5		True-positive		ctg5	686	1549	1618	Gene-related
JH043C14r	744	521	G	T	39	43	35	6	0.5	0.5	0.858	True-positive		ctg166	381	1085	1205	Gene-related
JH035F02r	908	298	A	G	62	68	35	6	0.5	0.5	0.765	True-positive		ctg205	606	893	1000	Gene-related
JH035H14r	768	244	C	A	68	68	35	6	0.5	0.5	0.935	True-positive		ctg1697	45	317	426	Gene-related
JH036A03r	752	350	A	G	62	62	35	6	0.5	0.5	1	True-positive		ctg238	67	502	643	Gene-related
JM019E04r	788	258	T	C	52	62	35	6	0.5	0.5	1	True-positive		ctg298	301	509	594	Gene-related
JM023L12r	829	460	A	C	52	62	35	6	0.5	0.5	1	True-positive		ctg94	515	3917	4033	Gene-related
JM046O01r	671	425	T	C	43	43	35	6	0.5	0.5	0.877	True-positive		ctg212	377	701	796	Gene-related
JM046J22r	843	636	T	C	54	59	35	6	0.5	0.5	0.858	True-positive		ctg152	536	806	943	Gene-related
JH044N18r	767	46	G	A	43	43	35	6	0.5	0.5	0.813	True-positive		ctg27	1139	1143	1285	Gene-related
JM059P05r	787	162	C	T	62	62	35	6	0.5	0.5	1	True-positive		ctg1454	102	167	286	Gene-related
JM059P08r	857	261	T	C	68	68	35	6	0.5	0.5	0.965	True-positive		ctg205	606	1306	1399	Gene-related
JM060J12r	920	688	A	C	48	57	35	6	0.5	0.5	0.988	True-positive		ctg245	173	1058	1138	Gene-related
JM065K11r	785	211	T	C	52	68	35	6	0.5	0.5	0.899	True-positive		ctg276	356	2883	2971	Gene-related
JM033I06r	877	435	T	C	62	68	35	6	0.5	0.5	0.935	True-positive		ctg3551	102	535	649	Gene-related
JM028J12r	787	659	T	C	48	57	35	6	0.5	0.5	1	True-positive		ctg798	27	222	280	Gene-related
JM030M04r	759	648	C	T	46	46	35	6	0.5	0.5	0.935	True-positive		ctg177	260	1491	1594	Gene-related
JH064I06r	785	131	C	T	68	68	35	6	0.5	0.5	0.988	True-positive		ctg188	158	821	913	Gene-related
JH056P01r	797	223	A	G	59	59	35	6	0.5	0.5	0.996	True-positive		ctg323	142	530	612	Gene-related
JH071G22r	870	445	A	T	62	62	35	6	0.5	0.5		True-positive						Gene-related
JM039K07r	763	196	C	A	57	59	35	6	0.5	0.5	0.899	True-positive		ctg661	312	1781	1846	Gene-related
JM039F12r	604	384	A	C	45	45	35	6	0.5	0.5	0.765	True-positive		ctg232	292	387	496	Gene-related
JM043M13r	704	549	T	A	48	57	35	6	0.5	0.5		True-positive		ctg92	100	459	540	Gene-related
JM038B05r	426	163	T	C	62	62	35	6	0.5	0.5	0.988	True-positive						Gene-related
JM073M02r	676	605	T	C	28	40	35	6	0.5	0.5	0.965	True-positive		ctg135	187	166	261	Gene-related
JM057F12r	762	146	T	G	59	59	35	6	0.5	0.5	0.988	True-positive		ctg172	475	434	519	Gene-related
JM079I21r	830	151	C	T	62	68	35	6	0.5	0.5	0.965	True-positive		ctg663	126	437	567	Gene-related
JH004I03r	867	587	T	C	43	57	35	8	0.5	0.5	1	True-positive		ctg2581	2	0	90	Gene-related
JH017G20r	775	504	T	C	57	68	35	10	0.5	0.5	0.949	True-positive		ctg15	977	2377	2528	Gene-related
JH014K10r	868	377	C	A	68	68	35	10	0.5	0.5	0.988	True-positive						Gene-related
JH007E04r	633	200	G	A	62	62	35	10	0.5	0.5	0.965	True-positive		ctg21	137	256	363	Gene-related
JH012L23r	833	56	T	G	54	57	35	10	0.5	0.5	1	True-positive		ctg1594	192	89	161	Gene-related
JH020N04r	638	48	G	T	54	68	35	10	0.5	0.5	1	True-positive		ctg175	354	169	260	Gene-related
JH029A15r	651	180	C	T	68	68	35	10	0.5	0.5	0.858	True-positive		ctg875	89	765	837	Gene-related
JH033B12r	719	302	G	C	62	62	35	10	0.5	0.5		True-positive		ctg1156	140	476	649	Gene-related
JH040O17r	815	313	A	C	68	68	35	10	0.5	0.5	0.988	True-positive		ctg212	377	1719	1818	Gene-related
JH042I06r	887	277	A	G	68	68	35	10	0.5	0.5	1	True-positive		ctg241	447	262	399	Gene-related
JM006G15r	667	202	T	C	62	62	35	10	0.5	0.5	0.813	True-positive		ctg46	292	1091	1204	Gene-related
JH054K15r	859	530	A	C	59	59	35	10	0.5	0.5	0.965	True-positive		ctg125	217	375	472	Gene-related
JM047H04r	875	399	T	C	62	68	35	10	0.5	0.5	1	True-positive		ctg309	226	461	528	Gene-related
JM064N02r	868	632	A	C	43	54	35	10	0.5	0.5	0.899	True-positive		ctg349	100	424	496	Gene-related
JM029P17r	675	208	C	A	54	62	35	10	0.5	0.5	0.813	True-positive						Gene-related
JM053K11r	778	333	T	A	62	62	35	10	0.5	0.5		True-positive		ctg1188	75	673	767	Gene-related
JM053E06r	748	493	A	G	52	57	35	10	0.5	0.5	1	True-positive		ctg3666	222	216	364	Gene-related
JM057H15r	633	580	T	C	32	57	35	10	0.5	0.5	0.813	True-positive		ctg412	123	474	602	Gene-related
JM057L08r	783	148	A	G	57	59	35	10	0.5	0.5	0.935	True-positive		ctg315	225	972	1044	Gene-related
JH001I08r	719	216	A	T	68	68	35	12	0.5	0.5		True-positive		ctg263	169	782	888	Gene-related
JH011K11r	890	670	G	C	48	57	35	12	0.5	0.5		True-positive		ctg275	131	540	696	Gene-related
JH012M11r	844	165	A	T	52	52	35	12	0.5	0.5		True-positive		ctg19	67	504	598	Gene-related
JH013B01r	643	398	A	G	52	62	35	12	0.5	0.5	0.976	True-positive		ctg347	285	345	486	Gene-related
JH022E16r	697	623	C	T	25	42	35	12	0.5	0.5	1	True-positive		ctg579	216	2227	2296	Gene-related
JM013M20r	840	648	A	G	48	48	35	12	0.5	0.5	1	True-positive		ctg138	335	1517	1587	Gene-related
JM061M05r	844	198	G	A	57	62	35	12	0.5	0.5	1	True-positive						Gene-related
JM064P18r	436	51	G	A	59	68	35	12	0.5	0.5	0.813	True-positive		ctg583	180	696	791	Gene-related
JM029G11r	898	450	T	C	62	68	35	12	0.5	0.5	1	True-positive		ctg404	44	397	498	Gene-related
JH069D06r	816	306	T	C	62	62	35	12	0.5	0.5	0.965	True-positive						Gene-related
JH070M05r	829	326	C	T	62	62	35	12	0.5	0.5	1	True-positive		ctg274	191	1132	1233	Gene-related
JH074P08r	842	479	A	C	62	62	35	12	0.5	0.5	0.965	True-positive		ctg191	392	590	714	Gene-related
JM039B10r	592	438	T	A	41	52	35	12	0.5	0.5		True-positive		ctg751	51	267	361	Gene-related
JH005G19r	677	439	G	A	35	62	35	14	0.5	0.5	0.976	True-positive		ctg328	190	711	781	Gene-related
JH003H03r	552	452	T	C	52	57	35	14	0.5	0.5	1	True-positive		ctg264	152	975	1091	Gene-related
JH009P12r	462	105	T	C	48	48	35	14	0.5	0.5	0.996	True-positive		ctg486	38	170	276	Gene-related
JH025C18r	783	197	A	G	62	68	35	14	0.5	0.5	1	True-positive		ctg205	606	722	822	Gene-related
JH030N02r	726	178	G	C	39	62	35	14	0.5	0.5		True-positive		ctg29	621	2073	2186	Gene-related
JH033N03r	859	248	T	G	68	68	35	14	0.5	0.5	0.988	True-positive		ctg532	106	660	759	Gene-related
JM012G15r	785	400	T	C	62	62	35	14	0.5	0.5	1	True-positive		ctg720	209	444	582	Gene-related
JM017E24r	851	254	T	C	62	62	35	14	0.5	0.5	0.949	True-positive		ctg852	73	707	795	Gene-related
JM032P12r	719	573	G	A	57	57	35	14	0.5	0.5	0.935	True-positive		ctg152	536	1000	1107	Gene-related
JH073G07r	751	399	G	T	62	62	35	14	0.5	0.5	0.976	True-positive		ctg583	180	428	512	Gene-related
JM045M04r	759	540	C	T	48	48	35	14	0.5	0.5	0.996	True-positive		ctg14	235	915	1022	Gene-related
JM051O05r	772	140	T	C	42	44	35	14	0.5	0.5	1	True-positive		ctg738	221	989	1074	Gene-related
JM085O22r	766	39	A	G	57	57	35	14	0.5	0.5	0.765	True-positive						Gene-related
JH003N05r	798	510	T	A	57	57	35	16	0.5	0.5		True-positive						Gene-related
JH009M14r	595	145	C	T	57	68	35	16	0.5	0.5	0.899	True-positive		ctg20	451	953	1039	Gene-related
JH031G04r	827	546	T	C	62	68	35	16	0.5	0.5	0.976	True-positive		ctg165	127	39	149	Gene-related
JH058H05r	751	583	A	G	57	57	35	16	0.5	0.5	0.965	True-positive		ctg252	110	69	177	Gene-related
JM085K14r	747	289	A	T	62	62	35	16	0.5	0.5		True-positive		ctg75	197	443	632	Gene-related
JH010G12r	895	247	T	A	68	68	35	18	0.5	0.5		True-positive						Gene-related
JH026B13r	673	265	C	T	62	62	35	18	0.5	0.5	0.935	True-positive		ctg218	222	407	509	Gene-related
JH031D06r	655	48	A	C	42	48	35	18	0.5	0.5	0.976	True-positive		ctg1701	193	1069	1177	Gene-related
JM004D22r	851	541	A	C	52	57	35	18	0.5	0.5	1	True-positive		ctg434	327	1776	1844	Gene-related
JH054E08r	863	130	A	G	57	57	35	18	0.5	0.5	1	True-positive		ctg929	43	194	304	Gene-related
JM020H08r	659	307	G	T	62	62	35	18	0.5	0.5	1	True-positive		ctg632	62	401	492	Gene-related
JM059K11r	792	143	G	A	57	68	35	18	0.5	0.5	0.899	True-positive		ctg435	380	2096	2173	Gene-related
JM031P03r	623	507	G	A	50	57	35	18	0.5	0.5	1	True-positive		ctg774	107	522	643	Gene-related
JH062H23r	602	302	G	T	52	62	35	18	0.5	0.5	1	True-positive		ctg192	577	910	1047	Gene-related
JH063D21r	775	262	T	C	62	62	35	18	0.5	0.5	0.965	True-positive		ctg428	146	476	581	Gene-related
JH003E10r	645	160	C	T	59	68	35	20	0.5	0.5	1	True-positive		ctg173	419	1830	1921	Gene-related
JH033J06r	778	84	A	G	39	43	35	20	0.5	0.5	0.965	True-positive		ctg1594	192	421	545	Gene-related
JM005P10r	851	322	G	A	62	62	35	20	0.5	0.5	1	True-positive		ctg73	681	152	251	Gene-related
JM017P10r	898	116	T	G	68	68	35	20	0.5	0.5	1	True-positive		ctg232	292	1600	1664	Gene-related
JM018B04r	825	385	G	C	62	62	35	20	0.5	0.5		True-positive		ctg205	606	1191	1279	Gene-related
JM058G13r	863	624	T	C	35	43	35	20	0.5	0.5	1	True-positive		ctg434	327	248	345	Gene-related
JH033N03r	859	445	T	A	68	68	35	22	0.5	0.5		True-positive		ctg532	106	660	759	Gene-related
JH036K02r	893	646	G	C	35	40	35	22	0.5	0.5		True-positive		ctg244	233	1511	1623	Gene-related
JM009L15r	786	144	T	G	54	59	35	22	0.5	0.5	1	True-positive		ctg267	268	123	243	Gene-related
JM056M07r	851	526	T	A	57	57	35	22	0.5	0.5		True-positive		ctg261	192	1447	1563	Gene-related
JM058B05r	863	701	A	T	48	48	35	22	0.5	0.5		True-positive		ctg217	6	0	84	Gene-related
JH067L02r	768	460	T	A	38	43	35	22	0.5	0.5		True-positive		ctg15	977	3609	3703	Gene-related
JH057P15r	872	252	G	A	68	68	35	22	0.5	0.5	0.996	True-positive		ctg324	148	1082	1159	Gene-related
JH070G19r	842	283	A	G	62	62	35	22	0.5	0.5	0.996	True-positive		ctg690	82	93	215	Gene-related
JH073M08r	810	151	T	C	68	68	35	22	0.5	0.5	1	True-positive		ctg771	96	582	656	Gene-related
JM038I03r	540	180	T	C	59	68	35	22	0.5	0.5	0.996	True-positive		ctg96	925	3902	4047	Gene-related
JH023H23r	814	652	C	A	28	43	35	24	0.5	0.5	1	True-positive		ctg604	111	1197	1357	Gene-related
JH043C02r	897	137	G	A	57	68	35	24	0.5	0.5	1	True-positive		ctg274	191	1596	1704	Gene-related
JM003M09r	876	325	T	C	62	62	35	24	0.5	0.5	0.988	True-positive		ctg4	574	3344	3448	Gene-related
JM034E22r	861	377	C	A	52	62	35	24	0.5	0.5	1	True-positive		ctg852	73	99	192	Gene-related
JH017J02r	759	327	G	A	62	62	35	21	0.52	0.48	1	True-positive		ctg218	222	1393	1496	Gene-related
JH023E04r	751	76	G	C	57	68	35	21	0.52	0.48		True-positive		ctg1598	158	610	782	Gene-related
JH051I05r	844	156	T	A	68	68	35	21	0.52	0.48		True-positive						Gene-related
JM012G03r	851	52	A	G	57	68	35	21	0.52	0.48	0.949	True-positive		ctg88	231	576	658	Gene-related
JM019O03r	754	154	G	C	43	43	35	21	0.52	0.48		True-positive		ctg477	212	797	861	Gene-related
JM026M05r	793	666	G	A	28	40	35	21	0.52	0.48	0.935	True-positive		ctg620	264	902	990	Gene-related
JH073A10r	780	252	C	T	68	68	35	21	0.52	0.48	1	True-positive		ctg202	251	732	842	Gene-related
JH017G16r	739	559	T	C	57	59	35	21	0.48	0.48	1	True-positive		ctg135	187	221	327	Gene-related
JH024O09r	663	144	A	C	68	68	35	21	0.48	0.48	1	True-positive		ctg234	427	2478	2580	Gene-related
JH025J03r	779	118	T	C	57	68	35	21	0.48	0.48	1	True-positive		ctg29	621	718	830	Gene-related
JH036N16r	815	473	A	T	52	62	35	21	0.48	0.48		True-positive		ctg283	128	523	669	Gene-related
JM005I19r	868	283	A	G	62	62	35	21	0.48	0.48	0.976	True-positive		ctg485	115	191	265	Gene-related
JH059F02r	852	561	T	C	57	68	35	21	0.48	0.48	0.996	True-positive		ctg196	89	309	468	Gene-related
JM045J19r	895	35	G	A	48	57	35	21	0.48	0.48	0.915	True-positive		ctg138	335	667	742	Gene-related
JM053K09r	746	429	T	G	52	62	35	21	0.48	0.48	0.949	True-positive		ctg852	73	674	749	Gene-related
JM019E14r	851	656	A	G	22	42	35	23	0.52	0.48	1	True-positive		ctg98	565	3101	3188	Gene-related
JH057B07r	754	412	G	A	62	62	35	23	0.52	0.48	1	True-positive		ctg521	315	1099	1227	Gene-related
JH077J16r	874	231	G	A	62	62	35	23	0.52	0.48	1	True-positive		ctg15	977	4097	4212	Gene-related
JM039M05r	790	628	A	T	48	57	35	23	0.52	0.48		True-positive		ctg632	62	187	317	Gene-related
JM057H16r	614	474	G	A	57	62	35	23	0.52	0.48	1	True-positive		ctg3666	222	622	743	Gene-related
JM076D20r	847	340	T	A	62	62	35	23	0.52	0.48		True-positive		ctg212	377	165	271	Gene-related
JM018M16r	875	506	T	G	57	57	35	23	0.48	0.48	0.935	True-positive		ctg397	116	339	422	Gene-related
JM021O11r	705	560	G	A	50	59	35	23	0.48	0.48	1	True-positive		ctg293	178	648	730	Gene-related
JM030H15r	850	338	T	C	62	62	35	23	0.48	0.48	1	True-positive		ctg1663	22	17	110	Gene-related
JH072A08r	642	299	T	C	52	62	35	23	0.48	0.48	0.988	True-positive		ctg447	179	994	1092	Gene-related
JH077A08r	801	602	C	T	50	54	35	23	0.48	0.48	1	True-positive		ctg813	128	718	884	Gene-related
JM053M20r	717	229	C	T	62	62	35	23	0.48	0.48	1	True-positive		ctg139	297	84	200	Gene-related
JH008A13r	797	519	A	G	43	57	35	25	0.52	0.48	0.965	True-positive						Gene-related
JH029B24r	845	136	A	G	68	68	35	25	0.52	0.48	1	True-positive		ctg259	276	229	339	Gene-related
JH034D05r	660	159	A	G	59	68	35	25	0.52	0.48	0.915	True-positive		ctg94	515	724	866	Gene-related
JH038M06r	793	246	T	A	59	68	35	25	0.52	0.48		True-positive		ctg15	977	649	736	Gene-related
JM020B24r	810	200	C	A	68	68	35	25	0.52	0.48	0.996	True-positive		ctg14	235	1486	1578	Gene-related
JH046N17r	900	291	A	G	62	62	35	25	0.52	0.48	1	True-positive		ctg206	358	2988	3086	Gene-related
JH062L22r	254	195	C	T	68	68	35	25	0.52	0.48	0.949	True-positive		ctg125	217	921	1021	Gene-related
JM042K17r	869	268	A	G	68	68	35	25	0.52	0.48	0.714	True-positive		ctg2989	195	145	241	Gene-related
JH003C10r	651	546	T	C	52	57	35	25	0.48	0.48	0.988	True-positive		ctg259	276	617	755	Gene-related
JH042M18r	752	159	T	G	59	68	35	25	0.48	0.48	1	True-positive		ctg205	606	1107	1243	Gene-related
JM022G22r	860	759	G	A	47	59	35	25	0.48	0.48	0.996	True-positive		ctg192	577	1761	1844	Gene-related
JM061C12r	873	210	A	G	62	68	35	25	0.48	0.48	1	True-positive		ctg1193	8	77	175	Gene-related
JM030C03r	573	488	T	C	39	43	35	25	0.48	0.48	0.965	True-positive		ctg98	565	44	120	Gene-related
JH057H11r	807	141	A	T	68	68	35	25	0.48	0.48		True-positive		ctg232	292	1606	1668	Gene-related
JH075L18r	843	146	G	T	68	68	35	25	0.48	0.48	1	True-positive		ctg1455	15	61	167	Gene-related
JH001D21r	845	434	G	A	62	62	35	15	0.53	0.47	1	True-positive		ctg1701	193	1363	1434	Gene-related
JH023B16r	667	164	T	C	57	57	35	15	0.53	0.47	0.996	True-positive		ctg192	577	633	728	Gene-related
JH032P06r	824	53	C	T	57	68	35	15	0.53	0.47	0.935	True-positive		ctg7	1107	70	160	Gene-related
JM009K23r	544	171	A	G	54	57	35	15	0.53	0.47	0.935	True-positive		ctg53	889	3204	3392	Gene-related
JH054E06r	815	229	T	A	62	62	35	15	0.53	0.47		True-positive		ctg915	37	84	192	Gene-related
JH044F19r	815	72	C	A	47	48	35	15	0.53	0.47	0.996	True-positive		ctg139	297	1404	1521	Gene-related
JH045H10r	659	412	T	A	43	62	35	15	0.53	0.47		True-positive		ctg1010	211	921	1058	Gene-related
JM056O11r	806	518	C	G	52	62	35	15	0.53	0.47		True-positive		ctg352	149	1275	1367	Gene-related
JM055H21r	846	404	A	T	52	62	35	15	0.53	0.47		True-positive		ctg309	226	1833	1953	Gene-related
JH022O04r	815	565	C	A	57	59	35	15	0.47	0.47	0.965	True-positive		ctg838	154	122	284	Gene-related
JH025F18r	435	389	T	C	59	59	35	15	0.47	0.47	1	True-positive		ctg943	81	683	801	Gene-related
JM009I20r	725	573	C	T	52	57	35	15	0.47	0.47	1	True-positive		ctg19	67	510	617	Gene-related
JM010O04r	827	483	T	A	68	68	35	15	0.47	0.47		True-positive		ctg70	620	2294	2388	Gene-related
JM013E12r	791	350	T	C	62	62	35	15	0.47	0.47	0.996	True-positive		ctg437	200	1865	1941	Gene-related
JM022G06r	866	537	A	G	45	52	35	15	0.47	0.47	0.965	True-positive						Gene-related
JH045I12r	862	73	T	C	48	57	35	15	0.47	0.47	1	True-positive		ctg207	496	3685	3793	Gene-related
JM062D05r	887	430	T	A	62	62	35	15	0.47	0.47		True-positive		ctg972	41	252	380	Gene-related
JM064K14r	792	507	C	A	62	62	35	15	0.47	0.47	0.988	True-positive		ctg419	383	2324	2400	Gene-related
JM067A18r	796	547	G	A	54	59	35	15	0.47	0.47	0.965	True-positive		ctg65	414	1565	1660	Gene-related
JM030L06r	800	111	G	A	59	68	35	15	0.47	0.47	1	True-positive		ctg579	216	361	507	Gene-related
JM026G04r	880	611	T	A	57	57	35	15	0.47	0.47		True-positive		ctg1306	221	250	380	Gene-related
JH061P09r	822	425	G	A	62	68	35	15	0.47	0.47	1	True-positive		ctg77	916	3829	3920	Gene-related
JM042B20r	332	79	G	C	21	48	35	15	0.47	0.47		True-positive		ctg1105	35	207	278	Gene-related
JM071O02r	653	256	C	T	52	52	35	15	0.47	0.47	0.988	True-positive		ctg127	309	1807	1946	Gene-related
JH021C03r	610	242	T	G	62	62	35	17	0.53	0.47	1	True-positive		ctg48	587	357	510	Gene-related
JH034L03r	693	345	A	G	62	62	35	17	0.53	0.47	0.965	True-positive		ctg88	231	151	300	Gene-related
JH039H24r	816	256	C	A	52	62	35	17	0.53	0.47	1	True-positive		ctg246	199	303	431	Gene-related
JM003F06r	852	349	A	G	62	68	35	17	0.53	0.47	0.935	True-positive		ctg254	306	999	1095	Gene-related
JM004E13r	824	721	G	A	22	47	35	17	0.53	0.47	1	True-positive		ctg30	1809	5825	5937	Gene-related
JH046C12r	877	321	G	T	62	62	35	17	0.53	0.47	1	True-positive		ctg1523	56	294	390	Gene-related
JH066L09r	574	236	A	G	23	41	35	17	0.53	0.47	1	True-positive		ctg51	415	1813	1936	Gene-related
JM029M07r	885	320	G	A	62	68	35	17	0.53	0.47	0.899	True-positive		ctg848	155	71	190	Gene-related
JH055F15r	472	349	C	A	33	47	35	17	0.53	0.47	1	True-positive		ctg437	200	38	135	Gene-related
JH069K07r	836	384	G	T	62	62	35	17	0.53	0.47	1	True-positive						Gene-related
JM042N13r	799	239	C	T	62	68	35	17	0.53	0.47	0.765	True-positive		ctg774	107	317	434	Gene-related
JM052C10r	844	440	G	C	52	59	35	17	0.53	0.47		True-positive		ctg132	122	721	800	Gene-related
JM057M08r	807	662	A	C	48	50	35	17	0.53	0.47	1	True-positive		ctg366	126	560	674	Gene-related
JH016P11r	726	359	G	C	62	62	35	17	0.47	0.47		True-positive		ctg135	187	401	509	Gene-related
JH025K15r	763	638	A	G	43	43	35	17	0.47	0.47	0.915	True-positive		ctg60	583	1799	1880	Gene-related
JH037K10r	919	242	G	T	62	62	35	17	0.47	0.47	1	True-positive		ctg102	352	1649	1757	Gene-related
JM006D06r	897	401	A	G	52	62	35	17	0.47	0.47	1	True-positive		ctg224	262	973	1114	Gene-related
JM006H20r	688	564	A	G	35	42	35	17	0.47	0.47	0.877	True-positive		ctg29	621	927	996	Gene-related
JM047N04r	820	198	A	G	59	59	35	17	0.47	0.47	1	True-positive		ctg52	745	251	319	Gene-related
JM030K08r	879	701	C	A	39	47	35	17	0.47	0.47	0.915	True-positive		ctg97	139	56	159	Gene-related
JH062L14r	850	258	G	C	62	62	35	17	0.47	0.47		True-positive		ctg246	199	298	418	Gene-related
JH056K16r	827	696	T	G	43	57	35	17	0.47	0.47	1	True-positive		ctg277	338	660	787	Gene-related
JM073C23r	828	344	C	T	68	68	35	17	0.47	0.47	1	True-positive						Gene-related
JM076L04r	837	504	G	A	52	59	35	17	0.47	0.47	1	True-positive		ctg419	383	451	525	Gene-related
JH021M22r	840	330	T	C	68	68	35	19	0.53	0.47	1	True-positive		ctg98	565	3029	3144	Gene-related
JH050F22r	818	119	C	G	68	68	35	19	0.53	0.47		True-positive		ctg521	315	613	712	Gene-related
JM009N04r	794	222	A	G	62	68	35	19	0.53	0.47	0.858	True-positive		ctg25	294	231	330	Gene-related
JM010J03r	840	499	G	A	62	62	35	19	0.53	0.47	0.965	True-positive		ctg173	419	2519	2597	Gene-related
JM012A12r	794	498	G	C	43	62	35	19	0.53	0.47		True-positive		ctg1490	17	51	153	Gene-related
JM018F20r	885	403	A	G	62	68	35	19	0.53	0.47	0.935	True-positive						Gene-related
JM061F09r	490	108	C	A	57	57	35	19	0.53	0.47	0.935	True-positive		ctg113	59	212	273	Gene-related
JM079L15r	852	467	T	C	62	62	35	19	0.53	0.47	0.965	True-positive		ctg70	620	2452	2599	Gene-related
JH020N08r	781	508	G	A	57	59	35	19	0.47	0.47	0.988	True-positive		ctg514	58	309	395	Gene-related
JH032M09r	742	483	G	C	52	62	35	19	0.47	0.47		True-positive		ctg1377	83	466	632	Gene-related
JM004K09r	872	206	T	C	62	68	35	19	0.47	0.47	0.988	True-positive		ctg95	143	220	319	Gene-related
JM010H07r	699	224	T	G	52	59	35	19	0.47	0.47	0.976	True-positive		ctg138	335	729	807	Gene-related
JM016H24r	828	313	G	A	62	62	35	19	0.47	0.47	1	True-positive		ctg456	141	445	525	Gene-related
JM059D03r	706	246	G	A	62	62	35	19	0.47	0.47	0.965	True-positive		ctg1716	71	384	489	Gene-related
JM061P16r	848	321	T	C	62	62	35	19	0.47	0.47	1	True-positive		ctg73	681	2306	2393	Gene-related
JM063M05r	780	363	C	T	62	62	35	19	0.47	0.47	0.996	True-positive		ctg3458	51	159	229	Gene-related
JM033O09r	787	236	G	A	62	62	35	19	0.47	0.47	1	True-positive		ctg1313	60	285	425	Gene-related
JM026M15r	452	237	T	G	62	68	35	19	0.47	0.47	0.949	True-positive		ctg979	74	101	201	Gene-related
JH064B16r	772	129	C	T	48	50	35	19	0.47	0.47	1	True-positive		ctg434	327	1022	1158	Gene-related
JH069G12r	765	381	A	G	62	62	35	19	0.47	0.47	0.988	True-positive		ctg17	861	1560	1660	Gene-related
JH070O06r	729	461	G	A	43	62	35	19	0.47	0.47	0.765	True-positive		ctg848	155	498	593	Gene-related
JH073O20r	846	421	A	C	62	62	35	19	0.47	0.47	0.996	True-positive		ctg435	380	2268	2342	Gene-related
JH078H03r	838	109	T	C	57	68	35	19	0.47	0.47	1	True-positive		ctg350	328	614	683	Gene-related
JH076G20r	849	575	A	G	57	62	35	19	0.47	0.47	1	True-positive						Gene-related
JM042N23r	286	209	C	A	57	57	35	19	0.47	0.47	0.988	True-positive		ctg89	340	28	101	Gene-related
JM070O14r	719	175	C	A	62	62	35	19	0.47	0.47	1	True-positive		ctg15	977	559	641	Gene-related
JH003K06r	586	327	G	A	52	62	35	13	0.54	0.46	1	True-positive		ctg98	565	522	602	Gene-related
JH013G03r	844	252	C	T	62	62	35	13	0.54	0.46	1	True-positive		ctg262	62	270	345	Gene-related
JH013D12r	892	71	G	A	48	57	35	13	0.54	0.46	0.899	True-positive		ctg328	190	323	444	Gene-related
JH035C16r	697	561	T	C	32	52	35	13	0.54	0.46	1	True-positive		ctg249	339	1868	2018	Gene-related
JH051J11r	744	379	T	C	62	62	35	13	0.54	0.46	0.965	True-positive		ctg309	226	665	768	Gene-related
JH051D08r	841	203	G	T	62	62	35	13	0.54	0.46	0.965	True-positive		ctg631	128	470	564	Gene-related
JH051J20r	862	532	G	T	52	62	35	13	0.54	0.46	0.899	True-positive		ctg14	235	1304	1408	Gene-related
JM012C02r	869	285	C	A	62	62	35	13	0.54	0.46	1	True-positive		ctg205	606	1489	1593	Gene-related
JM013I20r	786	294	C	T	31	62	35	13	0.54	0.46	0.935	True-positive		ctg7	1107	3314	3404	Gene-related
JM020G13r	795	298	G	C	62	62	35	13	0.54	0.46		True-positive		ctg1701	193	800	867	Gene-related
JH044D13r	839	24	T	C	40	40	35	13	0.54	0.46	1	True-positive		ctg653	114	496	588	Gene-related
JH047M16r	852	285	T	A	62	62	35	13	0.54	0.46		True-positive		ctg465	144	257	380	Gene-related
JM056K15r	818	384	T	C	62	68	35	13	0.54	0.46	0.899	True-positive		ctg738	221	1913	2045	Gene-related
JM026G17r	789	408	A	G	62	62	35	13	0.54	0.46	0.935	True-positive		ctg428	146	916	985	Gene-related
JH069M07r	879	9	C	A	33	50	35	13	0.54	0.46	1	True-positive						Gene-related
JH073J04r	648	268	T	A	62	68	35	13	0.54	0.46		True-positive		ctg24	493	1428	1496	Gene-related
JM070B07r	889	123	T	C	57	68	35	13	0.54	0.46	1	True-positive		ctg358	82	508	630	Gene-related
JM070F22r	800	213	T	G	62	62	35	13	0.54	0.46	0.899	True-positive		ctg1295	21	123	327	Gene-related
JH011F21r	849	349	T	A	62	68	35	13	0.46	0.46		True-positive		ctg125	217	508	620	Gene-related
JH015F18r	762	54	C	T	41	46	35	13	0.46	0.46	0.965	True-positive		ctg151	383	1150	1281	Gene-related
JH024H09r	826	182	A	C	62	68	35	13	0.46	0.46	1	True-positive		ctg29	621	2950	3063	Gene-related
JH034F13r	814	108	A	G	57	57	35	13	0.46	0.46	1	True-positive		ctg53	889	4371	4441	Gene-related
JM006F08r	877	83	A	T	48	57	35	13	0.46	0.46		True-positive		ctg435	380	2685	2758	Gene-related
JM013I18r	848	627	T	A	35	43	35	13	0.46	0.46		True-positive		ctg14	235	224	301	Gene-related
JM018P03r	876	694	T	C	48	57	35	13	0.46	0.46	1	True-positive		ctg801	169	1293	1368	Gene-related
JH044P18r	763	364	T	C	62	68	35	13	0.46	0.46	1	True-positive						Gene-related
JH066K14r	806	616	A	G	43	44	35	13	0.46	0.46	0.9	True-positive						Gene-related
JM063F04r	856	127	C	T	57	57	35	13	0.46	0.46	0.988	True-positive						Gene-related
JH068K23r	829	317	T	C	62	62	35	13	0.46	0.46	0.988	True-positive		ctg298	301	41	166	Gene-related
JM030L16r	769	487	T	C	43	57	35	13	0.46	0.46	1	True-positive		ctg262	62	261	436	Gene-related
JH063N20r	788	21	T	C	42	48	35	13	0.46	0.46	0.988	True-positive		ctg212	377	827	926	Gene-related
JH069A07r	829	660	G	T	28	48	35	13	0.46	0.46	0.899	True-positive						Gene-related
JH074D01r	717	551	T	C	32	43	35	13	0.46	0.46	1	True-positive		ctg500	208	623	689	Gene-related
JH077M14r	841	252	C	T	52	52	35	13	0.46	0.46	1	True-positive		ctg411	199	835	948	Gene-related
JM043D05r	654	369	C	A	62	62	35	13	0.46	0.46	0.685	True-positive		ctg606	83	224	346	Gene-related
JM076H05r	832	199	A	G	62	62	35	13	0.46	0.46	1	True-positive						Gene-related
JM078C14r	891	664	G	A	48	48	35	13	0.46	0.46	0.9	True-positive		ctg23	304	253	343	Gene-related
JM085N23r	826	255	C	T	62	62	35	13	0.46	0.46	1	True-positive		ctg97	139	159	272	Gene-related
JH050D22r	857	494	T	A	62	62	35	24	0.54	0.46		True-positive		ctg13	549	1374	1467	Gene-related
JM030P14r	704	43	G	A	57	59	35	24	0.54	0.46	0.976	True-positive		ctg334	2591	428	543	Gene-related
JH072J06r	628	392	C	T	62	62	35	24	0.54	0.46	0.965	True-positive		ctg1061	187	702	849	Gene-related
JH004D21r	733	237	T	C	68	68	35	24	0.46	0.46	0.996	True-positive		ctg852	73	579	652	Gene-related
JH020H03r	820	275	G	A	62	68	35	24	0.46	0.46	0.965	True-positive						Gene-related
JM047E16r	834	558	A	G	54	59	35	24	0.46	0.46	1	True-positive		ctg620	264	1630	1721	Gene-related
JM064N04r	854	787	G	A	26	43	35	24	0.46	0.46	1	True-positive		ctg3	681	123	215	Gene-related
JH068A14r	931	460	A	C	62	62	35	24	0.46	0.46	0.996	True-positive		ctg39	820	3543	3652	Gene-related
JH062P10r	838	199	A	C	62	62	35	24	0.46	0.46	0.988	True-positive		ctg15	977	2382	2478	Gene-related
JM001N15r	787	288	T	G	62	62	35	11	0.55	0.45	1	True-positive		ctg70	620	214	308	Gene-related
JM012N14r	792	458	C	G	33	43	35	11	0.55	0.45		True-positive		ctg663	126	419	495	Gene-related
JM062P14r	423	222	T	G	54	54	35	11	0.55	0.45	0.965	True-positive		ctg1705	532	324	438	Gene-related
JM064G08r	845	133	T	C	57	57	35	11	0.55	0.45	0.899	True-positive		ctg36	836	2394	2471	Gene-related
JH057C20r	670	532	G	T	59	59	35	11	0.55	0.45	1	True-positive		ctg61	490	1855	1940	Gene-related
JH058M08r	807	428	C	T	35	52	35	11	0.55	0.45	0.996	True-positive						Gene-related
JH072B05r	831	173	A	T	57	68	35	11	0.55	0.45		True-positive		ctg519	140	906	1017	Gene-related
JH007J20r	713	439	G	A	52	52	35	11	0.45	0.45	0.899	True-positive		ctg96	925	4551	4635	Gene-related
JH015M13r	811	692	T	A	41	47	35	11	0.45	0.45		True-positive		ctg575	190	355	461	Gene-related
JH013A03r	832	344	G	T	62	62	35	11	0.45	0.45	0.988	True-positive		ctg138	335	1503	1585	Gene-related
JH025P15r	753	133	A	G	57	57	35	11	0.45	0.45	0.976	True-positive		ctg269	126	125	245	Gene-related
JH037A02r	751	508	A	C	43	52	35	11	0.45	0.45	0.899	True-positive		ctg36	836	1079	1141	Gene-related
JH039M15r	851	154	A	G	57	57	35	11	0.45	0.45	0.976	True-positive		ctg366	126	650	736	Gene-related
JM005J05r	895	598	C	A	52	52	35	11	0.45	0.45	0.935	True-positive		ctg362	514	1568	1654	Gene-related
JM009K23r	544	294	A	G	43	62	35	11	0.45	0.45	0.765	True-positive		ctg53	889	3204	3392	Gene-related
JM023O04r	579	416	G	A	54	59	35	11	0.45	0.45	0.988	True-positive		ctg235	383	1554	1665	Gene-related
JM063A23r	835	415	A	T	62	62	35	11	0.45	0.45		True-positive		ctg314	52	120	222	Gene-related
JM066P09r	844	398	G	A	62	62	35	11	0.45	0.45	0.965	True-positive						Gene-related
JH063J07r	710	463	T	C	33	44	35	11	0.45	0.45	1	True-positive		ctg26	102	523	646	Gene-related
JM079F17r	873	160	A	G	59	59	35	11	0.45	0.45	0.935	True-positive		ctg664	159	488	592	Gene-related
JH018L22r	714	362	G	T	62	68	35	20	0.55	0.45	0.965	True-positive		ctg53	889	5053	5192	Gene-related
JH020C10r	722	145	T	G	57	57	35	20	0.55	0.45	1	True-positive		ctg232	292	452	546	Gene-related
JH032E09r	761	558	A	G	59	62	35	20	0.55	0.45	0.988	True-positive		ctg144	145	496	583	Gene-related
JH043E21r	783	266	C	T	62	62	35	20	0.55	0.45	1	True-positive						Gene-related
JM062C16r	873	142	A	G	68	68	35	20	0.55	0.45	1	True-positive		ctg515	236	1315	1404	Gene-related
JH018B05r	732	32	A	C	50	50	35	20	0.45	0.45	1	True-positive		ctg298	301	406	492	Gene-related
JH020E16r	729	382	A	T	62	62	35	20	0.45	0.45		True-positive		ctg169	131	757	846	Gene-related
JH043I06r	840	367	G	A	62	62	35	20	0.45	0.45	1	True-positive						Gene-related
JH043J02r	874	301	T	C	62	62	35	20	0.45	0.45	1	True-positive		ctg1716	71	185	364	Gene-related
JM010J02r	850	360	G	A	62	62	35	20	0.45	0.45	0.988	True-positive		ctg801	169	1172	1252	Gene-related
JM012C06r	903	188	T	C	62	68	35	20	0.45	0.45	1	True-positive		ctg875	89	34	129	Gene-related
JM016O02r	527	237	T	C	57	57	35	20	0.45	0.45	1	True-positive		ctg259	276	171	245	Gene-related
JM021K13r	781	247	T	C	62	62	35	20	0.45	0.45	0.935	True-positive		ctg349	100	241	326	Gene-related
JM062A10r	827	110	T	A	57	59	35	20	0.45	0.45		True-positive		ctg688	159	929	1036	Gene-related
JM063D22r	856	680	T	C	43	59	35	20	0.45	0.45	1	True-positive		ctg682	70	327	395	Gene-related
JM064H03r	921	530	A	G	52	52	35	20	0.45	0.45	0.765	True-positive		ctg36	836	3340	3456	Gene-related
JH067C21r	805	116	T	C	35	57	35	20	0.45	0.45	1	True-positive		ctg517	298	582	648	Gene-related
JH059L23r	803	265	C	G	62	62	35	20	0.45	0.45		True-positive		ctg155	152	35	145	Gene-related
JM052E19r	823	96	C	G	57	57	35	20	0.45	0.45		True-positive		ctg1678	36	103	206	Gene-related
JM078F20r	916	377	T	C	62	68	35	20	0.45	0.45	0.877	True-positive		ctg234	427	997	1137	Gene-related
JM008I21r	829	536	T	G	57	57	35	22	0.55	0.45	0.935	True-positive		ctg191	392	1981	2084	Gene-related
JM039M21r	807	506	A	G	59	59	35	22	0.55	0.45	1	True-positive		ctg309	226	1420	1586	Gene-related
JM043G11r	748	115	A	G	57	68	35	22	0.55	0.45	1	True-positive		ctg232	292	1443	1552	Gene-related
JH017D06r	704	129	C	T	52	52	35	22	0.45	0.45	1	True-positive		ctg310	195	813	901	Gene-related
JH007B02r	744	295	T	G	52	62	35	22	0.45	0.45	1	True-positive						Gene-related
JH025F24r	751	540	T	C	43	43	35	22	0.45	0.45	1	True-positive		ctg6	707	2972	3073	Gene-related
JH033J19r	831	373	A	G	62	68	35	22	0.45	0.45	1	True-positive		ctg10	136	604	692	Gene-related
JH031H21r	831	536	T	C	39	62	35	22	0.45	0.45	0.965	True-positive		ctg362	514	1837	1914	Gene-related
JH037M05r	818	213	T	G	62	68	35	22	0.45	0.45	1	True-positive		ctg22	425	892	995	Gene-related
JM010P05r	788	390	T	C	62	62	35	22	0.45	0.45	1	True-positive		ctg2137	73	437	533	Gene-related
JM012K16r	892	264	C	T	59	59	35	22	0.45	0.45	1	True-positive		ctg281	112	915	1015	Gene-related
JM023H20r	877	287	A	G	62	62	35	22	0.45	0.45	0.988	True-positive		ctg204	239	561	650	Gene-related
JM060O05r	775	236	C	G	62	62	35	22	0.45	0.45		True-positive		ctg523	110	462	528	Gene-related
JM061H16r	888	677	C	T	47	48	35	22	0.45	0.45	1	True-positive		ctg76	132	667	731	Gene-related
JH062P18r	792	507	C	A	54	54	35	22	0.45	0.45	1	True-positive		ctg664	159	184	280	Gene-related
JH069C05r	865	158	G	C	59	68	35	22	0.45	0.45		True-positive						Gene-related
JH073B24r	645	248	A	G	52	57	35	22	0.45	0.45	0.949	True-positive		ctg249	339	1634	1768	Gene-related
JH075D13r	780	284	G	A	62	62	35	22	0.45	0.45	0.877	True-positive		ctg180	136	534	634	Gene-related
JH001K04r	758	73	A	C	68	68	35	9	0.56	0.44	1	True-positive		ctg200	172	693	807	Gene-related
JH016M22r	673	119	G	A	59	68	35	9	0.56	0.44	0.988	True-positive		ctg133	208	0	175	Gene-related
JH031J15r	571	161	G	C	57	68	35	9	0.56	0.44		True-positive						Gene-related
JH040F08r	727	300	C	T	62	62	35	9	0.56	0.44	0.858	True-positive		ctg232	292	91	242	Gene-related
JH041B07r	762	383	A	T	54	54	35	9	0.56	0.44		True-positive		ctg491	88	141	294	Gene-related
JH043B04r	786	455	T	C	68	68	35	9	0.56	0.44	1	True-positive		ctg350	328	899	1028	Gene-related
JH054E08r	863	444	C	A	62	62	35	9	0.56	0.44	1	True-positive		ctg929	43	194	304	Gene-related
JH046C17r	812	160	G	A	54	54	35	9	0.56	0.44	1	True-positive		ctg1	342	1726	1824	Gene-related
JM028J10r	895	407	C	T	62	68	35	9	0.56	0.44	0.714	True-positive		ctg1490	17	14	78	Gene-related
JH069M11r	760	177	C	T	59	68	35	9	0.56	0.44	1	True-positive						Gene-related
JH078J23r	774	481	A	G	57	62	35	9	0.56	0.44	1	True-positive		ctg766	143	340	466	Gene-related
JM057C17r	857	613	C	T	54	54	35	9	0.56	0.44	1	True-positive		ctg1146	57	199	299	Gene-related
JM078E10r	902	464	A	T	62	62	35	9	0.56	0.44		True-positive		ctg80	506	581	682	Gene-related
JH018F15r	692	232	G	A	62	68	35	9	0.44	0.44	0.965	True-positive		ctg906	259	1892	1960	Gene-related
JH019P12r	699	409	C	G	68	68	35	9	0.44	0.44		True-positive		ctg73	681	1229	1321	Gene-related
JH021G13r	537	64	T	C	43	54	35	9	0.44	0.44	0.965	True-positive		ctg31	372	1313	1381	Gene-related
JH023K09r	591	319	A	T	43	62	35	9	0.44	0.44		True-positive		ctg207	496	2488	2641	Gene-related
JH025K08r	823	280	A	C	62	68	35	9	0.44	0.44	0.996	True-positive		ctg177	260	211	339	Gene-related
JH035K24r	840	293	T	A	52	62	35	9	0.44	0.44		True-positive		ctg177	260	1126	1248	Gene-related
JH051P09r	764	605	G	A	43	43	35	9	0.44	0.44	0.899	True-positive						Gene-related
JH050I15r	871	77	C	T	57	57	35	9	0.44	0.44	1	True-positive		ctg3535	22	5	132	Gene-related
JM001B03r	305	190	C	G	37	43	35	9	0.44	0.44		True-positive		ctg698	72	512	611	Gene-related
JM001D22r	753	235	G	A	52	52	35	9	0.44	0.44	1	True-positive						Gene-related
JM010K06r	718	114	A	G	57	59	35	9	0.44	0.44	0.935	True-positive		ctg29	621	2554	2634	Gene-related
JM010D14r	809	210	T	A	57	57	35	9	0.44	0.44		True-positive		ctg153	175	1642	1702	Gene-related
JM019O08r	783	682	G	A	41	41	35	9	0.44	0.44	0.899	True-positive		ctg435	380	1031	1133	Gene-related
JM047P07r	795	468	A	G	59	59	35	9	0.44	0.44	0.935	True-positive		ctg53	889	4867	4982	Gene-related
JH044P12r	846	495	T	C	35	50	35	9	0.44	0.44	0.858	True-positive		ctg80	506	1690	1792	Gene-related
JM056N22r	473	405	A	G	57	59	35	9	0.44	0.44	1	True-positive		ctg249	339	166	277	Gene-related
JM058B10r	812	74	G	T	54	57	35	9	0.44	0.44	0.41	True-positive		ctg208	463	460	535	Gene-related
JM032I04r	711	475	C	A	57	62	35	9	0.44	0.44	0.965	True-positive		ctg2137	73	137	312	Gene-related
JM064L04r	817	465	G	C	57	62	35	9	0.44	0.44		True-positive		ctg34	557	3387	3490	Gene-related
JH067K19r	750	236	C	T	52	52	35	9	0.44	0.44	0.935	True-positive		ctg324	148	1187	1257	Gene-related
JH056A21r	810	326	G	A	62	62	35	9	0.44	0.44	0.965	True-positive		ctg135	187	1091	1169	Gene-related
JH070A11r	804	125	A	T	57	57	35	9	0.44	0.44		True-positive		ctg895	99	468	558	Gene-related
JH077I07r	790	552	T	G	57	57	35	9	0.44	0.44	0.765	True-positive		ctg944	67	0	91	Gene-related
JM055C10r	813	87	G	A	57	57	35	9	0.44	0.44	0.899	True-positive		ctg205	606	1615	1692	Gene-related
JM057M08r	807	127	T	A	43	57	35	9	0.44	0.44		True-positive		ctg366	126	560	674	Gene-related
JM057N08r	712	116	C	T	43	47	35	9	0.44	0.44	0.965	True-positive		ctg450	161	405	524	Gene-related
JH039K24r	758	380	C	A	62	62	35	16	0.56	0.44	1	True-positive		ctg323	142	183	318	Gene-related
JM046O07r	761	248	A	G	62	62	35	16	0.56	0.44	1	True-positive		ctg379	113	271	352	Gene-related
JH074N12r	759	401	A	G	62	68	35	16	0.56	0.44	0.988	True-positive		ctg1483	75	464	541	Gene-related
JH021B09r	689	550	T	A	57	59	35	16	0.44	0.44		True-positive		ctg425	175	1010	1149	Gene-related
JH028G12r	819	294	C	T	68	68	35	16	0.44	0.44	0.988	True-positive						Gene-related
JM012C14r	883	665	G	T	46	48	35	16	0.44	0.44	0.988	True-positive		ctg193	181	1100	1198	Gene-related
JM016L19r	814	653	A	G	54	57	35	16	0.44	0.44	1	True-positive		ctg1015	105	327	407	Gene-related
JM085K15r	800	455	G	T	62	62	35	16	0.44	0.44	0.662	True-positive		ctg15	977	502	572	Gene-related
JM005H20r	881	634	T	C	48	59	35	18	0.56	0.44	0.935	True-positive		ctg67	375	2312	2382	Gene-related
JM008N09r	407	344	A	C	68	68	35	18	0.56	0.44	1	True-positive		ctg979	74	17	147	Gene-related
JM008J10r	848	281	A	T	62	62	35	18	0.56	0.44		True-positive		ctg873	104	168	268	Gene-related
JH054O10r	735	327	C	T	62	62	35	18	0.56	0.44	0.899	True-positive		ctg456	141	665	761	Gene-related
JM058P12r	805	58	G	A	57	68	35	18	0.56	0.44	1	True-positive		ctg127	309	254	375	Gene-related
JH057N12r	805	121	T	C	68	68	35	18	0.56	0.44	0.996	True-positive		ctg350	328	143	197	Gene-related
JH055A20r	802	145	A	G	68	68	35	18	0.56	0.44	0.935	True-positive		ctg1670	18	12	118	Gene-related
JM040G17r	862	425	T	C	62	68	35	18	0.56	0.44	0.988	True-positive		ctg288	329	734	849	Gene-related
JM043E15r	797	335	C	T	62	68	35	18	0.56	0.44	1	True-positive		ctg315	225	0	77	Gene-related
JM055D24r	876	482	A	C	52	62	35	18	0.56	0.44	1	True-positive		ctg22	425	1419	1505	Gene-related
JH007O16r	597	515	G	A	26	43	35	18	0.44	0.44	0.858	True-positive		ctg962	88	514	610	Gene-related
JH028M20r	314	160	C	A	47	47	35	18	0.44	0.44	1	True-positive		ctg893	150	199	326	Gene-related
JH029C04r	743	40	G	A	47	47	35	18	0.44	0.44	0.976	True-positive		ctg283	128	298	391	Gene-related
JH030H02r	897	208	G	A	62	62	35	18	0.44	0.44	1	True-positive		ctg331	242	1008	1098	Gene-related
JM013O10r	773	672	C	A	39	43	35	18	0.44	0.44	0.858	True-positive		ctg465	144	864	955	Gene-related
JM023C14r	784	295	A	T	62	62	35	18	0.44	0.44		True-positive		ctg65	414	1452	1573	Gene-related
JH047E21r	807	414	G	A	62	62	35	18	0.44	0.44	0.996	True-positive		ctg102	352	114	192	Gene-related
JM056M05r	810	535	T	C	62	62	35	18	0.44	0.44	1	True-positive		ctg71	341	2208	2317	Gene-related
JM065D05r	862	103	G	A	52	52	35	18	0.44	0.44	0.965	True-positive		ctg271	98	696	847	Gene-related
JM042F05r	704	384	T	C	62	62	35	18	0.44	0.44	0.988	True-positive		ctg10	136	447	561	Gene-related
JM021C05r	798	652	C	T	48	48	35	25	0.56	0.44	1	True-positive		ctg252	110	133	218	Gene-related
JH014A23r	802	756	G	C	43	48	35	25	0.44	0.44		True-positive		ctg1658	23	57	165	Gene-related
JH007M06r	792	195	G	C	62	62	35	25	0.44	0.44		True-positive						Gene-related
JH004O03r	713	89	G	C	23	43	35	25	0.44	0.44		True-positive		ctg244	233	571	719	Gene-related
JH031K10r	708	487	T	A	39	44	35	25	0.44	0.44		True-positive		ctg201	149	961	1077	Gene-related
JH039F23r	814	206	G	C	52	52	35	25	0.44	0.44		True-positive		ctg283	128	440	531	Gene-related
JM003P15r	828	302	A	G	52	62	35	25	0.44	0.44	1	True-positive		ctg664	159	548	632	Gene-related
JH054A10r	813	552	A	G	48	48	35	25	0.44	0.44	0.935	True-positive		ctg852	73	564	645	Gene-related
JM021C02r	886	98	G	A	44	57	35	25	0.44	0.44	0.988	True-positive		ctg350	328	2264	2358	Gene-related
JM024G19r	855	84	T	C	43	52	35	25	0.44	0.44	1	True-positive		ctg30	1809	8602	8672	Gene-related
JM032F20r	799	80	G	C	57	57	35	25	0.44	0.44		True-positive		ctg151	383	1155	1370	Gene-related
JH063B21r	822	275	A	G	52	62	35	25	0.44	0.44	0.988	True-positive		ctg423	118	190	279	Gene-related
JH055D22r	851	171	A	G	57	57	35	25	0.44	0.44	1	True-positive		ctg24	493	1311	1434	Gene-related
JH056K12r	834	361	C	T	62	62	35	14	0.57	0.43	1	True-positive		ctg177	260	213	360	Gene-related
JH070O17r	861	462	T	A	62	68	35	14	0.57	0.43		True-positive		ctg690	82	90	170	Gene-related
JM057K09r	625	245	A	T	57	68	35	14	0.57	0.43		True-positive		ctg664	159	1142	1212	Gene-related
JM070M06r	754	238	G	A	62	62	35	14	0.57	0.43	0.996	True-positive						Gene-related
JH014N02r	817	68	G	A	57	57	35	14	0.43	0.43	0.965	True-positive		ctg246	199	816	903	Gene-related
JH011I04r	875	491	G	A	68	68	35	14	0.43	0.43	1	True-positive		ctg347	285	1321	1412	Gene-related
JH024F08r	798	487	G	C	62	62	35	14	0.43	0.43		True-positive		ctg25	294	316	429	Gene-related
JH051C15r	419	144	A	G	57	59	35	14	0.43	0.43	0.988	True-positive						Gene-related
JM013I03r	854	574	T	A	57	59	35	14	0.43	0.43		True-positive		ctg243	269	749	887	Gene-related
JM018P16r	898	334	G	A	68	68	35	14	0.43	0.43	0.965	True-positive		ctg362	514	1406	1476	Gene-related
JH066K19r	793	208	T	A	52	59	35	14	0.43	0.43		True-positive		ctg34	557	10	116	Gene-related
JM062K08r	671	51	C	G	47	47	35	14	0.43	0.43		True-positive		ctg437	200	100	226	Gene-related
JM062A10r	827	608	C	A	36	48	35	14	0.43	0.43	0.965	True-positive		ctg688	159	929	1036	Gene-related
JM067O19r	763	27	C	A	34	59	35	14	0.43	0.43	0.1	True-positive		ctg366	126	551	655	Gene-related
JM067O19r	763	268	G	A	62	68	35	14	0.43	0.43	0.858	True-positive		ctg366	126	551	655	Gene-related
JM067L06r	854	119	C	T	57	59	35	14	0.43	0.43	0.965	True-positive		ctg813	128	547	648	Gene-related
JH067C01r	627	409	T	C	62	62	35	14	0.43	0.43	0.813	True-positive		ctg9	958	3052	3136	Gene-related
JH057P16r	742	238	C	T	59	59	35	14	0.43	0.43	0.858	True-positive		ctg237	201	1694	1793	Gene-related
JH073O13r	789	36	T	A	53	53	35	14	0.43	0.43		True-positive		ctg205	606	3235	3316	Gene-related
JH061A22r	688	132	C	T	57	57	35	14	0.43	0.43	1	True-positive		ctg1061	187	1355	1510	Gene-related
JH061N08r	807	566	T	C	57	59	35	14	0.43	0.43	0.988	True-positive		ctg180	136	920	1012	Gene-related
JM054P09r	847	496	T	G	52	57	35	14	0.43	0.43	0.965	True-positive		ctg1513	16	36	122	Gene-related
JH015J11r	712	204	A	G	52	52	35	21	0.57	0.43	0.996	True-positive		ctg31	372	1780	1934	Gene-related
JH030L12r	889	130	T	A	57	59	35	21	0.57	0.43		True-positive		ctg555	64	475	572	Gene-related
JH043F23r	753	402	A	T	62	62	35	21	0.57	0.43		True-positive		ctg53	889	2019	2146	Gene-related
JH005K08r	786	486	T	G	39	62	35	21	0.43	0.43	1	True-positive		ctg29	621	1151	1234	Gene-related
JH004E10r	759	491	T	C	57	57	35	21	0.43	0.43	1	True-positive		ctg1191	126	426	526	Gene-related
JH025G10r	787	81	T	C	68	68	35	21	0.43	0.43	0.965	True-positive		ctg317	176	139	247	Gene-related
JH031E24r	688	82	G	A	48	57	35	21	0.43	0.43	0.965	True-positive		ctg152	536	2008	2109	Gene-related
JH036K04r	700	147	T	C	57	59	35	21	0.43	0.43	1	True-positive		ctg1156	140	450	604	Gene-related
JM005I19r	868	173	A	C	62	68	35	21	0.43	0.43	0.858	True-positive		ctg485	115	191	265	Gene-related
JM016C17r	823	449	T	C	52	62	35	21	0.43	0.43	0.988	True-positive		ctg515	236	386	512	Gene-related
JM018E22r	880	509	T	C	57	59	35	21	0.43	0.43	0.899	True-positive		ctg1705	532	283	338	Gene-related
JM066F23r	845	193	C	T	62	62	35	21	0.43	0.43	0.976	True-positive		ctg235	383	1313	1408	Gene-related
JH073L16r	826	304	G	A	62	62	35	21	0.43	0.43	1	True-positive		ctg243	269	792	905	Gene-related
JH076P10r	759	393	C	A	52	62	35	21	0.43	0.43	0.988	True-positive		ctg208	463	2302	2424	Gene-related
JH020L13r	761	69	A	G	68	68	35	23	0.57	0.43	1	True-positive						Gene-related
JH035F14r	935	146	A	T	68	68	35	23	0.57	0.43		True-positive		ctg499	36	267	426	Gene-related
JM032G04r	848	614	C	T	43	46	35	23	0.57	0.43	1	True-positive		ctg374	176	660	730	Gene-related
JH067G16r	568	314	A	G	52	62	35	23	0.57	0.43	0.996	True-positive		ctg153	175	88	191	Gene-related
JH078D01r	851	238	T	G	31	44	35	23	0.57	0.43	1	True-positive		ctg208	463	2829	2931	Gene-related
JH009G01r	807	288	T	C	62	62	35	23	0.43	0.43	1	True-positive		ctg978	57	33	146	Gene-related
JH035F23r	778	607	C	T	37	52	35	23	0.43	0.43	0.935	True-positive		ctg702	222	428	539	Gene-related
JH050E23r	825	52	T	C	43	68	35	23	0.43	0.43	0.996	True-positive		ctg1869	9	0	68	Gene-related
JM005H05r	917	737	G	A	39	47	35	23	0.43	0.43	1	True-positive		ctg73	681	2261	2369	Gene-related
JM022O11r	830	360	A	G	62	68	35	23	0.43	0.43	0.935	True-positive		ctg242	247	1439	1522	Gene-related
JH073J04r	648	364	T	C	68	68	35	23	0.43	0.43	1	True-positive		ctg24	493	1428	1496	Gene-related
JH076L23r	830	522	A	G	59	59	35	23	0.43	0.43	0.935	True-positive		ctg19	67	589	703	Gene-related
JM039F14r	800	435	C	T	62	62	35	23	0.43	0.43	1	True-positive		ctg414	95	705	797	Gene-related
JM045F11r	408	126	T	A	59	68	35	23	0.43	0.43		True-positive		ctg348	176	423	500	Gene-related
JM052K24r	547	243	G	A	45	45	35	23	0.43	0.43	0.965	True-positive		ctg246	199	331	461	Gene-related
JM085M09r	553	75	G	A	50	50	35	23	0.43	0.43	1	True-positive		ctg1015	105	139	231	Gene-related
JH021F04r	795	237	T	C	57	59	35	12	0.58	0.42	0.996	True-positive		ctg1216	81	95	172	Gene-related
JH031K10r	708	249	A	G	52	62	35	12	0.58	0.42	0.988	True-positive		ctg201	149	961	1077	Gene-related
JH034F12r	745	635	A	G	42	43	35	12	0.58	0.42	1	True-positive						Gene-related
JH060M21r	809	470	C	T	59	59	35	12	0.58	0.42	0.988	True-positive		ctg342	222	1793	1874	Gene-related
JH076D17r	880	408	T	C	62	68	35	12	0.58	0.42	0.935	True-positive		ctg906	259	1388	1457	Gene-related
JM043M10r	687	472	G	C	54	59	35	12	0.58	0.42		True-positive		ctg40	550	1029	1105	Gene-related
JM070P12r	798	424	A	C	52	52	35	12	0.58	0.42	0.609	True-positive		ctg78	324	928	1077	Gene-related
JH006N23r	416	157	A	G	52	52	35	12	0.42	0.42	0.787	True-positive		ctg425	175	1297	1418	Gene-related
JH016N05r	701	575	G	A	54	54	35	12	0.42	0.42	1	True-positive		ctg309	226	1438	1561	Gene-related
JH020F17r	796	456	T	C	62	62	35	12	0.42	0.42	0.988	True-positive		ctg420	125	700	788	Gene-related
JH021L05r	562	465	A	T	54	68	35	12	0.42	0.42		True-positive		ctg362	514	2971	3067	Gene-related
JH030G04r	698	387	A	C	62	62	35	12	0.42	0.42	1	True-positive		ctg157	278	11	107	Gene-related
JH033L03r	772	254	T	C	59	59	35	12	0.42	0.42	0.809	True-positive		ctg1598	158	623	792	Gene-related
JH037G24r	877	556	A	G	43	52	35	12	0.42	0.42	1	True-positive		ctg739	44	143	226	Gene-related
JM017D10r	835	468	G	A	62	62	35	12	0.42	0.42	0.813	True-positive		ctg311	39	0	67	Gene-related
JH046G10r	831	112	A	C	48	50	35	12	0.42	0.42	0.935	True-positive		ctg550	141	68	183	Gene-related
JM056E08r	852	161	A	C	57	68	35	12	0.42	0.42	0.899	True-positive		ctg3666	222	552	678	Gene-related
JM032H01r	864	281	T	C	31	62	35	12	0.42	0.42	0.996	True-positive		ctg61	490	128	222	Gene-related
JM032F20r	799	286	A	G	68	68	35	12	0.42	0.42	1	True-positive		ctg151	383	1155	1370	Gene-related
JM066J12r	442	97	T	G	57	57	35	12	0.42	0.42	0.976	True-positive		ctg277	338	1466	1580	Gene-related
JH057D16r	781	457	C	A	62	62	35	12	0.42	0.42	0.965	True-positive						Gene-related
JM026A16r	786	581	G	A	41	54	35	12	0.42	0.42	0.899	True-positive		ctg213	132	254	330	Gene-related
JM026K24r	764	294	G	A	62	68	35	12	0.42	0.42	1	True-positive		ctg579	216	839	953	Gene-related
JH078P13r	748	237	A	G	62	62	35	12	0.42	0.42	0.996	True-positive		ctg162	89	360	477	Gene-related
JM042F09r	613	424	C	T	57	57	35	12	0.42	0.42	0.858	True-positive		ctg207	496	418	466	Gene-related
JM078C22r	809	184	A	G	52	62	35	12	0.42	0.42		True-positive		ctg428	146	134	224	Gene-related
JH041G05r	793	300	C	G	62	62	35	19	0.58	0.42		True-positive						Gene-related
JM073M02r	676	409	A	T	62	62	35	19	0.58	0.42		True-positive		ctg135	187	166	261	Gene-related
JM054I19r	840	375	A	G	52	62	35	19	0.58	0.42	1	True-positive		ctg259	276	314	413	Gene-related
JM085P11r	861	265	G	A	62	62	35	19	0.58	0.42	0.996	True-positive		ctg60	583	728	846	Gene-related
JH012F24r	813	476	G	A	62	62	35	19	0.42	0.42	1	True-positive		ctg462	32	0	99	Gene-related
JH051A17r	637	351	T	C	43	62	35	19	0.42	0.42	0.868	True-positive						Gene-related
JM013I06r	879	190	T	C	68	68	35	19	0.42	0.42	0.996	True-positive		ctg734	141	1159	1245	Gene-related
JM022L17r	811	241	A	T	62	62	35	19	0.42	0.42		True-positive		ctg576	135	430	515	Gene-related
JM021H04r	879	321	C	A	62	62	35	19	0.42	0.42	0.965	True-positive		ctg4	574	1627	1717	Gene-related
JM046D13r	874	666	A	G	48	54	35	19	0.42	0.42	0.935	True-positive		ctg138	335	66	138	Gene-related
JH047C04r	710	407	T	C	52	62	35	19	0.42	0.42	1	True-positive		ctg3396	88	235	312	Gene-related
JM061F21r	827	376	C	T	62	62	35	19	0.42	0.42	0.988	True-positive		ctg246	199	757	829	Gene-related
JM066B21r	845	294	T	C	68	68	35	19	0.42	0.42	1	True-positive		ctg621	205	108	197	Gene-related
JH068G12r	884	393	A	G	62	62	35	19	0.42	0.42	1	True-positive		ctg838	154	709	825	Gene-related
JM031D23r	681	354	G	C	62	62	35	19	0.42	0.42		True-positive		ctg663	126	447	577	Gene-related
JH063O20r	818	241	T	G	62	62	35	19	0.42	0.42	1	True-positive		ctg14	235	1088	1192	Gene-related
JH055H08r	796	256	C	A	62	62	35	19	0.42	0.42	1	True-positive		ctg447	179	482	604	Gene-related
JM039I01r	871	530	C	T	57	57	35	19	0.42	0.42	0.765	True-positive		ctg96	925	4181	4285	Gene-related
JM054M23r	744	406	C	A	62	62	35	19	0.42	0.42	0.988	True-positive						Gene-related
JM055N09r	750	303	T	G	52	62	35	19	0.42	0.42	0.976	True-positive		ctg667	108	169	260	Gene-related
JM057A06r	717	383	A	C	52	62	35	19	0.42	0.42	0.935	True-positive		ctg82	625	342	428	Gene-related
JH066C10r	878	157	T	C	57	59	35	24	0.58	0.42	1	True-positive						Gene-related
JH018J04r	740	496	G	A	38	42	35	24	0.42	0.42	0.988	True-positive		ctg115	143	285	371	Gene-related
JH003K09r	571	274	C	T	68	68	35	24	0.42	0.42	0.976	True-positive		ctg155	152	523	609	Gene-related
JM009F06r	887	126	G	A	48	48	35	24	0.42	0.42	1	True-positive		ctg124	160	605	725	Gene-related
JM018I06r	892	231	T	C	62	62	35	24	0.42	0.42	1	True-positive		ctg240	52	220	324	Gene-related
JM022H20r	858	628	G	A	39	48	35	24	0.42	0.42	1	True-positive		ctg63	209	2294	2385	Gene-related
JH055A14r	882	330	C	T	68	68	35	24	0.42	0.42	0.935	True-positive		ctg698	72	504	586	Gene-related
JM040K05r	634	437	C	T	57	62	35	24	0.42	0.42	1	True-positive		ctg27	1139	630	728	Gene-related
JM045I20r	874	203	T	C	68	68	35	24	0.42	0.42	0.988	True-positive		ctg888	275	881	977	Gene-related
JH009E04r	862	165	T	C	54	57	35	17	0.59	0.41	1	True-positive						Gene-related
JM014A15r	348	238	A	C	39	43	35	17	0.59	0.41	1	True-positive		ctg423	118	330	413	Gene-related
JM062M09r	764	622	G	A	44	57	35	17	0.59	0.41	1	True-positive						Gene-related
JM033E15r	836	361	G	A	62	68	35	17	0.59	0.41	1	True-positive		ctg631	128	489	590	Gene-related
JM027P19r	847	221	T	C	62	62	35	17	0.59	0.41	0.965	True-positive		ctg1454	102	528	623	Gene-related
JM026O03r	531	347	T	A	62	68	35	17	0.59	0.41		True-positive		ctg227	742	2898	3004	Gene-related
JH075F12r	876	228	T	A	68	68	35	17	0.59	0.41		True-positive		ctg621	205	411	544	Gene-related
JM045E10r	553	172	G	A	45	57	35	17	0.59	0.41	1	True-positive		ctg419	383	2629	2743	Gene-related
JH002I19r	825	462	C	A	52	62	35	17	0.41	0.41	0.988	True-positive		ctg500	208	603	689	Gene-related
JH004H07r	682	158	G	A	52	52	35	17	0.41	0.41	0.988	True-positive		ctg518	154	458	532	Gene-related
JH004F22r	606	131	G	A	54	57	35	17	0.41	0.41	0.915	True-positive		ctg664	159	632	726	Gene-related
JH012N06r	875	305	T	A	62	62	35	17	0.41	0.41		True-positive		ctg763	51	265	340	Gene-related
JH015L15r	812	247	T	C	62	68	35	17	0.41	0.41	1	True-positive		ctg150	251	1588	1730	Gene-related
JH016I06r	837	223	G	A	32	43	35	17	0.41	0.41	0.858	True-positive		ctg664	159	1069	1151	Gene-related
JH023A19r	585	111	A	G	54	57	35	17	0.41	0.41	1	True-positive		ctg685	94	153	279	Gene-related
JH029K08r	804	219	T	G	62	62	35	17	0.41	0.41	1	True-positive		ctg1313	60	357	455	Gene-related
JH033O18r	816	169	C	T	57	57	35	17	0.41	0.41	0.915	True-positive		ctg65	414	1423	1509	Gene-related
JH036A03r	752	437	C	T	62	62	35	17	0.41	0.41	1	True-positive		ctg238	67	502	643	Gene-related
JM005G01r	843	601	A	G	37	57	35	17	0.41	0.41	1	True-positive		ctg224	262	1689	1823	Gene-related
JM010P03r	738	301	C	G	52	52	35	17	0.41	0.41		True-positive						Gene-related
JH045I24r	771	251	C	A	62	62	35	17	0.41	0.41	1	True-positive						Gene-related
JH045H12r	812	193	A	C	52	62	35	17	0.41	0.41	1	True-positive		ctg14	235	1007	1129	Gene-related
JM032J01r	859	206	A	C	45	62	35	17	0.41	0.41	1	True-positive		ctg82	625	1092	1199	Gene-related
JM067D04r	869	240	T	C	62	62	35	17	0.41	0.41	0.899	True-positive		ctg1598	158	646	770	Gene-related
JM031A14r	847	499	C	T	28	42	35	17	0.41	0.41	1	True-positive		ctg191	392	3314	3426	Gene-related
JM026P03r	830	74	C	T	54	57	35	17	0.41	0.41	1	True-positive		ctg232	292	778	864	Gene-related
JH078I10r	807	210	G	A	68	68	35	17	0.41	0.41	1	True-positive		ctg428	146	80	182	Gene-related
JM042F06r	527	78	A	G	57	57	35	17	0.41	0.41	0.996	True-positive		ctg15	977	946	1072	Gene-related
JM057H16r	614	223	C	T	45	57	35	17	0.41	0.41	0.899	True-positive		ctg3666	222	622	743	Gene-related
JM076M13r	839	152	T	A	68	68	35	17	0.41	0.41		True-positive		ctg353	99	298	414	Gene-related
JH038B23r	757	205	C	T	68	68	35	22	0.59	0.41	1	True-positive		ctg173	419	1779	1869	Gene-related
JM064J03r	908	154	C	T	52	52	35	22	0.59	0.41	0.858	True-positive		ctg4	574	166	259	Gene-related
JH074M06r	835	383	G	A	62	62	35	22	0.59	0.41	1	True-positive						Gene-related
JM057J20r	817	600	T	C	52	52	35	22	0.59	0.41	1	True-positive		ctg869	58	235	336	Gene-related
JH010H06r	854	50	T	C	43	68	35	22	0.41	0.41	0.965	True-positive		ctg237	201	593	707	Gene-related
JH012E22r	827	198	T	C	68	68	35	22	0.41	0.41	1	True-positive						Gene-related
JH016G02r	621	138	A	G	57	68	35	22	0.41	0.41	0.915	True-positive						Gene-related
JH020I07r	709	483	C	A	43	43	35	22	0.41	0.41	1	True-positive		ctg25	294	207	325	Gene-related
JH031E04r	787	592	C	G	35	52	35	22	0.41	0.41		True-positive		ctg227	742	3291	3381	Gene-related
JH031B06r	714	57	A	G	57	57	35	22	0.41	0.41	0.899	True-positive		ctg53	889	1089	1214	Gene-related
JH041G24r	629	154	C	A	57	57	35	22	0.41	0.41	1	True-positive		ctg28	191	973	1059	Gene-related
JH039M23r	817	413	T	C	52	62	35	22	0.41	0.41	0.899	True-positive		ctg408	157	802	901	Gene-related
JM005D12r	848	591	G	C	40	57	35	22	0.41	0.41		True-positive		ctg1701	193	1205	1307	Gene-related
JM033H03r	862	402	A	G	68	68	35	22	0.41	0.41	0.813	True-positive		ctg1015	105	647	738	Gene-related
JM062C09r	820	189	C	G	52	52	35	22	0.41	0.41		True-positive		ctg581	126	838	945	Gene-related
JH057I18r	766	400	A	C	62	62	35	22	0.41	0.41	0.976	True-positive		ctg408	157	1309	1363	Gene-related
JH074A01r	581	416	T	C	26	42	35	22	0.41	0.41	0.988	True-positive		ctg69	39	190	293	Gene-related
JH076M06r	829	238	T	G	62	62	35	22	0.41	0.41	0.976	True-positive		ctg583	180	1110	1207	Gene-related
JM043D05r	654	183	G	T	62	62	35	22	0.41	0.41	0.976	True-positive		ctg606	83	224	346	Gene-related
JH008C15r	810	279	A	T	62	62	35	5	0.6	0.4		True-positive		ctg24	493	1272	1374	Gene-related
JH011D10r	844	284	C	A	52	52	35	5	0.6	0.4	0.899	True-positive		ctg235	383	1660	1747	Gene-related
JH011J04r	847	159	T	A	68	68	35	5	0.6	0.4		True-positive		ctg978	57	280	395	Gene-related
JH012A18r	815	349	G	A	62	62	35	5	0.6	0.4	0.765	True-positive		ctg24	493	1055	1189	Gene-related
JH013L03r	788	585	G	A	37	57	35	5	0.6	0.4	0.965	True-positive		ctg579	216	1005	1090	Gene-related
JH023C09r	724	313	C	A	43	62	35	5	0.6	0.4	0.643	True-positive		ctg3396	88	935	1059	Gene-related
JH043F19r	778	261	C	G	62	62	35	5	0.6	0.4		True-positive		ctg477	212	706	793	Gene-related
JH051G21r	766	476	G	T	43	62	35	5	0.6	0.4	1	True-positive						Gene-related
JM009O13r	720	349	T	C	57	62	35	5	0.6	0.4	1	True-positive		ctg212	377	1747	1845	Gene-related
JH054I03r	858	643	A	G	57	57	35	5	0.6	0.4	0.813	True-positive		ctg581	126	1111	1187	Gene-related
JM012C17r	694	326	A	G	62	62	35	5	0.6	0.4	0.877	True-positive		ctg591	166	747	850	Gene-related
JM012K16r	892	693	G	A	41	43	35	5	0.6	0.4	0.714	True-positive		ctg281	112	915	1015	Gene-related
JM018N21r	877	262	T	C	68	68	35	5	0.6	0.4	1	True-positive		ctg216	126	207	285	Gene-related
JH046N05r	894	484	A	G	52	62	35	5	0.6	0.4	0.662	True-positive		ctg29	621	2857	2936	Gene-related
JH066K22r	776	584	A	G	35	52	35	5	0.6	0.4	0.988	True-positive		ctg944	67	69	149	Gene-related
JM063M17r	844	178	A	C	59	68	35	5	0.6	0.4	0.8	True-positive		ctg212	377	1955	2093	Gene-related
JM033K16r	872	484	T	A	57	59	35	5	0.6	0.4		True-positive		ctg34	557	273	392	Gene-related
JM029H05r	820	588	C	T	41	41	35	5	0.6	0.4	0.988	True-positive		ctg362	514	1294	1391	Gene-related
JM026N03r	723	566	T	C	52	57	35	5	0.6	0.4	1	True-positive		ctg663	126	936	1025	Gene-related
JM027A01r	462	180	T	C	52	62	35	5	0.6	0.4	0.935	True-positive		ctg277	338	384	505	Gene-related
JH077K01r	692	41	A	G	54	54	35	5	0.6	0.4	1	True-positive		ctg871	55	470	584	Gene-related
JM079N23r	836	7	A	G	40	40	35	5	0.6	0.4	0.949	True-positive		ctg159	266	385	497	Gene-related
JH018F15r	692	13	C	T	50	57	35	5	0.4	0.4	0.1	True-positive		ctg906	259	1892	1960	Gene-related
JH017M23r	673	513	C	T	57	68	35	5	0.4	0.4	1	True-positive		ctg267	268	706	798	Gene-related
JH014I08r	676	547	G	A	32	57	35	5	0.4	0.4	1	True-positive						Gene-related
JH007G18r	683	411	C	T	39	43	35	5	0.4	0.4	0.965	True-positive		ctg53	889	4485	4547	Gene-related
JH005E13r	763	554	C	A	43	57	35	5	0.4	0.4	0.965	True-positive						Gene-related
JH010G24r	621	98	G	A	42	47	35	5	0.4	0.4	0.988	True-positive		ctg574	143	525	615	Gene-related
JH013K06r	835	618	A	T	54	54	35	5	0.4	0.4		True-positive		ctg103	285	1348	1409	Gene-related
JH016K10r	813	408	C	T	62	62	35	5	0.4	0.4	1	True-positive		ctg179	130	296	397	Gene-related
JH023N20r	841	470	C	A	52	62	35	5	0.4	0.4	0.858	True-positive		ctg906	259	1874	1950	Gene-related
JH030A23r	758	486	A	G	62	62	35	5	0.4	0.4	0.965	True-positive						Gene-related
JH034E24r	626	72	C	A	57	59	35	5	0.4	0.4	1	True-positive		ctg161	136	116	278	Gene-related
JH050D08r	855	367	T	C	62	68	35	5	0.4	0.4	0.662	True-positive		ctg420	125	1016	1125	Gene-related
JM001N23r	574	292	T	C	62	62	35	5	0.4	0.4	0.949	True-positive		ctg207	496	1895	1973	Gene-related
JM004N15r	887	601	C	T	48	59	35	5	0.4	0.4	0.858	True-positive		ctg244	233	910	989	Gene-related
JM008A17r	781	503	G	T	62	62	35	5	0.4	0.4	0.765	True-positive		ctg724	37	56	144	Gene-related
JM008H07r	732	545	G	A	52	62	35	5	0.4	0.4	0.877	True-positive		ctg191	392	941	1043	Gene-related
JM023C10r	863	97	A	G	54	57	35	5	0.4	0.4	0.714	True-positive		ctg500	208	682	761	Gene-related
JM020C04r	865	620	T	C	43	57	35	5	0.4	0.4	1	True-positive		ctg621	205	1890	1979	Gene-related
JM047K17r	688	155	A	C	68	68	35	5	0.4	0.4	1	True-positive		ctg283	128	192	289	Gene-related
JH045J07r	822	179	C	T	52	57	35	5	0.4	0.4	1	True-positive		ctg17	861	536	612	Gene-related
JH046A10r	903	542	A	G	62	62	35	5	0.4	0.4	0.965	True-positive		ctg31	372	2156	2260	Gene-related
JM056M18r	856	30	A	G	30	59	35	5	0.4	0.4	0.935	True-positive		ctg481	110	281	374	Gene-related
JM059P12r	868	631	G	A	43	47	35	5	0.4	0.4	0.965	True-positive		ctg12	754	3876	3944	Gene-related
JM060L21r	833	241	G	C	62	68	35	5	0.4	0.4		True-positive		ctg1677	13	101	202	Gene-related
JM067F22r	791	311	T	C	62	62	35	5	0.4	0.4	0.899	True-positive		ctg1382	59	332	420	Gene-related
JH068K19r	772	567	A	G	35	52	35	5	0.4	0.4	1	True-positive		ctg465	144	246	316	Gene-related
JM033O10r	842	270	C	T	62	62	35	5	0.4	0.4	0.988	True-positive		ctg151	383	1070	1214	Gene-related
JM028F13r	839	324	G	T	68	68	35	5	0.4	0.4	0.935	True-positive		ctg199	238	1173	1253	Gene-related
JM026D09r	810	332	G	A	62	62	35	5	0.4	0.4	1	True-positive		ctg274	191	633	714	Gene-related
JM026L22r	721	139	T	A	57	59	35	5	0.4	0.4		True-positive		ctg943	81	324	413	Gene-related
JM026H04r	747	111	G	C	68	68	35	5	0.4	0.4		True-positive		ctg151	383	961	1061	Gene-related
JM027A16r	705	181	G	C	57	59	35	5	0.4	0.4		True-positive		ctg421	252	277	352	Gene-related
JH062C18r	841	665	A	G	54	57	35	5	0.4	0.4	0.976	True-positive		ctg235	383	431	530	Gene-related
JH063E13r	815	642	C	T	44	44	35	5	0.4	0.4	0.899	True-positive		ctg162	89	369	503	Gene-related
JH077H10r	808	487	C	T	45	62	35	5	0.4	0.4	0.834	True-positive		ctg131	88	30	124	Gene-related
JH078E24r	839	436	C	T	62	62	35	5	0.4	0.4	0.988	True-positive		ctg419	383	45	117	Gene-related
JH075B17r	712	29	A	G	37	42	35	5	0.4	0.4	0.858	True-positive		ctg959	110	187	266	Gene-related
JH071G04r	801	203	T	C	68	68	35	5	0.4	0.4	0.858	True-positive		ctg259	276	648	776	Gene-related
JM073N17r	749	658	G	A	28	42	35	5	0.4	0.4	0.737	True-positive						Gene-related
JM045M09r	706	41	C	T	57	57	35	5	0.4	0.4	0.965	True-positive		ctg48	587	2013	2104	Gene-related
JM079N04r	826	439	C	T	62	62	35	5	0.4	0.4	0.935	True-positive		ctg36	836	680	771	Gene-related
JM078G02r	844	771	C	G	36	43	35	5	0.4	0.4		True-positive		ctg1010	211	1570	1648	Gene-related
JM085I19r	731	538	A	T	48	57	35	5	0.4	0.4		True-positive		ctg339	158	297	368	Gene-related
JH040P17r	725	36	T	C	32	54	35	10	0.6	0.4	0.935	True-positive		ctg2438	10	52	128	Gene-related
JH044I06r	811	292	A	G	62	62	35	10	0.6	0.4	0.935	True-positive		ctg122	273	1791	1904	Gene-related
JM056M13r	733	462	C	T	57	57	35	10	0.6	0.4	0.813	True-positive		ctg309	226	138	253	Gene-related
JH069M07r	879	626	A	G	52	59	35	10	0.6	0.4	0.877	True-positive						Gene-related
JH076E16r	811	99	G	A	52	57	35	10	0.6	0.4	1	True-positive		ctg686	15	20	169	Gene-related
JM085I12r	836	450	G	A	62	68	35	10	0.6	0.4	0.935	True-positive		ctg1773	17	18	107	Gene-related
JH001F18r	641	56	G	A	57	57	35	10	0.4	0.4	1	True-positive		ctg2875	5	0	85	Gene-related
JH003P13r	632	193	C	T	59	68	35	10	0.4	0.4	1	True-positive		ctg960	47	360	481	Gene-related
JH010P02r	805	117	C	A	54	59	35	10	0.4	0.4	1	True-positive		ctg158	171	789	929	Gene-related
JH013D11r	884	562	A	G	54	54	35	10	0.4	0.4	1	True-positive		ctg138	335	1792	1867	Gene-related
JH019A06r	290	26	G	T	50	50	35	10	0.4	0.4	0.976	True-positive		ctg96	925	1522	1632	Gene-related
JH029L16r	801	533	A	C	62	62	35	10	0.4	0.4	0.935	True-positive		ctg3396	88	400	501	Gene-related
JH042L05r	745	648	C	T	37	41	35	10	0.4	0.4	0.996	True-positive		ctg36	836	835	938	Gene-related
JM017G11r	803	475	T	A	68	68	35	10	0.4	0.4		True-positive		ctg169	131	345	436	Gene-related
JM022H03r	888	94	A	G	57	57	35	10	0.4	0.4	0.996	True-positive		ctg547	265	1185	1245	Gene-related
JM023J04r	894	5	G	A	29	47	35	10	0.4	0.4	1	True-positive		ctg276	356	401	483	Gene-related
JH046M22r	649	358	T	A	52	62	35	10	0.4	0.4		True-positive		ctg215	131	596	695	Gene-related
JH046A22r	796	452	T	G	62	62	35	10	0.4	0.4	0.988	True-positive		ctg80	506	1273	1371	Gene-related
JH047M03r	884	345	A	G	62	68	35	10	0.4	0.4	0.935	True-positive		ctg134	369	1533	1623	Gene-related
JM056M07r	851	306	G	A	62	62	35	10	0.4	0.4	0.813	True-positive		ctg261	192	1447	1563	Gene-related
JM059P08r	857	686	A	G	34	41	35	10	0.4	0.4	0.965	True-positive		ctg205	606	1306	1399	Gene-related
JH066C22r	831	680	T	C	34	47	35	10	0.4	0.4	1	True-positive		ctg632	62	0	89	Gene-related
JM063K22r	685	55	A	T	47	57	35	10	0.4	0.4		True-positive		ctg133	208	408	492	Gene-related
JM066P09r	844	7	T	C	50	50	35	10	0.4	0.4	0.988	True-positive						Gene-related
JH057A07r	859	51	G	C	47	48	35	10	0.4	0.4		True-positive						Gene-related
JH057P02r	546	98	T	A	35	57	35	10	0.4	0.4		True-positive		ctg766	143	780	864	Gene-related
JH062L07r	868	671	A	G	31	46	35	10	0.4	0.4	1	True-positive		ctg515	236	777	870	Gene-related
JH062B10r	752	374	A	G	52	62	35	10	0.4	0.4	0.813	True-positive		ctg188	158	189	271	Gene-related
JH059K06r	854	105	A	C	57	57	35	10	0.4	0.4	0.965	True-positive		ctg1075	51	72	154	Gene-related
JH077B23r	770	513	T	C	59	59	35	10	0.4	0.4	0.765	True-positive		ctg103	285	331	460	Gene-related
JM073I08r	746	271	A	T	62	62	35	10	0.4	0.4		True-positive		ctg752	114	401	494	Gene-related
JM053G05r	783	86	T	C	40	48	35	10	0.4	0.4	1	True-positive		ctg792	75	269	371	Gene-related
JM070O02r	657	55	A	G	48	48	35	10	0.4	0.4	0.988	True-positive		ctg712	160	987	1101	Gene-related
JM076H07r	879	44	T	C	57	68	35	10	0.4	0.4	0.765	True-positive		ctg142	216	328	415	Gene-related
JM078G10r	860	634	C	T	57	57	35	10	0.4	0.4	0.858	True-positive		ctg529	69	400	486	Gene-related
JH036K04r	700	569	C	T	37	52	35	15	0.6	0.4	1	True-positive		ctg1156	140	450	604	Gene-related
JM004I23r	502	311	A	G	35	43	35	15	0.6	0.4	1	True-positive		ctg161	136	422	521	Gene-related
JH047E06r	737	166	T	C	37	57	35	15	0.6	0.4	1	True-positive		ctg959	110	115	220	Gene-related
JH077N01r	791	627	G	A	57	57	35	15	0.6	0.4	0.996	True-positive		ctg430	202	178	289	Gene-related
JH014F06r	834	451	C	A	62	62	35	15	0.4	0.4	1	True-positive		ctg1339	209	515	576	Gene-related
JH002A15r	453	176	C	T	57	57	35	15	0.4	0.4	0.965	True-positive		ctg2947	69	552	617	Gene-related
JH011L10r	850	89	T	C	68	68	35	15	0.4	0.4	1	True-positive		ctg356	79	234	325	Gene-related
JH024F08r	798	379	C	T	62	62	35	15	0.4	0.4	0.949	True-positive		ctg25	294	316	429	Gene-related
JH026D04r	802	430	T	G	52	62	35	15	0.4	0.4	1	True-positive		ctg1506	11	33	104	Gene-related
JH033L15r	789	199	T	C	62	62	35	15	0.4	0.4	1	True-positive		ctg63	209	1196	1340	Gene-related
JH034I09r	552	373	C	T	52	52	35	15	0.4	0.4	1	True-positive		ctg116	133	215	346	Gene-related
JM003H13r	877	771	A	G	39	43	35	15	0.4	0.4	1	True-positive		ctg76	132	76	211	Gene-related
JM004K13r	740	325	T	C	68	68	35	15	0.4	0.4	0.899	True-positive		ctg10	136	622	718	Gene-related
JM005H05r	917	203	G	A	52	62	35	15	0.4	0.4	0.935	True-positive		ctg73	681	2261	2369	Gene-related
JM010E15r	844	395	T	C	62	68	35	15	0.4	0.4	0.965	True-positive		ctg19	67	613	705	Gene-related
JM018F20r	885	325	A	G	68	68	35	15	0.4	0.4	1	True-positive						Gene-related
JM022G05r	866	198	G	A	62	62	35	15	0.4	0.4	0.63	True-positive		ctg1146	57	88	193	Gene-related
JM022A06r	821	89	A	C	68	68	35	15	0.4	0.4	0.8	True-positive		ctg350	328	1725	1807	Gene-related
JM056E04r	852	315	G	C	62	62	35	15	0.4	0.4		True-positive		ctg1010	211	134	246	Gene-related
JM064B13r	771	354	C	T	52	62	35	15	0.4	0.4	1	True-positive		ctg620	264	1483	1564	Gene-related
JH062N09r	724	206	C	A	62	62	35	15	0.4	0.4	0.996	True-positive		ctg517	298	875	988	Gene-related
JH073E20r	824	117	G	A	68	68	35	15	0.4	0.4	0.988	True-positive		ctg9	958	376	474	Gene-related
JM045K20r	893	66	G	A	57	68	35	15	0.4	0.4	0.988	True-positive		ctg1203	13	54	139	Gene-related
JM054H04r	840	546	A	T	35	43	35	15	0.4	0.4		True-positive		ctg46	292	1252	1347	Gene-related
JM070F21r	427	182	T	G	35	43	35	15	0.4	0.4	0.965	True-positive		ctg888	275	414	500	Gene-related
JM085E04r	759	380	A	T	62	62	35	15	0.4	0.4		True-positive		ctg235	383	1109	1243	Gene-related
JH001O08r	810	217	T	C	57	59	35	20	0.6	0.4	1	True-positive		ctg412	123	747	833	Gene-related
JM058I12r	868	69	G	A	57	57	35	20	0.6	0.4	0.949	True-positive		ctg3666	222	750	831	Gene-related
JM039A22r	845	364	C	T	62	62	35	20	0.6	0.4	0.9	True-positive		ctg402	116	29	145	Gene-related
JH012L17r	883	58	A	G	50	50	35	20	0.4	0.4	0.988	True-positive		ctg3551	102	18	117	Gene-related
JH026A19r	617	377	T	G	62	62	35	20	0.4	0.4	1	True-positive		ctg135	187	1470	1597	Gene-related
JH027B13r	701	349	C	T	62	62	35	20	0.4	0.4	1	True-positive		ctg301	94	27	99	Gene-related
JH031B07r	554	65	A	G	23	57	35	20	0.4	0.4	1	True-positive		ctg53	889	2843	3034	Gene-related
JH037A03r	880	304	A	G	68	68	35	20	0.4	0.4	1	True-positive		ctg533	352	2012	2149	Gene-related
JM011L03r	886	514	G	A	62	62	35	20	0.4	0.4	0.935	True-positive		ctg309	226	1079	1228	Gene-related
JM013N12r	879	544	A	G	57	57	35	20	0.4	0.4	0.935	True-positive		ctg251	187	450	524	Gene-related
JM019C22r	893	67	T	C	57	59	35	20	0.4	0.4	0.988	True-positive		ctg1963	76	286	372	Gene-related
JM031O19r	863	215	G	T	62	68	35	20	0.4	0.4	0.988	True-positive		ctg348	176	38	143	Gene-related
JH058H23r	885	433	T	C	62	62	35	20	0.4	0.4	1	True-positive		ctg218	222	920	1052	Gene-related
JH074C24r	792	63	C	G	54	54	35	20	0.4	0.4		True-positive		ctg1022	58	468	528	Gene-related
JH076J05r	861	567	A	G	52	57	35	20	0.4	0.4	1	True-positive		ctg23	304	1873	1974	Gene-related
JH071D24r	682	111	G	A	57	57	35	20	0.4	0.4	1	True-positive		ctg518	154	364	463	Gene-related
JM051G22r	885	186	C	T	62	62	35	20	0.4	0.4	0.988	True-positive		ctg801	169	597	678	Gene-related
JM078J15r	866	423	A	G	62	68	35	20	0.4	0.4	0.996	True-positive		ctg138	335	824	924	Gene-related
JH054K22r	862	292	C	T	68	68	35	25	0.6	0.4	1	True-positive		ctg869	58	318	379	Gene-related
JM057K22r	785	398	T	C	52	62	35	25	0.6	0.4	1	True-positive		ctg202	251	288	361	Gene-related
JH006I07r	707	83	T	A	59	68	35	25	0.4	0.4		True-positive		ctg158	171	906	994	Gene-related
JH003G13r	703	110	G	A	57	68	35	25	0.4	0.4	0.965	True-positive		ctg888	275	994	1075	Gene-related
JH023N20r	841	368	A	G	62	62	35	25	0.4	0.4	1	True-positive		ctg906	259	1874	1950	Gene-related
JM002N05r	784	183	C	T	52	52	35	25	0.4	0.4	1	True-positive		ctg167	104	311	394	Gene-related
JH054K11r	874	621	G	A	50	68	35	25	0.4	0.4	1	True-positive						Gene-related
JM021I20r	765	121	C	T	54	57	35	25	0.4	0.4	1	True-positive		ctg387	91	341	439	Gene-related
JH062J17r	793	532	T	C	52	54	35	25	0.4	0.4	1	True-positive		ctg27	1139	822	911	Gene-related
JH069M17r	881	491	C	G	62	62	35	25	0.4	0.4		True-positive						Gene-related
JH076M17r	735	538	C	T	62	62	35	25	0.4	0.4	0.988	True-positive		ctg166	381	523	678	Gene-related
JM039F18r	784	479	A	G	62	68	35	25	0.4	0.4	1	True-positive		ctg435	380	919	987	Gene-related
JM054O06r	776	463	G	C	57	57	35	25	0.4	0.4		True-positive		ctg185	178	1234	1373	Gene-related
JM055H04r	869	205	T	C	52	62	35	25	0.4	0.4	1	True-positive		ctg26	102	502	621	Gene-related
JH014E11r	763	656	C	T	43	43	35	18	0.61	0.39	0.988	True-positive		ctg331	242	484	585	Gene-related
JH019G04r	772	69	G	T	68	68	35	18	0.61	0.39	0.976	True-positive		ctg331	242	665	739	Gene-related
JH022C13r	407	50	G	C	42	57	35	18	0.61	0.39		True-positive		ctg1454	102	545	680	Gene-related
JH054H18r	596	255	A	T	68	68	35	18	0.61	0.39		True-positive		ctg249	339	519	665	Gene-related
JM012M16r	720	94	T	G	48	48	35	18	0.61	0.39	1	True-positive		ctg132	122	1181	1283	Gene-related
JM023H10r	906	647	A	G	43	43	35	18	0.61	0.39	1	True-positive		ctg216	126	479	552	Gene-related
JH059N24r	819	230	A	G	68	68	35	18	0.61	0.39	1	True-positive		ctg328	190	317	410	Gene-related
JH069L23r	699	472	T	C	62	62	35	18	0.61	0.39	0.976	True-positive						Gene-related
JH007F13r	698	81	A	G	57	68	35	18	0.39	0.39	1	True-positive		ctg15	977	1255	1349	Gene-related
JH037I05r	920	389	C	T	62	68	35	18	0.39	0.39	0.9	True-positive		ctg305	103	662	752	Gene-related
JH038F12r	795	542	G	T	62	62	35	18	0.39	0.39	0.996	True-positive		ctg351	83	359	467	Gene-related
JM003B19r	777	422	C	T	43	43	35	18	0.39	0.39	0.765	True-positive		ctg166	381	816	917	Gene-related
JM006C06r	788	724	T	A	29	48	35	18	0.39	0.39		True-positive		ctg249	339	184	295	Gene-related
JM014H17r	814	542	A	G	62	62	35	18	0.39	0.39	1	True-positive		ctg575	190	438	546	Gene-related
JM017O13r	699	35	C	A	47	48	35	18	0.39	0.39	1	True-positive		ctg277	338	2091	2172	Gene-related
JM018N11r	858	323	C	T	62	62	35	18	0.39	0.39	1	True-positive		ctg273	142	1032	1131	Gene-related
JH044J07r	740	461	A	C	52	52	35	18	0.39	0.39	0.976	True-positive		ctg159	266	1559	1696	Gene-related
JH044A16r	892	650	T	C	37	48	35	18	0.39	0.39	0.858	True-positive		ctg775	126	100	187	Gene-related
JH044G24r	779	340	T	A	62	62	35	18	0.39	0.39		True-positive						Gene-related
JH066J22r	716	451	G	A	52	52	35	18	0.39	0.39	0.737	True-positive						Gene-related
JM026G17r	789	627	T	C	28	54	35	18	0.39	0.39	1	True-positive		ctg428	146	916	985	Gene-related
JH073K12r	763	28	C	T	50	50	35	18	0.39	0.39	1	True-positive		ctg331	242	782	893	Gene-related
JH075L22r	761	185	C	T	57	59	35	18	0.39	0.39	0.988	True-positive		ctg208	463	1640	1830	Gene-related
JM038B08r	861	205	T	C	68	68	35	18	0.39	0.39	1	True-positive		ctg503	222	131	208	Gene-related
JM071M09r	829	519	G	A	52	62	35	18	0.39	0.39	1	True-positive		ctg3383	83	734	862	Gene-related
JM071B10r	867	453	G	A	45	45	35	18	0.39	0.39	0.976	True-positive		ctg227	742	4786	4909	Gene-related
JM076J06r	922	691	G	A	34	46	35	18	0.39	0.39	0.996	True-positive		ctg212	377	682	799	Gene-related
JM085M05r	871	363	A	G	62	62	35	18	0.39	0.39	0.935	True-positive		ctg23	304	318	412	Gene-related
JH074M24r	798	546	T	C	52	52	35	23	0.61	0.39	0.996	True-positive		ctg2113	37	267	338	Gene-related
JM005K16r	871	505	C	T	62	62	35	23	0.39	0.39	0.899	True-positive		ctg435	380	2254	2344	Gene-related
JM016I21r	788	594	T	C	42	52	35	23	0.39	0.39	1	True-positive		ctg1191	126	538	626	Gene-related
JM031N03r	799	275	A	G	52	52	35	23	0.39	0.39	1	True-positive		ctg456	141	804	893	Gene-related
JH057I16r	820	278	C	G	62	68	35	23	0.39	0.39		True-positive		ctg469	104	366	452	Gene-related
JH062L01r	873	75	T	G	47	47	35	23	0.39	0.39	1	True-positive		ctg1382	59	329	422	Gene-related
JM055H04r	869	124	C	T	52	57	35	23	0.39	0.39	1	True-positive		ctg26	102	502	621	Gene-related
JH011I05r	846	756	C	G	39	42	35	13	0.62	0.38		True-positive		ctg39	820	3192	3256	Gene-related
JH012B17r	852	83	C	T	54	54	35	13	0.62	0.38	1	True-positive		ctg456	141	452	536	Gene-related
JH013D20r	796	636	A	G	48	57	35	13	0.62	0.38	0.988	True-positive		ctg627	231	1868	1951	Gene-related
JH016C11r	572	228	C	T	62	62	35	13	0.62	0.38	0.772	True-positive		ctg318	249	1147	1250	Gene-related
JH023I10r	817	279	T	C	62	62	35	13	0.62	0.38	1	True-positive		ctg262	62	268	348	Gene-related
JH023B12r	726	502	A	G	52	52	35	13	0.62	0.38	0.988	True-positive		ctg1191	126	590	683	Gene-related
JH043K03r	834	198	G	A	62	62	35	13	0.62	0.38	1	True-positive		ctg517	298	1150	1239	Gene-related
JM004H22r	873	593	C	T	44	57	35	13	0.62	0.38	0.899	True-positive		ctg118	108	9	76	Gene-related
JM018H13r	818	72	A	G	50	57	35	13	0.62	0.38	1	True-positive		ctg2142	10	108	190	Gene-related
JM031L22r	588	242	G	C	62	62	35	13	0.62	0.38		True-positive		ctg1159	73	430	500	Gene-related
JH018H16r	722	290	C	G	62	62	35	13	0.38	0.38		True-positive		ctg133	208	770	857	Gene-related
JH007P09r	735	156	G	A	48	48	35	13	0.38	0.38	1	True-positive		ctg627	231	1232	1325	Gene-related
JH007H16r	648	196	A	C	62	62	35	13	0.38	0.38	0.965	True-positive		ctg428	146	0	92	Gene-related
JH009M07r	748	89	C	T	57	68	35	13	0.38	0.38	1	True-positive						Gene-related
JH010P02r	805	195	A	G	45	45	35	13	0.38	0.38	1	True-positive		ctg158	171	789	929	Gene-related
JH011O13r	855	173	T	G	68	68	35	13	0.38	0.38	1	True-positive		ctg53	889	2295	2431	Gene-related
JH011K08r	874	470	T	G	62	68	35	13	0.38	0.38	1	True-positive		ctg906	259	903	986	Gene-related
JH016N24r	610	232	T	G	62	62	35	13	0.38	0.38	0.899	True-positive		ctg801	169	1133	1278	Gene-related
JH021K19r	646	517	C	A	52	54	35	13	0.38	0.38	1	True-positive		ctg1313	60	461	601	Gene-related
JH026D13r	755	601	C	T	44	47	35	13	0.38	0.38	0.935	True-positive		ctg315	225	1130	1217	Gene-related
JH027K05r	849	331	C	T	62	62	35	13	0.38	0.38	0.965	True-positive		ctg718	66	298	415	Gene-related
JH032D04r	810	366	C	T	62	62	35	13	0.38	0.38	0.996	True-positive		ctg237	201	1404	1542	Gene-related
JH032B08r	796	422	T	A	62	62	35	13	0.38	0.38		True-positive		ctg1774	5	0	138	Gene-related
JM003I02r	861	605	C	G	52	52	35	13	0.38	0.38		True-positive		ctg155	152	468	558	Gene-related
JM005J05r	895	383	A	G	62	62	35	13	0.38	0.38	1	True-positive		ctg362	514	1568	1654	Gene-related
JM008N19r	855	469	G	A	62	62	35	13	0.38	0.38	1	True-positive		ctg281	112	924	1015	Gene-related
JM009C21r	808	396	G	A	62	62	35	13	0.38	0.38	1	True-positive		ctg232	292	1481	1577	Gene-related
JH054K22r	862	407	G	C	62	62	35	13	0.38	0.38		True-positive		ctg869	58	318	379	Gene-related
JM016P13r	766	175	T	A	62	62	35	13	0.38	0.38		True-positive		ctg3	681	2398	2474	Gene-related
JM022M17r	800	385	C	T	62	62	35	13	0.38	0.38	0.965	True-positive		ctg288	329	615	696	Gene-related
JM047E16r	834	99	T	C	68	68	35	13	0.38	0.38	0.988	True-positive		ctg620	264	1630	1721	Gene-related
JH046N22r	848	615	C	T	30	42	35	13	0.38	0.38	1	True-positive		ctg144	145	760	873	Gene-related
JM058C07r	863	363	A	G	62	68	35	13	0.38	0.38	1	True-positive		ctg2186	32	185	241	Gene-related
JM059N20r	815	38	G	C	54	57	35	13	0.38	0.38		True-positive		ctg1455	15	54	144	Gene-related
JM062M24r	843	290	A	C	52	52	35	13	0.38	0.38	1	True-positive		ctg216	126	611	754	Gene-related
JH063H10r	795	148	G	T	68	68	35	13	0.38	0.38	0.988	True-positive		ctg224	262	1283	1438	Gene-related
JH070M13r	733	486	G	A	52	62	35	13	0.38	0.38	1	True-positive		ctg241	447	1058	1180	Gene-related
JH070A08r	849	469	G	C	62	62	35	13	0.38	0.38		True-positive						Gene-related
JH074K22r	802	207	C	T	38	62	35	13	0.38	0.38	0.965	True-positive		ctg685	94	793	867	Gene-related
JH075N18r	829	506	A	T	62	62	35	13	0.38	0.38		True-positive		ctg77	916	1840	1926	Gene-related
JM042N06r	849	332	T	C	52	62	35	13	0.38	0.38	1	True-positive		ctg1216	81	643	759	Gene-related
JM051K02r	815	403	A	G	62	68	35	13	0.38	0.38	0.935	True-positive						Gene-related
JM053I24r	808	371	A	G	62	62	35	13	0.38	0.38	0.996	True-positive		ctg29	621	481	557	Gene-related
JM053H01r	765	209	C	T	57	57	35	13	0.38	0.38	1	True-positive		ctg465	144	250	331	Gene-related
JM079F09r	707	394	G	A	62	68	35	13	0.38	0.38	1	True-positive		ctg664	159	355	420	Gene-related
JM071K24r	736	120	G	T	57	57	35	13	0.38	0.38	0.988	True-positive		ctg36	836	1648	1721	Gene-related
JM078K14r	822	325	T	G	62	62	35	13	0.38	0.38	0.965	True-positive		ctg362	514	614	695	Gene-related
JH017F18r	782	529	G	T	57	57	35	16	0.38	0.38	0.899	True-positive		ctg55	499	1838	1969	Gene-related
JH004F08r	704	540	A	G	57	57	35	16	0.38	0.38	0.935	True-positive		ctg5	686	2546	2682	Gene-related
JH009I03r	335	41	T	C	50	53	35	16	0.38	0.38	1	True-positive						Gene-related
JH020H03r	820	593	T	C	57	57	35	16	0.38	0.38	0.915	True-positive						Gene-related
JH032K19r	539	164	A	G	43	52	35	16	0.38	0.38	0.965	True-positive		ctg1015	105	895	993	Gene-related
JH042F23r	827	467	G	T	62	62	35	16	0.38	0.38	1	True-positive		ctg73	681	1793	1905	Gene-related
JH043C02r	897	37	C	A	36	50	35	16	0.38	0.38	1	True-positive		ctg274	191	1596	1704	Gene-related
JH050G24r	626	217	A	G	52	62	35	16	0.38	0.38	0.935	True-positive		ctg315	225	1037	1161	Gene-related
JM002G18r	699	306	T	C	52	52	35	16	0.38	0.38	1	True-positive		ctg620	264	1179	1289	Gene-related
JH046M07r	826	407	C	T	62	62	35	16	0.38	0.38	0.787	True-positive		ctg192	577	1619	1719	Gene-related
JH046I17r	729	214	G	A	52	59	35	16	0.38	0.38	0.996	True-positive						Gene-related
JM062N20r	779	586	G	A	37	47	35	16	0.38	0.38	1	True-positive		ctg1053	82	520	610	Gene-related
JH057O10r	828	603	C	A	52	52	35	16	0.38	0.38	0.996	True-positive		ctg574	143	32	107	Gene-related
JH056I18r	831	654	C	A	54	57	35	16	0.38	0.38	1	True-positive		ctg263	169	1513	1626	Gene-related
JH071D21r	829	377	G	T	62	62	35	16	0.38	0.38	1	True-positive		ctg350	328	1562	1636	Gene-related
JH017D06r	704	283	A	G	62	62	35	21	0.62	0.38	1	True-positive		ctg310	195	813	901	Gene-related
[truncated: 8,541 more rows]
