# Supplementary material for: Genome-wide SNP discovery in walnut with an AGSNP pipeline updated for SNP discovery in allogamous organisms
Source: BMC Genomics. 2012 Jul 31;13:354. doi: 10.1186/1471-2164-13-354 (PMC3527177; doi:10.1186/1471-2164-13-354)
Supplement: Additional file 3 — Sequences of 6,000 SNPs used in the Infinium assay. [file 1471-2164-13-354-S3.fasta]

>JH018O15r_254 pos=254|len=553|mol=genomic|alleles="C/T"
TTTTTTTTTT TTGTGTAATT AAGACTGTAA TGTTTTTCAT CTGGTAATGT TTTTCTCATT CAATTTCCAT ATTCATTTAC
TATTATAATC TAATTTTTTT TCCATTATCC TAATTTATTA ATATTGATTA TTTGATTTTT TCTATATAGA TTTAGGATCA
TCATTCATCA CAACTATTGA TGACTGAAGA GTCGAAGGCT TCATTGAGAA TCTATTTGGA ATCTTGAAGA ATGAAGATTT
GTGAAATTTT ATT
Y
AAGAACAATT GTTGCTTACT TGCTTAAGAC AATTTGGTTT TGTTTGTAAT GTGTATTAAA TATCTAGTGG AGTTTTTATT
TATTTATTTT TAGTTATCTA GTAATTAGTA TATAAGATAA TAAGACTATG AATGCCAGTC ACAATGGGTG GGGCCCTGCT
GTAGGAACCG CAAAAATAAA TGTAAGCAGC AATGGGAGGA TGGATGAGCC TTCAAAAGAA GATTCCAATG GATGGGATTT
GCCTGATTCT GGGACGGTTG GCAATACAAC TCAACATGGG CAAACCAGTG GTAATAGTT

>JH018G15r_348 pos=348|len=606|mol=genomic|alleles="G/A"
GTTCCGTGAA TTTTAGCAGT TGATGAGTTG CTAACAGCCA TTCTGTAAAA TTACATTGTC CAACCTCCTG AAAATTAGAT
TGGTTGTCAA TTTGGTGATG GTTTTTCTGC ATGTGTATTT GTACGTTCAG TTAACATTCT ATTGTCTTGA ATGGGGGCTT
GAATTCTTGC ATTTAATTTA AGTGTATTTG CACATATTGA TAATTTTATT TTGAAAAAAA AAAATCAAAT GGTGTTTATC
AGCAATTAAA GCGAAAGAGT GACACAACAG ATTATGAAGC TGATTCTGTA GATAGAATGG CTAGTCCTGG GTTCACTGAA
GTAGTTAACA ATCCCCTTCA GACACCT
R
TGTCAGTAAA AGGGGGAAAG GCAAGCAAAT GTGCTTGAAG GAATTGGTCT CATAGAAAAG AAGCTCAAAA ACAGAATTCA
GTGGAAGTAA GGGAATGTTT TCTTCTCTTT TCAAAGTTCT ATGTTATATT TGTTATCCTA ACTGTGAGGA CTGATTATCA
GCTACATGTG AGAATTTACT TTTTTTGACG GATTATTTGA TTAGAGGACT TGATGTCTAA AGGTCAAGGG AGGTTGATGA
TGCCGAGAGG TTGATGAA

>JH018O13r_97 pos=97|len=725|mol=genomic|alleles="G/A"
TTGACACTTG GCAAAACTGA CCAAATTCGA AATCCTTTGT GCCTCCCTTT GGTTTCCCAT GTAGATTTTC TAGAAAAGCT
CTATTTCACT TCCCTA
R
GCTTCCTTTC CCAAGAAATC TACCTTGGAA CTCGAATTCT GGGTAAGACG AGGGTCTAGG CGTGTGGGAA GATGGGCTAG
CCAAAAATCC CTTAGTCTTC CAAGGTTCCT TTTGCCCCTT GATTAATCTA GAAGGTTTAT GGTAATTTGA CAAGTGGCAA
TTCTTCTAGG GTAGGCGTGC AAGCCACTTC TTGGTGCTTT CCTACACTTC TCTCTTCCCC TTATCCCACT ATCAAGTCTA
GATTCTTAAT GTAACACTTA CATGACACAT GGCACTAGTG ACTAAGATTT GGGTCATGGG CCTAAAACCA TTGGGCCTAG
GTTCTAAATA AGCCAAAAAT TACAAGGTAA TCTAAGGTCA CTCTCCTCTT GGGCTCAAGT TACTAAATCA AAGACTCTAA
GGCCTTCTAG AGTAACTAAG GCTCCTAAAA TTCCATGGCA ACCTAGAACG AATACTATGG GCCATGTCTA GACAAACTTA
GGTCATCACA TGTATGAAAT ATGCTTATGT TTGATTTGCG ATATATCTTA TCTGGTACAT TGTATTGCAA AAAGAAAAAA
TAAAATTGAT GCGAATATTG CATATTGTTA GAAGCATGCT AGGTGCATTG CATCTTTATC TATCTTGA

>JH018E17r_482 pos=482|len=561|mol=genomic|alleles="A/G"
AGCAACCGAG AGACCTTTAG CATGGAGTCA CTTTACTTCT GAAGGCAATG TTGAGTTCAA AGCAGTATGG TTCATGCCAC
CCAAGGTGCC TCATGATCTA TACGAGAATT ATTATAAAGC CAACAAATCC AACTTGAATA TAATTGATAG GCGCATCTTC
ATCCCAAATG AAGTTGATGA GCCTTTGTTG AGGTATCTAA ACTTTTTAAA GGGTCTTGTT GCTTCTGACA GCTTGCCACC
CAACGTATCA CGTGAAATGC TTCAACAAAA CAGTAGTTTG AAAACAATTA AGAAGAAGCT ACTGATTTTA TCTTTGGAAA
CATCTATCAT TACTATTCTC TTGTTTGGGT TACTAGGTAT TTTTTATATG GTAGATGCTG ATGTGGGTCA GCTCAAAGAA
ATTGAAGGCA AGAAGTGTGC CTCAGCTAAA AAGAACGGGT TGAAGTATAT CCACACCTTG TTGGCAAGAT GTTTTAAAGG
G
R
GAGAATTTGT CATAGTTCGA TAGTATAAAG GGAGATCCGA TTGTATGGCC ATAGGCCACT ATGTTATTGG ATTATTTTT

>JH018D09r_466 pos=466|len=718|mol=genomic|alleles="C/T"
CTGAAGCTCC CTCATGCATT ATGTGATCCA AGCACTCATT TGCAATAAAA ACCGAGTCAA GGATTTGTCT CCCACGAATA
AATGTGTTTT GAGGCTTGGG AATAATTTGT TCTAACACTG GACTTAATCG ACTAGCAAGA ACCTTCAAGA TGATCTTGTA
TACCCCACTC ACCAAGCTTT AGGATGAAAA TCATCAATTG TCTTAGCCCT ATGTTTCTTT GGAATGAGAG CAATGAACAT
CGCATTAAGA CATTTTTCAA ACTTTTTAAA AGAGTAAAAT TCAGAGTAAA ATTCATGGAA AACCTGCAAC ATATCCCCTT
TCACAATGTC CCAACATTTT TGAAAAAATC CCATCAAAAA ACCATCGGGA ACCGACGCTT TGTCTTTGGC CATACCGATA
ATGACCTTAT AAATTTCATC TTCATCAAAA GGTCTCTCCA AGTAGCTTGC ACTCTGTGAA TCAAT
Y
ACCTCAAACA ACAAATCATC AAGCTTCGGC CTCCAAGAAG CTGGTTCCGT GAGAAGGTTC TAGTAATACT GCCCATTTTC
TAACTCAAAG GGAGAATAAA TCACTTGAGT ACCTATGTGA AGTGTCTCGA TAACATTGCA ACGATGATGT GAATTAGCCA
CTTTATGGAA AAACTTCATA CATTTATCAC CTTCTTTTAG CCCAAGGGTC ATGGATTTTG TCTCCATGAA GTCTCCTCCC
CCCTCTCCAA AT

>JH018L13r_387 pos=387|len=596|mol=genomic|alleles="T/C"
CCTATTTGGT TGTTTTTTTT TTGAAACCAA AGAACCTCGT GTATTCATTC ATCATACTGT AAACCTGAAC AATTTATATC
CTTACATACT TGTAAAAAAG TAAAAGCAGG ACATTCATCT ATCCATATTT GGTTGTTAGA CTATACTGAG ATCAACTCAA
TGCAATCTAA TTTTAAGCTG AGTATAATAT TCAAATATCT AACTCTCAAA TCAATAAACT CATATAAACT CAAAACCTCT
TTACATTTGA GATCCACAAC TTTTTTCAAT ACAATATATC TTTACACGCG AGACCCACAA CCCTTTTCAA ATTCTCATAA
ATATATCTAA ACTTATTTTA ACATCTAAAG TCTAAATACA TTTAAATTTG TCATAAGTGA GCCCTA
Y
AAAACTTACT CTATCATATC AATTCATTAC TATTCATAAA GAACTCAGTT CATCTCGATT CAACTCAACA TCTAAACGTA
GAGTTCCTAT CTCTCGGGTT TAAGTCTGGG GAGTTTGGGA GTATGAAGGG AGATTTGTCC AGTATGTATG AGAATCTCAA
GTTAACTGAA GATGAACAAC AGGAGGTGGA GATCAATGAG GAAGATATA

>JH018D17r_56 pos=56|len=737|mol=genomic|alleles="G/T"
TGATATTTTC TTCCATAAAA TATACAAATA TCAACCAAGA GTCTTCAAGT GGAGT
K
TAGAAGAGTG AGGTGACTCT TTAGTTTTTT ACTTCGAGAG TCTTCTAGGT TCTCCTGAAC AAATCTGGTT AGGCATGTGG
AGGGTGAACT TGCTTAGTCA AAAATCAATG CCGAGTGGGC CAAATTCGTG GGCCTTAACC GAATGGACCT CAATTTTGAA
TTTTAAGAGG GTTTGGGTTG CTTTCAAGCT CAAATCTTTT TTCTCTTGGC CCAATCAAAT ATCCAAGGTT AACAAGGTTG
GATAATGATG TTCTAACACA AATTTGAAGG ATAAATAGCA TGTGAAAATA ATTTAATCAA GCGATTAAAC AGAATGCTAG
AAATTGATTC ATTAAGGTTT TGGAGGTCAA CTTTATGGTT TGGATAAAAC TGTTTAAGAT TTCGGTTTCC ACCATATTTT
TGGATTCTTA GTTGGATCCC GACCATATAA GATTTTACTA AGGTGGAAAA CCTCTTTGGT TTGGCACAGT TTGATTGGTC
GGATGGAATA GGATTTTTGC TTAGGTGCCA TGATATCACA CCTTGATTCA TTTAAATCCA TCAACCGTTC ATCTTGGTGC
CAAGTGTCTA ATACTATTCA TTCCGAAAAA GTGAATAATA AAATTATCAC CGAAAAATTC TAAATATCCA TATTAACCTA
CAATAAAAAT CATTTACCAA AATTCAACTC CAAAGTGCCC C

>JH018F15r_524 pos=524|len=692|mol=genomic|alleles="C/A"
CAGTTTTTCT CGCCTTCTCC TTCAATGTCT TCTATGATTC ATGAACACTA TGAAAGGATT GTCATCCCAT TAGATGTAAA
TTCGAAATAT AGTTCAACTG TTTTGAAGTT AGATTTTATA GGAGTTTAAA TAAAATCATG AAGCCGTATT ATTTTCGAAA
AAATTGAAGG GCTGATGTCA TTATTTTGGC GATGATATAA TACATGGGAT GATTGTTTAA GATTTTAAGT GGTAAGTACT
TCCCAGAAGT TTCCGTGTCT TCTTACCGTT CATTTTTTAA CTCTTCCAGT AAATTAATAC TGTTTCTGCT TTCTTTCAGT
ATCCTGAACT ACAAGCTTCC GGAATGCTTG CTTTATGTCG ATTTATGATC ATTGATGCAA ATTTTTGGTA AGAGCTCATG
TTCTCTCTCT CTCTCTCCCC CTGTCTAATA AACAAAACAA AACATGATGC TTACACATTT TAGTGAATGA AAATTTCCAG
TGATGCAAAT CTCCAGCTTC TCTTCACCGT TGTGGAGAGT TCA
M
CGTCAGAAAT TGTTCGATCC AACTGCACTA TTGCTCTGGG AGATTTGGCA GTTCGGTTTC CTAATCTATT AGAACCTTGG
ACCGAGAACA TGTATGCCCG GTTACGGGAT CCTTCACTTT CTGTTAGGAA GAACGCTGTT CTGGTGCTTT CGCACCTCAT
ATTGAATG

>JH018H07r_512 pos=512|len=712|mol=genomic|alleles="G/T"
CACTTGGGTC AACTAGCTTG ATCAATTGAC CAAGTGTCAT ACTTCCCAAA CACTTTGAAT TTGATACAAT ATAATCCACG
GGAAAACACA ATCAGGAGTC ACATTCATTG ATACAAATTG CATACAGTTT CAAAAGTAGT GTCCCACGTG ATCCAAAATA
CTCAACAAAT ATTTCTTACA ATCGTACAGT ACATATTGTA AGCATTTCCA GAACTACTAG TCTAAAGTGT AGATTCATAA
GTGTTCAGAT TTATACACTA AGTTCCCGAT CAGTGGGTAT TCACTGTGAT CATATCAAGT ACAAACAAAT TAATATAGAA
ATTGCCCAAT AGATAGGAAG AAGTGTGCGT TCAAGCCGGA TGTCTGCTTG TTGCCTTTGA ATATCGAGTT GGTCATTGTA
GACTTCCAAC TCCCTCTTTA TAATCTCTTC CTCTCTTTTT CGAAACTCTT CCTCCTTCCT TAACAACAAG CCCGCAGGTA
CGAGCAGGAG CATCCAAGAA CTACAAAGGC A
K
TAGGCAAATA TCAATGATAT TTCCAGAGAC ATAATATGTC ATCCATGGCT AGTCTAAATA AAGAAAAATC CCTCTCAATT
CCATGGCTAG ACTATCAGAA TTGCTGTGTT TCTATTCTTA GAGATGATAT CACAATGAGA ATCATTTTAC TCTTCTTGGA
CAAACCAAAG TGCATGCATG TTCACTTGTG CATGAGCTTG

>JH018K10r_100 pos=100|len=664|mol=genomic|alleles="T/C"
AAATACATTC ACTTTTCTGC TTCAGAAAGT AAACCCAACC CTTCCGTGAG AAATCATCAA TGAATGTAAG CAAATACTGA
GCTCCACCTT TTGACGGGA
Y
GGAAGATGGG CCCCAAAGAT TAGAATGAAG ATAGTCCACA AAACTTTTGG TTCTGTGAAC CCCTGTAGAG AACTGAACCC
TGCACTATTT TTCAAACACA CAGTGTTCAC AGAAATCCAG TTTCCCTATC TTTTGATCAC ATAGCAAACC TTGCTTACTC
AAAATTGACA TCCCCTTCTC ACTCATATGA CCCAAACGCA TATGCCATAA ACGTGTGACA TCTGAAACAG ATACTGCAGC
TGCACCTGTC ACTGTAGAGC CCTGAAGGAA ATAAAGATCA TTTGTCTTAT CTTCTTTCAT CACAACCATA GAGCCCTTAC
TGACTCTGAT AGCTCCGCCT TCACCAGTGT ACTTGTAGTC CAGAGAATCA AGAGTACCTA AAGAAATAAG ATTCTTTTTC
AACTCTGGAA TGTGTCGAAC ATTAGACAAT GTCCGGACAA TTCCATCAAA CATCTTAATT CTGATTGAAC CAATTCCAGC
AATTCTGCAA GCCATATCAT TCCCTAACAG AACGGAGCCT CAGTTGACTG ATTCATAGTT AGTGAACCAA TCCCTTTTGA
GACA

>JH018E12r_307 pos=307|len=579|mol=genomic|alleles="A/G"
TCCTTAGTTT AGAAGAGTCA AAGAGAAAAG GCAATATGAG CATTTTCTAT GTGAAAGTTC ATATACATGC ACACTAAGGA
CTTTGATAAT AAATATATTG TTTCATCATA TAAATGCAAT CTAAAATTAT TTTATGAAAA TATATTTTTC AATTAATTTT
TTTTTTCGAA ATCGCAATCG TATAAGTTAT ATGATGAGAA CAATTATCTC GCAGTTTATT GACCTGCTGA GAATGGTGTT
ATAAATGAAT TATGGCGCAA ATCAATTGTT ACATCACACT TTGGGTTGAT GTAATATGGG GTTGCA
R
CCTTAATTCT GATTTGTTGT CCTTAGATCG AGTTCATTCG CTTTTGAGAA AGGTTGAGTG ACTATTTTGT GCAAACGTGA
ATTCTATTAA AAATCGAGAG GATCTAAGCT TGATCATTTT TTGGTTGAGT CAAGAAAATT ATTCTTATTT TAAGCGAGGA
TGGGGAATTG TGGATTTTTG TAACACTTAT TTTTGGAAAG AATGTTTTCA TCACGTTTCA TTCCACATTT ACCTTAACCT
TAATTTTTTC AAAATTCTCT TTTATATAAA AT

>JH018L22r_362 pos=362|len=714|mol=genomic|alleles="G/T"
AATTGGCTGT AACATAGCCC CCAGTACTTA GGTTGCTGGA TTTCACCCCA CTATTCACGA TTGAGTGTGA CGCAAGTGGA
AGAGGAATGC TTCAGTTTTG ATGCAGGGGG GGCAGCTGCT GGCTTATATG AGCAAGGCCT TAAAGGGAAA AGAACTCCTT
CTCTCCACAT ATGAGAAGGA GCTCCTCCTG CTAGTGATGG TGGAGAGGAA GTGGAGACCC TATCTTCATG GGCAATCCTT
TGTGATTAAA ATGGCCTAGT AGGCCCTAAA ATTTTTGTTG GAGCAGCGTG TGGGAACCGC AACTCAACAA AAGTGGGTGA
GCAAGTTAAT GGGATACAAC TTTGTTATTA CTTACAAGAA A
K
GAAAGAAAAA TGTGGTAATG GATGCATTGT CGAGAAAAGA GGAAGAAAGT GAGTTAGAAG GTGGAGTCTT AGCCATGATA
ACATTTCCAA CACCCAAATG AGTAAAGGAA CAGCCAGGTA TGAAGAGTCA GTTGAGCTTA AGGAGATCCT TAAACAAGTA
AGGGAGGCTA CTGTGTTACC AAGAAATTAC CAGATGCATC AAGATTTTTT TTTTTTTTTT AAAGAGAAGG AAGTCACATG
TCCAATAGTG ACCTCTGCCC GAATTTATTA ATGAACCCTC ACTTGTGGCA GAGGAAAACC GTGGTTACAA TCATCAAAAT
ATCTCTCAAA GATCTACCAA CAAAACACAA AC

>JH018F04r_338 pos=338|len=772|mol=genomic|alleles="C/T"
AGGTATTTAA TTTTCATATA CATGATGCCA TGCATGCATG CATGTGATGA TCAAAGCAAT AATATTAGTA CTAGCTAGTA
CTCTTTCCCA AATGGAATTA AGAGAATTAA GTTCGAATTA AGTACAGCTA CAAGTAGTAG TACTACTCTA CTACTTCGAT
CGATGATAGA TCATCGAACT TTCAATATAT AATTGTTATA ATTTGATTAT ATATATAAAT GCAGCAAACA TTGTGGATGG
CAACCTGAAT ATTCTCAGTG ACAGAATAGA AGAATTGAAG AGAAAGGAGA CGAGATCACT CACATGCAGT AGTACTAGTA
CTACTACAGC AACTCAG
Y
AGCTCTTGAA AAGAGAGTGG TGCTATGGGG CTGGTTATGA TCATAGATAT AAGCGGGATG CCATGTTCTC ACAGTCTATA
GTGCTTATGG CTTTAGCCTC TGGTGCTTGT GGCCTTGTGT TTCTCACTGG TTTTTTTCCA TCTACCTTGT ATCTTCTTCT
TCATTTATTT CAGCACTAGC TGCTTATTGA TGATCTATAT ATCAAGCCAA CCATATTATG CATGCATGTC GAATAATTCA
CGGAATTAAG ATTTTTGGTC TCAAATTAAA TACTTGTTTT CAATTATTCA TCTATTGTTG AAATCTAATA GCGTCAATTA
AGCATAAATG AGACTACAAC ATTTACAGCT ATGGCCTTTT CTTTTTTCCA AGAGTTATGG GTTTTATTTT AATTGTTATA
GTAACAATAT TAGATAGGGA AACCTTGGTT ACTA

>JH018B10r_312 pos=312|len=540|mol=genomic|alleles="T/C"
AGGAAGATCT AATGCAAGTC TTTCATGAAT TTCATACAAA TGCCATATTT GAAAAGAGTC TTAATACTAC CTTCTTAGCA
CTCATTCCCA AAAAGGTGGG GTCCATGGAC GTTAGAGACT ATCGTCTCAT TAGTCTCGTG AATGGGGTGT ATAAAATTCT
GTCCAAAGTG CTTGCGAATA GATTGAGCTC GGTGGTGGAA AAACTTATTT CGAAGTTGCA AAATGCTTTC GTCAAAGGTA
GACAAATACT TTATTCGGTG CTTATTGCAA ATGAAGTCTT GGACGGACGA CTTAAGTCTA GAGAACCCAG G
Y
TACTTTGCAA GTTAGACATG GAGAAAGCAT ATGATCATGT CAACTGGCAA TTCTTACTCT ACTTACTTGA AAGATGTGGT
TTTGGGGGAA GATAGCAAAA CTGGGTGGAA TTTTGCATCT CTTAAGTTCG TTTCTCTATC TTGGTGAATG ACTCACCGGT
GGGTTTCTTC AACTCCTCCT ATGGCTTGAG ACAGGGGGAT CCGTTATTCT CCTTTACTTT TTTTATTT

>JH018H08r_584 pos=584|len=813|mol=genomic|alleles="G/T"
ATAAACATGG ATTCAATTCT TTGATTTTTC CAATTGAAAT TATACACACG ATTAAAAATT ATAACACCAA ATTCCTAATT
GGAAGATATG ACAATATACT CATCTAATTT CTCAAATTTA GTTCTAGAAT CTATTCCCTC ATTTACATAC CACAATTTTT
ATGTATAAAA AGAAATATCA GAACTAAAGA TGATATTATC TTCACAAACA ATAGTGTAGT AAAATATCAC ATCAATGGTA
AGAAAAACAT GTTTAAGTCA TAATCATATA TTCATAATTC TATAGCTCAA CACAATTAAA CCATAGCAAG ATTTAATATA
ATTGTCTCAA ACTTATTGTA TCCAAATCAA ATATAGAATT CAATCTTATC TTCTTAAACA ATAAAGTCTA ATCTGTGAAT
TAAAACATAA TTAAAACATT TTCACCAATC AATTTCAGTC TTAGACTTTA CCTAAGTTTT AGTTCTTCAT GGGAGTACAA
AAAATATAGT CTTTTTTTTC TTTTCCCCCT TCCATCCCTC CAAAACTATA ATAATGTTAT CTTTAAAAAG TTCCCACACA
TTGAATAGTG CTTCTGTTGA AAA
K
ATGCATGCAA TCATGCTTCT GTTAAGGCTG TGTTTGGATC ATAAAATATT TTCAACTCAT CTCAATTCAT TATTACAATT
ATTTCATATC TCAATATAAA ATATAATAAA CAATTCAACT TTTTTAAATT CTAAAATAAT AATAATATTA AAAAAATAAT
ATTCTAATAA TATTTTATTA TCTCAACTCA ACTCAACTCA ACTCACTTTA ACATCCAAAT TCACCCTAA

>JH018B14r_214 pos=214|len=608|mol=genomic|alleles="C/T"
AATAGTTTTA TTATTTATGG GATTTAGGTG AAAAACCATT GAATTCAAAT TCCCAAAAGC TAAGATATAT TAAAAAAAAA
ATGACAAAAA AAATCCATTG ATTCCATTTT TCATGGCCGT AAAGGAAATA ACACGTTGGT CTTCACTATA GCAAGCTCAT
ATCATCCCGA CAACCTTCAG GTGCTGGTTG GATCTTCTTC TAAGTATTGA TTC
Y
TAACTATTAC AAGTTATAAA TGTTCTCCTT GTTTCCCTTT CATATTGATA ACTGCAAGCT CTTGTTCAAC AAATTCAAAG
TTGTCATGGA AAGGAGGGAC GCCTGTACCT CCGTCCTCTG CCTCCCTTCG TTTTACTGTA CCCATCATTT TATAGAAGAA
AATAAGCTTC TCCACAAATT CTTACGTTTC AGTAGTTTTT TTTTTAATAT ATCTGCTACG TGGCATACCG ATTCCCTGAG
GGTTCCCACC CCCGGTTGTC TATAGCAGAG CTGATAACTA CAGCCTAATA GGCAATTCCT AAAATTGTGA GATTCCAAGA
AATTGATAAA AGGTCAGAGA ATAACCAGAT CTCAGATCAA CAGACAGCCA GGAATATAGA ACAATATCTC CAAT

>JH017C15r_31 pos=31|len=628|mol=genomic|alleles="A/G"
TGTGGATCCA TAGGTTTTGG ATTCCTTGAG
R
TAGACATCCA TTGCACGTTT ACTCTGAGTG AGTATTCTAT TGTGTATCTT AGGTGTAACT TCTTCTGGAA GGCTTTTGAG
CTTTTGCCAG AATCATGGAG ATCATCATTA AAAATTGTGG AGAGAAGTAG AACTGTAGAA GGGTGTGGAG ATCTGTAGTG
ATGGGTCACA GTGGTCTAGA ATGGTTGATG GCTACGATGG AAGCAGTACT ACAAGCGGGA AAAAATTTGG ACTTCACAAA
ACACTTGCGC GAAGGCAGCA GAACATTCAT GGCTCAAAGA TGCTCCAATA AGCATGGTAG GTTTTTAACT GTCACTGAAT
ATGGTGGAGG AGGCCGGCGG AGTATTGTAG CCATTCCCGA AGGTATGAAG GTCTGGGTTG GGAGAAATTT GCTGCAGAAT
TACGCAGAGC TAGGGATATG TTTTTCGCTA ATGGGGGTCA AAGGAAAACC AAAAGAAGAA TGAGAATATC AACTTGGAGG
TGAATCATAA AGACCATAGT ACATCCACGG TGGCGAGACG ATCATAATGG CAGCTCTGAA GACCGGTCAT GATTCTGGGG
TGCATAGTGA GTGGAATGAT GTAAGTGGTT TGCAGAT

>JH017C15r_438 pos=438|len=628|mol=genomic|alleles="G/A"
TGTGGATCCA TAGGTTTTGG ATTCCTTGAG ATAGACATCC ATTGCACGTT TACTCTGAGT GAGTATTCTA TTGTGTATCT
TAGGTGTAAC TTCTTCTGGA AGGCTTTTGA GCTTTTGCCA GAATCATGGA GATCATCATT AAAAATTGTG GAGAGAAGTA
GAACTGTAGA AGGGTGTGGA GATCTGTAGT GATGGGTCAC AGTGGTCTAG AATGGTTGAT GGCTACGATG GAAGCAGTAC
TACAAGCGGG AAAAAATTTG GACTTCACAA AACACTTGCG CGAAGGCAGC AGAACATTCA TGGCTCAAAG ATGCTCCAAT
AAGCATGGTA GGTTTTTAAC TGTCACTGAA TATGGTGGAG GAGGCCGGCG GAGTATTGTA GCCATTCCCG AAGGTATGAA
GGTCTGGGTT GGGAGAAATT TGCTGCAGAA TTACGCA
R
AGCTAGGGAT ATGTTTTTCG CTAATGGGGG TCAAAGGAAA ACCAAAAGAA GAATGAGAAT ATCAACTTGG AGGTGAATCA
TAAAGACCAT AGTACATCCA CGGTGGCGAG ACGATCATAA TGGCAGCTCT GAAGACCGGT CATGATTCTG GGGTGCATAG
TGAGTGGAAT GATGTAAGTG GTTTGCAGAT

>JH017G03r_55 pos=55|len=730|mol=genomic|alleles="C/T"
GAACTTCAGC CACCAAAGTT GAGTTCAGAT TCAAAGTGAT CTTTCTTGTA ACTG
Y
CTTCATTTAA CCACGACAGG CCAACAAGTC TACCTGAGCT CGATTCTGAT TGTGGGGTTC GCATAACATT TCCACTACCC
AAAGAGTCCA TGGAGAATGG AGAATTATTA CCTTCAAGAT CGAAAACGTT TTCTCTACTT TCTTTTGCAG TGATAGCTTC
CCCAATAGGT GTCGCATGGG GAGAAGACGC GGTGGATAAC CCTTCAAATT CAGGAAGTAC ATTTGGAGAT ATTAAATAGG
TGTCCCTTCT CCTGTTATTA TTAGTAGTAC TTTCCGTATT ACCCTTATTA CCTTTATCTG AAGCAAACCC TTGACCAGTT
GACGGTGAGG AAGGAGACTG GATTATATCA TGCCCTCCTA ACCGCCGACG TCTACATGAC CCATCATCTT CTGAATTCTC
CTTCTGACCC TCATCCTCCT CATTACATGG AGATAGAAGC CAATGCATCG AAGCCTCGGT GGGTTCATGG ATAACAGTCG
AATCATCACC AATTCCTATA GCATTTTCTT CTTCATCACC ATCAAAACTA TCAAAAGGCT TAACTCCGCC AAAGCTAAAA
TCATGTTCTC CTACAGTTAG AACCCCTCTA GGCTTACACT TCCTCTTGTC AGCTACCCCA GAAACAATGT GGCCAGCACC
ATAACAAGTA GGTGTGATTG CGGTCGAGAC TATTG

>JH017I23r_115 pos=115|len=695|mol=genomic|alleles="T/C"
ATGCTTTGAC TGACGCGAGA AAGTATGTTA TTTTAAAAGG TCCATATGAA TCGATATTTT AAGGATGCCA TGAACTGATG
CCTTAAATGA TACCATGAAA GATGACGTTT AAGC
Y
CATGCTTTTA AATGACGTTT TTCCATAAAT GAACTGCTAA ATGAAAAGGA CTGAAAAGGA AGGACTAAAC TGAATGAAAG
GACTGAACGT TTAATGTATG AAAATATGTA ACTGCCATTT GAATGAATGA AAAGGGTACC AATGAATGGG TAGCTTGCAA
TATCGGGTAA GTAGTACTAG TAGTGCACCT AGTGCTGCCC CCCATGAAAG GGATTCCCAA CCTGTGGCCA CGGGCGAGAT
CCAGGTCCAA AGGAAGACCG CTAACCCTAA CACACTGGGC GTAATAGTGT GTACTGGCCA AAGAAAGTGA TAAGAAAGAA
TGTATGAATG CATGAATTCT TTAAGAAATG AAGGCACTGA CGGGAGATAC GTTTTATGAA AAGAAAACCC CTTTTTAAGG
AAAAATCCCG ACCTGTGACG TCTTCAAATG AACGCATGTA TGAATGTACG TATAGTATGC ATGGAATGAT AAATGCATGA
ATGAAAACCT ATATTATTAT ATTTTAACTG TATGAAGTAA TGCTTACGAG TCATCGACTC ATTTTAATTT TTATGCTTGC
CCCTCCCCCC ACAGAAACTG

>JH017M23r_513 pos=513|len=673|mol=genomic|alleles="C/T"
CCTCTAAAGG TTTTTCAAGA AAGACCTAGT AAAAATAATT CTCTAACTTG TTACAAATGC AATAAATCTG GACATAGTAA
GGCAGAATGT CTTATACTAA ATAATTTTTT TTTTTATAAT AAGTAAACAA AATTTATTGA TCAAAGAATT AGGCAAAGCC
CAATAAATAC AAGAAACCTC TATATGCCCT AATTAAGAGG GCACAAAAGA GACAAGAAAG TCATTCTTAT ATGCAAACAT
TTATTGACCT CGTTGAGCCC GCAGACATTC CATGACACAA TTTTGGGTTT TATTGGGAGA ATGCCTTTTT CCCCTTCCCT
TTCGACTTGC CCCTGCTGGC ACATCAACCA TGTCAACCTT TTGAGCTCAC GTTGTCTTTT GGAGTTATCT TTTCTTTGTT
GTTTATGCCT CGCTTCAATA GTTGTAAGCA AGGCCATAAA CTGTTCCTTG AAACCTTCGC ACTCCAAACC CACAAAATTT
TGAATTTCTT TGAACCTATC CATGACCCAA TC
Y
GACACCTCAG GATGAACATG CAGCATAAAA TTCAAGGGAA TAGGTTCAAC CTCCCTGTTG TCCATCTGTG TACCTCGAGT
CTCCACCACC ATAGTAATTT CATCCAATCC TATGTGTTCC CCCAAGGCCT AGACTCGAGG TACACAGATA GACACCCTTT

>JH017C09r_595 pos=595|len=801|mol=genomic|alleles="G/A"
ATGAAATACG TAGGTGCATC CAGATTCTCT CAAGGAGAAC AAAGAACAAT CCTGTTCTCA TTGGTGAGCC TGGTGTAGGG
AAAACTGCAA TATCTGAAGG GTAAGCACTT GGTTAGAGCT AGAATCCTGT CTTTGTTCAT GGGTTTGTAT GGGACGTTAG
ACTGAATGGT TTTGGTCTGC TTTGAAGGCT TGCTGTTACG CACTAAGCTT AATGATTCCT TTGAAATCGT TGCATGTCAG
TCTAACTGTG CCTTCTTCAA CAGGCTTGCT CAAAGAATTG TGCAAGGAGA TGTTCCTCAA GCTTTGATGA ATCGTAAGGT
ATGTGCTATA TGTAGAAGTT CATACCAATC TAGCAATCCC TCTCTCACCC CCTCTCTCAG GCTTACTCAA ATATACTAAT
CTATGCCTAC TGGGGATGAT GTCCGATCAT AGCCCACAGC ATTGTGCAGA GCTTTTAGGG CGGTCCGGAT AATGGTCTGA
CTCATCACTC TCTCTATCTC TTTACAGCTA ATATCCCTTG ACATGGGTGC ACTAATTGCT GGGGCAAAAT ATCGGGGGGA
ATTTGAAGAT AGACTGAAGG CCGTACTCAA GGAA
R
TTACAGAATC AGATGGTCAA ATTATTCTCT TCATTGATGA GATCCATACA GTTGTTGGTG CAGGTAACAT GCTTGGTTAT
TGACAAAGCT GGCTGAAGCA ACTAAATAGT CTTTGTTACT TGTACTTCAT ATATACTCTC TTTCTATTAT TCATTTTCAC
ATCAATTTTG ACAGCAGTAG TGGTTTCAAT AGGTAAATAT GAAATG

>JH017A13r_159 pos=159|len=735|mol=genomic|alleles="G/A"
TTACAGTGGG TATAACAAGC ATTTATAACA GAATCTAAGT TCTTCACGAA ATATCCAAAA CACATTCCTA GCTACTTCAG
CTATACTGAC ACTGGAAAGA CAAAAAAATG TAGCGCATAT GCGAATCAAC CATTAACATA TATTATAAGA TGGGCTTC
R
AAAGAATGGT AACACCTGCT AATCGGCAGC AACATAAGCA AGATCCACTT CTTAAGTGCC ACCATACACC ATTTTGATTT
AGTTGGCAGC TGGTTTTGCA ATGGCCTGCT TAACAGCCTC AGCATACGTC CTATGTTGAT AAGTGAGTGT TGATTCAAGC
AAGTCCCACA GAGATGTCTT TGGGTTCCAA CCTGACAATC ATAATCCATA ACTTCCATCA CAATGCTCCT AAATCTCAAG
GAATTTTACA AAAAAGTAAA AAGAAACAGA AAATAATCAT TACCAAGTTG CCTATTGATT ATGGTCATGT CAGGAATTCT
CTTATCACTA TCATCATATC CCACCCCATA AAATTCTTGG GAGCTCACAT CAACAGTAGG TACTTCCACA GAAGGTTCCC
CACTTACCTT TGAATAGACC TGTACATTGC ACGAACATCA AGTTTTAAAA ATCTCGCCCA AGAAAAGCAT AAAAATTCAT
TAATGCATTT TCATTAGACC ACAATTCGTA TATATGCATA AAAAACAACC CTTCACCTGA ATCATCATTT CAGCAAGCTG
CCTAACTGTA ACTTCA

>JH017E09r_480 pos=480|len=570|mol=genomic|alleles="C/A"
TTCGGGAGAG GCAAGGTGGT GGAGGGGTCA TCCAAGATTC CAATGGTAGA GTTATAGCAA GTTTTGCGCG CTCCTACGGA
ATTGCAACTA ATACTATCAC AAAGTGTTGA GCTTTACTTG ATGGGCTTCG GTTATGTAAA CGTTTAAGTT TGCAGGATGT
CTTAGTAGAA TCGTGATGGT TATCATAAAT TGGCTTGCTT ATGGAATTTG TCAACTTTGG TTTCTTTGGG ATTTTTGGGA
GGAGATTAAA GAACTTGTTC ATGAGCTCAA TGTACGATTT AAGCATATTT TCCAAGAAGC AAATATGGTA GTGCATTTTT
TGGCGAAAGA AGGGTCGCAT GGAGTCACTA TGGATTTAAT TGGTGCTGAA ATATTACAAC CTCGATTGAG AGGATTGTTG
CATATGGATC GTTTGGGAAT TCCTTCTATT AGAGAGAAAT GAGGTTGGTT GTTCACGGAT TTTTTTATGG AGAGGTCGA
M
TCTGTTTTTT GGTTCAGGGG TTTGGGTATC ACCTTGGTTT GGAAATTATT GGGTGTTTTT TGCTTTGTAA GCTTATGTGG
TTGAGTGTTT

>JH017L03r_274 pos=274|len=798|mol=genomic|alleles="A/C"
CTTTTATCAA GCTTATGTCA ACTTCAAAAT CTAAACCTTA GATCATATCC AAGTCATGTC CTACAGCCTA CAAAATAAGC
TTACCAGATC TAAAACCTGA AATGTTATAA AAATCATTTC TTAGAATTTG CAAATTTTAA ATCCTCAAAT CCCATCAAAA
TCAAACATAA GGTTTTTAGA AGCTCAAACT TAAATATCCA CATGATCATC CTTAAAGTCC TCAAGTTCCT ACACTGAAAT
TTTTACATCC TATGAACCCA CAGAAATCTA AAC
M
TCCAAGATTT ATAGTATGCA GAATTCAAAC CTGTCTCTGA TACCAATTGT AATGCCCAGG TCCCACACGG GTCGGAGAGT
TACTTTCTAA CACTTAAACT CATTTTTCAA CAATATAAAA ATAGATTCCA AATTCCCAAT ATCATATAGA AAATTTGATT
CCATCTAATT TCTTCAATAT AACCAATTTT CCAAAATGCC AAGTCATCAA AACACAATAA AATTTCTTAA TAAAGATCAA
GAATACTCAT AAAAAAATTT CCTATGCTTA AACCACTATA CTTAAATCAT CTCACCCAAT GCCTCATAAT CTTGATCCTG
AGCTAAACCA TCAAAATATC TGAAAAATAT TGAGGATATA ACGGGTGAGT TATCAACAAC TCAGTAAGCC GAGGACATAT
ACTAGTGTGT AAACATGAAC ACTTTCACAG AGTTCAGAAT GTAGAAAACA AACATTTTGA GTATCAATAA TGCAAATCTC
AAAAATACAT ATTATCAGAA AATCAAAGCG ACTTTTCAAA CATT

>JH017J09r_481 pos=481|len=763|mol=genomic|alleles="T/C"
TTTTTTTATA TTTTATTTCT GACCTATACA AAAATAGTGA ATATGAAAAT TTGTGCATGA TTATGTAAAT ATGTTTTGGA
TCCGTTATGA TTTTGAAGAT GATATGATTT TGTTCAGTAA TCTGTTTGGA TAATATTGAT TTTTGAAAAC CTCTCTCTAA
TTCTGATTTT GATTATGTTT CCGTTCTATT TAGTTACGGC CCTACCACAG GTGATAATAG TGGCATACGG CCTAACCAAG
GGTTACAATA GTGGATACGG CCCAACCACG GGGTTATAAT AGTGGATAAG GCCCAACCAA GGGTAATAAT AGTGGATACG
GCCCAACCAC GGATAATAAT AGTGGATACG GCCCAACCAC GGATTATAAT AGTGGATACA GCCCTGCCAC GGATTATAGT
AGTGGTCTCT GTTTTGAGTG CACACCTTAG TGACAGAGTG ATTTATGTTC TGCTTGGCTA TCCGCAGATG CACAACCCTA
Y
CATGGGGGTT ATACATGGCC TCTATTCTGA GATGATGTTC TGATGATGAT CATCATCATT TATGTTATGC CAAAGGATAT
TTTTGAATGA AATTATTTCT GAATCTTCGC TCTGATATTT TAATAACATG TTCTGCTTCC GCACTCTAAA AATGAAAATG
TTTTGTTCTG CATTTTGATC TCTGTAAATG TTCATGTTTA CACACTGGTA TATATTCTCT GCTTACTGAG TTGTTGATAA
CTATCCTTAT CTTCATATAT TTTTCAAATA ATTTTGATGG TT

>JH017F05r_301 pos=301|len=674|mol=genomic|alleles="C/T"
CCACGGGAAA CGCCCAAGGG TAGATGATTT TGAAATGGGT GTGGAATCTG TTCAAGACAT GGATACAAGT GACAAAATCT
TGAGAGGAAA TAAGAAGTCT AGAGGCACAA CTAGCCCCCT GATGCACGTG CAATCTGAAG ATGGTGGTTC AGTGTTCGGG
GGCACTGAGG ATAACGAAAG CCAGCAAACC AAGCAAGAGG ATTATACCAA GTTTACTATA CAGAAACTAA AGCAGGAACT
AACAAAGCAT AACTTTGGAG CTGAACTGCT GCAGTTGAGG AATCCCAACA AGAAAGACAT
Y
CTTGCTCTGT ACGAGAAATG TATTCTCCAG AAGTCATGAA AAATGTTTGA GGAGCTGCAA GGGGATGGTG CTTTGTAATA
TACAGAAGCC GATCGACTTG ATAGAAGGGG TTGGTTTCCT CATAAATCTT ATCAGCATGT TTTTTTAGGA AACTAGGATG
ATGGTGTTTT TATTTTTTAT TTTTTTTAAC ATCATTCGGT GATGACATGT GTATAATAGG CTAGGTATTT ACTTATATAT
AAAAAAAAAA TAGGCTAGGT ATTTAGTTCC CATCCCCCCA CCCCCCCGGG GGGCGGTGTG GGGATGCTCT TTGGTGGGCG
TGCCATTGAA CAGAATGTGT TCTGTGGTTG ACGTGCCAAA ATAGATGAAA AGC

>JH017J11r_338 pos=338|len=844|mol=genomic|alleles="C/T"
ACTATATTAT GATGATGTGG ATGATCTTAT CTTAATGCTC GATTCAGACA AAAAGCATGC ATATATAAAT ATAAATATAT
ATATAAATAT GCATATATAA TCTGCCAAAA CTAATAAGCA GTACTTAATT CCAGCCCTGA GTCTTACTTT ACATTGAGAA
ATGTATTAGG TAGCTCTTTC AATGATGTAT TATAGCACAT TAGAATAACG TTTCTGAAAG CATAATGTCA TTAAACCTTC
CAACTCATGT ATAGCTATTC ATTTCTTCCG GCTTCCTTTA CCCCTATTCT TCTTCTTAGA CTTCTTGCTA CCCTTCCCCT
TGTTTTGTGT TTCCTTG
Y
TGCTTTGGCT GTAGGCTCCA GACACCGCAG CAACTTCTGA AACATTTGAC TTACCCTTAT CAACACTACT GCCGCCTCCC
TTAGCCTCGC CTTCACTGTC CATCTCCCTA TGCAAAAATA ACCGAAAAAA GTTAAATCGC TTCAAAAAGT CAATATATAA
CAATGTTATT CTTGCAAATT TAGCAATATC TTTAAAGATT TTCTAAAATG CAAAAGATCA TACAAACCCC TCGAGACATT
TCTCTTTGCA GCGATTAAGA AAGTCATATG TATATTTCCC AAACTCTCTC TTCACATTTA GGCTGCGTTT AGACGTTGAA
TTGAGTTGGG TTGAGTTGAG TTTAGATTAT AAAATATTGT TAGAATATTA TTTTTTAATA TTATTATTAT TTTAAAATTT
GAAAAATTTG AATTGTTTAT TATATTTTAT ATTTAAAATT TAAAAATATT ATAATAATGA ATTGAGATGA ATTAAAATAA
GATTTGAAAT CCAAACTTCC CCAAAA

>JH017N09r_468 pos=468|len=676|mol=genomic|alleles="C/T"
CAAGGACAAT TTCTGTATCA GTAAGTCTAC TTCTACAAGA AACACACAAT GGGGGCCATA GAATCTGAAA CAACAAACAA
AAAGTTCATA TGCTTAAGTA TATTTGTGCT GAACAGAGGA AGATAAAAAA AATCAATTGC TACTTGTCGT TACCAAATTC
TTCCTTCAAT TTCTTTATGA GATTGTGAGA TCGTGGTTTC TATGAAGGTT TTTCTACCTC TTGACATGGC CTAAAATAAG
GGAATGGGGG AGAGGATGAG AGCTGGTTTC TGTTTGAGGT TTTTTTTTTT TTTGAGAGAA AAGTTACTTC ATATTAATAT
CTCAAAATAG ATGATTGTGA ATACATTGAG GATAATCCTC TACATGCATT AAGTCCTCAG ATAAGTTTAG AGAGCTTTTA
GCCAGGCAAT GCGCCACTGT ATTGGCTTGT CTAGGTACAT GACAAACAGA CCAAGAAAGG TAAGTGC
Y
AAGTAATTTC TTGATGTCTT GATAAATCAG CCCCACCGTA CTCCAGTCTT CAGTTGAACC ATTTATGCCA TTTACTACTT
GCTTTGAATC CCCTTTGAAA ATGACATTGT TGAGTCCAAT CTCAATGCCA AATTTCACTG CTCTCAAGGC AGCAAGTGCT
TCTCCCTGAA GTGGATCATG AAAGGAAGGA CAGGGGCTCC TGAAAGTT

>JH017H11r_412 pos=412|len=569|mol=genomic|alleles="A/G"
ATACCTTGCG CCTGAATATG CGGGTAAGAT TATTTTTTCC ATTTCCACTT TTCGTTTGAG TCCCTGTTAA TTCTTAATTC
TGGCATTGGT TAGAAAGTGA TTCGGGGATA TTGGGTATGG CAGAAAATCA TAGCTGCAAA CTATTTTGCA TTTTGTATAT
TGGCCCAAAT TTTAATTTTT TAGCAAGTTC TAGGTGGCAT GTTTACAACT TATAATGTCT AAGAGTTCTC CCTTCTAAAC
TGCAAAACAA TGTAGATGTT GGTGTCGGTT GTGTATAATT TTCAAAGTTC GTTGTTCCTG AGTAGTTGTC ACTAAGTTTG
GATGTTGAGT TGAGTTCCTT ATAAATAGTA ATAAATTAAG ATGGCAGTGT GAGTTTTGTG GGGTCCATCT AAGATGAGTT
TAAATGTGTT T
R
GATGTTAAGA TGAGTTTATA TGTATTTATG AGAAGTTGAA AAAGGTTGTG GGTCTCATGT GTAAAGAAGT GTTGAATTGA
AAAAGGTTGT GGGTCCCATG TGTAAAGAGG TTTTGAGTTG AGATGAGTTT AGTAATTTGA GAGTTGGGTG TTTGGAT

>JH017D21r_121 pos=121|len=825|mol=genomic|alleles="G/T"
AATCTAAACC TTAAATCTTA TATAATGCAT TTGCTATAAA ATCTACGGAA TAAGCCTACC AAATCTAAAA CCTCAAATGT
CATGAAATGA TTTCTTAAAA TCTACAACTC TAAAATCTCA
K
ATTTCGTAGG CTAGCTACCA TGAGTCTACA AATGCTCAAA CTATATATCT TCAAAATCAT ATCTTGATGC CTACAAAGTT
CTAAAATCTT AAATGTCACC AAACACCTCA TTATAGTATG CATAATCTCA AACCTGTCTC TGATGCCAAC TGTAACGCCC
CATTTTTGAA GGTCTGCAGA GTTAACTCTT GTAACTTAAA ACTATTTACT ATAACATATT AATATACTCC AAATTCCCCA
TAAAGACCAA TTCATTTATT CAAATCAAAT ATATATGTTC CTCTATCAGG ACACCAATTA CAAACCTCAA TGAAATAAAT
TAAAAACTCC ACAAAGATTT AGAAATATCC AAGGCTCAAA ATACACAAAA TAACATAAAA TTATAAACCT ACTAAAAAGA
CTCTCCAATA AATATTGTAC TCCTTCGACA TTTATTCATC TACAATCATC AAACATTGCT GATAATTTCT ACTCTTGATT
TCCAGCTGAG TGACTCACTA AAAAATGAAC AGTACAGAAA CTATCCCAAG TGCAGGAGAG TGTCACGTAA TAATAAGGAA
TAAATTAATT CCTAAATCAT CTCCTCAAGA AAAGTTGCTT AAAATCAAAC TCGTGTGAAA TAGTGAAAAT ATTTACAAAG
GGGAAAATAA AATAAAAGTG GAAATATGTA TAATAGATGA AATAGTGCAA CGGAAATGAA AAGT

>JH017H17r_86 pos=86|len=795|mol=genomic|alleles="T/G"
CGGAATTCCC ATCCTAAATG AAGGTCCTAA AGATCAGTTG CATAACCATG CGGCAAGACA CGATTTGTAT ATGATTAATA
CAACT
K
GCAGTTATGA AATTTGCCCA AAAATCTGAA AGAGCGTACT GAGAAGCAGG AGATACATAC GCCAGCGCTC TCAGATATAT
TGGAATTCAG TTGCTCACGG GCCATCCTGG CCTCCTCCCG TTCAAACTGA AGCTCCTCAT AGAGCTAAGC AAATTAAACA
GTATTTACCA ATTAAAAATC GTATGTGGCA TAGGTCAGAA AAATCAAAAG CTTGAAAAAA TAAAGTCAAA AGGATCAGAT
TCTTGTGGAT ATTCCAAAAT AAAATTGGAG TGCGCCGTAG GGCATAGGCA CACACAACCA CATGAGATTA CTTATCCAGA
CTCTAAAAAT GCTCTACAAA TACTGCTAAA ACTTAGATCA TCCATTCACC AAAACAAATC CACAATAAAT ACAATAATTA
GCATGTATAC TATTTTGCCC ACTTTTTAGG CTGATGCAGG AGTTGGAGCC TTTGGTTTCC TAAAAATGTA AACAGGTTTG
GTGAAGATTG GATGTTACAG CCTTGTTTGG GAAATAAAAA TTATAGAAAA AAACTATTCA GTTTTTTTTT TTGGGAAAAA
AATAATCTTT AATCCTCTTT TTTTATATAA TTAAAATCAT CTTTAATCCT CTTTTACACA CCAAAAAAAA AAAAACTCAT
CTCTCAAATG ATTTTCATCT AATCATTTGA ATGATATTCT TAATTTAAAA ACAAGAAAAA ATAAAAAAA

>JH017M14r_77 pos=77|len=731|mol=genomic|alleles="G/A"
CAGAAACGTA GGTAGGTAAG CCACCGAGCT GTTCAACATG GCCAGAGCCG GCGCTAGGAT CGAGTGTTGG CGGGTT
R
GAGCAGCACT GGGGACCTGA CATCGTTTCT ATTTCCTTTG ATCAGTCCAA GGAACGCAGA AGTCTTGTAT TGTTTTGGAG
CTATCAATTG TGGACTGAGT TTCTCGAGAG AGGAAAAGTT GTGGTCCTGT GGATTGGACT TTTGTTCTTT GTTTAATTAA
TAAATGAAAA AGCTAGATCT CCCTGGGAAC TCCCGCCTTT TTTTTTAAGG ATTATTTAAT ATTATAACTT TTTTAAAATA
TTTAAAAATA TTAAAAAAGT GATGTGATAA AAAAACAAAA AAAGTACTTT TGAATTTGGC TTTGCGGGAG CTCCCATCGG
TAGGTATAAA CCTGCTCATT AATAAAATAG AAATGATATT TGCAGTTAAC CAATATATAT AAATATTGTA TAATTTTTAT
AAAAATAAAT AAATAAATAT AAAACTTACT TGAAACATTA ATAATTTTTT AATAATAGAT TATATTCTTT TTAAAAACGA
TTACATAATA TTTATATACT TTACGATTAT ATTTAGTATT ACTCAATTAG ACTTTGAGTT TGCTCATATT TTCAAAAAAA
TACAAAAAAA CTTTGTTTTA AAAATTATCA GCGACATTGA TAAGCTTAAT TTGACAAATT GACAAATGAT GATTCTATTT
GTCCGTAAAT TTTC

>JH017A16r_36 pos=36|len=706|mol=genomic|alleles="T/C"
GGCGACATCT AGTATAAGGC GGCCAGCTAT ACAAG
Y
CAATAACTTC GAGATCAAGC CGGCCATCAT TCAAATGATT CAACAAACCG TCTAGTTTTG GGGGCCGTCA CAAGAGGGTC
CTAATGTCTA TATTGCAAAT TTCTTAGAAA TTTGTGATAA TTTTAAACAC AATGGAGTGA CAGATGATGC GATTCGATTG
AGACTTTTCT TTTCTCACTT AGGGAAAAAG AAAAAACTTG ATTAAACTCT TTGCTGCCTG GCATCATCAC CACCTGAGAG
GAGTTGGCAT AAAAATTCTT AGCAAAATAT TTCCCTCTGG CCAAGAAGTG AAGTTAAGGA ATGATATTAT TACCTTCACC
CAAATTAAGG GTGAATCATT ATATGAGGCA TGAGAGAAAT ACTAGGATTT ATTGCGCAAA TGTCCACATC ACGACCTCCC
AGCTTGGCTT CAAGTACAGA CATTTTACAA TGGTTTGGGA CCCACAAATT GATCTATAGT TGATGCGGCC GCGTGAGGAG
CATTAATGAG TAAGACCCAT GAAGTTACAA ATAAATTTTT GGAAGAATTG ACATCCAACA ATTATCAATG GTCTGTGGAG
AAAACAATGC TAAGAAAGAT AGCTGGAGTT TTTGAACTTG ATTATATTAC CACATTGGTG GCGTAGATGG CTAATCTATC
ACAACAACTA GGTAAAATGA ACGTTAATGC

>JH017M08r_543 pos=543|len=754|mol=genomic|alleles="G/A"
TCGATGATTG ATCCGTGTCA ATAACGCGGC TAGCTAGCTC GTGAAACATG GATCAACCGT AGGACTAGGA TCAGGATTTT
CCAATAAATA ATATTAAGGC CAGATCACTT ATTCAGGAAT ATCGGGGTCC TTGAAAATTT ACCGGAGTAA TATTCCAATT
ATCAAAGTGT GGGTCCAAAT TAGAATTTAA TCTAACTAGA CAATTAGGAG TATTGATACA TGAAAAATCG CACAACAGAT
CGGAGTGGGA GAAAAATTCA TTCTCAACCC GCTGAGATGA TTTAGGCCTC AATAGGTATT GTTTGGAGCT CCCGACAGTG
GTGCGGTGCG ATTGTACGAT GTCAATACAT ACATCTATGA TGGTAAATGA AAAATAAATG CAGAGAAAAT AGAAATAAAG
GGACACAAAT TTATGTGGTT TGGCATGTTG CCTACGTCCA CAGGCGTTTG GAGAGGAAAA ATCTACTATA ATATATATGT
TTGTTTACAG TCTCTCATAG TCTCTTATTT CTCATTGTAT AATAGGAGCA GAAGATCTAC TT
R
TTGTAGAAGA TGTTCTCTCT GAAACTCTCC CTCCAGAGGT TAGAGAAGAA GTCGAAGAAG AAGCCCGTTT GAAGTCGTTT
GTACCTCCCC TTTTATCTGA TCATCTTCCC GTATGCGCTT CGATAGTGGT GAGGGATGTC CACTTTGCAT GTCTAAACCC
CTCTCCCTTT CTCACTTTCT CCCAACACCC TCATGTCTTT TTATCTCTTG A

>JH017A10r_301 pos=301|len=505|mol=genomic|alleles="T/C"
CATTTGAAGC TCTGTTTTAC CATCCATGGA ATTTACTGTA TTAAATTTCA CCTGAGCACG TAAAAAATCA ATGTTTTCAG
AATAGCAAGT AGGACGTGAT ATAATGATAT CTATGAGCTC CTATAATGTT CACAAGCCAC ATTTGAAGCT CTGTTTTATT
CAGCAGTTTG TGGGAATTTT ACATGGAGGA TATGAAGACC AATTCAATGA ACTAATCACT ACGATTGAGG CAAGCCATGC
GCTTGAAACC AAAAGTTTCA AGAAAAGCAG GGAGTTACAG CATCTTTCTT GGGCAATCAA
Y
TACGACGCTA AGGGTGGTAG CTCAACTAGA GGGAAGTCTA AAGGGAGGAC ATTATGAAGA CAGGGAATCA AGGGTTTGGG
ATTGGGTGTT CGGGTAGAGT TTTAGTTCTA CGAGAAACAA GGGTTGGGGA CCGATCTGGT GTATTTTGGG TTGTGCTTTT
CACAGGCTTT TTGGGTCATT AGGGATTTTT TGGGTCATTT TGGG

>JH017M22r_579 pos=579|len=699|mol=genomic|alleles="A/C"
TATGCACATG GTCATGAAAT AAAATTTTCA AACATGGCAT AAAAATGAAT TTTGTCACGA CCCCAAAGGC TAGGATGGTG
AATTATCCTA GTGGAACTCC TCTGTTCACT TTGGAGTGAG TAAAAAATGG AGTGGTAACC CCTGGGTTGA CAAAGAACCG
TCAACGGGCT TTAAAAGGAT TCTTTTTAAA GAATGCCAGA GCGATACTGG TGGGTGCATA TGTTATGATG AACTACTATG
ATGATGAAAT GTTATGATAC CAATTCATTG AGAATGATGT TTGCAGATAA AGACGTAGTG TTAACATGAG TTGTGCTACG
ATTACTGGCA GGTGCTCACG ATGTACATGG GGAACCGTGT TGCTACCATA CGTATGTTAA TGATGGCTTA AATAATGATG
AAATGTTATG ATTTTTTTTA AAGCAATGAG GTATGAAATG TTCACTTTCG AAATGTCATG TTTTTGAAAT GAGAAAGTAA
AAATGTTCTC TAAAAGAGAA AGTGCATCAA AGCTTTTCTG AAAATGTTGA GGAACCTGGA TGGGAGACAA ATGCAGATTT
TTTTTTTTTC TGCATATC
M
TTGCATGCAT ATCATGTTTA TCATTAATCA TGCATATCTT ATCTATGTGC AAGTTGGTTG TTTAATTTAC TAATATTTCA
AGTAAATCTC ACCCATGTGG ACCCACTATC ATTCCCCCTG

>JH017C18r_145 pos=145|len=688|mol=genomic|alleles="A/C"
CTCTCTTTCC TCTCCCTCCA AGACACACCT ATAGGTAGAT CGGAACCATC TTCCAAATTG TGGCAATTTG AGAAGGGCCT
TGGAGATCTC TACATGAAGC TAAGAGGTCG ATTACCCTTC TTGGCATCAC CCAAGCTACA CCCA
M
CCTAGCAAAA GTCATTCCAC AAAGTTGTGG CAATCTAACA ATATATTAGT AGATAATCGA CGGATTCTCT GCTTTTTTTA
CACAAATAAC ACCAATCCAA GACTGATTCA GCATTTCCTT AGGTTGTCGA TAGTTAGAAT CTTCCCTAAA GAAGCTGTCC
ATACAAAAAA GGATTCCTTT AAGGGGACCT TCGTCTTCCA AATACTCTGT AAACTCTTCC ATGGGAATGG GTTTGCATTA
TAGATGGATT GGTAGAATGA GCATATTGTG AACTTCCCTT TTGCCGAGGG GCACCAAAAA AGCTTGTCTC CCCCCCCCAC
CCCCCATAGG AACATAATAG ACCACTACTT TATTAACTCA CTTGGGTCAA TCAGACACTT ATACTCAAAA CATTGTCTTT
TATTTTTTCT CCTTAAATAT TATCTTAACA TCATTTGCAA CCTCCGTGTT ATATACAAAC ACATACATAT GATGATCTGT
ACATAAATTT GTACTCTGTT TTCACTTGGC TGGTTTTTTG TTGAACCTAA ATATTAATTA TAC

>JH017G24r_302 pos=302|len=482|mol=genomic|alleles="A/G"
GTGATTGATT GAAAACTTAC GAAAATTATG TGATTATTTT TATAGGTGAC GATTTATAGT CGACTCGACA TTTTTTAGAA
AATTTCTGAA AAGCTAAGTT GCCCAGGTAA GCGGGGTTCA TATACTAGTT TTGCATAAAA GAAATTAAAT GAGGTTGACT
TTGAAAATAA GCATGTTTGT TTCTTTAAAA GAACTATGAA AATGACCTCA GATGTTTATT ATGCATATGC ATAAATTCAA
TATAAGAGAA AGTGTTTTTC TGTCATGACG GGTGTAAACA TGAGCTAGTT TTGTGTATTT T
R
TTTCTGAACT ATGCAAAAGA GCGAATATGA AGATCTAAAA GTTTTGTTAT GAACAAATGA AAATATTTTG ATTCTGTTTA
TCTCGAATAT GTGAAGTGAT CTAAAGTTAT TAAGTATTTT GTTTTAATAT GATGTGGCAT CTGAAAACCT TGGCATGAAG
TTTTGAATCT GTATATGATG

>JH017D02r_469 pos=469|len=624|mol=genomic|alleles="T/C"
CCTTTTTCTT TGGTTTTCTT CTTTCTCCAG AAATGTATGT TGCTTTGTAA AATAGTTTTT AGGTTTTAAG CTTGATAGAC
GTGAATATTT ATAAAGATTG CCATTAAGCC CTTTTGTGAT GTGATTTTCT GTAAAGTTCC TGAAGATTTC TTTTGAATGA
TCTTACGTTA TTACCCTTAA TAGGTAAGTC TTGGCAGAAT ACTTATTTGA CTTAGGTTGG GCTTTATTTT TTTTTTTTAA
ATTGCATATG TATTTTAAGT TGGACCTGGT GTTAAATAGA TTTGCAATTG AGTTTGTATG TCAAGTGAAT ATTAAGTTGG
TATCTCAAGC CCATCTTGAA TATTCAGCTA TTGCTAGACT TGTCTCAAGT AGATTGCACT AATCCTTGCA TTGTCTCATT
CATCTTCTCG GCTCTTGACC TTGTAATTGG CCCATCTGGA ACTTGCAAAT GATCATTAAG ATTAGGTC
Y
ATCTTGGTAC CCATCAAGAT GTAATTTTCA TGGGCTTAGT TTTAATTGAC TAAATATTTT AGCCATACAT TTTATTTTAT
AGAAATAATT TAGAGTTTAA TGTATTAGTT CGAAAAATTT AGTGGACATA GATTAAATTG GGAAGTGATG ATATT

>JH017P16r_426 pos=426|len=721|mol=genomic|alleles="G/A"
GACAAGAAGA GAAACCGAGT GCTGTTTGCT GAAGCAGGCA AGGACTTTGT TGATTTCCTC TTTCAATCTT TCACTCTGCC
GGTCGTGACT GTCACTAGCT TCCTAAAAAG TGAAGACATG CTAGGGTGCT TGCAAAACCT ATACGAAAGC ATTGAAAACC
CGAGCCATAA TTGCATTCAG CCAGGCCAAA GCAAAGAAGA CTTGGTGTTG AAGCCCAAAC TAGTAATGTC TGGTGCTACA
GACTCCCTAC TCTTGCCAAG GGTCGAGTCC TCTTATACGT TCAGGAAATT GTATAAGTGT AGCAACAACT CATGCAGTAG
CCGTGATTAT GAGCTGTCTT CTATAGAGGG CGCATATTGT AATTCATGCT CATCATCATT AGTACCAATG AGACACGAGG
TATCGCTCAG TGAGTTAACA AGCGC
R
AACAAAGCGA TTAGTAATTT CAATTTGTTG AAAGAGTGGG TCAGATTCAT AGTGATGGAT GATCTGTGGA TGATGCTCAT
GTCCGCCGAC GCTTTCATAA CTCTGCTTCA TGAGTATGAT ATCAAGGATT TAAGGGCGCT TGAAAAGAGA GTGGTCGATT
TGGACATGCA TGGGGTATGG CTGTTCTACG CCTTGCATGC TTTTTTTTTT TTTTGGTTAT GTTTTATTCA TGACCCAATA
TGATTTTCTT TTTGGTCAAT TAATCCATTA AATGATATTG GTCATTTTGT GCAAG

>JH017D06r_129 pos=129|len=704|mol=genomic|alleles="C/T"
GGAAACGGAA GGAAGAAACA GAGAGGAAGA AAGGGAGCGG AAGAAAGAAA GGGAGAGGAA GAATCGAAAC GGGAAGTCGA
GATTTGGGGG TTTCGGGGTG GAGAAGAAAA CAGAGAAGAG AGGGAAGA
Y
GGTTTGCCAG ATTCGGGAAG AAAGAAAGGG AGAGGAGAGG AAGAAAGAAA GGGAGAGGAA GAATCGGAAA TGGGTTTGAG
GATTTCAGGA TTCCGGGGTA GAGGAAGAAG GAAGAGAAAA GGGGGAAGAA AGAACTGGAG ATGCGTCGAT TCGAGAAGAA
AGAAAAGGAG AGGAAAGGAA GAAGGAAAGG AGAGGAATCG AAAGGGATTG GAGATTTGGG GATTTCGGGG GTAGAGGAAG
AATGCAGAAT AGAGAGGGAA GAGAGCGGCT TTTGCGTGCG AAATAATTGT TTCCTAATAA AATAACCGTA TAGATGTTGA
ATAGTAGGTC GCTAAATTTG GCGATTGAAG AGACTTCACT GTAGCTAAAA GTTTAAGATT TAAGGAAAAG GTGAATTCAA
TGCAGAGTAT TTTTCATTAA ATTCTTCAAA TTATGGGCAT GCCAGTGCTC TGATGAAGAA ACTCCACGGA AAAGCTTGCG
TACAGCATGT CTCAAAGAAG GCGCACAATT TTTCAACCAC TTCCCTTACT TTGCTATCCA TCGATGCCAA GTTCTTAAAA
ACACCAATAT GAAAC

>JH017F08r_241 pos=241|len=741|mol=genomic|alleles="C/T"
ATATGAACGG TTAACAAGTA ACCAGTCCAT AGAAGGATTT GATGTCATGT CACCAACTAA ATGCTTTGGT TAATGAATTT
TTCCTAAATT TGATGGTTCT TGCTTGGAGA AGAATCAACG GAATGGCTAG TAGCATAAAA AGGGGCCAAG CATAAAGGAA
AAACTTAATG CACCTTGATC TTTATTTGTC TGAAACCCCT TCCCTTTCTG TCAAAGTTGT CAATTACAAT GGTAAATGTA
Y
TGTTCCCTTG TGGTTTTGCA AGGACTCCCC GATCTTCATT TTTGCATTCT CCTTCCGCTT CGAATATCCG TAAATACTTG
GAAACAGTAG CGACATCAAT ACTAACGCAC GACCAAAACA CACCATCTCA TGCTTACATT TTTGTTAAGT TAGCCAATAC
ACAAACCAAC CACAGCAACG CACGACTCAA GTCCATTAGG GATGATGGGT ACCAGATGTG CTGTCTCGCA TTACCAGTAG
TCCTTGCAAG AACATAGTCC ATTGCTGAAA CAATGAAACC TATTATTATC CCTCACGATA ATCTCCCTTC CCTCTGACTT
GGAGATCATC TTAATGGCTG CATGGCAGTC CAAACAAACC CTTAAATTCT TCACCACCCT AATTACTGCC CCTGCTTCAC
TTACAAGAAG AGCAAAGCAA ATGGCCAACT TCTCACTATG AGTTCCCACC ATCTCTTCTT TCTCTTCCTC TTCAACATCT
CTCAACACGC AGCTTTTATC

>JH017J02r_327 pos=327|len=759|mol=genomic|alleles="G/A"
TCATGATATA TAAGATGTAA TGTTCCTAAA ATGCATCTAG CATTATGCAA TATTCACAGC GGATAATTTT TTTTTTAGCA
ATACTATGCA CCAAACTTAT AATATCCGAA TTAATTAAAG CGTAATCCAT TCATACTTAA CAAAATCAAC ATCCACGATT
ACAGTACGGG TCTCAAAAGA TTGTAATATC AAAACATAGG AGACCAGACT ACATATTTAC ATTATCAAAA TACACTATTG
GGCCAGTTCA TCGAGTAACT CGACAATGAG GCCAGAATAC TGTCCAAAAA AAACTATGGA AGCTATAAGC TTCGCATCGC
ATCTGC
R
GCATCTAGTT AACCTCTTCC AATCTACCAG TGTTCATTCC CTGCTCTGAT CCTGACAAAT CACCTACCAT TTTGGGGGAA
TGATAGTTGG GACTACCACG GTGAGATTGT ATTACAAATC TCAGCAAGTT AACAGAAAAC TTTCACACAG ATTATTGATG
CATGCATGGC AATAAAGGCA TGAATGCACA ATCAAAGTCA ATAGTAAACA TAGCATAACC TGACATAACA TGGCATGAAA
TAATAAGCAT AACGTGACTT GACATAACAT GGCATGAACT GAGATAACTT GAACTGAACC TGAAACTTAG CTTGACGTGA
CATAAACTTG AAAGTTGACA TAAACATAAA CTTGAACATA ATATAACGTG AAACATGACT TGAACGTGAT ATACATGAAT
TTGGAATCTT ATTCAATAGA CTTAATTAAT AA

>JH017P06r_222 pos=222|len=537|mol=genomic|alleles="A/G"
CACTCATAGT CATAGTGAGT CTCAACCACT AAAAACAAAA CCGTGCTTTT TAAGTGGTTC TGGCCCACGA CCAAAATGAG
GTCTTACTGT CGTAGACTAC AGGTTGGCCA TGAGAACCCA CGATAATGGA GAGAACTGAG AACTGGTTAA AAAGAGGAGG
AGAAGATGAG AAATATGGAG GTGAAAAAAG AAGAGAGAGA GAAGAAGGGA TGGTGGCCAT T
R
AGGCGTGAAA GTCTGAAAGG AATGAGGAAA AGAGAAGGGT GACAGGGTGA AGAGAGAGGG GAAGGAGGAT GTCTACTAGA
AAAGAAAGAA ATGACAGAAG AGAGATTGAG AGAGAGAAAA AGTGGTATTA TAGTTAGGGT CTTGTTTTTT TTAATATATA
TGATATTATG ATTTATATTT AAAGTTATAT ATTTATATTT ATATATATTA AATGCTAGGT GGACCAAAGA CCAACCAAGC
ACCCGCTCGC TAGACCTTAA AATGGGTGAA TTAAAGCTCG TCCACCCGTG GAATGTAGGC GGGTAGTAGA CTTGC

>JH017D08r_85 pos=85|len=710|mol=genomic|alleles="G/A"
TTTGGGATAA TGCCTGGTTT GGTAACAAGG ATAAGGTAAT TCCCATACCA CTTATTCTCG TTTAGGATAA CCTAATCCGG
TTTT
R
AGTTTAGGTT GAAGTCGATT TTGGTCGATA CCTGATACAA ATCGATCCTG CCCGATACAC ACCTGAGACA TACTGGTTTC
TAGCGGATAC AGTCTGATAT CGGTCGAAAC AGTGTAATTC AAAGCCGATA TATGCTAATA TAGTGTAATT CTGACTGATA
AATGACCAAA ATTTTGTTAT GCGGGTACTT GGGCTAACTT TCTACATTTC CAGATTGTGT TTCTTGAATT TTGAAGTTGA
ATTGTTGTTT TTCTCATATA TTGTGTGGAG TTTCAATCTC CAAGTTCAGT TGTGATATTT TTTCTGCATC AGTGACAACT
AAATTTGAGT TACAATTACA TGATGCGGTT GCCTCCTATG TTGCTCCTGG TAGGCGTGGA GGCCGAGGTG GTAGAGGCTC
ATGTGGGGGA CGTGATGCCC AACGTAATTG CACTCAATGT CAAGAATCTC GTAAGTGCAC CCATTGTGGT CACACTAACC
ACTCGGTGGA CTATTGTTGG GATGTACATG GTAGACCATA TGGATCCGCT AATCAAGTTA TTTGCCAAGA TATGATTAGT
ATATCGAAAG ATGAGTATGA TAAACTTTTT GGTCGCACAA CGGGTTTCAT CTTTCATAAC TACTC

>JH017L04r_288 pos=288|len=709|mol=genomic|alleles="G/A"
CTGAGACCAG TGAGATTAAC AACAAGAAAC TAAGGACAAG TGTGACCAAC AAGGAACAAG ATGATGATCA ATTGGTGGTG
GCTACTAGGC AGCACCACCA ACACCAATGA TGTGCTTAAG TTGGAACTGC CGAGGGCTTG GGAACCCTCG GACAGTTCGA
GAGCTTCACA GGATAGTGAA GTGTAAGAAC CCATCTCTCA TATTCTTGAT AGAAACTAAG TGTGGGAGAG AAACAATGGA
GAAAGCAAGG AACAGATTGG GGTTTGATAG TAGCTTCGTG GTAGACA
R
CAGAGGACTT AGTGGAGGAG TGGCCTTTAT ATGGAAAGAT GTTCTAAATG TCTCACTGAA TACTTATTCT CAGAACCATA
TTTCACTCTT AATAAAAGAT GGCTTAGTGA AAATGGAATG GTTACTAACG GGCTTCTATG GCTCCCCGTG TACAAGTGGT
AGAAAGGAGA GTTGGAGGCT TCTGAGGGCC TTAAAGCCAG TGTCCCCAAT TGCTTGGTTG TGTGTTGGGG ATTTCAATGA
AATCATGCTA GCCAATGAAA AATGGGGAGC TGCTGACAGA CCTTATGTTC AGATGGAGGA ATTCTGCGAA GCTCTTAATG
ACTGTGGGTT GAGTGACTTA TGGTATAAGG GGGACAAGTT TACCTGGAGT AACAGAAGGC AAGGCGTCCA ATTCACTAAA
GAAAGACTGG ATAGAGCCCT T

>JH017D14r_527 pos=527|len=711|mol=genomic|alleles="G/A"
TGAACCTCCA TTGTGTACAC ATTGTCACAT GAGCTGGCCA CAATGTGGAC AAATGTTACA AAATACACGG ATATCCGTCT
GGGCACAAGC TTCATGGGAA GTCCAAGATT TTTTCCGCAG CTGCCACTCA ATCTTGCGTA CCACCAGAAG TTGATAATGA
GGATGCGTCA ACTGAGACCA TGGCTCTGAC CAAGAGCCAA TATAATCAAT TACTTGCTCT ATTGCATTCC CAAGAAAGCA
ACTCTGCCAT GGCTTCACTT TCTATTGCTC AGCCTTCCTC TTCCTCATCT CCTAATAATG TCAGCAATTC CCGCGTTTCT
GGTATGGCTA CTTGTTCATG CACACACACA CAACATTATT CTATTTCAAA CACTACACCT TGGATCATTG ATACTGGGGC
AACAGATCAT ATGATTTGTT GCTCCTCTTT TTTTACATCC ATTACTGCTG CAGTTTCTTA TAAAGTCAAG TTACCAAATG
GAGAAACAGT TCCTGTTACT CATGTTGGTA TTGTGCAATT GTCTGA
R
CACTTAGTGC TGCCTCACGT GTTGTGTGTG CCTTCCTTCC AGTTCAATTT ACTTTCTGCT AAGAAGCTTG CCCAACATAC
TTCTTGTTGT CTAATTTTTC TATCCAATTC TTGCTTCCTT CAGGACTTAG CATCTTGGAC AACGATTGGG ATAGGTGAAG
TAAGAGGAGG TCTCTATCAC CTGC

>JH017F18r_412 pos=412|len=782|mol=genomic|alleles="G/A"
TAAACCAATA AAGCTCCACC TTCACTTGAT TCGATTATTA CCATCACCTC ATAACAGGGT TGAACTCCAC GTTATTCAAT
CATGGAATTA GCGTAACCAT TTATTTGGAT AAAAAAAAAA GGCAAAAAAG CAAAATTTTC TTAGTTACCT TGATCGTACA
CCCATTCTTC CCCGAGCCGA AAACTGATTT GAGCTGGAAG GACCATATGG GATTCCTGAA TTATGTTCTG AAGGAGGAGT
TTTATAATAT GGGCTCTGAT TCATTGGAGT CCCTTCTTTC TGCATTGCAG ATTTCAAATG GAAATCTGAC ATACCATTCT
GGAAGGCTGC AGTTGTTGGA GGCGGTGCAA AGGAAGCTTC CTCAGCTGGG AGCTCCACAC CTTCCTCTAC CCATCTCTTC
TGCTTTTCAT C
R
TAATAGAATT TGTTCTTTTC ACCTAACTTA GCCTTCAGCA GCAATGCAGA ATAAAAAAGA CCATTTAAAA GGGGTATCAA
GAAAAACATT AACCATACTC CAGAAAAAGA CAAACAGGAA AAACAAATGG AGAGAAGTCT AAAAAATAAC AATTTTCCAA
GTCACTACCT GTCGACCCGG GCGAGGCCTT AAAACTAGCC CGACAGTCTT TTGCAACAAC TGAGAGCCAA AACCAAAACG
AGCAAAGCGT GATGACCCAA CTGAAGCTTT CCCTTGGTCA TTTGATGAGG TCATAATTTT TGATGAATCG ACCTGATCCC
ATCCTAAGTT AGTACAATTG CAAATTTTAT TCAACCAAGT ACACATAACG

>JH014E03r_544 pos=544|len=691|mol=genomic|alleles="C/T"
GTGATTGGGT TGAAAACTTA TGAAAATTGT GTGATTATTT TTATAGGTGA CGATTTATAG TCGACTCGAC ATTTTTGAAG
AAATTTCTGA AAAGCTAAGT TGCCCAAGTA AGCGGGGTTC ATATACTAGT TTTGCATAAA AGAAATGAAA TGAGGTTGAC
TTTGAAAATA TGGATGTTTG TTTGAAAAGA AATCTAAAAA TGACCTTAGA TGTTTGTTCT ACATATGCAA ATATTCTATA
AGAGAAAGTA TTTTCTGTCA TGACTGGTGT AAACATGAGC TAGTTTTGTG CATTATGTTT CTGAACTATA CAAAAAGAGC
GAATATTCTA AAAGTTTTTG CTTTGAATAA ACGAAGATGT TTTGGTATCT GTTTATTTCA AACACGTGAA ATGATCTGAA
ACTTTTCAGT ACTTTGTTTT GATATGATGT GTCATCTGAA AAACCTTAGC ATAAAGTTCT GATTCTGTTT CTGAATGTGA
TCTGTTCTGA TAATGTTCTG TTCTGTTTCT GAATGTGATC TGTTCTGATA ATGTTCTGTT CTG
Y
TTCTGTTAAG GCCCAGCCAC GGGTATAATG GTGGTTTATA ACCCTACCTC GGGGGTGAAA CATGGAATAC GGTCTAGCCA
CGGGTATAAT GGTGGTTTAT AACCCTACCA CGGGGGTCAA ATATGGAATA CGGCCCAGCC ACGGGTA

>JH014G05r_442 pos=442|len=819|mol=genomic|alleles="A/G"
CTTTCCTGTA ACAATTTATC TAGGAAGGAT TCCCAAATCC TTAGAAGCAC TTTTATACCT CAAGTATCTA AATGTCTCTT
TCAATAATCT ACGAGGGAAA ATTCCAACAG GAGGACCATT TGTACACTTC TGGCCTGCTT CATTTATCTC AAATGATGCG
CTTTGTGGTG CACCCCGTTT ACAAGTTCCC CCATGCAAAG AAGATTCTCC TAAAAACAAA AAGGTCAAAG TATCGCACTT
AATGAAGTAT CTGTTACCAG CAATTGGGTT AGCGATGCTT GTAGTGATCC TTTCTTTAGC CTATAAAATA TGCAAAACAA
AGAATCCTGG ATTACCACTA CAGGCAGACT TGTACAATTT AACTACATGG AGAAGAATTT CTCACCAAGA ACTTCTACTA
GCAACAGAAA GGTTCAACTC AAGCAACTTA CTTGGTGAAG G
R
AGTTTTGGAT CAGTATACAA GGGAACACTT TCAGATGGGA TGAATATTGC AGTAAAAGTT CTAAACTTGC AAGTAGAAGG
GGCATTTAAG TGTTTTGATG CAGAGTGCGA GGTACTGCGA AATGCTCGTC ATCGCAATTT GGTCAAAGTC ATTAGCATTT
GTAGCAACGT CGACTTCAAA GCCCTTGTAT TGGAATACAT GCCAAATGAG AACTTAGAGA AGTGGTTATA CTCTCATGAT
CGTTGTTTGA ATTTCTTACA AAGGCTGAAT ATAATGATTG ATGTTGCATC AGCGTTGGAA TACCTTCATT ATGGTTTCTC
AGCAGTTATT GTTCATTGTG ATTTGAAGCC GAGCAACGTC CTATTAGATG TGGATAT

>JH014I03r_653 pos=653|len=804|mol=genomic|alleles="C/T"
TTTGATCTCA GAACCCAATT CAATTGAACT CCTGACACTT TTAAGCATCG AGTTATTCAT TTTATTAGAG AAACAGACCT
ATCTAAAAAT ATTTGAAAAA AAAAAAACAA GGGGTTTTTG AAAAGTTGAA ATAATTTTCA TAGCGAAATA TAATTCCGAA
CAATTTAACT ACATACAGTA CCGATGGAAT TGTAAATGGA CTTAAATGGC ACAATTTGTC CATACGCCAA TCATATAAAA
GGCCAAAAAT TAAAAAACAA GCGAAACAGT CCATTATTCT ATATGAGACA GATTTTTAAA AAATGATCAA TCATTGAATA
GCAATTAATA AGGTTTTTTT CCAAACAAAA AAAAACAAAC AAGTACAAAG GTGTGGTTAA ACTCGAAGGC TGTTCTGGAT
AACCCGAAAC AACAACCAAA CAACATAACT AGTAATAAGG ATGGATGTTT TTACAGTATG AATCAAAGCA TCCAACCAAA
AAAAGGCAGG AAACGTGATA AAACAAGTGA AAATGACCAG AACATATCTC TGTAAAACTA TACTAACTTT TTCTGACATG
ATATTTCCAA GAAAGCAATA CCAACTCCAA AATGAATCTG AGCTCTGAGA TGGCACATAC CTATCTCCCT GCTCGCTGTG
CTCCGTGAAA TC
Y
AAATTCCACT GGGTGACCCT TTGCATGGCA GCATAACCTC CGGTAGCGAA GGCCCTCAGA AGATTCAGAG TGGCTGCAGA
TTGACAGTAG GCCCTAATCA ATCTCTGAGG ATCCGGAATC CTCGATTTCT CGTTGAAAGC ATCTCCGTTC A

>JH014A23r_503 pos=503|len=802|mol=genomic|alleles="T/C"
GCTCGGCTCT GAATCGAACA AAAATAGCAA GGGCTAAACA TCAATTTTTT ATAAGTTCGA TTAATCGTGG TTCCTCCGCA
GCACAACCCT TTTCCACCGT GCACCGCCCA GAACGTTCAC TGCCCCTATA CGAAATCGAC CCAACCCACG CATAACTCCC
TTTCATTCAC TGCCTCTCCA CGTTCTCGAC TCTTGCTCAT CAACTTTGCC ACCATAAACC TCCACCGTAA ACGACCATCG
CCCAGGGCCC AAAGCCTCAC CACAGCCATT TCTACTCCTC ATTGTGAGAC CTTCCCCTCA GCGTAGCCAT GCAACACCCA
ATCACTGGCC AAGCCCGTAA CGCAACACGG GTTGATTCTC CGTGACACCG CTGCTGTAAC ACCCGGACCC AATCAAGCCC
AATTTTTTAT TTATTTTAGT TCATTTTATT TTATTTTATT TCCTTTTTTT CTTCACATGC TTATTTTTTT CCCGCATGTT
TTATTTTGTT TTCTTCTCTT TC
Y
GTATTTATTT CTTAATTCCC GTAAGTTTCC TCTCGTCCAC TCCTTGCACA CGCACAGCAC ATCCGCGCAC ACGTCTCTCC
CTCATCCCTG TAGGGTTTTC TCATCACATA TATACTTAAG CAAAGATACA CTTATCCCTC GTGCATGATG AAGCCAAGCT
GCCGCCGCCC TCTATTCATG ACCTCGGCCA ACCAAACTTC CCAGAGCATC TGCCCTCCTT TGTTTACCAC GGTCATCACC
CAAACTCCTC CTGGAAACCA TTTCCAGCCA CTGGGCATCA TAGATAGCCC AACCTGAGA

>JH014I05r_37 pos=37|len=809|mol=genomic|alleles="C/T"
AAATTTCAGA GTACAAGGAA ATTAAGAAAT CAAATA
Y
GTGTGCTTTC TCTAGAGACC CAAGTTTTAA TTTGCTAAAT TCAAGACCTG TGCTATTGGA CATGTTAAAC TCAAGATGCC
AAGAAAATTT CCATCAAATA ACTGGCAGCA AATGCCAATA TAGACAGAAA TATTACTCAT GTGTCATCCA CATGCAAAAA
TATACTAAAG GAAAACATCT AAAAAAACAA AAGAAAAAGG GATGGGGAGG ATCCCCTCCA CCACCCTGTA CAATGGAGTA
GAGGATGCAC CATGGCACAG GCGGTGCCAG AGTGCCTCCA CTGTGGAATG GCCTCCAATG CGCTTCCATC CATTCCTTCA
TTGAAAATTA TGAAATACTC AAATTAAAAA CTCAGATCTC AAAGTCAAAA AGTGGGAAGT GTACAGGTCC TTGATTTCTT
AATTTCTCAA AAATATAACA TGGACTTTAC AACTTGACAT ATATATTCAT CCAGTTTGTT CCTTGTCATG ATGAGTTATT
TTAACACATT GATAAAATCT TCCATTCCAG TCCTTTGTCT CCCCCTACCA CACTCATCAT GCAAAAAATA AAGATTACAA
AGCAGATTTC AACTTACTAA ATCTGTCTAA TACAGAACAA GAAAGAATCC GAAAGTCTAC TTACATTGCT GAGACTGGGT
TGCCTTTCCG GTCCAGAGAT ATCTGGAGAA TGGGGAAGGG AAGGATTCCC AACATAGTAA GGTTCTGCAG AAACACATAA
AATGAGACAC AAGGCTCCGA CCCTCTGGAG AAAGAAGTTT TTCCAGTGAA TA

>JH014C11r_311 pos=311|len=633|mol=genomic|alleles="G/A"
GCCCCAACTG GCGGCACGGC CACCACAAGC CGAGATGCAT CAGTGACCCA ATTCCACGTG AGGAAGAAGA CCACTTGAAG
ATCCAGTACA GTCGCTGCTT ATCGCTGCTT ACGGACTCAT CCACTTGAAG AGAGAGCACG GGTCCACTTG AAGACCACGA
AGTTGAAGAC GAGCTCGAGA AGAAGACCAC TGAAGAGAGC GCACCAACGC CAGACCCAGT TCCAAACAAA GAGAAAAGCG
TGTTTTCGCT GGTTTTTTTA TTTATATAGC GGCTGATGTG GCACAGCCGA CTCCTCCGCG ATTACATCCG
R
CGACTATACC CAGAAGAACT ATATATATAT ATATATATAT ATATATATAT ATATATATAT ATATATCCTC TCGGCAGAGG
AGGAGAGCGC GGGTGCGGGG GTGGGGGGGG GGCGTGAGAG GGAGAGATAT ATAAAAATGT AATAAGCGCG CGCGCGTGTG
TGTGTGTGTG TGTGTGTGGG GCGGGGGGGC GCGCGCGCGC GCGCGCGCGC GCGCGCGCGC GCGCGCGCGC GCGCGCGCGG
GGGGTGTGTG CGCGTGCGCG CGCTCTCTGT GTGTGTGAGT GTGTGTGTGG AGAGAGAGAG AGTGAGAGCG AGATATGTGT
GT

>JH014G21r_477 pos=477|len=780|mol=genomic|alleles="T/C"
TAATAATTTC AGTTTGTTAT TTAATTTTCA GATTAATTAA GATTGTTTAG TTTAGGTTGA TTCCTTGATT GTTAATTTCA
ATTTGTTATT GTTTTACATT TCATTTCGAC ACTCAAAAAT TCAAAAATAT GAATCTAGTC TATGACTAGT GGCCTTTTCA
TTCCCGTTGC ACTCTTCCAT TCATTGCACA TACCACTAAT TTTATTTTCT CTTTGTGAAT ATTTTCATCA TTTTAAACGA
GTTCAATTTT AAGTAACTTT CCCTGAGGAG ACGATCTAGA AATTTATTCC TAATTATTAC GCGACACCTT CCTGCACTTA
GGATAGACTT TGTGCTACTC ATTTTTGAGT GAGTCAAGTT TTTGGCGCCG TTGCTGGGGA ATAGTTGATT GATGTAAGTT
TAGACTCGTT ATCTTTATTT TTATCTCAAA TGTTTCTTTC ACTGTCTTAT CTCTGATTAC ACATTTCACT TGTCAC
Y
TACTACTCAG TCACTTGAAC CTTACTTATG TTATTTGGAC TGATGTTTCA TGTTATGGAT ATGGGACAAT TCAAATAGGT
TGGTTAAAGT TACATCGAGC ACTGAGAATA TTCTACACAG CCCAGAGATA GATAGTTCTT CTATTTTTTC TACAGACAAG
GACATTAAAA TTGAACAAAC CATGGCTGCA CCTGCACCAC GTACTCGTAG GGATTATTTG TAGCCCACTC GCACCACTAC
ACCATCATGC ATTATTTTAC CTGATGATGC ATCTAATTTT TCTATTAAGC ATGACATGAT GTC

>JH014O17r_184 pos=184|len=786|mol=genomic|alleles="T/C"
CTCTATTTTT ATACACCGAA ACAGAGTTAA TGTTTTGCCC ACCGTGAGTT GCCAAGCCAC CCTCACTCCT CGCCTAAGCC
ATGAGCCACC CAGTTGCACC ACCTCGCTGA AATCAACAGC AGGAAGCGAT GCTAGAAGCC TACCACTAGC CCTTATCTGC
CGCACTTTTC TCTCTTGGTA GGC
Y
TGAGTTTCTC TGTGTATCTC TCTCCCTCAC GGTTGACACC TCTCTCTCTC TCTCTCTCTC ATCTCACTCT CTTTCTCTCA
GTGCGTCGTT GTTGGGATAG CCACCTCCCA CCACAACCCA ACTCTGCCTC GACCCCTTTC CCCACGGTGA CGCTGCCTCT
TAGTTTTCCC TGGGTAAGTG TTGCTACTGC ACATGGTCCT CTGTTTTGTG GTTGTTACTT AAAAATGAAA TTTTTTGTGT
CTCGGTTAAC CTAATAGATG AGTTGTACTA TTACTATTTT GCCTCTTTGT ATGGGGTCTC CAGATTTATT ATTTTCGGAT
GTTTAGGTTA ATGGATTTAT ATTTTGAAGA ATTGATTATG TATATTCGGT TTGAAATCAT GAGTGTTATA TTATGTGCAT
GTATTATTTT TATTTGGACA TAGACGTATG GATTTATAGT AGTAAGTCAG TACACTGATG CTTTTAACAG AGTAATTATA
AGTTGATCAT GTTTTAGTTT TATATATTAA ACTCACTTTT TATGATTTTA TTTTTAAATA CAGATTAAAT AAGTATTTGA
AATATATTAT TAGTATTAAT ATAATATATA TTTTTAGAAG TA

>JH014F23r_222 pos=222|len=804|mol=genomic|alleles="A/G"
CCCGTTTATT AGATTATTTA TTCACTTGAA TATTAGGGAC TTTTGTGTTT TAACGAGTAG ATGGTTCTTA TATTCTTACA
CTCCTTTTTG CAGTTTTTGT CGATGAAACT TGCTACTGTC AATCCACGGC TAGATTTTAA TGTCGAAGGG CTCCTGGCAA
AAGATGTAAT AGTATTGACG ATATTTCAAT AAGAAACGGA ATCCTTGTAT GTACCATTTC T
R
GTTTACTGTA ACAAAATCTC CAATTTATGC AGATCCTTCC GTCACGAGTG GCCACTTCAT CTACTCTGGG ATTTTCACCT
GATATTCCAA TGGCTTATCC TCCGTTGCAC CCATCTCAAC GAGGACTTAT TCAAGCTGGT CTTCCTGGCA TGGGAAGCTC
ATCTGATTTA CTTCAAAGAA CCATTCATTC TCAATTGACA TCCATGGCTG GAGGATTCAA GGAGCCCACA CAGGTAACTT
AATATCTATA GCTAGAATTG TTTTTTCTCA TCACCTGCTT TGATTATAAA ATAGCTCACT CAGACTTTAT TTTATTTTAT
TTTATTTTTT TCTGTGTAAT ATTGCACAAT GAGAATGGCG GAACTCTAAG TTAGGCATAT TCTGCGTAAT GAAGAAGTTT
GACTGGGTAG GATGAACATT ATTTTATATG GGCATTCATT TGCAAAGTCG TTTTCCGCCC CTGGTTCTTG TTATTTTTTT
CACGAGTTTT CTTTCAAAAA AATATCTTCC AGCTTCAATG AAATTTTTTT TGCCCCCATC AATAATTTTC CTAGTTTCAT
CCCGGTTTGC AATCTTGCCA AC

>JH014I20r_145 pos=145|len=764|mol=genomic|alleles="G/T"
CTTTTGTCTA AATTGATCAT GTAAACACTG GTTTTAGCCT AGCAATTTCA ACAGAGTCAC TCCCAATAAT TACAAGGTCG
TCCACATATA CAACCAACAA AATGTGACCT GCATCACTAT GTAGGTGAAA TACCGAATGG TCTG
K
TTGGTATCTA TGAAGACCAA ATGCCAATAC AACATCAGAA AACTTCCCAA ACCATGCTCG AAGAGATTGT TGCAAACCAT
ATAATGTATT TTTTAACTTG CATACAGTAC CTCGATACCC CCCCTGAGCA ACAAACCCAG GTGGTTGCTC CATATAAACT
TCTTCATGCC GCCATGTAAA AATGCATTCT TAACATCCAG CTGAAATAAG AGCCAATCTA GATTAGCAGC AAGAGAGATC
AACGCTCGAA CATAAGAGAT TTTGGCAAAG GGGGAGAAAG TCTCCTCGTA ATCAATGTCA TATGTTTGAG TGTAACCCTT
AGCAACCAAG TGGGCTTTCA AACGTTCCAC GGAACCATCA TGATGAAATT TGATTGTATA TACTCATTTA CAGCCAACAG
GTTGCTTACT AGGTGGTAGT GGAACAAGAT CTCATGTCCC ATTATGGTGA AAGACATCCA TTTCATTTTT CATAGATGTC
CTCCATCCCA AATCAGATAA AGCATCTTGA ACTGTCTTAG GAACAGCAAG TTTTGAAAGC TTAGAAGTAA AACATAAGAA
TGAAGGAGAT AAGGCATGAT ATGAGACAAA TTGACTAATC GGATGTTGAG TAACACAAG

>JH014I24r_102 pos=102|len=510|mol=genomic|alleles="T/C"
CTGAATCAGA GCAACCTAAG AATTAATAAG AATTTCTTCT TGGATACACA GGCCAAAAAC AATAAATCAA GAATTAAAAA
AAGAAGAACC CATGCTAGAA A
Y
CGTACATACA GTGAAATAAA TGCTCCACAA AAGTATCATT AGGCATGTAC TCAGCAACCA GCAGCCTCTC ATCTCTATCA
CAGCAATACC CAATCAAATT GGCCAGCCTC AGATATACTC ATCTGCCTTA CTCCCCGCAC CTCCTCCTCA TTTGGTGGCA
GTGGGTTGCG AACATAGCAA GGGAGAGAGG GAGGGCCTCG GGCTGCTGGA CTAGGCGAGG AGGAGAAGGG GGATCCGACG
GAGGTCTGGC GACGGCGTCG AGGTGTGGGT GGTGGCAAAC GGCACCCCCA GCGGTGGCGA TATAGAGAAA TCCTAGAGAG
AGAGAGGTGA TGCCAGATGC AGGGAAAATG AAAGAGATTG GCGTGGGGGT TGGGGGAGAA TGAGGGGATG GACGTCTAGG
TGAGGTGG

>JH014M24r_42 pos=42|len=757|mol=genomic|alleles="C/T"
TTACTCTTGA ATGTTGAGAG TATCGCAATG TGGTTTGATT A
Y
TTTTCAGACT TTCTTTCTCA AGCTATTTGA CTTGATAAAT GTCTCTAATC TATTTTCTAT TAATGAAATG TTTTTTTTTT
AATCAAAAAA AAAAAAAAGA AGAAGAATTT GTCTTGATTG GGTCATGCAT GCACGAAGGT GGATGACAAG TACCAGTACT
CGATGGAAGA TAAAGATATT AGGGTTCATG GGTGGATGTC CGTTGCCCCA CCTGTTGGAT TTTGGATCAT TACACCCAGT
AATGAGTTCC GTACAGCGGG ACCCATCAAA CAAGATCTCA CTGGCCATGT GGGCCCTACT CTGCTCTCTG TAAGTGATCT
ATCTAATCCC CGTGAACTGC ATCCTAGGTG GCTTACAGTT CACACGCACA GTAAAAAATA AGGAAAGATA TCGCGATCTT
GAATGTTGCC TAATTATTTT AAAAAAATAA ATAAAATATA AATTTTATAT AAAAAAAATT AATTTTTTTA ATAATAAAAC
TTACTATTTT TCAAAATAAT TATGTAATAT TTATATATTT TATAGTTATA TATATACTAT TCATAAAATA GTATAGTGCA
TATTGGGCCA GATTATTTTA TTTTATTTTT ATAAGATATA GGGCAAGATT TATGTCATTA CAAGAAAAAC GGATATTTGT
AGTCATTTGT TTGCAACGAA AAGATTATTT GTTATCAAAA CAGACTCATT TTAACTGTAA ATAGTCATTT TGCTA

>JH014M14r_720 pos=720|len=838|mol=genomic|alleles="G/T"
CACCTTGCTT AACCCAAAGC TACCACTGAC CCTCTTCATG ATGCTTGGGA ACGCTGCAAT GATTTAGTAG TTTCCTAGCT
CCACAACTCA ATCAACCCAA CCCTCAAATC CGGCATTGCC TTTGTGGATA ATGCACAACA GATATAGGAT GAGCTAAAAG
ATCGTTTCAC CCAACAGAAT GGTTATCGAA TCTTCCAGTT CAAAAAGGCC TTTGCAGGTT TGCAACAAGA GAATGATCCT
GTTCATGTCT ACTTTGGTAA GCTTAAAACC TTATGGGATG AACTTACCAT GTATGACCCT TTGCCTGACT GTACATGTGG
TAAACTTGTT GTTTTACTTA ACAAATATCA AAGGGATTGT GTTATGCAAT TCCTCATGGG TCTCAATGAC TCTTACAATG
CTACCCGTGA CCAAATAATG CTCTTGGACC CCTTACCTCC CATTAATAAA ATTTTCTCCA TGATCCAACA GCAATAAATG
CAGCATCTCA TGCTGTCTGG ATTCCCTTCT CCTGACTCAA TGGTCCTTGT TGTCAAACAA TCATATACCT CACACAAACC
CTTTCTCAAA TCACCTCAAC CATCAAGGCG TGATAGGCCA TTTTGCACTC ACTGCAAAAT TCAAGGCCAT GTTCTAGACA
CTTGCTTCAA AGCAGGAAAT GCCCAACCCC CAACTTGCTC ACATTGTCAT ATGACAGGAC ACATAGCAGA TAAATGCTA
K
AAATTACATG GCTACCCACC AGGGCACAAG TTGCATGGAA AGGGTAAGCC ACTTGGTTTT TCTTCTGCCA ATATGATTTC
ACTCGAGCAA GAGGACTCCT CAAATGCCAA CTTGACCT

>JH014O16r_636 pos=636|len=819|mol=genomic|alleles="A/C"
GAACTGGCAG TGGATGGGAA GTAACAGTTC AAATAAGTAG ACAGAAACTT TATACAAACC TCAATATGCA AAATGAGGGA
AACTTATCAC AACTAAAAAT CTCTACTGCC TGGAACTTCA TAGAATAATA AGTATCAGAA CAGTGCACAA GTTTGTATTG
TCTTTTCCAA AATAAAGGAT TGTACACCAT GAACGCACAT AAATATACAT AGCGTGTAGC ATTTAAATAT TGATCCCACC
CATTTAATTT GTTTGATGAC GTCAAATATC ATCAATACAG GGGTCTATAA CCCTTCAAAC CTACCGGAAC TCAGCATATG
ATGTCTGATT CTTTTTTTTT TTGGATAAGT AAGAAAGCTT TTATTCATAT GAAAATAGGC ATAGCCTAAG AAATGATGTC
CGATTCTATA GCTCATTCCC AGCTCACCCT TTGACAACTA GGTTGCACAC TAGAGGGTCA CCCATAAATC TTATTTTCTA
ACATGGTGGT CTCTGTAAAT CCAAACTTAA TTTTTGAATC CTAAATCATC ACCCATCTTG ACCTCCAGGA ATTCATAAAT
ATATTCGCCA CCAGTTTTAA TACAGGCACA TGGAACTGTT TAGAATGCTA GATTATTAAG CCATATATAC CAATA
M
GCATCAGTAC ACAAGTTGGT TACAATAAAA TGTTTCAAGT ACAAGACCAA AACGATCCAG CTAATGAAGA CAATATATTA
CAGTCTGTAC ACTTTGGACA TGTAAGTTTT TCTTTCCACA TATTGATTCT TTTTAAAGGA TAATTCTTCA TTGATTAGTG
TAAAAGGAGC AACTCAAGTA CAT

>JH014G24r_679 pos=679|len=823|mol=genomic|alleles="G/A"
TCTTTCAAGA GACTATAGTC AAAACTTTAT TTTGATGAAG CAACTAATTT CACGTTGGTT AATTCCCCTC AAACACAAAC
TTGATTTTAA ATATGCTTTT ACACAGTTTC ATGTGTTTGT CATGTGCCAT TTTAATGCCA AAATTTGGGT TTTCCCAACT
GATGAAGCAG ATGAGTTTAA CAACAAGAAC CAAACTGAAT ACTTTCAAAA TTTTGGCATT CTTCATCAAT TAGCTTGTCC
AAAAACACCA GAACAAAATG GCAAACCTGA AAGAAAGCAC AGAAGTATAA CCAATCTAGA TTTAACCATG ATGTTCCATG
CAAAACTTCC ACCTAGATTC TGGTTCGATT GCTTCTCTGC TACTATATTT TTGCTTAACA GATTGCTTCT CCTCTTCTTA
ATGTGGACTC TCCTTTCTTT AGACTCTATG CCAAACATCT TGATTATAGC ATTCTTAGAA CTCTCGGGTC TAGATGCTTT
CCTTATCTTG GAGATTTTAG GTCCAATAAA CTTGAACCAA AGCCATTGCC TTGTGTCTTT ATTGGTTACA ACACCAAACA
CAAAGGCTAT AAATGCCTTT ATCCACCCAT TGGTCGAGTT TATACCTCAA GGCATGTTGT TTTTTATGAG TCTATTGTTC
CATACTCAAA TCCAACTCTG TTATATGATT CTCCTCCT
R
TTGAATGAGA TTTTTCCAGC TTCATTGAAT GTCAAAATAG TTTCTCAAAA GAATCTGTGT TGCCCTCTGC ATTTGCACCT
CCTTCCCACC CATCAATTCA AGCTGACACC ATTGATTCAC AATATGTCCA GCAACATACA GATT

>JH014I22r_636 pos=636|len=792|mol=genomic|alleles="A/G"
ATTTTTCTTG GTTCATTGAA ACCAACACAT TCAATGTATA AATCTTGAAT TTTATTTATA CACCAACCCT AAACACAATC
ATAAAGATTT ATAAGTTTCA TTCATGGCTC AAATCAATTC CAACCCAATA AACACAACTT GCCTATGTCC AAGCATTCAA
ATACAAGATC ATTTAATCAA GTGTGCTTAT TAATCTAAGA GATAGGGAAA TAGAGGTTAT ACCAAAACTC TTGGGACTAA
GAATGTCTCG GATGGTTGGT GGTGAAGCTG CCCGTAGGCT TGAGACAGGA AAAGTAGCTG TAAGAACAAG AACTTAGCTT
AAAGAGGCAT AATAGCTTAA GATCAAACAA ATTATAGGTA AGGAGAAGTG AGAACAATGG AAACATAAAG GTCTGCCATA
CCTTAGCCCA TATTTGTTGT AGTGAGTGAA GCCACTCCAT TCCATCAATA CATAACACAC TTGGCTACTT AGCACCAAAT
TCATGAATTC CTATACACAC TTCCATATAC ATAATTTCAC TAATAAAACA TATAGCATGC TTGCTGCCCA TGTAATTTAA
TCTAGCAAAA TTACACTTAC TTTAGTTGAC CATGCTTGCA TATAGCATGC TTGCTGCCCA CTCCATTCCA TCAAT
R
CTTGCTGCCC ATGCTTGCAG TAGAAACATG AGACTTGTCT CACTCTGGCC CATCTTTTGC AAGGCCAAAG TCGGAGAGCT
TTGCATTGTA GTCCTATTTG TGAATCATGT ATATAAAAAC TCAAGTAGTA AGTTAAAAGC TGGTGATTTG ATTATA

>JH014D18r_512 pos=512|len=756|mol=genomic|alleles="A/G"
TGGGTTTATT CAGGGGTCAC ATGGGTAATT AACATATAAA ATTCTGCATT TGATGGTTCC TGCCTGCATG CATGCATGCA
TATCGTCGAA GGGAATATGT GGGTGGACTC ATTGTTTTCC AAAACTTTTA TCACTTTTTA AACAATTAAC TCCCAAAACA
ACCAACTTCT CGCTTTATGA GAGATTTTGA TAACAAGTTG AGATGAAAAT TAAATAAAAT ATTGTTAAAA TATCATTTTT
GTTAGATGGA GGGGCGCCCA CGTGGGGCTA ACCCCCTCCT TAACTACAGT GTAACGCATG GTTACTGCCA TTCAATATGG
CAATATAGTC CTCCTCAATT ATTTTTTGGT GATCATATGA AATACATAGA AGCTCTCTTT CTTTTTGTTC TCTCTTGATA
AGATATTTAG GTTATGGATT TATTAAGTGT TACTTTAGTT TTATACTACG TAGTACAGTT CGCTACTAAG AGAAAACGCT
TGGGATTTAT CAATCTGGAG AAACTTGTGG A
R
CAATTTTATA AGCTGAGCTT GAGGTATTTT TTCGTTGTGC ATTCTAACAA TTTTTATTTT AGAATTTAAA AAAATTAAAT
TATTTATTAT ATTCTATGTG TGAATTTGAA AAGATTATAA TGATTAAATA AGATAAGATG AGATGAGATG AATTGAATTG
AGAGAATGTG TCAATCCAAA GAACCCCTTA TCACAATCTT TATTCAATAT CAATAAAAAC TCTTTTTAGG GATTATATTC
TCTT

>JH014J02r_56 pos=56|len=809|mol=genomic|alleles="T/G"
TCTGCATGCA CTCTTCAAAC CACCCTTATA TTCAGCCTGT GAACCCAACT TCTCT
K
GCAATTTTTG CATTATGTGC CACAAATAGT ATCCGTGATG GGTGTTTGGA AAAACTATTG TAATAGCATT TTTCATTGCC
CTGTCTTAAT TAGTGATGAT AGTTTTTGGC GATCTCTCAT CCTTACATTT CAACCAAGTC TCAAATAACC AAACAATTGT
TTCAGTACTT TCAGTTGATA TCAAACCTAC TCCCAAAAGT ATGGATTGTC CATAGTGATT AACACCAACA AAAGGGGCGA
ATGATATGCC ATATCTATTT GTTAGGTACG TTGTATCAAC TGTAACAACA TCTCCAAAAT ACCCATATGA TGCTCTACTA
CGTGCATCGG CCCAAAAGAC ATTTTGTAAT CGTCTATCAT CATCAAAATC CATCAATGAG TAAAACTTAT AATTCTTATA
CTACATTCTC TCAAAATACG AAGTGCATCA GTACCTCATT TGCCCAAGTC TTAGATGTCG AGCCTTGTCA ATTAATTCTG
TGCATCTTTC TCAATAAATA GAAATTTCCC GAATCCACCA ATCTCGACAA CCAATTCGTT AAAACTTTTG GCCATACTTA
TTCATGTCTT GTCATTAATA TCTAATTGCC TCTTTACGAA ATAATCAATA GCTCGATAAC ATCTAAAAAA TCTTATCTTT
TGTGGACTCA GCCCATAGTT ATGTGCATTT TGAACAGTAG TTATGTACCG GACACCACCC ACCAAGATTG CATTAATCTT
TACCTTACAA TCATTTTTCA TTGTCGGTCG TGG

>JH014B24r_258 pos=258|len=831|mol=genomic|alleles="T/C"
TTGGAAATTT TCTTTCTGAA GCACCCCACT TGTTATGTGA TAATATTGGT GCCACTTACC TCTCGGCGAA TCCAGTTTTA
CACTCACGGA CTAAACATGT GGATCTTGAT TATCACTTTG TACGTGACCG TGTTACTAAC AAAACTCTTA TTGTTTCTTT
TGTCCCGAGC AAAGAACAAA TTGCAGATAT ATTTACTAAG CCGCTCTCAT CGGCCCGATT TGCACTCCTT CGTTCAAGCC
TCACCATCTT CTTGGTA
Y
CGCTTGAATC GCGGGGGGAT GTTAGAGCAT GTGAACCTGC TGTAGAGGAT AACTCCTCAC AAGTCAAGAC CGATGCATCT
GCAGCGCACC ACCAACAGAA TTGCATTTCC ATTTCCTCTG CTGTTGATCC TCAACAAAAT GCCATAACCA ACTCTGCCCC
TTGTGGAATA AATTAGAACC TTCTAGACTC TTGTGTATTT CTGCTATAAA TACTAGTGCT ATTGTACTGA GGAAGAAATG
AAATTTATAG AACCGTTTTA TGAATATATT CTGTCTTTGA GGCATTTTTA CGAGCACCTG TGCTACATTC TTGTATCACT
GGTTTTTAGG TCTCAACACT ATGCATGCTT CATTTTCTGA AAATATAATT ATAATTTTCT CTTAAAATTG TTTTTGTGAA
TCGAAAAAAA AAACCCTGGA TGCTTAGTTA ATCTCTCTTT CGTCACTCAC TCGCCCTTTA TCGGTCTCTC AGACCGTTTC
CTCCCTCTGT CGCTTGCTCT CTCATCACTG CATCCTCTCT ACATAGAGTG AAGGAAAACA AAGAATTTAA GAAATTTTGA
AATCATGTGT GTG

>JH014P18r_615 pos=615|len=748|mol=genomic|alleles="A/G"
GGTTGTTGAT GAGCTTCCTT TAAACATGGT GGAAGGAGAG GGGTTTAAGA AATTCATACT TGTTGTGCAA CCTAGATGGA
ATGCGATTCC ATCACGTGTA ATGATTGCAA AATATATTTA TAAATTTTAT TTGAGAGAGA AAGACAAGCT GAAAAATGCT
CTTAAGGGGC AGCGCATTTG TCTAACCATG GATACATGGA CATCCGTGCA AAATTTTAAC TATATGTGTC TCACTGCACA
TTTTATTGAT AAAGATTGGA ACATGCACAA AAAAAATATC AATTTTTGCA AGGTTGAAAA CCATAAGGGT GAGGCACTAG
GTAAACAAAT TGAAATGTGT TTACTTGAAT GGGGGAGGCC CAAAATATTT ACAATTACAC TTGATAATGC AAGTTCAAAT
AATGGGGCAA TTTCGTATCT TAAAAGAAAG ACAAGGAATA GAAGGGATAC TATTTTGGAA CATGAGTTCT TGCATATGAG
ATGTTGTGCT CCTATCTTGA ACTTGATTGT TTGAGATGGG TTGAAAGAAT ATGATAATTC AATTGTAAGA ATTAGAGGAG
TTATGAAGTA TGTAAAATCA TCTCCATAAA GGTGGAACAC ATTTAAGCAA TGTT
R
TGACAGTGAA GACATTACTT GTAAAAGTGG TGTATGCTTA GATGTAGCAA CCCGTTGGAA CTCCACTTAT ATGATGTTGG
ATAGGGCTGA AAAGTTTCAA AAAGCATTTC AACGGTTAGA GGATGAAAAT CCG

>JH014N08r_576 pos=576|len=810|mol=genomic|alleles="G/A"
AGCGAGAACC TACAAGAAAA AATAAACAGG TAGCTAATGG GATGTAATGG CTTGACATAT CTCGGCCAGA CTTCAATCCT
GGGGACTTGA ACGGGAAAGA CGGAGAACCT TTGATCCTCT GACATGGGAA CATCGACGAT CCACTGAAGA TCAAGCAAAT
CAAGGAACCA CGCCGCATTA AAGACACCAC TATCCGAGCT ACACACTACA TTAATGACGT CATCATAGAG CGATGCTGCA
TTAAAGGATT TTGATAAAAG GAACGATACG AAGGACCTGG ACTCCATGAG GCAGACACGA TCTATCCCCC TAGACTCCTA
GTATAAATAG CAACTCCCAG GTATGAGAAA CTCTCTCTGA TCCCTAGAAT CTCTTACTTA TTTACAAACT TCCAAGAGAC
TTTACTGATT TTGGTATCGG AGACTCCCCA CTCCAAGGCC ACTTTCTCCC AGTTGCCTTC TTCTCCATTT TTGCAGTCTC
AGTTCTGAAG AACTGAGTTG CTAGAACCTG GCCTAAAGGC ATACGAAACG CAACGTTAAC AATAGCGCCA TCTATGGGAT
CCTTGTAGAT ATTGC
R
TGTACCTCGT ATGCCTGCAA CAACCAGTTC CAGGTGACTC GAAAGCCCAC CAATAGTGCT GATGAATGTA GAAGTTGAAC
GATGAGAACC AAACCCCTGG GATTGGAGGG AACGACGTGA AAGAAAGGTG GGAGCACACC CAGGATGGGC TACCTCCGAA
AGGCAAGGTA AGCGCGGTGT GTGATGATTT CACCTTGCCA CCGCCTACCG TCTATGCACT AGCCCAAAGG CGAA

>JH014F06r_451 pos=451|len=834|mol=genomic|alleles="C/A"
TGGCCTCTGA TTAGGCTGAT TGTTCGGAGC GTTGCTTCTG CCTTGTGCAT TTTGACGGCA CTCCTGAATC ATGTGTCCTG
GTTGACTGCA TCGGAAACCT ACTCCTAAAC CCACTTGACA TTCTCCACCA TGATTCTTTT TGCACTTCTT ATAGGTAGTA
GGTGGGGCTG ACATAATACT TTTGCCCTTG TTGGCTCCTT GTATAATCCT CCTTTTGGCA TTATTCCCAC CTGCAGAGAA
ATAGAAACCC TTTTTCGCTC TAGGTTAATT TAAGCTGCCA CACTTCGTTG TTCCACTTTT GTTATCGCTA CCATGTTAAC
CAACTCTTGC AAAATTGTTG ATGCAAAACC CAGCTGCGTA ACTGTGAAAT CCGGGGTTGC AATCCTCCTT GGAACTTCTT
AGTTTGCATC TTTTTGGTGG CAATTAGATG CGGAGTAAAC CTTCACAACT
M
TATGAATTTT GCAACATATT GTTCAACTGT GAGATTGCAT TATACCAAAG TGACAAACTC TTGAGCCTTT TGGGTCTTCA
TTGATTTAGG GAAGAATTGA TTGTCAAATT CCTCTTTGAA CCTATCCCAA GTCAAACCAG CGATATTGCC TAATTCCCTT
ATCAACAGTT GCCTTTTGGT ATCCCACCAG AGTCCGGCTT CTCCTTGTAG CAGATGCCCT GCGTATTGTA CTTTCTACTC
TTTCGTACAA CCGCTGATCT CAAAGGTCCT GTCGATATCT AGTAGCCACT TGTTGGCTTT CATGGATCCT TTGATTCCTA
TGAAATTAAG GTATCTGTAT ATTAGAAGTT TCTCATACTA GCAACCTCAG CATTCTTACC TTT

>JH014N10r_599 pos=599|len=860|mol=genomic|alleles="G/T"
CCCAGCATCC AAGAAAAAAA AAATAATCCA CAAACAATCA CTTGGGGCTC AAATTTAATT TCTTTTAAAG AAAAAGCCTA
CATACACAAA ATATTTTGGG CTTCCCATCC TCCCCCTCTT AAAAGAAATT TCGTCCTTGA AATTGATAAG CTCAAACCAT
TTAATTCCAA AACAATTACA AAGTACAACT CAAAACTTGC TTGGAACAAG ATATACAGTC AATGATATCC AAATAGATAC
GGGAAATACT CTCTCATGTC CACTTCTCTC TCCCAAGTGA AGTCTTGAGC CGATGGATCT CCCCTTGACA CCTTCACCAA
AGGTATTGTC TTGGATCTTA GTTTTTGCTC CTCCCAGTCC AAAATCTATG TCGGTGCTTC CTTATAGGTA AGGTTAAGCT
GCAGTTGGAT GCTACTGGGG TCGACCAGTC GAGCTTCTTG CTGTCTAAAA CTCTTTTTCA AAGAGGATAC ATGGAACATG
TCATGCACCT CCCCAAAATA ATCCGGTAAT GCAATCCTGT AAGCGATAGA TCCAATCTTC TGCATTATCT GAAAAGGGCA
GATGTACCTT AGGCTAGGCT TCCCTTTCTT CCCAAATC
K
CTTGATGCCC TTTATGGGTT AGACCTTGAG GTACATCTAG TCACCTTCGA ATGATAGGTC TCTTCTCCTT GTATCTGCAT
AAATCTTTTG ACGACTCTAC GTCGCTGCCA TCCTGTCTCT TATGACTCGA CCTGGTCCTT CATCTCTTGA ATTATTTCTG
TCCCAATAAG CTTGCTCTCA CCATCCTCAT CCCAGTATAA CGGTAATCTG TACTTCTTCC CGTACAAAGC CTCATGAGGT
GCATCTGAAT GGAAGCTTCG A

>JH014F10r_367 pos=367|len=776|mol=genomic|alleles="G/A"
ATCTACGAGA AACAGTAAAA AAAAAAAGCT GATATTCTCT TCTTCAACAA AGAAAGGTAA TTCTACTGAT AAAAAAAAAA
AAAAATGAGT TAAGAAATAT CTTATTCATA ATGAGGTTTA CCCAAAAACT CCTCCCTTTT TTTCTAGGAT AAGTGTTTGA
TCCAAATGCA TTCCTCCTAT TCTGCAAATC AGGCTCATCT CCTTGAATCC CCTTCTCTAA GTTTGTTTTT ACTAAATCTG
ATAGCCCTTT AACCTGCGTA AAGGTGTGGA AGCAAATAAC ATGAATAAAT TGCATGTACA AAATACCCAT AATACAATAA
AAGACAGTTT GGTGGAAAAC TTGCCCCCCC ATATTCCTGC AAAGAT
R
AAACATTGTG ATCCCTTGAC ATTAAAGCTA GATCTTCTTG TCCAATTGCA AAAGGGCCAC TAGGGGTTGG AGGTGGTTTG
GGCGTTCCTG ACAGTTGAAT CCAGCAAGTA AATTATCATG CATACAAACA GTATATATAA CATTTTTAAA CAAATGATCC
ACACCACAAG AATGCAATTA AAAAGCTGCA CTGTACCAAA AATCACAGTA TACAAATAGG TAATTTACAA AATGATAAAA
CAGCATCATG GCATAAGACA CATGCTCAAA CGTTCAAAGG CAAATTCCAA TATAGAGGGT ATTTAAATAT AAACTTGGAT
CCCCGTACGG CATACGATCT TGGCTGCAAA TAGAACATCT CAAACTGGCA TAGAGGAAGC ATTGGCCTAA AGTTCCCCTC
AACAAGACC

>JH014F04r_718 pos=718|len=867|mol=genomic|alleles="T/C"
TTCCTAATCC ACTTATTTAT GCAAAAAAGG TCGATGTTAG TTAGGATAAT CTACTACAAC AAAAATCTCC AAAACAAGTT
TTACCAAATC TGCAGAAAAA GTAAAGAATT GAGAGAGATG AAAAAGTAAA AAGAAAAAAA ATTAAAAATA AAGGCTTAAG
GGTAAAAATA AGAGGTAGAA CTTTAAAGCG TATCTATTCT CTGTAAATAA AGAGGGAGCT TGTATTTTTT TTTTCTTGGT
ACTTGAATGG ACGAAAATAT CCTCCAATAT GCGGTCCAGC TTGAGCTTAT TTGATTACCT TTTCTGTAAT TAGGCATTAT
TACTAGAGGA AGGACAGACG GTCCTGAGAA ATCATGCCTA AACCCACGGA GAAAAGTCAT TCTTCCTTCC AACTGAGGGC
GATTAAGAAC TAGTAGATCG GTTGGAAAAT CTACACGTGT ATCTGTGGTT TTTTGTTAAA TTGCCTGCAC AGGATGGCCT
TGGCATGGTC ATCTGTTGTT CCTAACTTCC CCCAAAGTGT TGTATACGTA GTCTTCTCAC ACTCATATGA GGAGTTAGGG
CTGTGCAGAA TGGGCCGTAA GCCCTACCCG TCCGAAAGAA CCGACATCCC CAACCCGTGA AAGGCGGGTT CATCAGGTCA
AATGCATGAT AACGGGTTTT AAATAAAACA ACCCGTCAAA TCCATCGAAA CCGATTACCG AAGACAAAAA CATTGAA
Y
TAAATATGCT GAAGATGAAA ACACACTGAA CTGAAGACGT TGAAGACGAA AACACATTGA AGTGAAGACG AAAACACTAT
TTCTCTCCCC TGCGGAAACC CTATCGCCGT TATCCGTCCC CGTTCGCCGT CCCCGGTCGC AGAGGTTAT

>JH007E09r_84 pos=84|len=740|mol=genomic|alleles="C/T"
ATTATATATG GGCTATATAT ATCATTTATA TTATCGATGT TGGGACACAC TCGTAGAAGT GGTGGTAGTA CGTTTTATGG
CTA
Y
AGTACTACTA TTATACCCAA AGTCGTCTTT CTCGTGGCTT CCTCACTTTA TAAAGTCACA TTACTTGTTC TTGCATGTGA
CCACCCCTCC TCCCTCTCCT TCTCCATCAT TAACTCTTTG CTAGCTTCCC GTCCCCCCCG CCATTACTCC TCTTCCACCT
CTGATCTCAT CTCTTCCTCT CTCTCTCTCT CTCTCTCTCT CTCTCTGTCC GTTTAAAATC TCTTGAAATG ATGCCTCCTG
AGCAAGAAAC AACTGCCACC ACTAGTACTG CTACTAGTAT TCAGCCTGGG AATATCCCAG CCGCCAATTG GTCTGAGAAC
GCCTTGGTCC ATGCAGAGCC ATCCGGTACT TCAACAAGAA GTTTGTCAAT TGATGTGAGC ACTTGTTTCG AAGATGATCA
GATGCCAGAC CAACTGCAAG ATCAAGCAAA CGCACACAGA TTCTCCATTC TCCACCAATC CCTGCGCCCT ATTACTCTCA
AGGTATATAA ACACCAACCA TATACTTGCA CAAATTACGA AGATAGTCAT GTTTCATATA TCAATATTGC ATAAATTTAG
CACAAGACAA ATAGATGCAT GTACATATGA ATATTCCTAG CATGGAGTAC TCCTAGCTAA AACTCATCAT GTGCATGATG
ATTGTGGCAG TTTGAA

>JH007G07r_189 pos=189|len=755|mol=genomic|alleles="T/C"
ACTTAAATGA AGATTTTTTT TTTTTTTTTC TCTCTATGTC AGTTGCCATC TAAACAAGCA GAGGGTTTGG TACGTTCATA
AACAAAAAAA TTATACAACC ATAACCGAGA GACATAAAAA TTTTCCCGTA TCGAACCTCT TTGGTCAAGG TCGCGAAATG
CTGGGGGCAA AATCGTTAGA ATTATAGC
Y
ATTCAGGGAA CCGTAGAGAA ACAAAAATTT TCAATTTTTA ACCATTTTTA CCTCGCTTTC TCAGCGACCA ACAGGGCATA
ATTCTAACGA CCAAATATGA GTAGCCGGAA ATACCTCAAC GTTGAGAGTG CTGCGGGTGC TCGGCTTCAA CAGCAGCAGC
AAAACGCAGT GGAAGTCTTC AGAGGTCTTG TACAATCGAT ACTCCGATTT AAGATTTGAT TGGCAAAATA AAAACAAGAA
ATAAAGATAT TTTGATTTCG ACGATTCAAT TATTTATTAG TAATTTAATA TCCTATTAGA TTTTTCCATA AATTTGTGAT
ATAATTTCAA AAATAGATGG AAGTTTTGTT AAAAACAAAT TGTAAAATCT AATTATCCAT TTTTGAAAAA TAAATAAATG
GCTAGAAATT TTAAATATTC TTGGTAAAAT GGTAATAGAA AAATGGGAGA GCATGAAAAA ATATAAGAAT TGGATGTGTA
ATAATTGATT CCCAAGACTT GCCATCCTCT ATATTCTTTT TTAAAAGATG TTTATTTAAA ATGTAGAAAA TAAAAATAAA
ATAAAA

>JH007E01r_92 pos=92|len=778|mol=genomic|alleles="C/A"
GTCATCAACA GCCATTCTCA GTCGTTCCAA TTCAATTCAA GCTGCAATGT TGAGGAATTA TGTATTTTGA GAAATTGATC
TCATTATGAA A
M
CAAGCACATA CATGTTTCAT TACTTCAGTT CTTGTGTCTC ACCTGCCCAT CTCCATATTC AACATTGAGG CGGATTAGTG
AAGCTGTGAA TTCAGCATAA CGCCTCATGA CATAGTGAGG ACGAACATCA TCTTCCCATA ACGTCTTCAC GTTAGCGTTG
CGCAGGCTGT TGAGATGCAT ATCGAATACC ATCTTGAAAC GGGGCCATAG GGAAATATTG ACCTGCTCAA ATTGAGTTAA
GAATGAGTCA CCGTTATAAT TTGTGGTAAG GTTAAAGATC CAAGACACAA CAGCAGAAGA GTTTCAACAG TTTTCTACCC
CTGTACCATT TTGCTGGACC TCCTTTCTTT TTTTGATGTC TAATTATAGT TTTCCAAAGT GAAGACTTGA AGGATCTTAG
ATTTACAAAA TAAATATTCT ATACATTGGA AAAGAGAATA CACGAGCAAA ACAGGGAGGT AAACACGGCA ATTCAGAAGT
AACACAGTAA CAATGATAAT CTCTTAAAAC TTTGGAATCC GTGTAGAGGA CAAAGAAATA GGATCGATAG ATAATTTTTT
CTTGATAAGT TAGCAAAAAC ATAAGCAGGA TTGAGGGAGA ATTTTGAAAA TGAAAACCAC CTATCCAAAA AAAAAAAAAA
AAAAATTTGC AAAATTAAAG CCAATATGTT GACTTGGAAA CAAATT

>JH007C01r_248 pos=248|len=783|mol=genomic|alleles="A/G"
ATGATTTAAT AATTTTAATT TTATTATTTA ATTTTCAGAT TAATTAAGAT TGTTTAGTTT CGTTGATTTT TTTTATTGTT
AATTTCTATT TGTTAGTCTT TTACATTTCA TTTCGATACT CAAAAATCTA AAAATATGAA TCTAGTCCAT GACTAGTGCC
CTTTTCATTA TTGTTGCACT CATCTATCCA TTGCACATAC CACCACTTTT ATTTTCTTTT TGTGAATATT TTCACCATTT
TAAACGA
R
TTTGATTTTA AGTAACTTTT CCTGAGGAGA CGATTTAAGA ATTTATTCTT AATTATTACG CGACATCATC CTGCACTTAG
GATAGCCTTT GTGCTGCTCA TTTTTGAGTA AGTCAGTTGT CCCCATCAAA ATGTGGAAGG GCTAATAATG ATGATGACAT
GGTCTACAAG GATATGGATC ACACTTGAAT AAGTGAACCA CGTTCTGATG CCAATTGAAA TTTTCCAAAA TACCCTTGTA
CAGTCAAACT TATAAAGATC TATCAATTCT ATCAATCAAT TTGTTAATCA ATATCCATGC AAGTATTCAA TAAAAACAAC
ATTAATACAA AATAAATCAA TTGCATAACA CAAAAATTGA TAATGAGAGG AAAACCATTT AAAGAACATT TTCAAAGTAA
AATCCTACGG GCCAGCTTAC CCAGAAACCT CAATCCACTA TTTGAAAATC TTTTACAAAA AAGTTTCAAT TACAAAATAT
TTGTCAATTG ATACTCTTAT TTAACCCGTC TATCTCTACC ACAGTAGTAG TCAGA

>JH007M03r_231 pos=231|len=854|mol=genomic|alleles="G/A"
GTTGGTCCTG GGTAATTTTA TATCAGATCT TCCCCTTTTT CTCATCAAGC AATGGCCAAT AACCACTGAA GCTGGAGGCC
GGAACAATCT TATCTCACAT TCCTGATATA TACTAACATC CATGATGAAA GAAGCATATA ATAATGCCAA CAACCTGGCA
TGAGTGGCAT CAAACAAGGA TTGCATGATA TTTAGTGATA ATAGACAACC TTGACAAAGT TCCCTTTACA
R
ATGTAAGGTG ACCCAATTGT GGTGTGTAAC TCAACGAAAG GGGAAAAACA CACATTGCAA TCTGCACAAC CAAGGACATA
AATTTACGCA TAATACCAGA ATAAATTAAT TTTTTAAGGA TCTTAACCTC TAGCTACTAG ATAACTATTT TGTATAACTC
CTTTGAAGGA TATTTCTCCA AGATTTAATT ATAAATCAAA AAATTCGTTT AGCAAACTAG AAAGAGAGAT GCAACTGTAA
CAGATGCACA AAATCCTCAG ATTGATAGTA CTCATTCAGA AACACTTACA TATAATTCCC ACAAATCAAA CAAGCCATCA
GTTAAAAGAT GAATATACCA TTAACAATGG TGATTGATTT TCTGAGATGT ATTAAAGTTT ACTGACCTTC TTACCAAGCC
AGCGTCACTA ACAGGAAGAT CAATTGGAGC CTGGGGAGGC TTGGGAGTTG TCTTCTTGGG CAAAGGCTTT ATTCTAATTT
TACGTTCATC TATAATAGTC CCACCATTCT CATCCCCCAC ATCTGCAGGA AGCTTTGAGA TGGCCACCTC CTCCTCATGT
TTATCTCTCG GAAAGTAGAG TGGCAGCAAC CTGCATAAAA AAAAAATGTA AAAAGGAATA ATA

>JH007K19r_59 pos=59|len=726|mol=genomic|alleles="G/T"
GAGAGAATCC CGATTACTAA TAAATGAGTC CAGTATAAGA GATATCTAGT CATATATT
K
CATTTTCTGA AGTATGGATT AACATGTCTC AACTATCCAT CCTACGTAAG ATCAGGAGAA ATTTCAAGGC CACAAATCAT
CTGCCAACAT ACTTAGGATG GAGACAATAT GTACCTCTGA AATTATACCA AACTGAATCA GATGGAATTA TCATCTGGTT
TCAAAGGGTT GAAAAGAGAT CTGAATCATC TGATTTTATC CCCCAAAAAA CAAGAGTAGA AGATTATATT TGCAAAAGAC
AAATAGACGA GTGCATGACA ATACTTTAAA ATACATATGA TTTAACCATA TTACTAGAAT ATGAAGACAA TGGATAAGCA
TGAGAAATAA GTAAATATAA TGGGCATCAA TTATTGACAA TGGAAAAATA TCATATAATA TCTGAAACAA GAGGAGAAAG
CAAAGTGCAG GGGAGGGGGC GAGCTACCTT CTTATTACAA CTTGCTTGTC CATTCAACCC ATCACCGAAA TCTTCATACC
CAAAGGGTGA TAAAGTACCA TTCACATTAT GCATTGCTGC AGTTACTTCT TCCAAGAGGC ATTCGAGTCC ACTAAGTATG
TCTTTTGCTG CAATCCCATT ACAAATTTAC ACATAAATTA AGAACCACAA AAAAGAACAG AAATCTGCAG GAAATGATGA
CCTCCGAATG AAAATGACAG GATAATT

>JH007O07r_648 pos=648|len=727|mol=genomic|alleles="A/G"
TATTAAAAGA AATATATTTA TTGGAGATTA TGTGCATCCA ATTAAGTTTT TCCTCTTACC AATACATAAA GCTTAGTTAT
AAGACCGTAT CAACTTGACT CACAAGCCTA GCAGGTCGAG CTCAATATTC TCTGGAATTC ACTCACTTTG TCAAGTGAGA
CTGGAAAGCG GACCCAGGCT TAGTCTGCTG CCAAAATACC ATCAAGGAAT GCTAAGCACA AGCTACTTGC TAGCAGATTC
TATCATTTTG GCCATATGAA ATACCTTTTT CATAGTGAAT ATGCAAAACC TTCATCCAGG CATGATGCTG AGAAAATTAA
TTTTGTTATG AAACATTGGC TGATTGGTGA ATGCTCATGT GCATGTGTTG TCCCTAACTA TCATTGAATC TGAGAGGCCC
TCCATAGCTC TTATTTGAGC GGTTATGCAG ACATTTTGCC TACTAAACCA TTGGATAAGT CAAATCATTA ACCTTTTTTA
GGTTGCAAAA GCACTGGTGG AAGTATACGC TGAAATGATA TTTATTCATG GTTTTGTACA TGGAGATCCC CACCCGGGTA
ATATATTAGT TTCTCCAGAA GGCCGGTATG GATTTTCTTT GGGTATGTTC TGATTGATAA TAAAGTATAC CTTGATTTCC
ATCTGGG
R
TGTAGAAATG TTGTATATGA GATCTCTAAC CTTTTTCTTT GTCATAAATC AACTGTGCAG TTCTTTTAGA TCATGGAAT

>JH007M01r_243 pos=243|len=674|mol=genomic|alleles="T/G"
CTCACTCTCT GTCCCTTTCT TAATGGCGAT GTCTCTGAAT ATTTGCCCCG ATCTCAACCC AACCTCTTCA TCTTCTTCTT
TTTCTTCTTT GGCTGTAAGT ACATGTCGCC CTTGCCTGTG CTCTGCCTCA CCTAAACCCA ACCTCTGATC GAGCCCCCCG
CAGTCGTTCG ACCCGAACTA CAATGGCTAA CCAACACGCT GATCTTCTAC TCTCTTTAAC TCGCCAACTC TCTGAGTTTG
TG
K
TACTTGTGCT GATTCTTGCT TCTATGCCTC TTGTTAGAGG CACTACTGAC CCTTCTGACG GTACATTTCA TTGTTCTCTC
TCTCTCTTTT TTTTTTTTTT TACTGTGATC AGTTTTCTTT CAGTGCGTCT TTATAATTGT TGTTTGATAT TTGATTAATC
AGGTTGGTTA TAATTGGATT TGAAGGTATT TTTTAAGTGG AAAATTTAGA TTTTGATGTT TATTAGAGTG AGATGGAATG
TAAATGACCT TTGACTTTCC GGGTTTTCAT TTTCGCAATA TTTTTTCCTG AAGCTCAAGC TTTCAGCTTA ATTTGGCTGC
CAAGAAAATG CAAAGAAAAC GAAAGAGGAT GAAGTTGTGA GCTTTTTTCT TACTTTTTTT AAAATAAGAA TTCCGCTCTA
TTAGACCGGA TACTTCTACT AACCTAAGTT G

>JH007I09r_397 pos=397|len=594|mol=genomic|alleles="G/T"
AGTTTGATTA TGTCGTAAAA AATGTATTGT CTTTGTTTGG TTTCTGAGAA AATTAAATTT AAAAAATTGG AACTCTTGCA
AGATTTTACT TTTGATTCCT CAAGGTTTTG AGACGTATGA TACTCTGTTT TTAATGTATT ACGAGTTTTT ATTTTAATCT
AACAGAATAA TGATGAACAA GGAAGAGGGA AACGTAGCAT TGCTCTTTCC ATGTGTTGCG ATCTTTTTGA CATAGAGGTT
TAGCCGTCTG ATGTTGATCT CTTGCAATAT AGGGGAGAAG GTCGCGTGCA TAGCTAAAGC AATGTTTGCG TTTTGAGAAA
TGCAAAATCT CTGACACAAA AATACAACAT AATCGGTTGT ATGGGATGGA AAATATGGAG TCCATGAGTT CACCTC
K
ACCAACCTTT TATCATCCTA TTGTATCAAA TCATTGATAA ATAATTGGAT GTTATGTCAT GTTAAGTAAG AGATGATAAA
ATGATGGAGA ATGGATAGCA TCTCTTTGTT TAAGTGATGT CTTGTTCTAA GGAGATGGTT ATGCTAATGC ATCTCTGATA
AGGTCAATGG CGATGGGAAT CTTGCTATGC ACTGTTC

>JH007K09r_121 pos=121|len=756|mol=genomic|alleles="T/C"
ACGACGCTGG TTCCCCATCG TCCTCCTCTA CTCGCGGCAT TGACATTTCT ATCTCAGACA CCTTTCTTTG CTTTTTTTCC
TATCAATCGA AGGAACTCTC ACCTGCCTTG TGTGTTCACC
Y
GTACTATCTT TGTCAGTTCT CCACTTCTTT TCTGAGAGTC GTCTATGTAT CACGAACAAA GCACGAACCG GTACGGAATT
AGATTTTGGG TTTGGCAAGT GATGCTTTGG TCACTGTCAA AGGCCGTGGT AATTGCCCAT TAGATTGAAA ACTATAAAAT
TTAACGTATC AACATTATTC AACCACTATT AATGTTTTTA TAATAATAAA AAATAATTTA AAAGCGATGA AAAGCATAAC
AATGTAAAGA GTGATAATTG ACCAATATAT AGTAGTATCA CTTAAGAAAT TATATGTTCT CACAATTTTG AGGTTAAATT
GTATACTAAC AATTCACACG TCACAAAAAT AAGGAACTCA ATTGTGTACT TAAACTGACG TAATTTTGTG TAATCTGTTA
GATTTATTTT ATAACAAAAT AAATTTTATA ATTTAAAAAA TCACATCAAA CTATATCAAT TTTTGATATT ATTTTTATGT
ATTTCCTCTA CAATTATAGT ATTTCCGTAA AAATATCTCT ATGAATTAGA CATAGTATTA TGAAACTGAG AATGTTTGTG
GCTTTAAAGG TTTGATTGCA TTGATTGACT CATTGAGCAT GTTTATTTGC TTCCTGATTT ATTTAATTGA TTTTT

>JH007K17r_50 pos=50|len=674|mol=genomic|alleles="T/C"
GGGAGAATTG TAACCTTTGC TTTTTATTTC TGCAGGGTTG CATCGGAAA
Y
TGCAAGTGAG AGAGGCTGCA GGATTTTTTC ACTATTATAT CTCGTCAATT TTCCCTCGGG ATTCAGGTCA ACTCGGAATT
GAACAAAAAT ATGCACCAGA CGGGATAGAT GTACATTCTT ATAAATTACA AAGAGTTTTT GGAGTTATCA AAATCTATGA
AGCTCATTCA CATGCATGAA TTTATCGTGT AAAATAGTTT TTTTTTTTTC AGGGAGTTAA ACAGTGAGTT TGGAGGTGTT
GCCTACAAAT AATGGGTCTA ACTATCTAAA TCATGACTTT AGCCCAATAT ATACATATAT AAGAATAAAA GCAAGCGGTA
CTAAACTATT TTACCGGTTC CTATTTCCGA GTTCCTCAAC TCCCGCCTGC ATCATCTTTC CTGTCGGAAT TTCAATGCCT
GCTTGTGGCC TTGTCACGTG ATTGCTGAAA TTGAACTCGA TTACAAGCCA GATTTTAATA ACATTTTTAT TGGATCAGTT
AAAAGTTATA TCTAATAAAA ATTTAACTAT TAAGTTATAA AATAACTCAT ATTGAAATAG TTATATTTCA AATATTTAGA
ATATAGTTAC AGCAATATTT AAAATAATTT TCCAAATTTG AAAGGAATTA TTCATTCATT AAAT

>JH007P13r_388 pos=388|len=631|mol=genomic|alleles="C/A"
GGGTACTAAT GTAAATTTAA ACACAAGGAA TGATAAAATA ATTTAACACT AAAGATATTT CGTTTGGATT TTAAACTAAT
CTCAACTCAT CTTAACTCAT CATTACAACT TTTTCAAATT CCAATACAAA ATATAATAAA CAATTCAACT TTTTCAAATT
CCAAAATAAT AATAATATTA AAAAATAATA TTCTAACAAT ATTTTATCAT CTCAACTCAA CTCAACTCAA TTCACTTCAA
CATCCAAACA CAACCTTATG AGCTCGGTTC ACAAACATAA TTTTATTCAC AAGAACCCAG ATCGTGAAAA GAGAGGCATG
AAGATTTTTT GCATAAAAAC TTTTCAATGG CTTCTGTAAT AACTGTGAAT GGCAAGTAAA AAGTGAT
M
TGACTTAGCA GCATTGACAT TTCTTGAAAC TTTGAAGACA CGCTTATGGT ATTTAAAGAA AGGGAGTAAC GAATTCGTAT
GTGTTGGGCA ATTAATACGA TGAGAGAGAG AGAGAGAGAT CACCAAAAGA GAGACAGTGT GACGACACTT GGAGTCTAAG
CTACGGCGGA GATGCCTGTG ACAAGATGAT CAGTGACGAT TTTAGAATAT AGTGGGATGA TGAATGATGT GGTTAAGTTC
TTG

>JH007F13r_81 pos=81|len=698|mol=genomic|alleles="A/G"
AGATTGTTGC CCATTTTTGC TTTTAGGAAA GTAGCTGTTG GGAAGTATTT AACTCTGAGC ACCTGTGCAG CAAGGGAATG
R
GGGTTTTGGA CTAGCCTCCA ACATTGTTTT GCTAGCATGG TAGTATTAAA ATTCTCAAAA TTCCTAAACC CCAAGCCTCC
TATCTTCTTA GATTTCCTCA TTTGTTGCCA ACTCACCCAA TGAATCTTTG TTTTCCTGTG CTTGCTGATC CCACCACTAA
CTTCTCATAA CTTTATTAAG CTCTTGTAAC ATGTGCGAGC ACCCCCAATG GGTTTTGTAG AACCCATTTT TATGTAAAAT
TTGAAGAAAA GTAGCTCAAA AGTGCCTCCA ATGGATCATT TATTTTCAAA TCTATTTTAC ATTTTGCTAC GGTGTTCAGC
TATATTTAGC ATGAACTATT CACAAATGTA AAAATATTTT ATTTATTTAT TCTCTTTTCA TGTACTTTAT CTCTCACAAT
AAAATCTCTT TCCTTGTACT TTTTTTCCAA CAAACTATTA ATAATGTAAT ATAAAGAAAA AATAGATAAA CTAATGTATA
ATATATTGTA AAAGTCAGCA TGTAAAATAG AAAAAAGTAG ATTTTGGTGA TATATTTTAA AAGATAAGAT ACATAAACGA
TTGGGAGTGC TCTAGAAGCA AGTATCTCCT TACTTGCTTG GCGAGAGAAA TTTTGAT

>JH007P03r_207 pos=207|len=637|mol=genomic|alleles="A/G"
TGTTGAGGCA AATTTATAAA GCCATGAGAA CATCCCAAAT TTACTAAGTA AACTAAATCT TATGATACTA CTTGTTTCAT
TGTCCTAGTA AAGAAGGAAT TCCTAATTAA TGCCTAATAT TCTTTGACTG GTATTTTTTC AGGTACTTCA ACCCTTAAAA
GTCAGTTTGG ATGAAGAGTG CAAGTGATGA GTTCCTGCAT GAGTGC
R
ATTGGACCTT TTCTCAGCGC CCTTGGAATC ATAATTTGTT GCTATGTGTC TCAATGGGAA AATATGTATA CATGTAGATA
GACGTATATT TCAAGACCTT ATGAACAGTA CTGTGTATTT ATTGGCATTC TTGGCCTCCT GTAGTACTTC CCAAACATAC
AAACTCTTGA TGTAATTCTG TGGCCTTAAA TTACTGTATA TTGTATTAAT GAAGTAATTA ACTCTATGTT TCCTCAGTAC
TGATTTGGTA TATTATGGAT GAGCGGAAAA CTTTATAATC TTGATTTTGA GATGCAGTCT ATTTTCTAGT TTATTAGTAT
TATTTGATAT ACATGAATGA TTGGAAAAAT TTACATTATT ACCGTCCCAA CATCATAGTG GGAAATGACT ACTAGTAAAG
AAATATTTTT TGTTTTCCAC GACAACACTT

>JH007F21r_463 pos=463|len=617|mol=genomic|alleles="A/G"
TGCCATCTGC AACAAAATCA GCCACAAAGG ATTGTAAGAG TACAAAAGAT TACTAGTCCA TAATTTATAT ATTTACTGAA
TTAGATAGAT CACCTTACTG ACAGAGTCTA GTGGATAATT ATCACCAAGC CTAGGATCCA CAAGTTTTTG AAGATCTTCT
TTTGGATCTG GCCGGCCAAG AACATCTTCA AACTGCATTA TCAACTTGGG TAAATTCTCA AAAGAAAGAA AGATTTTCTA
AGGCATATCA CAACTAGAAA GCATGGGGGA GGGAGTAAAA AACAACCAAG GCAACAAGTC CTGTTGTTTC AGGAACATAT
TCGTTTGTCC TGACAATAGC TTGTTTGGCA GATATTAGTT CATAGAGCAC AACTCCAAAA GCATATACGT CTATCTTGGG
AGAAACATCA CCATATTGCG CATATCTGCA AACGAAATGC TGTCATCAGC TTTACTGTTT CA
R
GCATATACCA AATATTGTGC TCCCAATCAT TTACACATCA TGCATGCAGC CAAACTTGCT ACTCAAAGGC TACCAGTCTA
AGAAATAAGC AAAAGAAATG TTAGAGCATC CAACTGTAGA AATAGAAAGA TAACAGATTG ATGAATATGT AAGA

>JH007C14r_320 pos=320|len=598|mol=genomic|alleles="C/A"
TCATAAATAT GGGTAGACTA ACATGGTAGC CATATCAATT AAAGAATAGT AACATAGAAG TTTAACTAAT CGCGCAATGA
GTATGGTAAA ACTCATGGGC TAAAGTAAAT AGTAAAAATC ATGAATATTC ATACCTCCCT CGAAGCACGC GTAGAAGATC
TAAGGTAGTA TCGCTGTAAT AGATCAACCG AGAAAATGGA TAAGGCACGA AAGTAGCAAT TTGAGTCAAT TGAAATCAAC
AATGATGATA CTCCACAATA AGGAGTTGGG GAGATAGATG GACTTGAAAC AATAAGGATT TGAAATAAAA ACCTCATAC
M
ATTACACATT CCAAAAGGAG TTTAAAATTG GAGGGAAATG CTTATCGGCC ATTTTAATAG GTTTTAAATA TATTATAAAA
ATAAGCAAAA TAGTTAGCAA AAAGGTTCAG AAAAGATATA TAGCAACTTG CTTCTCCAAC CCAAATAATT AACAAAACAT
GTGTTGGTGA TACATGTAAA GCTTAACTCA ATTTAAAATA CAAGAACATA CATATTAAAA AAAAATACAG AAACCAATTA
CCAATCTAAT ACTAACAGCA AGATTTGCAA GAGTGAAC

>JH007O10r_556 pos=556|len=693|mol=genomic|alleles="T/G"
GGTAATTTTG CTGTTTTTGT TGGTTTCGAA TTGAAAAATT TGCAAGAGCG ATTGTGCCTT TCTTTCTTTC TTTCAATTGC
TTAAAATGTG GGTTCTGTTA GGATTATAGT TCAGGATGGT CTGAGTTTAG GTCAATGGGG TGTGAATATT CCTCATACCC
CGTATGCTTG ATTGGATTTG AAACTTTAAA GGAATAGTGG GCAATGAAAG TTTTGGATTG GAGAATTTGC ATCGTTGTCA
TTCCTTGTCA TTGCTTAACA CCCACGCAAT GGTTTATGGG ACTGACCGAG TTTTGCTTCT TGTGGTGAGC ATGGTGGAAA
AAGTGTTCAA GCATATACCG TGATAAGTTG GTGCATAATC CTAAAATTTG AAGATAGAGA CGTTTTTTAG ACCTGTCAAT
GTTTTGCAAT GGCTTCTGTC TTTTGTGGGA GAGACTTGCT GCCATGGCTA AGAGAGGATG CGAATAAGAA AGTTATTGTT
TGCTAGACAC TGATACAAGT ATTTTCCTCC CTCAATAGCT CATCATTGTT TGGCCTAGTA GGTGTCTCCT TGATG
K
AGTCTATGCT CCTTATCCTT GATATTGGGT TTTTATTTTG CGGCAAGTGG GCAGTAATCG ATATTGTTTC TTCTTTCAAT
GCTTCCAATT ATATAAGACT AGGAAGCAAA ATGTCTGACC TAAGTAGGTG TTTCCTG

>JH007M10r_147 pos=147|len=421|mol=genomic|alleles="T/C"
AGTACCCATT TTCTAGCTCT GTACAAAGCT CAACATTTTT TTCATTTTGC CAACATTTTG TACAGGCAAA GGCCAAACAT
ATTTACATTG TACAGCTTGC AGACCAAGCT TAAATGTACT ATAGTGATGT TATGCAATGA ACAAGG
Y
TGCATGCTTC TGTACAATAA AACACCATTT TTATTGTACC ATTTTTCATG TTCTAAATGT AAGGTTTTGA ATAATATTAT
CTGCGACAAC ACTCTTATTT TTGGATTACA GGTACCACAA AGTCCATCAG AATGATTCTG AAATTAAAGT CCATCTCTTG
GGTTTTCTCT GTTATTTTTC ACTTTACATG AATTAAATAA TCTCATACAT ATCTCAACTT CTGGTGTAGG TGTGTGGGGG
AGAACATGCT GGTGTAGGTG TGTGGTTGTG TAGT

>JH007I24r_241 pos=241|len=705|mol=genomic|alleles="C/T"
AAACCGAAAA TATTACAGCA GCTGCCACTT ATGGAACTTC TTCTCCAGAT GTTGATCATG ACTCTCACTC TAATGAACCT
GTGGCACTCA CTAAGGACCA GTACAAGCAG CTTCTTGCTC TTTTACACTC TAATGCCGTC AGCACACCTA TGGCTTCCAT
TGCTGCTGCA CAACCTTCTT CTTCCTCGCC TACTCACCAT ATCAACCCTT CTCATGTTTC TGGTATGGCT CTTTGCTCAT
Y
AACACACACA CACACACAGC ACCTTGGATA ATTGACACAG GTACCATAGA TCACATGATC TGTTGTACCT CTCTTTTCAC
ATCTATTACT GCTACTGTTT CTCATCAAGT TCAATTACCA AATGGAGAGG CAGTACCCGT CACTCACGTT GGTGTTGTGA
GAATTTCTGA ACACCTTACC CTTTCTCATG TTTTGTGTGT ACCTTCATTT CATTTCAATT TACTCTCTGC CAAAAGACTT
GCACAAAACA ATTCTTTTTG TCTCATTTTC CTATCCAACT CTTGTTTTTT TCAGGACTTA GCTTCTTGGA CAACGATTGG
GATGGGTGAA GTAAGAGGTG GTTTATATCA TCTACTTAGA TCACGGGTTG CACCTTCTGC TCTAGTTGAT GCCTTGCCCA
AATTCACCAA TAAAAATCAG TTCACTTCCG CTTTTGCCAC CTGTCATGCC GTTTTATAGG AATC

>JH007E10r_320 pos=320|len=730|mol=genomic|alleles="A/G"
CTTAGTGTTA GTGGACAAGA CCGAGGTCTC TAACAGACCC TCCAGCTGCA TCGCCGATCC TTCCCAGCCA CCCAAAGTCG
CGGCACATCA GTTTCTCCTC TTAGTGAGCA TCGCACAACC ATTCCTTTCA TCTGTTAGTC CAATGTGTTT TAATTTCCAG
AAGAGTAGTC ACACTTGAGT TCATAAGGGG CCCTTGGGCT TAGCCCATTT GGCTATTGTT TCCTTGAGTT GGTACTAGGC
CTAGTTTTAA ATGACCTTAT TGGGCTTATT TCAGAAACTA CAATAATTTA AGTGGGTGAA TTTTGGGTTG ATAGAAACT
R
TTTTATTGTT TTAAAGTGGG CTGGTGGTGC TTTAAAAAAA TCCGTTTAGT GATTTTAATT CTGCTATTTT TCTTTAATAG
GAGCTGGGCT GGAATTTAAG CTAGCCCAAA GTTTTACATG AATAATTATG AGCCCATAAA CACAATTTTT ATGAAAAGTA
TTTAAGGGAT TTTAAAGTAT ATATTTAAAT TATGCTATGA AGCCTATTAT TTTAGTTAAG TTCCATTATA TGTATTTAAT
TACGTAGAGT ATTATGACTC GCTTTTCTAG GAAAGTAGTA ACGTCTAGTA TCTCGTATAG GTAACATGCC ATAAAGTGGG
AATTAGGAAG CGACGTTAAG AGGTAATTTG TATGATCATG CAATTGCATG TGTTCAGTAA ATGTTCTACT TCTTTATGAA
AATGTGATAT

>JH007G16r_150 pos=150|len=709|mol=genomic|alleles="T/C"
CTAATTAGAT CTCACCACAC AGAATCACCA CACGCAAGAC TAAGCTCTTC CTCATTTCAT CTCTTCAAGC CTCTTCCTCA
TTTCGTCTTT GTCTAGGTCT CTTTGCATTG CCACCAAGTC TGCCACCCCC CTTTGCCATT TCCCAACCC
Y
CTCTCCAGGA ATTGCACAAC CCCTCTCCAT AAATCGCACA ACCTACTCTC AGCAGGGAAC CCCACTCTTG CACGGCTACC
TTTGCACTCT GTCTCCACCC ACTTCGTCTA TCTCCCCTTC ATCTCTAGTG ACCCACTCCG TATAATGCCC CTTCTCTTCC
GCTTTCCACG CCTTCATCTT CTTACTTTGC TTTCCGCTTG AACCAAATCT AGTTGAAGAT TTATCGCGAC AGTCTCCACT
AGAAGGCATC ACTGCAGCTG TAAGAGAATG GCGGCCTCTT CACTGCAACT ATACATGCAT GTGTGTGCGC GATTCTATTT
TCTTTCACCT TTCTTTACAT TAAATGCTCT AGTAAATGTA TATAAATTCA CTCTTTTTTT ACTTTCTTCC TTCACTGTTG
CCTTTAATCT TTCCTTTTCT TTTTTCTTTT TCAATTGTTC ATATGCATCA CAACAATTAT GGGTGGAGGA TTTTAATGGA
GGAGAAATAG GTCTTGATTC TTGGAGTATA TAAAGGAGAA TTAAGAAAAT GAGAGAGGAT TATTCCTGAG GGAGAGGGG

>JH007K02r_600 pos=600|len=711|mol=genomic|alleles="A/G"
TTCTTGACTA GAATTTCCAG TGTTTTTGCT TAATTTTCTT GGTGAGGGGC CATTGTATTC TGCTTAGATT AAGAGTGCTT
CATGAGTTTA GTGGGTTTGG TCTGCTTATG TTGTTATTTA ACATCTTCAA GTTTTGAGGC ATTTTTGCGG ATTTCATTTC
TTACAGTCTA AGCTGATAAT ATGCGCTCAA ATTATTGAGT TGCGTGTTTT TCTTTTCTTT CATAGTCGAA GCGATGGCAC
CCGCTAATTA GTGTTTTCTA CCAAACAAAA TTTCCCAGCC CTTCCTGGAA AGGAAGTCAT TTGCCAATAT CGTGTACACC
TATTTGAAAG TTTTGTTTCT TTAAATCCTT CAAACCTCGA TGTGAAATAT TTTGCAGGAC ATATCTGGTA CTGTTGTTGA
TGGAAATGAT CCGACAGGTC ACATAATTTC TACTACGATT GGAGGCAAAA ATGGAGAACC TAAGCAGGTA CACATTCTTG
GGAAGACCTT TTTGTTGCTC TCCTCTTTAT TTCTTCTATC AAGTCTATGG TGTTAACTGT TTTAATTATT AAAAATATGG
ATGTTGAACA ATTTGGAGAT TTAGACAGTT TAGTAGCTA
R
CCAGGTTCAG TTTCCTAACA TGTGAAGTTG TTGGCGTCTT TTGTGTGATT TTCCTTGTAG ACAATTAGTT ACATGGCAGA
GCGCATTGTG GGGACTGGGT CATTTGGAAT T

>JH007O16r_172 pos=172|len=597|mol=genomic|alleles="T/C"
GAGAACCCTC ACCTGCTGAT CTTGCAGCCG TCCACTTTGG GCGCCATTTG GGAAAAATCA TATTAAGTTT CTTTTTTATT
TTTTTCTTTT CTCTCTCTCT TTTATTTTTT ATTTTTTATT CTTGTTTTGG TTAGCTAGTG CTTCCTCTCT TGTTAACAAC
TTGTTAATTC A
Y
CTTGGTTTCC TTACTTGATT CGTCTTAGGG GCGACCTTTA ATATGATGTT TTAGATTATC AGTCAAGAAA GCATGGGATT
TTCAAGTCTT GGTGCCTCCT TGTAATTCGT CTCCTTGAGT TTAGTTGTGG ACATTTCTTT TTGGTATGTA ATGAAAAGGG
TATCTAGGCA TTAAAAACTT TCGAGGTCTG TACACAAGAA TGAGGTATAA AATGATGTCT TGGGCTATAA CAGTTGTAGT
TCTTTTGTTG ATTATCTGCA AAGTTCTCAC TTATATGACT AATGAGACTA GTTTCTCAAT TGAATTTTCA TAATTGCTTT
GGTTGCCATT GTTCAATAAA ATGTGCTATA AATGTTTAGA CTAGTTGGTC TAACTGAGAG AATACCTTTA AAACTTGTTT
GTCAAAGAGA ATGTGTTCCT TGTTG

>JH007C24r_339 pos=339|len=477|mol=genomic|alleles="T/C"
CTATACAGTT AACTTCAATG GTGGAAGACT GCGATGGAAA GTGTTCATGT GGGTTATTCC ATTTGAAAGG GATATTGTGT
AGGCATATTT TAGCCATCTC CCTTTTCTAG CGGTATAAAG TTATTACCAG ACCGGTACAT TTTAGATCGA TGGAGAAAGG
ACATCAAGAG GAGATACCCG TTAATCCACA GTAGCTATGA TGCTAGGGAT CAGAGGCCAG ATGGTAATAG ATATTCAAGT
TTGTTAAATA TATGTTATCA GATGATAACT TATGCAGCGG GATCCAGTGA GCAGTTTGAA GATGCAAAAA AGAAGTTATA
TTCAATGATT GACCTCTA
Y
CGTGAGAATC AACACCCCCC CATCTATGAC CCAAACAGGT TCGTATGCGA ATTTTTACAG TTTATTTATT TTAAGTAGTT
CTTCATAGTA TGTCATATTT AACAATTCTA CTCCCTTGGC AGGTTCAAAT GTTGGTTT

>JH007G18r_411 pos=411|len=683|mol=genomic|alleles="C/T"
CGAGGAAAAT CCTTAGGATC ATCAATCTTT GGAATAAGAG GGATAATCGA TGCTTTCAAG TAATCTAATA GCTTTTCCCC
ATTGAAACAC TCGGTAACTA CTTCCAGAAG AACTTGGTGA ATGATAAACT AGCAAGACAT ATAGAAAGCA GATGAAAAGC
CATCAGGTCC GGGTGCCAAA TCTATGGGGA TGGAAAATAC TACTTCCTTA GGTTCTTCTA GAGGTGGCTT AGCCATCAAC
ATTTTTTTAT CTTCAGAAGT AACTAGAGGG ATATTGGCAA AGAAATCCTC AGAAGAATCA ACCCCTTCGT CAGTTAGCTA
TTTTTTGAAA AAATCAACAG CTACCAAGTG GATTAAAGTT TTCATCAAAG TTTGATTTTT ACAAGGAAGA GAACTACAAT
ATCTTCCTTG
Y
AACCAAGAAA TTCTCTAAAT TCTGCCTTCC AAAACACTTC TTCTTGTTGC AAAGTCTCCT TGTAATTATG TTGCAGCTCT
CTCGAATTTA ACTCAGCTGA GTGGGAAGGA TCAGTTTCAA GAATGTATCC TGCTTCTTGA ATTTGCTAAA ATTAAAAGTA
GATAAAGAGA AGAGAAAGAT TGGCCAAAGT AACAACTACT ATCTAGAATT TATTTCTCGC CAGTAAGGTT TATATCTTGA
AAAGGCCTTG GCTGGAGTAT TTGGTAAATA AT

>JH007L12r_258 pos=258|len=738|mol=genomic|alleles="T/G"
AATCATATAA TATAAGTCAT GAAGGGTATT TCAGGTTTTT GGAAGATCCT TTAGTAACTA AAACTTCAAA CATGGTTAAA
ATTGTTTGTT TTCAGACAGA AGCTAAAAGT AGATGAGTTA CAACTTGAAC CAGCTTAATT AGACAAAGTA GTTCCTGCAG
GAAAAAATAA CGTGGTAGTG TGGACAAAAA TGCACTATTC ATTCAGCTAT AGGAAGCCAA ACACTTCATT AATTATTCAA
GGAACCTTTC CATTCAT
K
ACTCACCTGT CGAAAGCAGT GCCATCAAGT CGTCCTTCAG CAAGATCATT GGCCATTTTC TCATCCCAAA ACTGAGTTCC
AGCCTATAAA ATCAAACTAT GAACAAGTCT TCTTTGCCAC AAAAAGAATG CAAAATCCAT GATGAAGCTA TATTTATGCG
AGTATAAGGC AAAGTTGAAT TAATTCAAGA CCTAATCAGA GTAAACACAA GTTGATTCAA TTAAAGAAAT CATCAAGGTG
AACTTCTTTT ACTAATAAGT TATTTAAAAC AATTACTATA TTATAACCCA AAAAGGTATG ATAATATTTG CTTATTCCTA
GGTGTAAACA ACAAAAATGT TGTGCTATAA TGAATTATTC ATTGCATCAT AAAACATTTA ATGTCCATGC CCCAATTAAC
CCCAGAGGTT TGATTTGTTG ATTTATGGGT TTGATCATAT AGTGGATTCC GATGGTCCTT TGTGATTGTG AAATATGTGT

>JH007J02r_184 pos=184|len=729|mol=genomic|alleles="T/C"
CAAGATGATA TCATGGGGCG GTAGAGGGAA GTTTCATATC AGGATTCTCA GTGGGAGAGG CAAGTTCAGG TTCGCTTAAT
ATATCTCACC TATTGTTTGC AGATGATACA CTAATCTTTT GTGAGGCCAG ACATGAGCAA ATTCGAGCTT TGAGGGCTCT
ATTACTATGT TTTGAAGCAG TGT
Y
AGGGTTGAAG GTGAATCTGG CTAAATCAAA GGTAGTGCCT GTGGGTTTTG TACCCAACGT GGTGAGTTTG GCGTCTGTCT
TGGAGTGTAA GATATCTCAG TTGCCCATGA AATACCTTGG CCTTCCTTTG GGTGCAGCGT TCAAATCAAA ATCTATATGG
GATGATGTGT TAGAAAAAAT ATAAAGGAAA TTAGCTGGTT GGAAGCGGAT GTACTTATCC AAAGGGGGAC GGGTAACTCT
CATAAAAAGC ACTCTCTCCA ACTTACCAAC ATATTTCCTC TCATTATTTC CGCTCCCCGC TAGTGTGGCA CATCGCATGG
AGAAACTTCA ATGTGATTTC TTGTGGGGAG GGATCAAGGA TGCATTTAAA TTTCATTTGG TAAAATGGGC GACAACTTGC
TCCCCTATCA AAAGAGGCTT GGGTATACGG AATTTGAAAT CTTTCAACCA AGCCTTACTT GGCAAATGGT TGTGGAGATA
TCACCAAGAA AGGGAGGCCT TGTGGCGAAC CGTCATTGCT TTGAAGCATG GGGAATCTTG GGGGA

>JH007D02r_317 pos=317|len=746|mol=genomic|alleles="A/G"
TGTGAGGACA TTGTTGATTG ACAACTATGA TAGCTACACA TACAATATTT ACCAGGAGTT ATCTATTGTT AATGGGTGTA
AGCTCTCTCT CTCTCTCTCT CTCTATATAT ATATATATAT ATCTGTGCAT GAGTACAACA ACTCCTTCCT CTCATCCTGT
ACTTTGTCAT CTTCTGGTGC CTTCTTAGCC TTCTTAGCCT TCTGTGATTG TTCATATTCC TACGTTCTAA AACCTTCTCT
TTGCAACTTC TCATCATTTT GTTTCCACTG AATTAAAAAA GCAGCTCATA TGCACGTTTC ACACGTGATT ATTAAC
R
TACGGGCGAC TTGTGAGTTC TAGCCTAGAT TGGTTCCTCT TGTATGAATT TGACCTTAGA AACATGGGAC TTAAAAGGTG
AAAACAACCT GAACTTCTTT TTATGAGCCT TATCGATATA TGCTGAAAAT TTTTGAGGCA TGGCATTTAT CGTAACAACA
ATCCATAATT TTAATCATAT TTTTTTTTTA TTTCTCTTGT TTCATTCGAC AGTTTTGAAA ATGTTGCTGC AACTTCGAAG
GGGAAACCAT AGAGCCATTG AAGGTCATTC CATTTTGTAA TATTGGATGC TTGATGCGTG TTTAGCGAAT AAGTTTTGAA
GTAAATTAAT ATGAAATTCA TTGGAAGGAC GTGCAGTTTT TATTTTATCA TGCACTTTAT TGCTTAACAT GCCTTTCTTC
TACCATGTTG CTTAAGAACC CAAGCATCT

>JH007H16r_196 pos=196|len=648|mol=genomic|alleles="A/C"
AGTTGTCTCG ATTAGCCTGC TACAACAAGA TCTCACAGGA GATCTAGACC GCCGTGCATT TGGTGCTGCT CGGTGAACTG
GCTAAGCATG CCATCTCTGA GGGTACCAAG GCCGTCACCA AATTTACTAG CTCTTGAAAA TTGTCTCTCC CAATTTTGTG
ATCTACGATT TCTATTTTTC TTGGTGTTAT CGACT
M
TGTTTTGTCA CTATAATCTG TAATGCCATA CGGAAACCAG TTGGAATTGT TTGTATTGAA GATTATTAAG GATGCTCTTA
ACATATTTAT TGAGTGCGAA TGGAAATGCG TTTCGTTTAT CAATTGAAAA TTGCGTTTGA CAAATTGAGA ACAAGTGGAG
CCAAACAATA GGGAAGATTT GAAATTTGAT TAATATTTTT GGGTAGATGT GTGTCTGATC TGATTTTCAT CTAGGCCAAA
CCTAGATTTA ATCAAGATTG TGTAAATGCT AGTATGCAAA AAAGACCAGC TCGGCAAATT ACATAATTGT GTATTATCTT
CCTCACATCA ATACAAGAAC TAGCAATCGA TCACATCATA AAACCATGAA TAACAGGAAA AACACCTCAA TTTTAACAAT
AATCAAATAT GCACAAAAGC ACGAAAGTTA GAGAGATGTG AGTGCGAAAC CC

>JH007J20r_242 pos=242|len=713|mol=genomic|alleles="T/C"
CTTTCATGCA TAACTTTACT TTCATGCTTA ACTGTACCTT TCATGCTTAA CAGTGCTTTT CATGCATAAA CTGTACTTTT
CATGCTTAAT TGTACCTTTC ATGCTTAACA GTACTTTTCA TGCATAAACT GTACTTTTCA TGCTTAAACA TCCCTAAGAA
ATGACTTTAC TTTATATTTC ACTTTTTTGG GCCAGTACAC ACTATTACGC CCCGTGTGTT GGGATTAGCG GTCTTTTGGA
C
Y
CGGATTCCAC CAGCGGCCAC AGGTTGAAAC CCCTTTTATG GGGGTAGCAC TGGGTGCACT ACTAGTACCA CTTACTCGGC
ATTGCCATCT GCCCATTCTT TGGTCCCCTT TCATTCATAT GGCCATTACG TACGTTCATG CTTTTAGTTC TTTTCTTTTC
TTTCTTTTTA GTTAAACATT TTCATTATCT TCCTTTGGTC CAAATGCAAA TGCTTTTTAC TTAAAAAGTG TTTCATGTCA
TGTTACGTAT AAGTAAGGCA TAGCTATTTA AGAGAGAGCA TGCATAAAAG TTTCATGATG CATTACCTTA CATATACACA
ATTGTAATCA ATAAGATACT TAACAGGGGC TACCAAGGAA GGCTCGTACA TAATATATAC ATTTATTCTT TTATAAGAGA
TCATGCACAA AGAGAGAGAT ATTCTTTCAT AAGAGAGCTT TGTGTGTAAG GAGCATGGTC ATAGCTACTT A

>JH007B20r_278 pos=278|len=482|mol=genomic|alleles="A/C"
TGGCATCGAC TATGAAATGG CTATAACTAA AATCATCATC CTAGAAACGA AATTAAATGT ACAAAGAGAA AAGATTGTAT
ATGTATTCTA GACACGAGCA ATACTGTCAA CACCAGGGCC TTTTTGTTTA TTGGAAATCT AGAAAGAAAT GGAAAAAATT
ATAATAGGTA GAGAGGAAGA AAATATTACT TGAAAATCAA AGGAAGAGGG GTGACTTACT TCATCCATTT TTCTTTTTTT
ATTTGCTCTC CTTTCATTCT TGTATACCAC TTTGGCT
M
TGTAACTTTT ATAAAACGGC AGTATCCCAT CAGAAGAACG ATGGAGATCA AATTGAACTA AAAAAAAAAC CTTTAGCTTA
AAAGATTGGA AATTGGAATA CCGCACCCAT ACATCATATC CAGTCCAATT TTCCATTTTG AACCAATCCA AATTAACCAA
TTCCATCCCT TCAATACAGC ATACATGATC TTATAAAAAA AAAA

>JH007L24r_271 pos=271|len=453|mol=genomic|alleles="C/A"
ATAATAAACA TTAAAAACGA TTAATCACAA CTCACACAAA TACAAATCCC ATCACTGCCT CTGCCTACCT CTCTGTTACT
CCCTCTTCTA CACCAGTTAA TTTCCTTCCA GAGTCGTTAT GTCAATCCTT CAAGTGTAAA TACTTGCATA TATGTAGCTT
TTTTTTTTTT TATAAGTAAG AAATAATATT ATTGATATTA ATGAAATAGG CATAGCCCAT GTACACAGGA AGTATACAGA
AGAACACCTA AAAACATTCT AAGAGCGATA
M
ATTAAAGACA AGAAATCATG GACATTGTCC CCGTTTAATA CAATAGCAGA AAACCAAAGC ATTAAGGTGT CAAGAAAGAA
ATTCTTCAGC TCAATTATTG TGCGTTCCTT ATCTTCAAAG CAGCGTGCAT TTCTTTCCGT CCAAATACAC CACATGATAC
ACAACGGGAT CATCTTCCAC AC

>JH007H14r_239 pos=239|len=626|mol=genomic|alleles="A/C"
TTTTCTTTTG CTTTGCCTGA GGTCTCCCCT TCCCACTACA CTCCAAACTT TTACTGAGGT GATATCCACT TTTGACAGTA
TATCTCCCAT TTGTAGTAAA TTGCCAAAAT AATTGGTCTT CTCTCCCCCC AAGGCTAATT GGTATTGATT TAATATCATC
AATTTCTTCC TGGGTGAAAA TCTCTTGGAG GAAAGATTCC TTCCACTGCT GCACTTGGGG GTCAATCAGA TCACAAAC
M
TTTTCACACC AACAATCCAC ATCTCGGATG GACTGAATCT TATATGGAGG GGAGAAGGGT AGCCATTTAT CTAACCATAT
ACTGACTTGT TGGTCATTCC CCACCCTCCA TATGAGACCT TCCTTTAACA AACTTAGGCC TGCATGGATG CCTCTCCAAG
CAAAGGATGG CCCTGTCCCC ACTTTGGCTT CTAAAAGCCC CACCTTATTG AAGTACTTTT GCTTAAGGAC CTTGCCCACC
AGAGAGTTTG GGTTTTGTAA AATTCTCCAA CCTTGCTTGG AAATTAAGGC TAGATTAAAC TTCTCAAGTC TCGAAATCCT
AGCCCTCCCA TGTTTTTACT ATAGCTGAGC TGTATCCAAT TGACCCATTG AATTTTGGAA CTATCTT

>JH008A05r_360 pos=360|len=651|mol=genomic|alleles="A/G"
TTTCAAAGTT ACCAGTAAAC TCTATCTGAA GAGAGAAGAC TAAGTGGTGG AAGAAATGGT CCACCTACTT ATCAAAAAAA
AGAAATGGTC CACCTAAGAA CTTAGCAATG GTAGCAGCTG AAAATGGGAA GAGGAAGAAC TCCATGAAGA AGAAAGTAGT
CTACTGGGTG TGTGGACAAT CTGGGCACGT CAAAAAAAAA TTTCCAATAG CTGGAGCAGG TTCGGCAAGT GGCTCCAAGT
CAGTAAATGA AGATACTGAT GATGAAGCTA ATTTTTTGTC TCTCTCCATG GAAGACAATT TCCTTTGAAA AGGGACATGC
ACATCCTCAT GCCATGCCGC TAAATCCCAA AGTTGTCAT
R
ATAGAGGATG TGTTAATGTT AGCTGGTCCA CAAGTTTGCA CACGGACATT GGTTTGGCAT TGATGCAGGG TGTGTGGTGG
AAATTCATGT CAAGGGCTGA TGAACTTCCA AGAAAGCCAA ACATAGAAGT TACACCATAA TTTTTCAGTA AGGTTATTTT
TGACATAGGT CAAAATTGAA ATGTTTGGAA CTGGTTTATT CTGAGTGGTA TCCTTTTATG GTGGAGCATG ATAGCGAAAG
CTATGAAGAT CTTCCTTGTG ATGGAGTATG GCTATGGGAT CACCCAAAGT T

>JH008M13r_178 pos=178|len=582|mol=genomic|alleles="A/G"
TGGTACCTTA ATTGGGGCTC TTGTTTACCC CAACTTCCTT GGACAACTCA ACACTATCAT TGCTTTGTTC CTCTTCAACA
TCCTCTGGCT TATCAATTGT TGGGATGTGT AAGGACTTAC CACGTGTCAC AATGGCATTG ACCTCCTTCA AATTTCCTTG
AGCCATATGT TGACCTT
R
GGGTGTGGAT TGAGTTTGAG AAGGGAACTT GCCACTCTCA TTCACACTCA AAGACCTCAT AAACTTGGAT ACATGACTTT
TTATCTCCTT ATTTTCTTCA ATAACCTACA TAATCAAAGA TTCGAACTTT TGACTAGTTT TATCATGTGC CTCAATAAAA
GCATGCAAAG CGTCTTCTAA AGGACTCCTA GAATATGAAG GTGCATGATA TGGTGTAGGA TATGATCTAG GGGGTTGTGC
AGGCGGTTGC TTTCCAGACT TCCAGCTAAA ATTGGGGTGA TTGCGACACC CCATATTATA GGTATCAGAG AAAGGTGTAA
AAGGCTTCTT GTACATACCT AAGGCATTAC ATTGTTCCTC ATACGTCCCT CTCATCTCAG CAAAATGTGG GATACTCTTG
GGTT

>JH008O09r_183 pos=183|len=806|mol=genomic|alleles="C/T"
CCGACATAGT GAGGAAAGCA ATGCAGCACA ATTTTCCACA CCCCGAGTGA AGTTATTAGG GAAGTTGACC TTGATTTTCC
CATGCCTTCT ATTTTAAAAT TATTAAAACC AATCTCCCCA AGTATTCAAA TACACTTAAT TATCAACAAG ATTTTTCTTA
CTGGTAGGTG TGGACTGGCT GT
Y
TGCCTCTTGT GTATTAACTT GATCAGGAGC GAAGTCCTCA GTTGGGGAGT CCTCAACTGG TTCGGGAATT GGTAGAGGAG
GCACATTTCT TCTCTGTCGT TTTGGTGGCA TCCTTGAAAA GCATTAATAT TTTCAAAGAA CTAAATTAGA AGAAATTATG
AAAAATGTAA GCAACCGTCA CCTATGTAAA TAAAACATTT AATACTTTTA TGCTTCATCT CCAGATGTAT TTTTCATGCT
TGTTTCATAA TCTTATTCGA TAACATCTTC GTAATCTCCT TCCACATCGT TATTTTCTTC TTCGTCTTCT TCATCGACTT
CTTCTTCTGA TTTATCAAAC TCTTCAATTG AATGATCATT TAATACGGAT GGGTTGAGAT GTACGGGTGG GACGTCATCT
CTACATTAGG GGATTAATTC GAGTGCATCA AGGTCAACAA ATAAATTAAC ACCCTATCCA TCTTCCTTGT TGGCCTCTAT
AATCAGAATG TCATTTTCAT CTCTACTATA ATTGTGATCC ACTACAAATC TTGCATCATA AATATTCCAA GGAACAAACT
TCTGTACGAC ACGTCTTAAC AAGACTGCAT CATACAGGAC AAGCCTGTTT TTTCCTCATT CTC

>JH008M01r_223 pos=223|len=787|mol=genomic|alleles="C/T"
GTGAGAAGGT GGAAGATTCA AGAGTTGTGA GGAAGCTCCT AAGATCTCTA CCTGAAAGGT TTCTCCCAAA GGTGCCTGTC
ATTGAGGAAA TCAAGGATTT GGATGCTGTC AAGGATGAAG AACTGGTCGG TTTTTTGCAA ACATTTGAGT CATGACTTCC
TCAAATAAGG AAATGTAAGT TTATTGCTTT AAAACCTGTG AAAGAAGATC GAGATGATTT TT
Y
CGATGAAGAA AATGTGAATG ATGAGGATAT AGATCTCGTT GCAAGGAAAT TCAGAAATTT CTAGCAAAGA AAATTGATAA
AGAAAAATGC AATAAAGAAA AATATGAGAA AAATGATGAA GTAAAGTGCT ATGAATGCTC AGGTTATGGT CATATAAGAA
ATTAGTGTCC AAACTTTAAA AGAAATTAAG GAAAAGCACT TAACGTCACA CTTAGTGATT GTTCTAATTA TGAAAATTTC
AGTTTATCAT CTGAGGATGA AACTTCATTT ATAGCTTTTT GTGCTGTTGT TAGTGAGTTT TCTAATATTA ATCTAACCAA
ATCTAAAAGT GATGATGATG ATACTGACTC AGAGGTTGCT CTAGTTGTGG TTGATCATGA GTTATGCTTA CAAGAAGCCT
ACAATGATCT ATGTGAGGAA GTAGTCAAAT TGAAAAAGTT AAATAGAAGA TGTATCAAAA GCTCACTGCT GTGAAAAATG
AGAAGAGTAA CCTGTCTGAG GCACTAAAGA TATCTGAAAT TGAATTATCA AGGTTACATG CTCAATGAAG AGTACTTGAC
AATG

>JH008C15r_159 pos=159|len=810|mol=genomic|alleles="A/G"
GAAATGGGAA TGATCTAAAA CAGAAAAGTA TATATTAGGC AAGTTTTCGG CATTCCTACT CATGAAGATT ACCTTGATAA
AGACTCCAAT AGAAACCATA AAATATATCT TGTTGAGTTT GGTACCAAAA TGGTTAAGCT TAGTTTCCCA ATGCTTAT
R
TATGAGACTA CATGAATTAA TACAATCTAA ATCATGCTGA GACTACTAAA ATTAAAATTA TCATGGTACA ATTGAGAGAT
AAAGAAACAG AAGAGAGATT AAAAAGAAAG ATAAAGGACA TCACCTTTAG CACGACTGGT TAGGGCTTCA GAAAGCCGTA
ATGGATATTG ACGCTCTTCC TTCTTAAATT TCAACTTGAC TTGATGACGA GTTCGACCAG GAAAAAGTTG TTGTATCATA
GCAAAATCTG TCCCGAACTG CCGAACAGCC TATATCACAT ATTAAAACAG AGAATAGTTT AATTTTTATG TAAACAGCAA
CCGATGGACT GGACCTTGCC ACTTTTGTCT GGAGAAAAAG AACAAAAAAT AGAGCAATTA AATTCTTTAT TCCAATTTAA
AAAATGACAG TGGATGATAA AGGACAAATC AGTAACCAAC TCTAGGGAGT TAATGCTGTC TCATCCCTTT CCCTCTCTTG
CACTATCTCA AATTTTAAGT TTTTCAGCCT ACACTTTTTT TTTTTTTTTT GGTAACAAAT GCTTCATTAT CAACATGAAT
CTTGCCAGGG AAGTTGTTTA CATTGCAGTA CATGCACCCC ATTCTTAGTG CATCTAATTA GCATATAAAT GATTGAAAAT
TGCCACATGA A

>JH008P07r_40 pos=40|len=828|mol=genomic|alleles="C/T"
ATCAACGATG GGCCGACGAA GATTACAATG ATTTGGACA
Y
GGGGTTCTCT CTCTATCTCT CTGTGCATGG ATGCATATAT ATATGAGGAC GATTCATGGT TCTATTTCCT TTGTTTTTAC
GTTTTTTTCT TTTGCTTTCG ATTTGTATCT TTCTAATTTC CGTTTGGTTT ATTACCACAT ACTCGACGGA AAAAGGTATC
CTTATTCTTC GTTTTTGCAT CGTTTTGGAC TCGAGAGAAC AAATGCCTCG AGTACAACCG AAGCTATACT GATTATTGCC
CTTTCTGAAA CAATAGGGTT TGAGTTTTCT CGGCAAAGAA AAAGTGGGTA ACTGGATAAG CTGTGGGTTC TTCGAGCTCT
ATTTTTTATT TGTTTTCTGT GGGAACGCCT GATTGCTGTA CGTCATAAAA AGAGAATTCC TGATTATTCA GTTTTTTGTT
TATCGCTTTA TTATAAACAA ATAAGTTAAT TTCTTCCGAT TGTGAAATTT TCATGATTGT ATTTTCTAGA TCTTGTTCAG
GGTTTATTTG GATGTGGTTG TGATGAAAGA AAGTTAAGAA ACTGCCTTCA TTTATTGGTG TTTTGTGTAC CAAAGAGAGA
TGCAAACACC TGAGAACTGG GGAATATGCG TTTTTTTATA AGTTTGAAGA TAGAGTTGGT ATTCGTGGGA GTATATTTAT
CACATTTTGT ACAGAATATT AGGTTAAGAG CGTTATTGGG AGGGCACCCC CCACCAGTAG TAATTTTTAT TTTTATTAGT
AAAATTTTAT TAATAAGAAT AGGAAACTAG GTGAAGCCCA ATTACGCAAG ACATGTACCA GAGTAGAC

>JH008J07r_164 pos=164|len=800|mol=genomic|alleles="T/C"
GCCCAAGTGC TTTGCTCGTC TTTACTGCAG GCCGAACCAT GTCCAAACAG TACCAGTACC AGTACCCCCG CATGAAGACG
TGTTCATAAG CCACCGGGGT CCTGATACCA GAAGAAACAT TGCTGGTTTA CTCCACGACC ACCTTCTCAT GCGGGGACAT
AGG
Y
CTTTCATCGA CTACCGAAAC TTAAAAGCTG GTGACAAATT GTCCGAAAAG ATTGATACCG CTGTTCGAGA TTGTAAAGTC
GGTGTCGTAG TGTTCTCACC AAGATATTGT GAGTCCTCCT ATTGTCTCCA TGAATTGACT CTGCTAATGG AGTACAAGAA
AAGAGTTATA CCCATCTTTT ATAATGTCAA ACCGTCCCGG CTTCGGGTTG GAGACGACGT ATCCAATGGA CCTTGTGTTT
CAGAGAAAGA GCTTGAGAGA TTCGGCAGAG CACTTGAAGA AGCTAAAAAT ATCGTTGGAC TTGTCTTTCA TTCATCAAGA
GGGTCCCTTT CTATTCTTTC CCCCTTTATC TTATTTTCAA TGACTGAACA AATATTTCAT ATATTTTGTT AAATATTGGT
TCGTTGAAGA GAATGTCTCT AATACTGCTC CATCTTTTTT GTTTTTTTTT TTTTCGGTTT TCAGATGTTG GTCAGAGTTC
CTACAAAGTG CTTCTGATGC CATCATAGAG AAGCTCGGTC AGAGCTCCTG ATCAAAGTGT TTCAATAATC TCGTATGGTA
CTTTTGTCGA AAACTCCAGT TTCTGAATAG ATATCTCTAT TCTGGACCTT CTCCCAGCTC CAACAATGTT TTTTTT

>JH008B21r_677 pos=677|len=838|mol=genomic|alleles="G/A"
TGATCCCCGG TTATACCTGG TCTTCAACCT ACTATCCAGA CATTCATTAG CAATAAGAAA TGCATCTAGG ATTTGCCTAC
CTTTAACAAA GGCATTTTGG GGTTTGGTGA TGATCTTCCC CACTACCTCA CTTAGTCAAT TCGCAATTAC TTTGGAGATG
ATCTTATACA CCTCATTCAC TATGTTGATG GGTCGAAAGT CCTTAACCTC ATTAGCCCCC ACCTTCTTTG GAATCAACGC
GATGAAAGTG GTATTTAAGC TTCTCTCAAA TTCTCCAAAC ATGAAAAGCT TCTGAAACAC CTTCATAAGA TCTTCCTTGA
CGACATCCCA ACATTATTGG AAGAAACCCA TAGAGAACCC GTCAAGCCCC AGAGCCTTGT CTTTGCCCAT CTTCCTCACT
AATTCGAAAA CCTCCTCCTC CTCAAAAACC CTCTCCATCC GAGAGACATC ACTCGATCCA ATGGTGTCAA ACACAAGGCC
ATCAAGGGAG GGCCACCATC CCATCGGCTC AGATGGTAGT TGCTCATAAA AACCAACTAC ATGGTCGTGA ATTGCCTGCT
CTTCCCTACA TTCCACCCCG TCAATCTTCA GCATCTCTAT GTTATTGTTT CTCTTGTGAG AGTTTGCAAT ACTATGAAAG
AACTTTGTGC TTCAATCTCC TTCCCTTAAC CACAAA
R
CTCTTGATTT TTGCCACCAA GATGTCTCTT CTAATAATAT AATCCTCTCA AACTCCACCC CCAACAACGC CTTCCGATCT
AATTCTTCCT GAGTAAGAGA CCTAGCCTCT TGGAGTCTCT CTCTATTTCC TGGATCTCTT TCAACTTGGC CTTTTCTTGC
C

>JH008F21r_532 pos=532|len=807|mol=genomic|alleles="T/C"
AACCACTAAT GCTCTTATAA CGGCTAATCG AAACTCTGGC AAGTACTTGG TAGCTGCTTC TCCATTCATG GATTCGCCCA
TCGCCGTCGA TAACCTCACT GCAACAGCCA CTTTGCACTA TTCAGGCACA CTTGCTAGTG CCTCAACAAC TCTTACTACT
CCACCTCCAC AAAACGCCAC TGCAGTTGCA AACAAGTTCA TAAATTCTCT ACGAAGCCTT AATTCGAAAA AATACCCCGC
CAAGGTACCA TTGAAAGTTG ATCGTAAACT TTTCTTCACC GTGGGGCTAG GAATCAACCC ATGTCCGACA TGCAAAGCCG
GTAATGGAAG CCGGGTGGTG GCCAGTATCA ACAATGTCAC ATTTGTCATG CCCACCACTG CCCTACTTCA AGCACATTAC
TTCAACATTC GTGGGGTGTT CACCACCAAT TTTCCTGGTA ACCCGCCACA TCTGTTTAAC TATACTGGCA CTCCACCATC
AAGCTTACAG ACCACAAATG GCACAAAAGT TTATAGGTTA CCTTACAACT C
Y
ACAGTTGAAC TTGTCATGCA AGACACTGGT ATCATTGCCC CTGAGAACCA TCCAGTACAT CTTCATGGGT TTAATTTCTT
TGCCGTTGGT AGGGGACTTG GGAATTATAA CCCAAAGACA GATCCTAAAA AATTTAACCT GGTTGATCCT GTTGAGAGGA
ACACCATTGG TGTGCCAACT GGTGGATGGG TAGCAATCCG ATTTCGTGCA GATAATCCAG GTACCACGTT GAGTCAGGGC
ATGACAGTTT TAATTTCTGA CAGCTTACAC CTATT

>JH008D04r_332 pos=332|len=808|mol=genomic|alleles="C/T"
GGTCGGGGGG GAGAGAGAAC AGAATGTTTC GTTATAAAAA CAGAGATTAC ATTACCCAAT CGCCTTCTCC AATATAGGCT
CATCATCATC AATCATGTGA TATGTTTTTG TAAGGATGGA GTTTTTGAAA TAGGGATTAG GATCAAAGAA GAACTCCAGC
TTAAAACCTC TTGGGTTGTC AATTCTATGC CACTTGACAT CTTTGAGGTA CTTCAGAGCC CCTTCATCAT TCTCTGTGAT
CTGCTCCAGG AAACAGTAAA TCATACTCTA CAATCAATTC AACAGATGAA TAACATGGAT AACGGCTTAT GAAACCTTCT
CACCTCCTCA G
Y
CAGTACTTCA TTAGTCTTCA TAGCTGTAAG CCAGAAGTCA GGCACCCCTT TCTCTGCGTT GCCAGATGAA ATCAAACATA
AAGTACAAGG GGAAATGGTT GTAAATGGAT AAAATATTTA ACTCTTTGAG TGATACCTTC TGCCGCTTTG TCCCCTTCTT
GGTCCACAGC AGCTTCTTTT GCAACTCCTC CAACTTCAAC TACACCATTC ACGATCTCGT ATCTCTGCAA GGATCAAATA
AAAAAAATGA GTTAAAAGGA CATGTATGTG AACTTTGTAA ATCAACAACA TTTCAGTTGT ATTTCAAATA TATTGATACT
AGGAAGTTTT GATAAATCTA TATCCTGGAG AACATTATAA AGAATAATGT AACTATGCCA ATTGCTATGA TGCAGAACTC
ACTTGTTGTA GCATTATAGT ATTATAGATA CCTTTGTGTA AAGCGGTTCA TAAAGCTTCT GGGATTTAGC CTCCAG

>JH008J12r_22 pos=22|len=752|mol=genomic|alleles="G/A"
TGAGAACCAT CCAGTCCCGG A
R
CCTTGTCCCT TGCCATTCCT CTAACCAAAT CAAGAACTTC ATCCTCTTCA AAAGCTCTAT CTAACCAATA TGCACTAATT
TGGTCAATGG AGTCAAATAA CAGTCCATCA AGCTTTGGTC TCCATGAGTA TTCTTCCCTA AACAACTTCT CATAAAAATT
CATAATGTGA TCCTTAATGA CCTCTTGATT TGAAAGGATG TTATCACCAT CATGAATAGC CTCAATTGCA TTATTCTTCG
ATGAAAGTTC GCCATGCAAT GAAAAAATTT CGAACACTCG TCACCTTCCT TCAGCCAAAG GACCCGAGAT TTTTGCCTCC
ATAAGATTTC CTCCATTAAA GTGATCTTTT CTAATTCATC CACCACCGCT TTTTTTCTCT CCAAATCCTC ACCAGATATA
TCCCCCATCA ACTCCCTTTC CTCCAAACTC AGCAACTGTT GCATCAAAAG TTTCCTTTTA TTTTCTGTAT TCCCAAACTC
CTCCACATTC CAATTCTTCA AATCTTTTTT TAAAGCTTTA AGTTTACTAG CCAGCACAAA GCTCAAGGTA CCCAGAAAAA
GAGTACGAAG ATCACCACGA CCTCACCCCA TCCACAAAAC CTTCATCCTC CAACCACATA TTCTCAAATT TAAAGTACCT
ATGCCCTCTC ACAATGCCCC CCCACATTCC AACATTATAG GATAATGGTC AGAACATATT CTCGATAACC TTTTCTGGTT
CAAATCAGGA

>JH008N08r_238 pos=238|len=653|mol=genomic|alleles="A/G"
CTTGCTGATT GTTTATTTAT ACTCTGGTTG GAGTAGTAGG TCAAATTTAT CCATGGCGTC CCTAATACGT GAATGGGTAG
GGATCAACAC GTTCGCCTCT GCCACACAGA CCAAATTGCT GGAATTGCTG GGAAAACTTA AGCAGGAGGT TGTTTTTCTC
ATACCTATAT TTTGGGATCT TATTAACGAA CGTGCTTGCT TGCTGGCGTG TAATTGACCA TTTCACTAAA GCTTGGT
R
CATGTGGTGT GTATGGTTTT ATATCATTGG GTTTTGAATT TTTGTCCATA TATTGGTGTA GAATGTGAAC ACATTGACAA
TACTTGTAAT GGGAAAAGGT GGTGTTGGGA AGTCATCAAC TGTTAACTCG ATCATAGGGG AAAGAGCAGT GTCTGTTAAT
CCATTTCAGG TATAGGCCGA ACTCCCTGTT ATGGCATTTA CGTGGTATCC ATGCTATGCT CTTCATATTG ATGTATATGG
ATTTATTTGT TTTCTTATAG TCTGAAGCAC CTACGCCATT TATGGTATCA CGATCAAGAG CTGGGTTTAC TTTGAACATC
ATTGACACTC CGGGACTCAT AGAAGGAGGA TACATCAATG ACCGGGCACT CGAGATTATT AAACGGTATG TTCTTTCTTG
ACATGAAATG GGTTT

>JH008H02r_364 pos=364|len=621|mol=genomic|alleles="G/A"
TATGTCAAGG TAAGCCTTTC AAGCCCTATC TTTGTGAATT TTGAGGTTTC TTTTAATCCC TCAAAACCTA GAAACAAGGC
CCCCATCTAT TCAAACCCAA AAGCCCTTGA ACTATTAACT CACACTCATG GCCCTTTTAA GCCCACAAGG CCCAAAGCCT
TGTTTTGTTC TATTTCACTC TTCAATTTGA AAGCCCAATA CACCATACCA TGGGTTTCTT CAAACCCATG GAATATCCTA
AGTACTCAAA TTAAGTTTTG AAATTGGGTT AAGACCATTA ATCAACTTAC CCATGATTAT TGATCTTTAA ACCATGTTCT
CGAGCTTAAT TTTCTTTCTT AATCTTTTTA GCCTTTTTTA TCT
R
AAATTTTCTT ATTTTATTTC ACAATTACAT CACTCTTAGA TCATGTTAAG ACCCTAGCTA AATCTCCACA CATGTCATTA
GAGGAAATGA CATATAAAAT CCCAAACTAC ACCAATCAGC ACACATGTGT GCCCTTTGTG TGCATGGACT ATCTTGCCCT
TATGCCCAAT CATTTTGTGC CTTTTTCTCA AGGTCACTAT GGCCCTTAAA CACCTCATGA GATCCCTTTA AACCTAGACC
AAGCCTTGGA CAATTTT

>JH008F22r_215 pos=215|len=417|mol=genomic|alleles="A/C"
CCCGTCGTGT AGAGTAAACA GAGGACAAGA AAAGAAAAGA AATGTATGCC TAAACCTAGA ATCACAGATT ATTTACCCTC
TCGCAAATCT GAGGGTTTCG CGTCGGTAGA CTGAGGGTGG CTTCGCATCG GTAGATTGAG GGCGGCTTCG CGTCAGTGGA
CTGAGGGTGG CCTCGCATCA AATGGACTGA GGGCTTGGCT TTGAGGGCTG AGAT
M
GAAGAAGAGA AGGGCTGAGG AGGTTCGGTA GGGGGCTTTG AGAAATCGAC GAGAAATTAG AGAGGGAACG TGTGTTACGT
TGGTTTTGTT GTAGGGTATT TTACTTAAGC GTTGGGGGAG AGAGGAACGA ATGTTGAAGA CGAACGAATG TTGGGGGTAA
ATTCAAAATG AAACCGAAAA CGTGCATTTG GGGGGGGGGG GG

>JH008D20r_110 pos=110|len=744|mol=genomic|alleles="A/G"
AGGTTATGAA CATAGCAAAC ACACCTAAAT TTTTTTGGAA AAAGGGTAAA TGGTGGAGAT GAAGGAAACA AGATGGAGAA
AGGAGAGGAA CCATCGAGAA CTGATGAAG
R
CATACGGTTA ATAAGGTGAC AAGCAGTAAG AACACCATCA CTCCAAAATC GTTTAGGAAC ATGCATGTAC AGTAAAAGTG
CTCGGGTTAC ATCTAACAAA TGACGATTTT TGCGTTCAGC CACCCCATTC TGTTGGGGTG TATAAGAACA TGAAGTTTGA
TGAACAATTT ATTTGCTATT TAAGTAAGTA ACAAATGCAC TAGATAGATA TTCTCTAGCA TTATCAGAAC GCAAAATCTG
AACACTTTTG TTAAATTGAG TTTTAATTTC TTTCCAGAAC ACTTTGAATA TGGAAAGGAG TTTAGATCTT GCCTTCATCA
GAAACACCCA TGTCACACGA GAGTAGTCAT CAATAAATGT GACAAAATAC TGAAATGTAT TTGATTCAAT GTTGATTGGT
CCCCATATAT CAGAGTGAAC CAATTCAAAA GGACTCGAGG CTCGTTTATC AACTTGAGGT ATAAACGACA TACGATGATG
TTTACTAATT TGACATGCTT CACAAGGAAA GGGAGACACG TTTCCTAGAT TCCTAACCTG ACGCTTTAAA AGGGAAAGAG
AGAGATGACC AAGATGACTA TGCCATTCAT AAGCAAATGA TGTGGATGTA AGGGCTCGAG TGAGTGACTA TTCA

>JH008N20r_445 pos=445|len=740|mol=genomic|alleles="T/C"
CTCTTTTTGT TTGTATTCTA ATAGGATCAA GTGATTCACA ATATATATCA CGGGGAAAAG AAAAACGAGA AAGGAGACAT
CCATATATGG TCCTTATGTC ACTCATTATA AATGGAAAAT TTGAGTTCAT TTTCATTGTT TGTAAGGAGT TTCTTTAGCA
GTCGCTGAAA TATGCTAAAG CACGAGGAAG TCGCTTATTT TCTCCGCATA ATTTCATTCT CATAACTGTC TCCATTGCTC
TTGCAGCTAA AAGGAATTAT TGAATTTAGA TGTGCCATGT TGTAGACGTT TGTATCATTT TGAGTCGGTA CTTATAAAAT
AAAGCCTTCC GCTACACAAT ATTTTATTTC CAAGGATACA GATAGTAGAG CAAACTGATA AAACACATGA TGCATCACTT
TTTACAATAG GTAACAATCT GATTCTAATA GTGCGGACCA CAAA
Y
AGAAGTGAAT TAAAGGGAAA GTAGAGCAGT AAATCCAGTC ATTGATCAAT GACCAAAGCG AGCCATAGAA TACTCACTTG
TTATCATGCC CACCCACCAA AGTGGCTCAT ATAAGTAAGA ATAGCCTCCA ACACCTGTTG AAGACATCAA TGGACTTAAT
TTCAAGAATT ACGCATGGCA TTAACATAAA ACTATATTCA AATTATCCAA TAATAAAGCA CACTCAAAAT AAGTAACACA
ACTCCCACTA GCACCAGTGG ATATTAAAGA CGGATGATGA GAGTGCATGG AAGCT

>JH008L02r_33 pos=33|len=290|mol=genomic|alleles="A/C"
AGTTTTGTCT GAGGTCTCCC CTTCTAGTTC AC
M
TTCCAATTCA ATATTGAGGT GATATCCACT TTTAACTGTA TAAATTCCAT TTGGTGTAAA CCGTCATACA AGCTTATCCT
CTCTTCCCCC CAAACTAATT GGGATGGCTG TGATGTCAGC CACTTCTTTC TGGGAAAACA TCTCATGGAG AATAGGTTTG
TTCCACTGCT GCAGATGGGG GTCTATAAGG TCATAAACAT ACTCACACCA GCAGTCCACT TCTCGAGTAG ATTGAATTCT
ATATGGGGGG GGGGGGG

>JH008J16r_651 pos=651|len=755|mol=genomic|alleles="G/A"
TGGTCCCTCA TTATAAAAAT GTTAGCTTAT CAATATTTTG GACTTTTGGG TTAGGTAGAA TTTAACCAAA TAAGGAACAA
CATAAATGAG ATATTTTTAC ATTAAGGCAT GGCATGCCAT GGGCTTAGGG GGACTTGGAC AGCTTTACAT ATCATAATAT
ACCATGCACA ATTAATATCT TATACCTAAA CCAACTATAC TATAATCTAA CCACACAAGC AATAGTTTCT AGTTTAACTG
GCATATCCCA TTAAAATTAA ATATAGCATA AAGTATAGCA AAGTTACTCA TTAAGAAACT TTAAAACTTT TAAATACTTA
AACTTATGAT TTACTCACTT AATACCTTTC GAAAGCAAGA TATAAAATTA TAGGACCAAG CAAAACCTTT GAACCAAACC
TCTAGCATTT TAAAAAATAG ATTACCACCC AAACCTCAAC ACAAGGCACA TGAAACCAAC ATATATAATT TAAAAATACC
TTTAATCATC ACCTATGATT AAACCAAGTT TAATAACAAC ATAGTATTTT TGAAATATAG GAAAATATAT AGCAAACCAA
CTATAATGCC ATTCAGTTTG GGCCAAAAAC ACTGCATACA TATTTATTTG CAACATAGAA AATTAACTAC ATCAAAACAC
AAGCTAAAAC
R
ACTTAGTTGG CTTCCAAAAT CACACTAAAA ACAAATGAAT CAAATTATAA TTTTTACCTT GTGCTCTTAA CCCCCTTTCA
AAACACAAGT GGAAGACCAA ATAG

>JH005I21r_406 pos=406|len=745|mol=genomic|alleles="A/G"
TTGAGTCACC GCTAGGAGTT ATTTAAGTTA ACAAAATTAA GAGAAAGAAT AATGTCTATA GCTGTGACAT CACTTTCCTC
ATGTATGAGT TCCAATTCTT TTTTGGAAAA CATTGGATGC ACGTATGACG GTACAGACAC CCATGCCCCA AGTGCTCGAT
CTTATTTTCT TAGAAGAATA ATGATAAATA CACATCACTT TTCACAACAC AATACATAAT TAAGTTTTAA AATGAAGTTT
ATTTTTGTAA AATACCTTAT AAAAGTAACA TCACTTTATA AAAATATCAT TATTTTAAAA CATATGTTAT GAAATGTGTT
GTAAAATATA TTGTGTGTAT ATAATCACCC ATTAGTTTAA TACTAGCTAG TGCTTTTCAT GGCCTACAAC CCTCTAAGAA
GTTTT
R
AGCTTTCCCT TTCACAGTTG AGTAATGTTA TATACAACCA TAGATTGTGC AAGCATCGAT GCGTACTCAT TTTGAAAATG
AAAATCTAAT TATAAACGAT TATGCGCACT CATTCAATAT AATTGATCAG AAAATAGACT TTATTAAAAA TAGTGCTAAT
TTAAATTTAG AATATAAAGA CAAAAATATT AATATGCAGA TTGGTACGTA AACTTACTTG TACATAGCAA AACTCAAAAA
GAAAAAAGAG TATAGTCTAC TATTAAGAAA TTAATTTTTT TCATGTAGAT ACATCTCATA TTTATTCATT TTTAAAGCGC
TCCCTATGAC TTATTTCTA

>JH005G23r_405 pos=405|len=741|mol=genomic|alleles="A/G"
AAATCGTTCA CATAAGATAA AAAAAATTGA GAAAACATGA AGAACATCGG ACTTAAGTTT TAAAGGATAA AACCAGGTGA
ACCTGGTGAA TTGATCAACA AACGATACAT AATACTTGTA TCCTAATCTA GAAGCAACTG GGGCCGGGCC CCATACATCA
GCAAAGACAC CCTCTAAGGG CCTAGTGGAA GAGGCCAAGT GCGACACAAA AGGGAATTGA TGGCTTTTAG CAAGAGGACA
GTCGGGACAA TTGTATTTGG AGCTGCTGGA AGAAATCTTC AAACAGTTGG TGCGCAGGAT GGCGGAGACG ACGGAATGAT
GAGGATGACC CAACCGAAAA TGCCATTGAG CCGCAGTAGT ACGTTCACCG ATTTGAGCAG ATGGAGAGAG AGTAGAAGAT
GACG
R
AGTCGTGGAA GAGGAGGGAA ACACATAAAG GCCATCACGG ATTGGACCTG TGAGGAGGGA CTTCCCCGTC GTTATGTCCT
TCACAGAAAA GAAGTTTGCA TGAAACTCAA AATAACAACG ATTGTCTTGA CAAAATTTGG AGACAGAAAT CAAATTTTTG
GCTATGTTAG GAGCATGAAG AAGATTTCGC AATAAGAAAG AGGAAGAAGA AGAAGATATG GAGGAGTCAC CAGTGTTTTG
AATGGAGATG CCCGAGCCAT CTCCAACCCG AATTTGATCA TTACCACTGT ACGGTTCTGA GGAGAGATTG AGGTTGTCAA
AGTCATGAGT GATGTG

>JH005K03r_527 pos=527|len=802|mol=genomic|alleles="T/C"
CCGGGCGCAC GCATCAGACT AGCAGATTCA CCAACATAAG ATCCTCTAGA TCTGATCGTT GTGACTAAAT GAAGACAAGT
GCACGGGTCC CAACACCGTC ACAAATTCTG GTGTCTATTG AAGTTGGTCC AAACTATAAT CTGTCAATCT CCACCTTTAT
CTTACTACTC TTCCTAAATT TTGCTGGGAT ACTGATGGGA ATCAAGGTGG ATCTAGTCTT TAAGATCATT TATAAGTTCC
AGATGAGTCA ATTACAAGAT CAAGAGTCAA GAAAATCAAG GAAGCAATGC AAGGATTGGT GCAATCCACT TGGGATGAAG
CTAGCAAGAG CCCAACACTT AAGATGGGCT TGAAAGAAGA AGAACCAGTT TTGACCCACT TAATACAAAC TGTGGAAGAC
ATGACTTAGA GTTATTGTTT GGGCCTATTC TTATTGAAGG TTTTCAATTT GTTTAAATCA CTTAAAGGAT TTATTTTATT
AGTTATAGGA ATTAGTCTAG AATAATCAGG CATGAGGATA CTTAGC
Y
CACATATGTT TTATTTTGTT AAACTAGGGT TTCAAGAGTT ACTATAGCTG TGACACTATT CATCCAGTGA CATTTTGGGT
AAAAGAGACA TTGTTTTGGC CTAAGGTTAA TTGGGGTTTA GATATTTAAA TACCTTGTAG CTGTCCAACG CAAGTTCTCT
TTAGACAATA TTGAATTTTT ATTGTGAGTT GAGTTTACTC ATCTTGTTCT TGATTGAACT TTTGAACTTA TCAAAAGTAA
ATCACAAACT TTTGTAGCGT TCCTCCTTAT AATTT

>JH005I19r_66 pos=66|len=579|mol=genomic|alleles="C/A"
TCATATCGAC ACCACCACTA TCTCAGTGTT CCATATTTAA AGTGCCCAGT ATGCTACGCA GGGAT
M
ATGAAAAGGC TTTCACGCCG GAGGTAGTTT CGATCGGTCC ATTTCACCGC AACAATACGC AGCTGCAAGA AATGGAAAAT
AATAAGCTAT GGTATTTGAA ATGCCTCCTC AATCGAACAA GAACTACGGA ATTGAAGAGC TTGGTAGAAG CCATCGAAAG
CATTGAGCAG GATTGCCGTA AATGCTATTC AGAAGTGGGT GATCTTACAA GAGACGAATT CATAGAGATG ATGGTGATTG
ATGGTTGCTT TATCCTTGAA TTCCTCTGTA GATACAAGGC CAGAGATAAG CTGGAAAGAT ATGAAGAACG CAGATGTATG
GATACATATA AAGAATTAGA GCTCGGATGT TCGGAAGTAT ATTTTCGAGA AATATCGATG GAACTAAAAG GAGGGGATGA
TCCCGTGTTC AAAACGTCTT GGATGCCAAG GAAAATAGTA GCAGACTTGC TTCTACTTGA GAATCATCTT CCTTGGTGCG
TGCTCCTCTG CTTGTTGAAC CTCATGACCA ACT

>JH005C03r_208 pos=208|len=723|mol=genomic|alleles="T/C"
GGAACTTTGC TCCAACTCTG GTCCAGAAAA TCATATTCAA TGAACAAATT TTCAATTGCA GACATGCCAG TTGAAAGTCA
TTGAAATGTG TGGTCAGACA CTGCATCACG AAATTCTCAA AAGTTAAAGC AACAGTTCAT AACAACGCAT ACATCATTAT
GTCCATAGCT AGACAAATCA GTACTCCACA AATCAAATTG GTGAAAT
Y
GGACTCGGAT TCCTCTGTCT AGATAGCTTC CGTAGAATCA TGCTTAGTTC CAGAACACAA AAATCTATTA TATATTTTGA
GTTACAAATT CTCTTCCCTT TTAATCACAT TTTATATCGA ATTTCATCTT CTATTTTCGA GTTTCATCTT ATCGTTAACG
TTTAATCAAA CACATATTTT TCAACCCATT AGAATGCCGA TTGAGTACTG GAATGGTAAA AATTATATGA GCAACACCAA
GGTCACCAAT GTCAGCCATG AAAAATCGTT AGTTGCCAAT TGGCGTGGTG CGAAATCCGT GTGGGTGAGA TGGTGCGAAA
TCCGTGAGAG TCAGGTAATC TGAAAAACCA AATTAGGCAA CGGATGGTAG CGTCAGACTA AGATGGTGGC AGTGGAACTA
AGTTTGGTCT TGGGCAACGG TGCAAAGAGA CGGAAGAGAG GGGTAGAGAG CTGAAAGCCA ATTTCTATGT GGGTGCTTAG
AATCGTTTCT GTGTGGTGAT GCCTATTTTT CTTAT

>JH005K17r_341 pos=341|len=612|mol=genomic|alleles="C/T"
TTTTACTTTC TTTCCATGGA GTCCTATTGC AATATTGATA ACGGTCACGC CGACTTGCCT CCTGGATTTC GTTTTCACCC
AACTGATGAA GAACTGATCA CATACTACCT TCTTAAGAAA GTCTTAGACA GTAATTTCAC CGGCAGAGCC ATTACTGAAG
TTGACCTCAA CAAGTGTGAA CCATGGGAGC TACCTGGTAA TTTTTTCTTC TCATAACCAG CTCAATTCAA CTCACAAACA
AGACTCCTGA GTTTGACAAG TTTGTAAAAA TCTCAAATCT TTTATTTTTG TCAGAGAAAG CAAAGATGGG AGAGAAAGAG
TGGTACTTCT TCAGCCTTCG
Y
GACCGCAAGT ACCCAACTGG ACTCAGAACA AACAGGGCTA CTGAGGCTGG GTACTGGAAG GCTACTGGGA AAGATAGGGA
AATTTACAGC TCCAAAACTG GTTCTCTTGT GGGAATGAAG AAGACGTTGG TGTTCTACAG AGGAAGAGCT CCAAAGGGAG
AGAAGAGCAA CTGGGTCATG CACGAGTACC GGCTTGAAGG CAAATTTGCT TACCATTACC TCTCCAGGAG CTCTAAGGTT
CTCTCTCTCT CTCTCTCTCT CTCTCTCTCT T

>JH005G11r_522 pos=522|len=712|mol=genomic|alleles="G/A"
CTGCACCATC TGATTCTGAC ACATCGGCCA CATCCTCCAC GCTAGCCCCG AATGTAGATT CGGATGCTAG TGAGGATGGT
AGTGAGAATG GGGATCTACC TGATGATGGT CTCCAAGATG ATTAGGTGCG TCAGCTAGTG CGAGACCCAT CGGCTCTTCC
ATATGATGGG AGCAAGGTGA TCTGACAGGC CGATTGTATA GCATATTTCA GAATGCTTAA TTTGATTGCT GGCTATAACA
TCGATCCGAA AAAACACAAG ACTGGTTTTG GGATCGATCG AGCCAGATTT TTGCTGCGGA TAGCACGGGG GAATCCCATT
GATCTGGCAT TGTTTTTATT CCCCCGCATT CGATTGGAGT CACGTTTTTC CAGTGGAGGT AGTCTACCAT TTGCACTACT
GATATCTAAC CTCCTACTCC GATCGGGGGT TACCGTGTCA GCCACTGAGC AGAGGTCGCC ATAGATAGGA CCCCTTAACA
AGATTACATT CAGCAAGAGC AAGGGGCACT TGCGGAAGAC T
R
CACCAGAATA GCCTAGTCCT CCCAAAGATC CAGATTCTAG TAGTATTGCC ACTGTTGAGA GACAACCTCA TGGGGCTACT
TTGGATCAGG TACGAACTCT ATTTGTGGAG TTCGTTAAGC TCATCATGGA GAAGTTTAGG GGATCTGGAA GGAAGTATTT
AAATGTTGCA AGAGAATGTT GATCTACTTA

>JH005L17r_392 pos=392|len=694|mol=genomic|alleles="T/G"
TGAGAGCTTA TATATGATCC ATCCTTGTAT CGGCAGCTGG TTGGGAGCTT GAACTACTTG ATGATTACCC GCCCTGACAT
TTCTTTTGTT GTGTAGCAGG TCAGTCAATT TATGCAGGTT CCTCGACATC TTCATTTAGC CACTGTCCGT CGCATTATCC
GATATTTGAA GAGCACCTCT ACTCGCGGGT TGTTCTTTCC TTACAATTGG TGGGGTATAG TGATGCTGAT AGGGCTGGTT
GTGCGAATAC TCGTTGCTCG GTTATGGGGT GGTGCATGTT CTTAGGCAAT GCACTCATTT CTTGGAAGAG TAAGAAGCAA
GAAAAAGTTT CAAAATCCTC CATCGAGTCT GAGTATCATG CTATGTCTTC CGCATGCTCT GAGATCACGT G
K
CTTCGTGGAT TATTAGGTGA ACTTTGTTTT TTTCAGCTTC ATTCTACTCC TATTTATGCT GATAATACCA GTGTTATTCA
GATCGCCGCT AATCTTTTTT TCATGAGCGT ATGAAATACA TTGAAGTTGA CTGTCATTCC ATATGTGAAG CTTTTGACAA
GCATGTGATT ACTCTTCCTC ACATTTCCAA CCAACTTCAA ACTGTTGACA TATTCACTAA AGCTCTTCCT CGGCATTGGC
ATCAGTTCTT GCTTGACAAA TTGATACTTC TTGATCTACC AGCATCAATT TGAGGGGGGA TG

>JH005N19r_124 pos=124|len=659|mol=genomic|alleles="T/C"
TCTTCTCAAG GGATGATAGA AGAGGATTGG CTCTGGAAAC CTCCTCCACC AGGTGTTACT AAGATCAATT GGGATGCAGG
ATTGAATGAA GGACAAGGCA GAGCTGGTTT TGGTTTAGTA GCT
Y
GTGATTCTCA AGGAAATGTG ATAGCTTCCA AAAAATTTTC TAGGCCATGT TTTTTTGATC CTCTACTTGC AGAAGCTCAA
GGTGGCTTGT ATGCTGTCAA TCTAGCTATA GATTTGGGAT GCAGCTCTAT TATTCTGAAG GGTGATTCTC TTTCAATTGT
CAAATGTTTA GAACAACCAG TGGATAGATG GGATCGGGTG GGGATGATTC TGAATGATAC TAAGTCTAAA CTTTCAGGTT
TAGTTAGTTG GGAAGTTTTA TTTGTTAAAC GAGCAGCTAA TGTTTATGCT CATCAACTTG CAAAAGCTGC ACTATCAATT
CCTGAGGATG TTGTTGCCTT GGTTGTTAGT CCAGATAGTT TGTATTCTGT AACTTTTGAT GATGTTTAAT GAAGGTTATC
CTTTCTCAAA AAAAAAAAAA AAAAGTCAAT TTTTACTCCA TCCTTTTGTC CACTTGCTAA GTGGCCATCG ATACCTGATG
GACTTCATTT CATATAGTCG CAGGTCTAGA GCCCAAAATT ACTATCAATT TTCAA

>JH005P09r_239 pos=239|len=701|mol=genomic|alleles="G/T"
CTTTGCTCAT GGGGTCCTCG AGCATGGTAA TTAAACTCAA TATTCCTTCA GCAGCTAAGA TCTGATTATA ACCTTCATGC
TGGTTTATGA ATTTCATTTC ATCCCCATGC AGTCATTTGT TTCTATTTAA GGAATGACTT TGAATACATA CAACACATGG
AAAGACAAAA GTGTTGCTTG AGCATGTTAC TACATGTGCC ACTTGTGTAA AAACAACATT GACTGATTTA TTTAATTT
K
TATGTTGAGG GACTGCAGTA AGATTGGGGA ACAAATTCAC TGAAACTGTG AGATGGAAGT TGAGGTTGGG GGCTAAAATT
CTTCAAGTAG GTGGATTTGA GAAAGTATTC AAGGAGTTAT TTAGTGTTTC AGAAGGAGAG AAACTATTGA AGGCTTTCCA
ATGCTTTCTA TCAACTACAG CAGGTCCAGT AGCTGGGCTC CTCTTTATCT CCACCAAAAA GGTTTCTTTT TGCAGTGAGA
GATCTATCAA AGTCTCCTCT CCAAATGGAG AAATGGTTAG ATTCCACTAT AAGGTATTCA TAAATATTCA CACACACACA
CAGTCTCTCT CCCTCTCCAT TAAAATGCTT ATTAACAAGT TTTGCACTAT TTACTCATTA ACCCGAAGAA ATCTTGTTGC
ACTCATTTTT TTTTCAGGTA TTAATCCCAC TGAAGAAGAT AATGAGAGTT GACCTGAATG AG

>JH005D09r_555 pos=555|len=673|mol=genomic|alleles="G/A"
CTTGTCGGCA AATTGGTACA TTGGAATGAT AGTGCCAATT GCTGTTCCTG GGAAGGCGTA ACCTGTAGCG AGGGTCGTGT
TATTGGTCCC TACCTCAGCA ATGAATCCAT CTCTGGTGTG CTTGACAATT CCAGCAGCCT TTTCAATCTT CACCATCTCC
AGAAGCTAAA CTTGGCCTAT AATGAGTTTG ATTCTTCCCA AATTCCATCC CAGTTTACGA AGCTCAGCAA TTTGACTTAC
TTGAATCTGT CAACTGCAGG CTTTGCTGGG CAGATTCCGC TTGAGATTTC ACACCTCAAA AGGTTGGCTA CTCTTGATTT
ATCCATCCTT TCTTACCGGA GTAGTTATTT GCTTATGCTT GAGAACCCAA ATTTATCTAC GTTTGTTCGG AATCTTTCGA
GGCTTAGGGA ACTTCATCTT GATGGTGTAA ATATCTCAGC AGAAGGGTAT GAGTGGTGTC GGGCCTTATC ATCTTCACTG
CCACATCTGA GAGTGTTGAG CATGTCAAAA TGTTATCTTT CTGGGCCTTT TGATCCATCC CTGCAGAATC TCCA
R
TCCCTCTCAG TTATTCATCT GGCTCACAAC CAGTTTTTTG TTCCAGTTCC GGAATTTTTT GCAGACTTCA AAAACTTGAC
ATCCTTGAGT TTCACCTCAA GCAATTTGAT TGGGAAAT

>JH005J03r_371 pos=371|len=578|mol=genomic|alleles="G/A"
AGATGAGATA TCGGAGGAAC TAAAATACAG AGGAGATCGA AGCTTACCAT TGAAGGCATG GGTGGGGAGA AATATAAGCC
CAGCAGTGAT TTAAAAGACA ATGGCAAAAG TTTGGAGGAT TAGCAAGAGA GCTAAATCCC AAGAAGTGGG TTTGAACACT
TATTCTATAA TGTTCGCTAA CCAAGCCGAC AAGCAGAGGG TGATAAAAGG TAGACCATGG CTTTTGACAA CTAACTGCTT
GTTATATTTC AGTTTGATGG TTATACACCA CCTCAGAGGA TGGATTTCAA GCAAGAAAGA ATATGGGTCT AGATTTATGA
TTTACCTTTG GTGTGTATGA ACAGAGCAAG AGGGAACTCA TTGGTGCTAC
R
ATTGGTAGAG TAGAGGTTTT TATTACGCAG GAAGATGGGA ATGAGTGGGG AAACTTTCTA AGGGCCTTGG TCTTTATTGA
CTTGACAAAA CCACTGACAA GAGGAAGAAC CATCACTATC CAAGGGAAGG CTCATTGGAT CCCTCTAGGT ATGAGAAATT
ACCACATCTC TGCTTTAAAT ATGGTTGAAT TATTCATGGA GATTAAA

>JH005D23r_560 pos=560|len=776|mol=genomic|alleles="T/C"
TTCCTTGACT TACCAACACA AGACTCTAAT AAACACTATT CGCGCTTTCT AGAATATTTT ATCAAAAATC TATTCATCAG
ATTTTCTTAC TCTCCATCTC TCTTATTTAG CAAGAGTTCT TCTAATGATG TTGCAATAGC AAGAGTTCTA CTATCATCAT
GTCGAGTTTA GAAACCGCAA AAGGACACAA GAAGAACATG TAAGTTAAAG TATTCAAGTA AGATCAATAA AGTTTAACAT
AATTTGAATT ACCAATTCCT TGGATCTAAT TGCATAATTA ATGTGAATTA AGCTAAATTC ATTATATTTC AGTGGAAGGG
AGATTATAAA TACTCGATTG ACTAGTACTC TCACAAGCTA TATATACTCA CTAATTCTCA TGAATATCAC AAAAACTGTT
AGAAATACTA GATCAGAAGA CGTAGCTGAA GCGATATTAT CTCGTTGGTA AATCGTAAAT CTAGTGCGGT TGTTCCACGG
ATTCTCTATC GTCGTCTTTG TTCATCCGTA ATCCTCCTGG CGATGGTGGA GTGTGCTACG TGGTAATACC AGAGCAATA
Y
TCACTAATTC CACAGTCTAG ATACCAGGAC TAGAGAGAAT TATTTAAGAG AGAGATCGTT CTTGATTCAA GTAAGTCATC
CAAAGGGGGG AGGGACTATG TAAATAATCC CTCTAAGCGT AACCCCCGGT TGGCCATTAA GGGCCAACCA TCAAGTTTCC
TGAAGTGGTT TAAAAGCCAC TTCATAACCT CCAAGAGAAT GTGAATGGGT GCCCAC

>JH005N09r_337 pos=337|len=722|mol=genomic|alleles="C/T"
GAAGGGGATG GTTCTAATAT CAAAGAAAAA GTAGATGATC TTGGCAATAT ACTCCATCTT TCCCTTGAGT TGGCAAAATT
AGGATAAATC AAAATCATCT TCATTCCAGA AATAGAAGTG TTATGTTTCT TGGAAACTTG AATATAATCC TGCACATAAA
GGGGAATGAG ATAATTCAGA ACTAATGAAA ACTAACACAC TGCCACAATC ATTTCAAATG CTTTACATAG TTGCATTTGT
TTTTTACCAA ATTAATTTCT TAGTTAATGT GTATATGCCA CAGAGTGATC TTTAAAATTA TTGTGTTTTT CCTTTGTAGA
TTTTTGGGTT TATCAT
Y
GGAATAGTCT CTCCAATTCG AAAGGTACTG ATTGGTGATG ATGCTCCTCT TCGTGCCATC TACAACTCTG CAAGTTTGTT
AGGGTATGAA ATTATGAATC CTACCACTGG CTCAGTAGAG CTCCTACTCC TTGAGCCTTT GATTGATTTG GGGTTCAAGT
TTTTGCTCAC ACTTCTAAAC TCCGAAATTT CTATATTCGC AACTTGAAGT AGTGTTAATA TTTATGTGAA CTTTTAATAA
TTTGAACTTT TTAGTGGAAA GCATCTGTGA ATCACTCCCG AGAGAAGACC AATGTATCAG TTTTATCATT CATGTATTCA
AGTAAACTAC ATATTATGTT TAGCAAAAAG TTTCTCTCTC TTTCTCTCTC TCTCTCTCTC TCTTC

>JH005G18r_161 pos=161|len=670|mol=genomic|alleles="C/T"
CTCAACAATT GTAGTGTTTG GTACTCATGT CGGTATCATA CTATTTGCAG GAATATCCTT CGAGTTATAT GGTTGAAATG
GCTAGGCTGG AATCGGTGAG TCCTTACACC CAAACGCCTC CCTGCAAATC CTTTCTTGTA CATTATAAGT TTAGGATTCT
Y
TATAAAGGTT TCCCTTTGCT TACTTGGTCA AAGTATGTTT TCCTTCTTTA TTTCTCCCCC ATAATTGGTC TCATGGATTT
TTTGTTTGTG TGCACTCCCA AAATTGTGGC TGATAATACA TACTCCTCTG ATTCATCTAT GCCCTTATAC CACTATTCAT
ATTGAGTGAG TTTACTTGAA ACAGTACCTT CTTTGATCCC TTTCGTCATG ACACAAGACC TGCTTATCAG TCTTTTGTTA
TATAATGTGC ATTAAGTTTA CAAGTACACT ATGATTAGTT ACTTCTAGTT GCTGCCTGTG CTAGAACTCA CAGAAGGCCA
GTCTTTTATA AGAATGTTCT TCTAATAAGT GAGAAGAATT TCATTGAAAG GTGCATTCCA AACACGTCTT TTATAAAAAT
ATTAATCAGT ATTGCTTATG TGTGAGAAAA GGTTCCTACA TACTTATAAA AAAAAAAAAA GGTTCCTACT TGCCTAGTTG
CCTCATATGG TGTATTTGGG GGGAAATGA

>JH005C08r_444 pos=444|len=784|mol=genomic|alleles="A/G"
GTTTCTTCCG ACTCATTGTT GGATCGACAC CCTGAATTAT ATTATACCAT TGCGTAATAG TTTGGGCATG ATCACCACTC
GTGTTCTTCA TTATATCAAA GGCAATCCGT AACAAGGCAT TTTTTTCTCC TCCTCTAATG GTTTACATGT TACCACCTAC
ACCGGTTCAG AATTGGCCAG CTGCCCCACC ACCCGTCACT CCATCACAGG CTACTTCATT CAACTAGGCA CTAGCCCCAT
TTCCTAGCGT ACAAAGAAAT AAACGATAGT GGCACGATCT TCAACTGAAG CTAAATATTA CGCCATGGCC GTCACCACTT
GCGAACTCAC TTGGTTGAAA CAGCTCCTCC ATGATCTTGG TGTTTCTCAC TCCGAACCCA TCAGCTTACA TTGTGACAAT
CAATATGCTC TCCACAACGC TCACAATCCT GTGTTTTATG AAC
R
CACCTCATAT ATTGAGATTG ACTGTCACAT CATTCGTGAA AAAATCTAGT CCGGTCTCCT TACAACCGTT CATACCTCCT
CCCATCAGCA AGTTGCTAAT ATTTTTACCA AAGCATTAGG ATGTGAACTC TCCAATCATT TTTTACGCAA GTTGGGCATT
ACTAATCTCC ATGTGCCAAC TTGAGGGGGA GTATTGACAG GATACTTGGC ACCAAATCAA CAACAAGATC AGCAGCACCA
TGTTTTTAGG AATTAGCCAT GATTCTAGAA ATTGTACATT ATTTCCATAT CTTATTGGGA AATACTTTAG TCACAAATGG
ATTACACAAA AAATAATCTC

>JH005G06r_616 pos=616|len=775|mol=genomic|alleles="A/G"
ACTTGGCACT CCCAATTCTT GACTACCACC CCTATTCCCA CTTCGCAACT TACTCGATCA ACAACTTGCA TCCCAATTGG
CCTTGAATAC ATTCAGTGGT GGAGGAGTCT AGTTAGACAC ATGGGGGCCT CTCTGATTCC ACAACAGCAT AGTTCCTTTC
ATTGGCAGAC TTAAAGTCTC TAGCCAATTT GATATAAACC CGTGGGAATG GAATCCCATG AACTCATAAT CAAATTGAAA
ACTCACCCAA GAAAGCTAAA ATCAAGTCAA TGGATGGAGA ACCTAGACCC ATTGAGAACT CGTTTCAAGA ACCTAGATTA
TATTAAAATT TAGACATGTT GAAGAACTTG TCTCAAGAAC CCAGATTACA AGTAGGAACG CCACAAAAGT TGCGATTTAC
CTTTGATAAG TTCAAAAGTT TAATCAAGAA CAAGAGGAGT AAACTCAACT CACAATGAAT AAATTCATCA AATTTCATAA
ACTCTTTAAA ATGAGGCTAC AAAGAGTATT TAAACCTAAA CCTAATTAAA ACCCTAGCCA AAATAAAGTC ATTTCTTCCA
AAAATACCCC TGAATGAATA GTGCTATGGC TACAGTACCG TGACTACAGT AACTC
R
CTATAGTACC TCTTTAAACC CTAGTTCCTA ATAAGTAACT TTCCAAATAA TCCCTTGGCC AAAATACAAG GCCTTCCCAA
AAACCCTAAT TCATAAGAAA TAAGACATAT GTGGGACAAG CATCCTCAAG CCCACTTATT CTTAACTAAT AAAATAAAT

>JH005A22r_536 pos=536|len=715|mol=genomic|alleles="C/T"
TTTTACGTTA ATGGAAAATG AAAAATATAA TGATAAAAAT AAATAAATGA GAACTAACGA CCCTATAAGC CACGTATCAA
CGGCCAAAGC ACATTCGACC GATGTATCAA CAAATTGGCG ACACGCACAG CAACAGAAAA AAAAAAAAAA AAAAAACGAT
GAGTTGATAA TGTTAGCAAT AAAATTGGAA CGCACACCCA CCAATGATAA AATCAGTACA ATAAAAAATA ACGGAGGTGA
TTGGCCTTCT CAGTGGAGAA ATAGTACAAA TTAAGTACCA ATGCTAATAT AACAGGGAAA AAAAAACAAC AAAGAGGACG
AAGCAAAGCT TACTTCGGGT TCCCCCTTTT AATTCAGCTC TGAAACCTGG CTGCGAAGCG GTGCGGAGAC GGACGCGCAA
ACGAGGAGAG AACGAGAAGC GATAGAAATT GACAAGCAGA ACCGCTTTGG AGAGGTACCT TCTGTTTTTT GTGGGGAAAC
CAGCCTCAAA TAAGAAACTG CCACGTCATT AATATAGTAA AACCTTATAT GAGGA
Y
CACCCCATCA GAATTTTCCC CAAAAACCCT AAGCATTTTT TCCCTCGGCA TTTCACCTCA CCCAGCCACA CGTTCCCACA
CCCATCCGGA AGTTGCCGCC ACCAGACGCT GCATAGCATG TTATTTCTTT ACCGAATACT TCCATTACAG TTCATTGGTT
CCCTAATTAT ACGAAATCC

>JH005E14r_568 pos=568|len=779|mol=genomic|alleles="A/C"
AGCACACCAG GGAAATAAAT TGACAAAATT TTACAGTAGA ATTTTCAGCT TCATGATGAA AGATGAGATC ATCAAGAAGA
TAAATTTCAA TATGAATATG TACTAGGAAT GAAGACACTT GTTGTAATTT AAATTTATTT CTGCTTACTT GTAAGCCATA
AGTTAATCTT TTTCTTTTTC CTTGACAATT ATATTTCCGT CTTTGTGGCA AGAGACATAA ATTATGACCC TGTTAAGTTG
CATCATTTGG ATATATGTGA AACCATAGAA TTTAAATTGT GAATCAAAGA TGGAAAGCTG AAAGCATCAG AATAGGAAAA
AAGATAACCA ACCAGTCATA GTCATTCTTC TCCTCCTCAG CATTAAGCAG GTCACTACTC TCTCCACGAA CAGGAATGGA
GATTCCAAGC TTATAATCTG AAAAGTGCCT CAATTTTGTC GCTGCAAACA ACAATTCAAC ATGCAAAGCG AAAAAAATGT
AGCACTATTA GCAAGAGGGA ACAGACAAAA AAATTCACAT GACATATATC CAAATTCCAA ATTACAGAAC CGAGATTGGT
ATAGAAG
M
TTACAAAACG TGTCTTCAAT GTCATCAGTC AACAGAAGCA AGGAATTCTC TCTTTCCCTG ATCTGCATTT CGTTGAACAA
AGCAAGATTG TCATCTTTCT CACTGAACAA CAATCCACTC TCGAAACTCT GTCCTCGCTT GTGAATGGCT CCTCCTGGCT
CTCTCCCTGG AGAGTATCTC AACCCCGGAT AAGGAGGCAT CTCGGCACCT A

>JH005P06r_492 pos=492|len=775|mol=genomic|alleles="A/G"
GTAGTATCAT AAGTTGCTGC AATTGCATTT GAACCTTTAA CCAAACCTCC CTTTGTGGTT AACATGGAAG AAGATATATC
ATGGTCTGTT AAGAAAACTT TGATGGTCTG TAGATGCATT ATGGCAATGA TAAAGCTCTC CAAGTAAACA CCACAATCGG
CTTTAAGATA AAACAACCAA CCAACATAAT CCGTTCTGAA GAAGAAAGCC ACTAACCCTG TCAATTGCCA TTAACATTCC
ATCTTTCATG AAACGCCCCA AACTACAATT AGTACCAAGT GTCGCTCAAC AAGACATTTT GATATATTAT TGTCACATAA
CGTCACTTGC ATGGCGTAAG CCCTCTTGCT CCGGCTTATA CATAGGCAAT TGGTAAATAT AGGTATCAAC ATACAAATGC
CCATAAAAAT TTGGACAGGA AAGCAAAAAA CTATATTGAT AGGGAATACA ACCCAACTTT TACATATGAC TGTACCTGTA
TATACATACA C
R
CATAATCTAT TCATATATAT AACGTGTACA CAATAAGTGC AAATACTATT GGAATGCTGG CTTAAAGTTC ATAAGCAACT
ATTCCACAAA CCAGGGTTTC TCAGTTGTGC ATTCTTCTAA CATGTGTTCC ACTCAATAAT ATATTATATT ATAAACCAAT
TACTATACCT TTCTGTATAA AAATAAAAAA TAAAAAATAA AAAAATTGAT TGGCACTCTA TGGGGATGCA TAACGGTAAT
ACCATATTTG AGTTGCATTG CAATAGCAAG TTCTTTTTTC ATA

>JH005H24r_263 pos=263|len=712|mol=genomic|alleles="C/T"
GAGTGGTTAC CATTTTCTTT GTTTTTTTTA TACTCTTGTT ATGGACACTC TGGTGTTGAA CATTAAGGAG TATGTTGTAC
TACTGTTAAG GCTAATTGTT ATTATTATTA TATTGTTTTT TAATTTCATG CCGTGGCCTG CAGAAATACC AGCCAAATGG
AGTTGAAATC CATTTAACAT TGGTGCAGCA TATTCTCTTG TATATTCTCT TGTATATAGG ATTTGATGGA GTTGAAATCC
ATGGGGGCTA TGGTTACATT CT
Y
GAACAGTTTA TGAAAGACCA AGTGAATGAA CTATACAGAA TGAATATGGT GGATCTCTTG AAAATCCCTG AGCCTGTTAT
TGGTTATACC GATTATCCTT TCCTTGAAGA CATTCATGCA TAGGTTTATA ATGAAGAGAG GAGGGAGATT TAGAGTATCT
AGAATAACCC CTCCTTAGAG GCCGTATGTG TTTTATCTTT GTTGTGGTTT CTAATTGTAT TGTATTGTAC AAGAGCGTTT
GATGGCATGA CTATTCATAA ATCTTGGGAC TTTGTTGTCT ATCAACCATT CTCTATCAAT CTATTTCTAT TTCACAACCA
TTCTCTAGCC ATCTGTTTCA AAGATACATA AACTGCTTGT AAACTCCAGC TAGATTAGAA AAATGTACAG ACGAAATTGC
ACAGCAAACG GTATGCTAAG ACCTGCTTCT GCAACCGTAA ACTATTTCT

>JH005H18r_179 pos=179|len=838|mol=genomic|alleles="A/G"
TTAATTTCTT GAGAATTGCA TGGGCTTCTT CTTGGTCAAG ACACATGTTG GACTTGTGAA TTGAATGTGA TTCCTACTTG
TTTTGATGAA TGCAACATTC CTTACTTAGC TTGACTTGAT TATTATGATG AAAATCATGT ATTTGGTCAT AAGGAGGGTT
TATCCGATTT GTGAGTTG
R
TTTCATACAT AACCTAAGCT CTAGCTAATA TGATCAGGAT CAATAATACA ACGTTGTAAT AGGTGGTTAA TTTAGTTGAT
TTCTCACACA CGTCATTGTA ATAAGCACTA TAGTCTTTAC ACAATCATAT CCTAGATTAC AATTGTTTGA CTTCACTTGA
TGTTGCTGCC TCAACATGAC ATAGATCACC AGGTGGTGAT CAAGATAGAC TTGAACTCGA ACTCATGTCA TGCAGTGTGG
ATCATGAACA CGATTATTCA ATAATCAATC TCCTCAAACT CGAGCTAATT GGGTTGATTT TTGGGCATTG ATGATCAACC
TTCACTAGAT ATTAGTTGTT CCCGATCAAA TCTTCACTCG ATCGCTCTTT GCGTTAATTC TATACAGAAA GTTATATGTA
AAATTATATC GTTATAGATT TTACAAAAAG AATTAAGCAG TCCCAAAATA TTAGATATGA GAAATACTTT AGTCACAGAG
TGATTACACA AAAGTAATCT TATAAATTGA TGTAACTTGA TGTAATTTAT TAGATTGTAA AATTATTTTT ATTGTAAAAC
AGATCTAACA GATCATAATA AATTACGTCA ATTTATAGAA TTACTTTTAT ATAAATCATT TTATTATTGT ACCACTACTC
ATTAGATATT TATGATATT

>JH005H18r_466 pos=466|len=838|mol=genomic|alleles="A/G"
TTAATTTCTT GAGAATTGCA TGGGCTTCTT CTTGGTCAAG ACACATGTTG GACTTGTGAA TTGAATGTGA TTCCTACTTG
TTTTGATGAA TGCAACATTC CTTACTTAGC TTGACTTGAT TATTATGATG AAAATCATGT ATTTGGTCAT AAGGAGGGTT
TATCCGATTT GTGAGTTGAT TTCATACATA ACCTAAGCTC TAGCTAATAT GATCAGGATC AATAATACAA CGTTGTAATA
GGTGGTTAAT TTAGTTGATT TCTCACACAC GTCATTGTAA TAAGCACTAT AGTCTTTACA CAATCATATC CTAGATTACA
ATTGTTTGAC TTCACTTGAT GTTGCTGCCT CAACATGACA TAGATCACCA GGTGGTGATC AAGATAGACT TGAACTCGAA
CTCATGTCAT GCAGTGTGGA TCATGAACAC GATTATTCAA TAATCAATCT CCTCAAACTC GAGCT
R
ATTGGGTTGA TTTTTGGGCA TTGATGATCA ACCTTCACTA GATATTAGTT GTTCCCGATC AAATCTTCAC TCGATCGCTC
TTTGCGTTAA TTCTATACAG AAAGTTATAT GTAAAATTAT ATCGTTATAG ATTTTACAAA AAGAATTAAG CAGTCCCAAA
ATATTAGATA TGAGAAATAC TTTAGTCACA GAGTGATTAC ACAAAAGTAA TCTTATAAAT TGATGTAACT TGATGTAATT
TATTAGATTG TAAAATTATT TTTATTGTAA AACAGATCTA ACAGATCATA ATAAATTACG TCAATTTATA GAATTACTTT
TATATAAATC ATTTTATTAT TGTACCACTA CTCATTAGAT ATTTATGATA TT

>JH005J18r_103 pos=103|len=758|mol=genomic|alleles="A/G"
GTTGCTATTA AGTCTTAAAT TTCAGGAGGA ATATATTTAC GAACTTAAGA TTTTTACCAA CACTCTCTAT CTTGTAGAGT
AATGTCGTGA TAATGTCCTA TA
R
TATTTTCAAA AAAAAAAAAT CAAAATGGTG TGGAGTTTAT TACATCGATC GTCAATTTTA TCAACGAACA CTACAAGAAA
TAAGACTTTT CCCTGTGCCA CATTTCGTCG CTAATACTAT GGGAAATAGT CGGAAATACC TATTCTTGTC GCTATTTCCA
TCGCTGCATG TTTGTTAGAA TTAGGGGTGA TAAACGGTCT GGTCGGACCG AACAGACCGA CGGACCGAGA CTTAGATCGG
TCCGATCCGG TCCACATTTT AGAGGACTGA AAAGTTTCGG TCTGATCCAC GGTCCAGGGT TTTTCTTGAC CGGACTGAAC
TGAATGAAAA ATTAAATTTT TTTTTATATA TTTTATATAT AATAATTGTA CAATTAATAA TATAAATTTT TAAATATATT
ATTAATACTT GTTAATATTC TATAAATTAA CAATATTTTA TATATATCTT CATCTAACCT ATCACTATTA ACAATATAAA
ATTTTAAATA TGTTATTAAC ACTTGTTAAT ATTTTATGAA TTAACTAATA TATAATATCA ATTAGTTAAT TATATAGTAA
TTATATAAAT TAATAATATA ATTTTCATCT AATTTATTAT CATTAACCAT ATAAAATATT TTTTTATTTA GTTTGTTACA
TAATCCACAT TAACT

>JH005D04r_30 pos=30|len=584|mol=genomic|alleles="A/C"
CAGTGGCTTG AATAACTCCG TTCACATAT
M
CTTTAGCTCT GGAATTACAA AAGGAGTATA GAGCAGGTTT TGCTTATAAA TCTGCCATTC CATTGTAACA CCCCATATTT
TTTGTGTATT TTTAATTGAA AGATTTTTTT GTTATTAATT TAAAATTTAT TCTCTTGTTT TAAAATTGTT AGATTTTTAG
TTGTGTTATT TTTATGATTT TTTTTTAGTT TACAAAAATT ATTTTTGAAG TGCTTTCTCT AAATTAATTA TTTTCATGTT
AATCACTGTG TTTGAAATAT TTTATTTCAC TAGCTGTTTT AAAATCGTTT CCGTTGGATC ATTTTCGTGA CCCAAGTTAT
GAGGATGGGA CCTCATTTCT TTTCTCTCTA TTTTTTCTTT TCCTTTTCTT CTTTTCTTTT TTTTTTTTTC TTCTTTCTTT
TTTTTTTTTT TTCTTCTCCC TCCCGCGCCT CTCTCTCTTT CTCTCTCCCG TGCGTTCGCC GTTTGCCCTC GACCCGCTGC
CGTGCGCTGG CGGTGGTCGA CACCGCCCGG TTTCCCAGCA CCCCTACCCC CCGGCGATCT CCCCCTCTTA TTTC

>JH005D12r_594 pos=594|len=732|mol=genomic|alleles="T/C"
GCTCGTTCGA GCTCCAAAGT TAATAACACA ATTAATGCCA TTATTGATCA ATTATTAAAG TAAATTAAAT GAGGATTAAG
AGTGAGAATT TAACAAGGAC GCAGGATGGG TACCCATACT CGGCCCGCCC GCATCAGGCA AGCAAACAGA CAGGCGCTTG
CCCAATTAAT AAGATAAGGG TGGGTGCTGG GTAGGGCATT GCTCCTGCTT GAGTTTTACT TGCCCGCCCG CCCATTTATA
TATCTATATA TAGAGCATTG CTATTCATAA GCCCATACAC CACACACCAT AATTTTTTTT TATTTTTTTT AATTTTTTTA
AAATTTTTAA TGGTTTTATT ATTCTTAAAA TAATTGAATT ATTCTACTCA TAATTCATAT ACAACATATT TGATAAGAGA
ATAAAATTAA AAAAATCATA AAAAGGATGG TGTGTGGTGT ATGAGGCATA GGAATAGAAT TTTTCCTATA TATATCATAC
GTAACAAAAA AAATCCATAA CTATAAATAG GGTAATCTCT GTCTCTCTCT CCCTTCTAAT TTCTCTCATT CTCCTCACCA
TCCTCCCTTC CTTTCCTCTC TCCCGTCCTC TCT
Y
CTCTTTTCTT CTCCCCTTCC TTTCACACCT CCGCGGCCTC ACAGTTTACC GTCCTTTCTT CTCTCTCCTT TCTATTCTCA
TCTTCTCCTC CTCCTCCTCT TAGTCTAAAT TCTCTTTATA TTGTCATGGG TCATGGTC

>JH006K07r_200 pos=200|len=249|mol=genomic|alleles="A/G"
GATGAAGTTC AAGTGAAGGT CGAGTTTATA GGAGTAGTAT AGTTATCTTT GGAGTTTGGT TTTTCTCTTG TTTTGGATAA
CACAATTTTT GTACCTTCAA TGAGACGAAA TTTGAATTTT ATATCAAAAC TTGATGAATC TGGTTTTTTT TTTTAAGTTT
GGCAATGCAC AAGTTGAATT GTTTTATGAT TCTCGTTTG
R
TTGGAAATGG TATTTTGTGT GATGGTTTAC ATATAATGTT TTTGGCTTC

>JH006K09r_137 pos=137|len=468|mol=genomic|alleles="G/A"
CCCAGGGAAG AAATGAAAAA AAAAAAAACA GAGAGAGAGA GAGAGAGAGC TTGCAGATCA AAATGCTTGA AAATATAACT
ACACAAATCA TTAACAGTCA TGGTTGTCGA TAAAAACGAG ATAAAGAAGA ACAAAC
R
AAGTGGAGAT CTACCACTCC ACAACACAAT ACAAGCGCAG ATTCATAACA AAAATAAATG CAAGAGAAAA ACAAAGAGAG
AGAGAGGGAG GAGCTGGGCA GCGACGCTGG GCACAGAGGG ATGGGCGACG GTGAAGCGGG ACCCAGATCA GAGGAAGGGC
GAGGATGAGC TTTAAAGGTA GAAGATACCA AAGAGTAGAG ATGAAACCCA TGCTACTGCT GAAGAGTCGA AACCCAAGGT
TACAGATTTT AAATGGGAGA GGAAGCTGAA GAGAAGAGCG GGCTCTGAGG GTAGAAGACA CCGAAATAGC AGACGCGGGA
ATCCAAATGA G

>JH006K19r_258 pos=258|len=590|mol=genomic|alleles="T/C"
TTTAAAGTTG CTTAATGGGT AACTTTGTTA TACCTTATGC TACTTTAATT TTAATGTGAG GTTTTATCTA AACTAATTAA
AATATTGCTT ATGTGAATAG GTTATAGCTT AGTTAGTTTA GATATAAGGG ATTAATTGTG CATGATGTAT TATGATATGC
AAAGCTGTCC AAGTACCCCT AAGCCTATGT CATGCCATGT CTCGATGTGA AAATTGCCCA TTTATGTTGT CCCACGTTTG
GTTAAATTCT ACCTAAC
Y
CAAGAGTCCA AAATATTATT AAGCTAACCT TTTACAATAA GAGACCACAA GTTGATTTAA AGGGCATGTT TCCTAAGCTT
GTGTAGCTTA CTTGAGACGC CAAAATCTAT TTTAACGCCC ATTGTTGAGA ATTTCCAGAT TTTTATCTCC TAATGTCCAC
AACACAAAGT GAGCTTGAAC CAAAGAGACC TTACTTGAAG CCTATGAATT CTTAACTACT CTTCATGTAA GCTTTTAAAA
TAGCCTTTCC ATAGACAGCT CGCATGTCAT AATACTTAAG CTATTTCTCC TGTAAGTTAA GCTGAGGATT AGTCAGTCAT
TGGGTTAATG CA

>JH006F03r_67 pos=67|len=488|mol=genomic|alleles="G/T"
TAACTGCAAT ACGATATAAT GGCCGGAAAA CCCTTTCCAA TGCATAATCT CCACACCACA TGTCCC
K
CCAAAATCTG ATACAGGTGC CCTCACCAGC TACCAAGCGT ATTTGATTTA CAAAACCTGG TCATCCCTTC CTTATGTACT
TCCATAAACC CACACCATAC CTCCCTCTCA CTTTCTTAAA GCACCAACCA CCCCAATCGA CCCCATATCT AGCATCAATA
GTTTCCTTCC ACAATGATCC CCTCTCCATA TGATATCTCC AGAGCCATTT TTCCAATAAA GCTTTATTAA AAATTCTCAG
ATTACACACT CCCAACCCTT CATTCACCAC TGATGTACAC ACTGTTTTCC ATCTAACAAG ATGGAACTTC TTCTCCTCCC
CTATGTCTTC CCTTAAAAAT GCCCTGAAAA TTTTCTCCAC TCTGTTCACC ACCCCTACAG TCATAAGAAA CAAAGATAGA
AAATATGTAG GGAGGTTAGT G

>JH006L21r_310 pos=310|len=768|mol=genomic|alleles="G/T"
TGGGGAAGAA TTGCCAATAA AAGCTTTGCA TGCATGATAT GACTTCCAAA TCTCCTTCAT GTACGAGCTA GCTAGCTAGC
TCTCACAAAT TAAGCTTCTA GGTTTTACTT GCGGCGGTGC ATGCGCAAGT CCTTAACTTG TTGAAGATTG CTTCTATGGA
TCAGAGTGCT GCAAGCTTTC GAGTCTTGGC CTTGGCAAAG GGCAGCTCAA TGGAGCAGTC CTTTCTAGTA GCCATCTCAT
TATTTATCTC CATCTAGTCT ATAGTGACAT TGACTATCTT GACAACATGC ATATGGAGAG ATCATGCAA
K
CTGAAATTAG CTCTAACTCA AAGTTCAAGC TCAAAATTGA CTTCAACTTC AAGTCAGAAG CTAGAGTTCT GAACGCAGTT
GTAAGCCTAT TTTAGTGAAA TCAATAGGGT GAATCCAATT AAAGAAGGTG AAACAAGAGC CTTTTAGAAC AAGATCTTTT
ATGTGCATAT TTACATAAAC TTTGAAGATC TATGAACTTC CACCAATTAC AAGACCCAAC TATAGGCCTC GTTTGGTTAA
GCAGATGAGA TGAGATGAAA TATTTTATTG AAAGTTGAAA AAAATATTGT TATAATATAA TTTTTTAATA TAATTTTTAT
TTTTTAGATT CGAAAAATTT GTAATGATTA GATAAGATGA GATAAGATAG TTTAGTTTTG TGTAACCAAA TCAGCCATTG
GAATAATACA AAGATAGGAC TTATAATACA ATTTGGTGAA TATTGGCGCC AAATTTGG

>JH006P11r_312 pos=312|len=679|mol=genomic|alleles="A/C"
TCCCTCCTAA ATTGATGCGG TGTGACAAAA ACCAACATGT TCGCATCCTT CACTGTATAA TGCCCCCATC CGAACAACAA
ACCAGGTGAT CAATCGAAAA CCAAAAATCA AACTGTAGAC GTTAATGAAT ATGACATTAT CGTAAAATAT GACACTGTAA
AAAGCAACAA ACTCATCGTA CCTGCATTTT CAAGGTCTGG ATCCGCAACA ACATTTTTTC CGAGCTTAAC ACCAGGGAGA
TATTTAACAT TTTCCTGTTA AAGAAACTAA AATATTTCAA TCGAGAAATA CTGAAACACA GATGATATTG A
M
GTCATGCAGG TCATGTGATT TATTTACATT GATACTGTTG ATGACATCTG TGAGCTTCGC ACCAGTTGTT AATGTTTCCT
CGTACACCCA CATCCTCACT TCATCTGAAT TTCATAGGAA AATTAAATTC AAACTTGATT TCATCAAACA CCCATTTATG
GTCGGTGACG AAAAGAAATC AAAATTCTCT GCATCAAGTC GTACGCTATT TGGAAAATCA ATTCACCGTG CCAATTACAT
TTATCCGATA TTGTTTAGAA GCACATTGCA TTATTAGAAA ACGAAACAAC ATATTAAAAC AAAAACAATC AGCAAGAAAG
AGAAAGCGCA AATACCATGG AAAGAGCCGA GCCTAAGGGT GTTGGAG

>JH006H05r_185 pos=185|len=599|mol=genomic|alleles="C/T"
CTGCTCTCGG TATCCCGGTT TTTAGCACAG AAATGGCTGC TTCAACCTCT TCAACGGAAG GTCTTGTTGG CAGTGATCTA
TAGATTCTCG TTATTTCTTC TACTGTTTCT GCAAAGGCAG GTGATGGAGG CTCTTGCTTG GGTATTACAG CCATGGCTAT
AGCTGTTTGG ACTTTTGGAA CAAC
Y
GATTTGGGAG GAGGAAATGG CCTTGGTTTT GAAGCGTCTA TACTCTATGG GCTGTGGTTT TGATTCTTAG GATTAGACTT
GTAATCCAAC AAAGATTAAA TAGTGGCAAA GAAAAAGATT TTATCTGAAT TTTCTAATCT GGTATCAAAG GAATAAAAAA
TTGTATTTCT TTCTTTATTT AATTTCTTCT ACCATACTCT CATCTTATTG TCTTCGTCTA TTATTTCTTA AATCAACTTT
AATATCTTTA CGTTTCCTTT CAAAGTTTTT TTGGCTGGCA TTGCTTTTTC TGTTTTGCAT GATATACTGT TGGCTATCAG
TGGATAAAAA CCATTATTGT TCTTTCAATG ATCCCTACGC TAATTTAGAA CACCCAAAGA AAGACATGCT ATGAGAAAAC
TAAAATAGAA ATCA

>JH006N23r_157 pos=157|len=416|mol=genomic|alleles="A/G"
TTCACTTTGG CAACCCAGGA CACATCTACA ATCACTCCAA AACCCCCCAA AATTTCCCCC TCCTCGAAAT CAGGCTCCTG
AAAATCCGTC ACAGACCCTC TATGTTTACG GATGTCGAGC ACTCCCTCTT CCCTCTCCGG CAACAGCACT AGCTCC
R
GCGCACCACC AGAAGACTCG CCCAGGACCG GCGACATTTT GTGTGAGTGG TGGCGCCGTC GGAATAGGCT CTGACGCCGT
CGTGATAGGC CATGTGTCCC CCGATACGCC GATACGCAAG TTTCGGCCCA CTGGCTTCCA CACCCATAAC GGGCCTTTCC
CCAAGCTTGG CCCTCTCGCA CGCCCAGACT CCTTTCTCGA GCCCAGTCCT TCAAGACATC CTTCCGCAGG CCCAGCCCTT
TGGCCCAAGC CGAGATCCC

>JH006I10r_76 pos=76|len=271|mol=genomic|alleles="A/G"
AAGATTTCTC TTTGGATATA ATTTTATATT TGGGAAATTT TTTCTGTTAG GGTTTCAACA ATGTTGATGA TTACT
R
GCTGCTGAGT ATGACACCAA GTAAGGCTAT GCTTGTTATG AGAGTAGCTT TGTAGTGAAA TCATGTGTTG CATTGTGACC
TAAAAACATG TTTCTATAAA ATTATTTCTT GCGATATTAG CTTACATTTG GTTGGGTTCT CTGAGCTTGG TCTAGCCATT
GATGAGTGCT ACTTGATGAA TGCTCCACTA GTAGT

>JH006A18r_185 pos=185|len=397|mol=genomic|alleles="C/T"
GTGATTCAAT GAGAGTTAAA ATAATTGTTA AATTTTCTAA GATTTTTTAT GATGCTACTA TGAGAATTTC TGGCTCTTTG
TATATCACAT CTAATGCATA TTTCCAAGAG GTTTGTGGCA TCCAATCGCA TTTATAAAAA ATGAGTCAAA GTAATAATCA
AGTGTTGAGA GGTATAGCTA CGAG
Y
ATGAAGAGTA AGTATGACAA ATACTGGGGA TCAATTGAAA ACACTACCTT GATGATATTC ATTGTTGTTA TTCTTGATCC
AAGATGCAAA TTTAGTCTTT TACAGTTTTG GTTCAAAAAA ATATATGGTG GTAATTTAGT TGAAGAAATG ATTGTATGAA
TGAAACAATT GATGATTAAC ATGTATGGGG AGTATAATAT TATGTATGGG AG

>JH006A10r_420 pos=420|len=747|mol=genomic|alleles="A/C"
TCTCAAAATT ATAATGCTAA CGTATTACAT CAAATCACGT CAATTTATAA ATTTACTTTT ATAAAATATT GTTTGTAGCT
AAAACATTTC ACAATTGTAA TTCATAAGCA CATAAGAGAT CATTTTCTTC TCTTCATCAT TGATAAGAAA AAGTGAGCAG
CTTTTATAAT TTTCGGAAAA AGAACCCAAA TTTGAAGCTC TGTGCTGGGA TGCTCTTTTA ACTAGCCCAA ATGGACCAGT
GGGTTATGTA TCGACATCCT TATAATCAAC TACAAAAACT TTTTCAATCT CGGTGCTACT CATCATTTAG CTTTTTAACC
TTGCAGCAAA AGGATGCATA TGTTGAAAGA TTCTACATCA TTCATCAAAA TTGGATAAAA ACAACTATGG AACTGTTATA
TATGATACAC CATGTTTTC
M
GCATCTGGTA CGCAAGGTTA CCTGCTGATG TTGTGGGAGA GATTGTATAG TATCCACTAT TGGTGTTCTA TACGTCTTTG
ACAAAGCAAC AACCATATGA TCAAGCCTCA CCTGCAACCA GTTTCGAAAC CTCAGAGAGA CAATAAGGAA AAAAAGTATA
AAACAAATAG AAACTGGCAG ATAGAACAGA CACAAATTTG ATATTTCATA AAGGATATCT AACTATCTAA GACGTCTATA
GTTCAGAACT TACAACTTCT ATTTCCTGTT TTCTTAAAAT ATCAGCAGCT GTTGTTTGTT GTTCAAATAA TGCTTTCTCT
ACTGTCG

>JH006O12r_239 pos=239|len=508|mol=genomic|alleles="A/G"
CGGGTTTGGG GTGGTTCTCC GGATGATCAA TGATCAACCG GAGGCTTTTG TATCGATCTT GGTAACCATC TCATATCATG
GAACTCTAAG AAGCAGAAAA CAGTAGCTAG ATCTTCTACA GAAGTTGAAT ACAAGTCCTT GGTCTCTTCG GCAGCTGAAT
TAATATGGCT TCAAACTCTT CTCAAGGAAC TTGATTTGTT TTTACCTCAA GCACCAACAC TTTGGTGTGA CAATCTTG
R
TGCAACATAT CTTTGTGCTA ATCCTGTCTT TCATTCAAAA ACCAAGCACA TGGATATAGA CTACCATTTT GTACGGGATC
GTGTCGCTAC CAACACTCTC AAAATTTCCG TTTGTAGCTC CAAAGACCAA CTGGTGGATG TTGTTACCAA ACCGTTGGTT
GCAGAAAAGT TCAATCAGTT TAAAGCAAGT CTCAAAGTGG TTGACACTCC CTTGGACTCG AGGGGGCGTA TTAGACTATG
TGATAAACCA GCTAAGCAGC ATACCAACA

>JH006B22r_336 pos=336|len=657|mol=genomic|alleles="G/A"
GTATCCCCAT CCACAAGGTC TTTTTCTTGA AACTCCTTCA ACAACCTCAT GGCCTCTCCG ACCCTTCCTC GTCTGCAGAT
CTCATCCAAG ACAGTCCGGT AAGTAATGAA ATCAACTGAC CTCTGCCTTT CACTCATCTC CCGTAGGTAC CTCACTGCCT
CGTCAACCTC TCCACCAAGA GCCAAAGCAT TAACGAGCGA ATTGTATGAT TTATTACTTG GAAGAAACCC TTTTCCCTTC
ATTTCATCAC ACAACTGTTT TGCATTATTT GTTCGGCCTT GAACGCATAA CCCATGGATC AAATAATCAT AGGAAAATGA
GTTGGGCAAA CATTT
R
TACACAGGAC CCATCTGATG AAATATCCTT AGAGCATCAT TAACATGAAG AGAAAGCACA TAACCCTTTA TCATGGAATT
CATAGAAAAA ATGTCAGGTT CAATCCCATC ATTTACCATC TGCCTAAACA AGCATCTAAT AGTCTCCATA TACATGTGGT
TTATATAAGA ATTATTTCCC CGACTCAAGA ACGCCGCAAA AAGAAGATTA TAGGTTCTAA CCGAAGGCCT GCAATCCAAA
TTTTTGCTAT TCCTCATGTG ATTAAATATA TTGACTGCTC GAGTCAGCTT CCGTGCCTCT GTGAAAAAAT AGATTGATGG
T

>JH006L18r_328 pos=328|len=480|mol=genomic|alleles="T/C"
GTAGTATGCT TGTATTCTTT AATTTCAAAA CTTGTAGCTA TACACACTTC TATCTCCAAT TTACAACATA ATTTGCTTGT
GATGTGGTAT ATACAGACGT ACCTGAAGGC TCTTTTATCA TCATAGAGCA CACTCCTATG TCAAATTTGT TCTCATGCCT
TTGGTTCAAT GAAGTTGATC GGTTCACTCC TCGTGATCAA CTAAGTTTTG CATATACATA TCAAAAGATG AGAAGGATGA
ATCCTGGCAA ACAGTTTCAC CTTAATATGT TCAAGGTTAG TAATTCTATG GAATGTCGTC ACCTCAAAGC GAATGGTATA
ATGGTTG
Y
TGAAATAATT AAAGTTAAAT TGGTTGTTTG GGATGGGATT ACCTTCTCTG TGCAGTATAT ATAAAAGAAA TGAGAAGCTA
AATGAGCATG AGATCTGGAT CTAACAATTC TTTTCAGTTC CTTCCCTTTC TAGACTGTGA GAGGAGAGCC AT

>JH006P16r_155 pos=155|len=270|mol=genomic|alleles="T/C"
ATGCACATGT CAAGAAAAAT ATTTTTTAAG CATGGCATGA AAATAATTTT TGTCACAAAC CCAAAGGCTA GGATGGAGAA
TTATCCTAGT GGAACTCCTC TATCCACTCT GGAGTGTTTA ATAATGGAGT GGTAACCCCT GGTTTGACAA AGAA
Y
AGTTAACATG CTTTGAATGA GTTCTTTTTA AACAATGTCA GAGTGAAGTC AATATGTTAT GATACCTATT GCTGGTGGGT
GTACACATTA TGGTGTTATG ATGTTATATT ATATT

>JH006L22r_97 pos=97|len=692|mol=genomic|alleles="G/A"
TCTAGGCGGC AATGATGAGG CTGGGATGGG ATGGCAAGGC CTTACGAGCC TCCTCTCTCT GGATTTCATT GGGCTTCCAA
AATTGGTGCA TCTGCC
R
TCAGGTCTTC AACATGTTAC CACTCTACAT AAGTTCCAGA TTTCGAGTTG TTGCAGGTTG AGGGCCTTAC CATATTGGAT
TTGCAAATGG ACATCACTTC AACAGTTCGA AATTTCTAAT TGTCCAAGTT TGACTTCGCT ACCCGAAGAA ATGCGTTTGT
TGAAGTCTTT GGAAGTGTTA ACAATTAGAA AGCACTGTCC CAAATTGTTG CCAAGATGCG AGAGCGAGAC GGGAGAGGAT
TGGTCCAAGA TTGCTCACAT CCCTAAATTG TACTTGGATT GGCCCTCCGA GGTATTTAAC TCGCCGCTTC ATCTTAATGC
CTCCTAGAAC TTTTTAGTAT CCTTATTCCT TACTTCTCTC TCTCTCTTTC TCTTCCGTTT TATCTCACAG AACTTTCTTT
GTTCTTAAAA TTTTCATTGC AGGAAGAAGT GAAGAACGGT AGAAAGAGGT TCAATGCTTA TTATAGTTAT CCATCAAAAG
TCAACAATTT AGTGGTAATT TTCTTCTTTC TTATTTCTTC TTCATATTCA CAGAAGATGA AGTTTCATCA CTTACGTTAT
TTCTTCACAT GCATTAGGAA AAGAGTCATG CTACA

>JH006L10r_232 pos=232|len=401|mol=genomic|alleles="G/A"
GTAGATAGTA ATCAAGAGAA AGAGCTCCAA CTTCGAGAAA GAACAAATGA ATTGCTATAT GGAAGGAGAG AGAACTTGGG
AAGAGACTCG ACGATGTCCA TAAGAGGGAG ATTGAGCTCT GTAAGAGATC GGATGAGATC GAGAAAAGAG AGATGCTGCT
ATCCAATATT GGGCTTTTGC ATTTGTAGTT GGTTGTTGTA TTGGACTCCG TAGTTGATGT AGATATATTA A
R
TTCTTAGATT CTGCCCAAAG TTGGTGCTAA CTTGTAATCT TAAACTTACT TTGGAAGTTG ACCAATTTGT AAAACAGTTC
AAGTAGAACG CTGGAAATAT TCGGTAGTTT AGTGCCAATT GATAAGATTT CAATTTGCAT TTGTAGTATT TAGTACTACA
ACTTTACTG

>JH001K11r_409 pos=409|len=655|mol=genomic|alleles="T/C"
AGCCTCAGGT TGAGCCTTAT AGCTGGTCAC ATAAGTGGTT TATTTGAGGT GTGTCATGGC CTCCATAGGG TCATCATAGG
CTGTGGGGCC AAACCCTATT TGCAAAGAAT TGATATTAAA GACTCCACCA TCTAAGGCAT CTTGGTACCA AACCAAGGCC
TGACCCTTCC CATGATATGT TGACATTAAA AGCCTTTGAT TCAAGGGAGT TTGATGAAAA TAAAAAAATT GGGTGGCTTT
AAAAAACCAA CCCGCATGAT CATTTCCATC AAAGTGTGGA AAGGAATGCG CGGTGCTTTG AAGATAGGGA GCGCACAATG
ATGGAGCTTC AGAATTTTTT TGTACACACG TTATTGCTTT GGTTTTCAGC CATTGTGCTT AATGGAAACA ATGTTCATGA
CTTCTTAT
Y
CTTAATTTAG TGATTCTAGA ATGTATTTAG GTGTTCTTTT GTATACCTCC TGTGCACATA GGCTATGCCT ATTTCATTCG
TTTCAATAAA ATTTACCTCT TACTTGTCAA AAAAAAAAAA AAAAAAAAGG TGTGGAAAAT CAAGCCACCC CTCAAGGCAA
AACTGATATT TCTTTAGGAA ACCCACTACC ACTACCATGA ATAACATCAA CAGGAGGTAC AACTTGTCTA CTTTCCACCA
AAGACT

>JH001G01r_28 pos=28|len=508|mol=genomic|alleles="A/G"
AAGGAGATCA GTTGTAAATG GAACAGG
R
GTGTGGAAAA TCTAAAGAAT GCAGTGTAGA GATAGTTTTT GTTAGAGTTT GTATATTTTG AAGAAGTTTC GAAATATATT
GTTTTCGTTA CAGTGGACGT AGGCAAGTTG CCGAACCACT TACATATTGT CTCTATCTTG TGTTTGAGTG TGTTTCTGGA
TGGTTTTGGT ACAACAATTG GTATCAGAGC TTCGGTTTTG TGCTATCCAG AAAATTTAAG TTGATCCAAA TCAACTTTTG
ATCACACCAG GAGGTTCGTC TCGAGAAGAC GAACACGTTG CCGCAAACGG AATCAACAAC GGAGGCCGGA GCAGCTCACA
CGTGCTCCTA GAAGGTCGGA AGGTGCGATT CACGCGCCAA CGGTCGTCCA GAGGTTGAAG ACGAGTGCAT CACACGCTCC
CACGCGCCTC CACTCGCGCC AGAGGTTGAA AACGCGTGAG TTACACTCTC TCACGCGCCC CCACGCGCTC CAGAGGAAGA

>JH001M09r_131 pos=131|len=569|mol=genomic|alleles="C/T"
TGGGGCTTCG CGATGCACTT TTCTTGCGGT ATCATGCAAT GCTTGCTTGT CTCATGGTGG ATTGATTTTT TTTTTTTTTT
AATTTTTATT GTGGCAAGGG TGGTGGCGCA CGATGGTGGA ACTGAGATGG
Y
GTCGGACTGG TGGCGGTGGA ACTCTACTTT TTTATCGTGC GGCAGTGAAA CTGGAAGTAA TTTCCTATCG TGATGAGTCT
CTTTTCTTTC CCATGTAAAC GAGTGTATTG TAAATTTGAT GAAATTTATG ATGTGGCAGT ATATGTATGG AAGGCTGTTA
AATAAAGAAA AACAACCCAA CCGGCTAGAA GGCCCTCCCT TCGGATTAAG CATGTTGACC AATTATTGAC CTATTTAATA
ATCGTATTTT AATGGATCAA TCATTTTTTT TTATCCGATC CCATTTATAT CAAACTAAAA CTATTAATTT TGTATCGTAT
TTGTAATAAA TTCACGTGTT GTACCCCTAA TTGGTGGCAC TTGTATGTAC AGGAAACGAC TTCATCTTAC ATTAGTTGTA
GCACAATTTT TCCTGCCAAT CACCAGCTAT TGTAAAAT

>JH001O17r_497 pos=497|len=613|mol=genomic|alleles="C/T"
TTATGTTTTG AGGTCAGAAA TGGATCTTAT CATTAAAGTT ATATGCTGTT TGCAAAGTTT CATAAGTTTT GGGGCCGGAT
TGCAAATATT GAAAGTTTAG GGGTCAATAT GTAATTTCCA AAAGTTAAGG GGTTGAAGTG AAACTTTTGT GAAGTTCTGG
AAGTTCAGAA TCTTTGTGTT TCGTTATGTG TTATTTGAAG AATTTCTAAC ATTAAGTATC ACTCATTTGC AGCACGGCAA
CGCCAAATTT AGAACAAGGA GTTTATAAGT TAGGTTCTAA CTTATACTAG GTTAAGATAA ATTTGATTAT TTCTAAATGC
TTCATGATTA TTGTACATTT TTTACTTGTT ACAAGTTATT CATGTGCTAT GCCATGATTA AATGTCGTTA TCATATATCC
ATGCAAAGAA GTGCATGTCA TGCATTGAAA AACTATTTTT GTCACAACCC TAATGCTAGG ATGAGGGATT ATCCTAGTGA
AACTCCCCTG TCTACT
Y
TAGAGTGAGT AAAATTGGAG TGGAATCCCT TGGGTTGATG AAGACTATCA ACGACCTTCG ATGGGATAGT ACTGGTCCCA
GAGCGAGGGT AAGAGCCTTC TAGTTGGTGG AGGTGT

>JH001M15r_473 pos=473|len=645|mol=genomic|alleles="A/G"
ACTGATCCGA TTTTTTGCAA ATCTTATAAG GGCCATAGAA ACGGCTAGCC AATTTCTGAT GGACTCTTTT AAAAATCGTG
TGCTGGCGAT AAGGATGTAG TTTCAGAAGT ACTAAGTCAT CAACCTCGAA CGACACTTCT CTTCTCTTTT GATCTGCAAA
TTGCTTCATT CGGTTAACCG ATCGTGCAAG ATTGGACTTG AGTTGTTGCA GTAATTGATC TCGGTTCAGT AACTGTTGAT
CCACTTCGTG CACTGGTGAG AAGCCTTCGT TGTATGATGG AATGGTGGGT GGCAAACGAC CATATAGCGC TTGGAAAGGA
GTCATTCCCG TCGATATATG ATACGTGGTG TTATACCAGT ACTCAGCCCA AGGTAAGTAG AAGCTCCATT TTCGTGGCCA
TTGGTGTACA AAGCATCTGA GGTATTGTTC AACGCAGCGA TTGACGACTT CCGTTTGGCC ATCGGTCTGT GG
R
TGATATGCGG AGCTGAGCTT TAGTTTGGTG CCTGACATTC TGAAGAATTC TTGCCAGAAG TTGCTCACAA AAATGGGATC
GCGGTCGCTG ACAATTGATC TGGGCATTCC GTGTAGCTTC AGAACGCCCT CCACAAATTT TTCTGCAACA CCTTTAGCTG
TAAATGGATG TG

>JH001B23r_617 pos=617|len=769|mol=genomic|alleles="T/C"
TTCCGAACAC AAATTCCATT AGATTCTCAA AATAAAAACA AACTCTCATT ACACGGAATA CTAATTCATC AACCTTCAAT
ATCCTTCCTC TTATTACTAA AAGGTATTCT ATATCTATAT TGGTATGAAC AGTAATACTC CTAATGAGAA TTGTTGCTCT
TATCACCTAG TCAAATCAAT CAGCTAAGTC AACTCAGTCA CTTAATTCAG ATAAATCAGT CATGCACAAC ATAAACATCA
GTATGAACAA TCATGAATTT AAGCTTTCAG CATGAAAACT TTTATGAAAA CCATAGGTTT ATTATGTTTA CGTTGTGATG
GATTTCTTGC TGAGTCTTCG ACTCATTTTA TTTTATTTCA TACATTTTAA CCACCGAGAT GAGGATGATG AACACGAGCA
GGTAGGCAAG GATTAGAAGG AGTAGTTGAT TTAGTTTCAG ACTTTCTAGA ATAAAATTGC TTTTATAACA TAAATTTATT
CCGTTTATTC ATTTAAGTTT TTGGATGATA TTTTATTCGA AAAATATTTT ATGAAATAAA TGCTAATTTC ATGTTATTCA
ATATGATATC TCTTGTCGGG TTTATTTTAT GAAAAACATG TGACACTCCT AGTCTA
Y
GGGTAGAGGT GTTACATCTC TATAGAAATT AGGTAAGGTG TGAACCTCCC CAATGCTATA AGCATGGCAG CGTACTCTTC
CACAATTAAA GTACCTTGAG ACAGAGATGT AAACTCTTGC GCCTTCTATT GTTTAACCGA ATCTGTGAAG AA

>JH001P03r_603 pos=603|len=808|mol=genomic|alleles="A/G"
CTTCATGCCT AGTCTCTCTT CACCTTCACA ATTCTGGTAT GTGATGCAAG TAGTTTCTTC TCTTTCTTTT CTTTTCTTTT
TTCTCGATCC CTTAGGAGTG TGAGGGTTAA ACCCTTTGTG CTATGTAGAG AAAGTACTAA TAATTAATTA TATTGCACCT
GGGGGGACGT TGAACCCATT TTCGACGTGA AAGAAGGCGG TTGTGATGGT TTTTTGGCAA GTTTTTCTCC TTTTGGGCGA
TTAAATTAAA GCTAAAAAGC ATGGTGCCAA GGGCGCAGCA TCACTAAATA CTAGGACCAT GACCCTAAAT GAAGTAAAGA
AACAAAACGA GACGTAGGGA GGGAAGAGAG GAGAACCAGT ACTAATATTG CATGATCAGG TTTTTATATT TGTCTATTGT
TTGCCTTTCT TCCTTATCAT TAATATGTAT ATAAAATTTT GGGTCTATAT GGTTTAAAAT TTTTTATTAT TAAGGGTGAT
GTAAGTAAAT GAATAAAATG GAGAAGAAGG CACTAACGTG CAGAGAGCAA GTGCACAGCA GGGACTGAAT ATTCTCAGTG
CTCTGTTATT TCTGTAAAAA TGTACGTATC AAGGAATGTA CA
R
CAGGTCCTCT TATACATGGT TTTCCCTAAC AACCTAACAG AATTGCCTTT TCCTAAAAAT AGAATACAGC TCATTTATCT
AAAGGTATTT ACAATAAATG AAATAAAACA ATAAGGGATA CAAATGTAAT CATCCCTTTT CTCTTTTATG CAAATGTGTC
TGGACGACTT GTATTGGTAA GGTGGAGGCA GTTTGCATCT TGATC

>JH001B11r_425 pos=425|len=801|mol=genomic|alleles="A/G"
TCTTGAGTTC TCGGCACTTT TCAACCCACG CCCCCCAGTG ATTACAATAC GTGCATTCCC AAGATCAGGG CGTTCTGTAT
CCTGAGACGT CTGCTTTATA TATCTTGAAT TACCTATAGA ATCTGTTGAT AAGTACATAA TAAATCTGAT CGGTACAAAT
CACCCAATAA ATAGTCAAAG CTTTATCAAT GAAGAACTAC AAAATGTGAA TTGTTAAATC TCTTCTTCGT ATATATTCAA
GTCGGAGAGT GGCCAACAAA ATTCCTAGGA ATTAGAAAAA GATAAACAGA CCTTCACCAA AGGTTGAGAG ATCAACCTGG
GAGATAGGAG CCTCCTTAGA TTTTGAATCA GCCAGGGTTG GTGGCACCGG GAAAGATGTG GATCTAATGG TCAACATGCA
AGGGTTGGCA CCAGTGTAGC GAAC
R
GTACAGAGTG CATTACCAGC GTATATTGGC CTGGCAAATG ATTTTAATAT TATCCATGTC AGATAAAAAA TCAGCATTCG
CCTTAGACAC ACAGTTAAGG CCTAAGAGTG AATTTGCATA ATGCTATGGC ACAAGGGGCA GCAACTGCTC CACCGTAGCA
ACTTTCAAGC ATTTATTTTG ATTATTGTAG ATCTATATAA TGAGTTCAAA ACTGTCAGTG ATTGAGCCTA AGAAAAGTTT
CTGGCTAAAA AATGAGGTGA ATAAGTCAGA GTCACACACC AGAGGTTTTA GAGGTAGTTG AAGTAAAAAG ATTCTAAAAA
TTGATCATCC TTTTCTTTGC TAATGTCAGT CTGCAAACAA ATTCTACCAA TGTAAA

>JH001D21r_532 pos=532|len=845|mol=genomic|alleles="A/C"
GTCAAAAGTT GTGCCCCAGC TAGCCTGTGC GCCATCACTT CTTCTCACCA GCCTCATATA TACTTGTTTT CTAAAAACAT
CTTATCTTAT TTCATCTTAT CCCACCTCAT CATTACAACT TTTTCAAATC TCCACACAAA ATAAAATAAA CAATTCAATT
TTTTCAAATC TCAAAACAAC AATAATATTA AAAAATATAT TCTAACAATA TTTTATTCAA CTTTTTAACT TTAATCTCAA
CTCATCTCAT CTCATCTCAT CTCATTTCTG AAAACAAACG AGCCTAAGTT TATCACGTTT TATATATAAA TATGCGTTTA
TATATGCAAT GATTCATCTA AAAAAAATAT GAAAAATACT TGAAGTGGGT CTTTGCCCGC AGCTTGAATT GGCGACAAAG
GAGGTTTTTC TTTTTATTAT TATTATTCTT TTCGAAATCT TGGGCTACGT ACTTACCTCC AGAGCATCAC CTATGTTGAC
AACAAAAGCG TTAGGCAGAG GTTTAACTGG AATCCACATC CCGTTTTTCC T
M
ATCTGTAGGC CTTCGACCTC ATTGATTTGC AGGAGGATTG TTAGGGCAAC GGGATCAGAG TGAGGATTGA GACCAATGGC
AAGCTCTGGC TGCGGACATG GAGAATAATA GTTCATCCTC ATACCTTGCC ATCCTTCTTC AAACAACTCC CTCATTTCCC
TAGCTTCCAT TCTCAGAGCT TTTGCCATTA GGTCTAGGAT TTTTACTGCA AGAGCTTTTA ATTCAGCTGA GTAAGCTTCT
AAGTTGTCTC TGCAAAGAAG ATATTTTTCA GTGATCTTTT ACTCGATTGA TCAAGTGCAT TAATTATTAT ATC

>JH001I22r_121 pos=121|len=406|mol=genomic|alleles="G/T"
GGTGGTTTCC GTTCGGCTAT GTGCACATGG GCGCTGGTTT TTCTAATGCA GCAACACTCG GAAAATGACG CCAAGTTGCA
TCTCGACAGT CTCGTTTGCG GCAGTGGAGT GGTGGTTGAA
K
AGGGTTGGCT TACGTGGGGT GACTCCCGGT ATGGGAGTGC ATGAAACCGA GGGGATGAAG GACCAGGCTG GGCGGTGGGA
TGACTCTTGA TACGGGAGTG CAGGAAATCG AGGGGATGGA GGTTGGGCTT GCGATTCTAA GGTGGTGCGG CGGCTTGTGT
TTGGGTAGTA GTTTTAATAG CATGAAATAA CATGTGTCTA TAAATATATG TGAGGTGAAA CCCTAGAGAG CCGAGAGAGA
GAGACGTGCG CGTGGATGTG TCGTGTGTGT GCATGGCTTG GATGA

>JH001K04r_73 pos=73|len=758|mol=genomic|alleles="A/C"
TTGTTGTACC AAATCTGACA CGAGAACTGT CACCCACCAC AATATGCGCA TATTTTTGAA AGATCTCCCA TC
M
TTTTCTAATG TATTTCCATA GACCCACCAC ATATGAACCA TGTACTTCAT TAGAGCACCA TCCTCTCCAA GCCTACCCAA
ACTTCGAATC TATAACAGAC GTCAGTAGGG CCCTCCTTTC ATGTTGATAC TGCCACAACC ATTTACCCAA CAGAACTTGG
TTGAACTTTG TTAAGTTATG GATCCCCAAT CCACCCCTAG AAATTGTTGT ACAAACAATT GACCAAATAA AATTTGAACT
CCCAATCCAC TTCACAGGAA GTCTCATTGT AGCTTCTCAA TAAGGTTGGC AACCCTTGTG GAGAGTGGGA ACAAGAACAA
CAAATAAGTG AGTAGGTTAG AAAGAGTACT TAATCAAAGT GGACCTACCA CCTTTATACA AGTACAACCT CTTCCAAGAA
GCCAATATGT GTTCCATCTT TTCAACCACA ACATTATTCC AAATCTTTTT TGATTTGAAG GAAGCGCCTA GTGGCAAGTC
AAGATATTTC ATGGGTAAAA TAGATATCTT GCATCCCAAA AGAGAGGCTA GACTCACTGC AACGGGGACA ACCCCCATCG
ACACCAATTT AGACTTTAAG AGATTAACTC TCAAACCCGA GATAGCTTCA AGGCAAAGAA GGAGAGCCCT AAAAGATTGG
AAGTCCTTAT CGTCGGATTG TTAGTTGGGG GTAATTTCGT GAAAA

>JH001K20r_63 pos=63|len=790|mol=genomic|alleles="A/C"
TGAACTTTAG ACTTCAAAGC CATTTTTCCC GTTGTACAGT AGCTCGTTAA TCATGTTAGA AC
M
TTACAAGAAG ATGACAGGGA TCATCTGTGA AGATCAAGTT TCAATCCTTT GTGAAGATCA AGTTTCAGGC CTGAAATCAA
AACCAAGGAT GGGCAATGGG TTAAATTGTC TCCATCTAGA CCATCTCCTG ATTCCTTCAT CTTTGTTGTT GGAGATTTTT
TTTATAAGAA CTTTATTGAA TGAAACAATG CGAAGCTCAT GTACAGAGGA AGTATACAAA AGAAGCACCT AATTACATTC
TAGAAACCTG AAAAGAAAAC AAAAACTCAT GAGCATTCCC TTCCTTAAGA ACAATAGCCG AAAACCATTA CAGTAAAGAA
TATAAGTGAG AAGATTGGAA ATGGCGCTTT TAATAAGAGT TAATCTTTCC CTTGTTGATA GTATAGTCGC TTCTAACTCG
ACAATTTTTT CTCAACATTT TCTACGATAC CATCCCATAT ATTTTTTGCT TTGAATGACG CCCCCAACGA AAGTTAAGAT
ATTTCATAGG AAGATAAGCA ACTTTGCAGC CCAACAGATC TACTAAATGG TTAATATTTC TCACATCTCC TACCAGTACC
AATTCCGACT TGCCCAAATT CACCTTGAGG CCCAAGACAG CTTCAAAGCA CAATAATACA TCCCTTAAAA CTTGAATTTG
TCCATTGTCA GCATCACAAA AAATGTGAGT TTTATCCTCC AATAATAGAT TATGAGAAAT TTGAAATAAC ACCGTTACTC
AATGTCT

>JH001O04r_315 pos=315|len=713|mol=genomic|alleles="T/C"
CTTGTGCAGC CTCATCATTC CTCTTCCAGT CGCCACCCTT GCAAGACCAT AGGCCAGAAA ACCAGTCACC AAATTCCCCA
TAGACACCCC TATGATCCTT GTCAGAGGTT GCAATTGACC TTGATTCTGC AGCTTCTTTT AATTTTATCT CAGAAATTCT
AGATAATTCA TCAGTTTTCT GATCAGAAGC TTCGCTTCTA TGCCAAGAGA ACCCTGTGCA TGTCCAGAAT AAACATTTTG
GGTGAGATGC ATGTCTTAAA GTGCTTCTAA CTTTGCTGTA TGGAAAACAT AACAAACTAA ACTTTTTACA TCTA
Y
GTCACCAATT GCTAGAAAAT ACTTAGAAGT AACAACTTGA TTATCATGAA TTATGAATAT TAATAAGGTT ATGAATAATG
GCTCAGAGCA GATATGCAGA TATGCAGATA TACCTCAATC CTCTGTTCTG GAAAAATAAT AATTAATAAT AATAGCAATA
ACAATGCTAA TAATGACAAC ACAAAATCCT GAATATTTCC AAGGATGGAT CTCGAGAAAG CATTAGTCCA TGGAGAAAAA
TAAATCAATC ATTTCCTACG AAAAAACTCT AGATGCTCAG AGCTTATCCA AAATAAACAT AAATTGATGA ATAAATAAAA
GCAATGAAAA AGGTAGTATA CCTTCAGAGT TTCCGCAACC CTCTGGACCC TCCCATTCGG CAAGTTCAAA CCTCATTT

>JH001O02r_302 pos=302|len=515|mol=genomic|alleles="G/A"
TCTGTCACAT GTGCCTTTAT GGGATATAAT CCTACTCATA AAAGATTTGT TTGTTATGAT GCTCATGCAA ATAAATCTTG
AATCTCACGG AATGTGATTT TCTTTGAAAA TCAATATTTC TTTCAGTCTC GGGTTATTTT TTATCCTCCT CCTATTACTC
TTCTTCTTAC TTTTGATGAT GTGTCTTCTT CTATTAAGCA TTTCCAACCA GTATAACCTA TTGATTGTAA ATGGGTGTAA
TCGGTTAAGT TTCGAGCTGA TGGCTCACTA GACAGATATA AGGTCCGTCT CGTGATTCTT G
R
AAACCGACAG GAGTATGGTA TTGATTATGA AGAGACATTT GCACCTGTTG CCAAAATGAC TACTGTATGG ACTATCTTGG
CACTTGCAAC GTCTCAAGGG TGGTCTATCC GACAGATGGA TGTGAAGAAT GCTTTTTTAC ATGGGGATTT GAAAGAAGAA
ATCTATATGT CCCCACCTCC CGATATGTTT ACTACACCTT CCTCGAAGGT TTC

>JH001C16r_298 pos=298|len=543|mol=genomic|alleles="T/C"
TGTTGCCCTT TCCATAGATT ATCAAATCAA TCAAAACTAA ATCTTCATCA TTTAAGCCCT TGAACTTGTA ATTGATTCAT
TTGGAACTTG CAACATATCT TTAAGACTAG GCCCACCTTG GTTCCCATCA TCTTCTATCT TTGATGCTAT ACTCCAACAC
TCTCCCTCAA GATGAACATG ATTATTAAGG ATGTTTATCT TACGTAGAGT ATAGTGAAAA TGTAAAGAAC CAAGTGGTTT
TGTAAGGATG TATGCCAACT ATAGAGATGG AATGTAGAAT AACTTGATGA GGTTTTG
Y
TGTAGCTTTT CACGAACTAA ATGACAGTCA ATTTGATTGG GCTGGTTCCA TGTATTTTAA TATGGAATCT ATGGATGTGG
AGGTGTTCGG CACGTGTGGA GGGACACAAG GATTGCTTTA ACGTTTTGTG GAGGAAGGTT AAATACTGGC TCCATTGGAT
TGGTCTGAGG CTTAAGGAGT CAAGAAATTT GCATCATCAA GACCAAGCAA TTTTAGAAGA CTTATACTTG TTGGTTGTAT
CTCTT

>JH001M24r_36 pos=36|len=717|mol=genomic|alleles="G/A"
AAACCCAGGG TAAACCCATC CGGACCGGGA GCCTT
R
TCACTTGACA TACTTCTGAT ACCATTGCCC ACTTCCTCTT CTGTAAAAGG CCTTTCTAGC CACCCTGCAT TGTGCTGATC
TAAAATATTA AAAGACAACC CATCCACCAA TCTCCAAGGA AATCGTAATT CTAAACTTCG TCCCAATTAT GTTTGCAATA
ATCCACTGCA AACACCACTT GAACCCAATC ATCACATGGA TGTCTTGACT CGATGAACAC TGTATAGAAT GCCAGTCGCC
ACAACCAATC GCCAAGTAAT TTGTTTTGCC TAAGAAAAAC TCAAAATCAT AGCAGCCACG ATTATGGTTC TGCTGGTCAC
ATCAAAACCA CTGAACAGTA CCATGGATGG TGATGATGAT GACGACATCA CACCTCTGAA GAAGGTGATC TCGACACCAT
CTACCACCTA AAATGGGCAC TAATGCCAAA GCTTGGTAAT CCTTGATCAA TAGAACATGA AACAAAGTTT TCATTTTACT
TATAAAAAAA AATATAACAC GAAACAAAGT GGGAGAGATA GGACAAAGAA AAGAAAGAAA ATGGACAAGA AGAAAAACGG
ATAAAAGAAG GAAGGATCAT AGAGAGATAA TTAAACCCTG ATATGCTGTA ATGCCCTGCT GCGAGATTTG CCTGAAAGGA
AATTAGAAGC TGAAGGGAAA CTTACATAGC CTCTCACCTT T

>JH001D14r_67 pos=67|len=821|mol=genomic|alleles="T/C"
AACCTCCGCA TACTTTGCCA ATTTGACATC AGAGATAGGT TCAGTTGAGT TGAGCAATGG AAAATA
Y
ACTTTTGGCT AGAAGGTTTT CCAAAAAGAA AAATGCCAGA ATTCATCGTT AATTTAATGA AGGGAGGATT AACATAGAAA
GAGAATTCTA GATAAAAACA TAGATAGCAA AGCCAATATG ATAAAGATGC AATCTAAAAC TTGAAGTGTA TGCTAATTGA
ATTGCACCCA CAATCATAGC TTTTATTAGT AAAAAATAAG CAAAGAAAAA GGCCACGGCT CTGTTGCCCT ATATGTTTCA
ACAGTCCCAC ACCTTTTGCA TCTCAATGTT GTTTATTTAA TTTTTTTTTA TTATTTTTTT GTACTACTTA TGCAAAGCTA
TAATTTCCAT CCTAAATATC TGAGCTCGAC TTTTATATGT AAATCTATTG TAAGAAGGTC CACAAATTGG TATGTTTATT
TGGAACTGGT ATTGTTTTAT GGTAGTGGAC AATTTTTGTG GCTCTATTGC CCTTTATGTT TCAGCAGTCC CACTCCTTTG
AGTATCTCAA TGATTTGTGG CTTTGTTTTT TTGAGAGTGG ACAATTTTTA TTTGCTGCTC TGATATTCTT AGATTTTATT
GGGTTCCTTA CACCATTTGA AATTGAAGAT GGTGAAATGC TTTGTTTTTT GCACTGTATG TATGCCTTTT CTTACTGCAT
TCTTCTTCTG ATTCAAGAAA TGCAATATTT GATGTTTTTG CTCCACCTTC ACGATCCTTT TAACACACAC ACACACAAAG
CAAAAACCTT TTCCCCGTCT CCAAGTTTCT CTAG

>JH001F18r_56 pos=56|len=641|mol=genomic|alleles="G/A"
GGAGGTAAAG AGGTACTTAC GATGTGGGGG TGTGGAAAAA TATAAGGAGT GGCTA
R
GATGCTTTCA CAAAACACAT TAATTTTGTG GTTGGTCACG GTTCCAGAAT TCATTTTTGA CATAATCCAT GTTGTGGTGG
GGTTCTTAGT GCTGTTTTTC CAGACCTCTT TTGTATCTCT CAGAATCCGG AAGCTTCTGT GGCTGAGATT TTGGATTGTT
CTAGTAGTTT CACCCCAAAG GAACGTTCAG TTCACTAAAG CTGAGAATGA CTTGGAAATG GATGAAGTTT CTGATTTGTT
TGGCTTATTG TATGCTACAC AGCTTGGGAG GGACATATGT GATAAGATGG TCTGGATTCA TACTGGTAAT AAGAAGTTTT
CAGTTCATTC TTTGTACATG AAGCTGCCTA GGCCAAATGT GGTACAATCT TTTCCTTGTA AGAGTATTTG GAAGTGCAAG
GTGCCTTCAA AGGTTGCGTT CTTTGGTTGG TCTGCTTCTC TAGGGAAAAA TCTGACTTTG GACAATCTCA GGAAGCATGG
TTTAATTGTT ATGGATTGGT GTTTCTATGT AAAAAATCTG GAAAATCGGT GGATCATTTG TTACTACACA GTGAGGTGGC
TAGGGTGTTA TGGCATGAAG TGTTT

>JH001L10r_626 pos=626|len=879|mol=genomic|alleles="T/C"
TATGCCTGAT TTTCCCTCCT TCAACCTCTG ATCTAAGCAC TCATTGGCAA TGAGAACTGA ATCAAGTATT TGCTTCCCCT
GAACGAAGGC ATTTGATGCT TTGAAATGAT TTGCTCCATT ACCACACTTA ACCGATTAGT CAGAACCTTC GAAATAATTT
TGTAAACCCC ACTCACAAAG CTAATAGGTC TGAAATCATC AACTTCCAAC ACTCCCTATT TCTTTGGTAC TAGAGCTATG
AAGGTCGCAT TAAAGCACTT CTCAAACTTT CAGAAAGCAT GGAATTCAAT AAAGACTCGC ATTACATCAC TTTTCGCAGT
CTCCCAACAA TGTTGGAAAA ACTCCATTGT AAAACCATCC GGCCCAGGTG CTTTGTCTTT GGCCATGCTG CTAATGACCT
TATGCACCTC CTCTTCTTCA AAAGGTCTTT CCAATCCGCT CGCACTCTAC CTATCAATGG ACTCAAAAGG CATACCATCG
AGCTTCGGTC TCCAATTGGT CATCTCCGTG AGCAGGTTCT CATAGTAGCT CACAATATGG TTCTCTAAAT CAGGGGGGAA
GAGAGAACTT GATTACCTGT CTTAAGAGTC TCAATAGTGT TGTTGCGCCT ATGAGAATTG GCCAC
Y
CTATGGAAAA ATTTCGTACA TTTATCTCCT TCTTTTAGCC AAAAAGCCCT GAATTTTTGG CCCACGATGT TTCCTCCATC
AACAAAACCC TCTCCAATTC AGTCACCACC ACACTTTTCC TCAACAACGC CTCTTCTGAG GCATTTCCCC TCAACATTTG
TTCCTCCAAG TCCTGAAGCT CCTCCAGTAA GGTTATCTTC TGGTTGTCAA TACTACCAAA AACTTTCCAA ATTCACCTCC
TTAGATCTTG CTT

>JH001D04r_113 pos=113|len=754|mol=genomic|alleles="T/C"
AGCTCCTCTA GTTCCCGCTT CTTGGCTTCG AATGTCCGCT TGTTACGCAT TTGCCATATG TACCACATAA TGCAGGTAGG
GACCATCTTC CACACAACTT TGATTTGTGG AG
Y
ACCACCCGGC ATCACCCAAC TGGCCAATAA CTCAACCACT GTGGTAGGCA TCACCCAGTT CAACCCTATT CGACTGAACA
CTTCGCTCCA CACGGCTCTC ACTGCCTCAC AATGTAGCAA GAGATATCCA CTATCTCTCC AATTTTCTTG CACATACAAC
ACCAATCTGA GATAATTACC CAGCACTTTC GCAGATTATC AGTAGTCAAA AATCTTACCC AAGGCCACTG TCCAAGAGAA
GAAGAGTGCT TTAGGAGGCG CCTTATTCCT CCACAATCTT TTCCATGAGA ATTGAGTATT TGGTATAAGT GTAAGAGACT
TATAAAAGGA GAGAACCGAG AAAATACCCT TACCTGCAGG AGTCCACCAT AGTTTATCGT CCCCTAATCC GTTCAGCTTC
ATAGAATACA CTAGGCTGAA AAAGGCCTCA AAACTGTCTA TTTTCCAATC TTGGGCTGCT CTACTAAAGG TGACATTCTA
TTGAACTTGG TCCCCTGAAC GAACCATGAG GTCTGCCACC GAAACTTCTT GGTCACATGG CACACGAAAA ACGGATGGGA
AAGAATCCTT TAGAGCCTCC TCGCCACAAC AAATGTTCCT CCAAAATTTT ATACGAGTAC CCTCCCCCCA CCATAAATTT
A

>JH001F14r_350 pos=350|len=465|mol=genomic|alleles="A/G"
TCTTGCGAGC GAGACTTCAT TCTTAAGTGT GAAACCCAGG AATGGTTTGT GATGTGGTGG TTAATGTAAT CGAATCTTTT
TGATATCCTG CTCATCTTTG ACTTTGAATA TCTAGGGTTG ATTCTGCTTT CTTGAAGATG GTAGAAATTT ATAATTTGAA
GTACAACAAT TAAGAACCTT TTGCAATTCA TTTCTTGGGG AAAAATAACT TATGAAGCTA GTTTGCATAG CAAATTGCCT
TAACTAAATT TAGGGTTGCA TATGATTTCA AAGAACGTGG GTGTGTGAGG TTGTGCATGC GTGGCTGGGT GTTAGGGACC
CCGATCTTGT CCCTAACACT AAGGACCAC
R
AGCTTGCCTT GGTGAGGATG ATGACTGAGT GACCTTGCCA ACTTGCTTGG CCTTTAACAA TGGGATAGTG TTTGAGTGAT
GAAATGATGA AGATGATGAT GAAATTGGGT AGGCT

>JH001N08r_87 pos=87|len=865|mol=genomic|alleles="A/G"
AGTATAGATC AAACATCCAC AATACAAATG TACTGGGTTA AAACAAATAT GAAAACAAAT GATGGGTGGA GTTCATCCGC
AACTTC
R
CACATTGATA GTTGATTTGC GATGACCTGG TGATTGAGCG GCAAAGATTC ACCTTCAATG AACAGGGTTA TCAAGTATAC
TATTTCCAGC TTTCTACATT CGCTGCGCAA AAGAAATATC CAAGGTAAAA ATCTCCAAAG TGACAATTCA TCATCAAATA
AAGGGGCCGA TGAACAATAG TAGAAATTTT CTATTTCCAT TTTATTTAAA ACCTTTTTTT TTCATTGTAA ACCAAGAGAG
GAAAAGAAAT CATGTACATG AACCGATGAA TTCTAGCTAA CTAGCTAATA GTTAAATGTG AACATTTCAT ATGTACCTCA
ATAACTCTAA TAACTAAACT CCAATAATTA TATCACGATT TCTTTTTCGT GAGTAAATTA TCTCTATCGA TAGTGTTGAT
TAATTATCAT TATTTTTCAA ATCAGTAGGG TATATATTTA CTATATATAT ATTGTTAATC TAATTAACAA AGGTATTAAA
ATGGAACTAT ATGTAGGTAT TCATGTCTTT ACTTTAAACT TAGTTAACCC CTAGTAAACT TGTAGCAACA TAAAAAATTT
CACAGAAATT CAGTTAATTA ACAAGCAGCT TATATACATT GGGTTGAAAA ATACTTGGCC GGGGTTCTTG AATAGACCAG
CCTGCTGCTA CATCAACTTA AAAACGCTAC CACTGCATGT AAAAGCCTGC CACATCATTG TAACCTACAT CAATTAATTA
TTAGCATTAA CAATGCTAAT TTATAACTTA AATTAGCATC TTACAAAGTA AACATATA

>JH001B08r_106 pos=106|len=808|mol=genomic|alleles="T/C"
TTGAGAGTCT CATAACCAAC TTTGATACCA CCCTTCAGCT TCTCTCTGTA ATAACCAAGA GACCCCCCTC CTTCACAAGT
GAAAAAAATT TTGATTCTAT TGCAA
Y
GTCTTTTGAA AAACCCATTC TAAGCACACC AACACCCAGA ACTCAGTCGT GTAACGTCGT CACAGACCAC CCAAACTCAG
TTGAGAGAAC AAGTGTTTGT TTTCCATCGT TGAGAGAAAA TGTACGGAAA GAAAATGTAA GAACTAAGAA AGTGATTTAG
ACACTACTTA CTTGTACTTT AGAAGAACAC TCTGTTGAAG GATCTGGATA TTTGTTTTGG GCTTTCTCAA TGCATAAAGC
TTCTGAACAA TGAAGTCAAA GACCTGCGGA AAGATCGGTA CAGTATAAAG ATTTCATATG TGATCATTAA TCCACTGATA
ATATGGCAGA AAATGGAAAC TGTAAAAATT TGATTCATTA AGCATTCGGC CCCAATACTT TACAATTTAT ATGTCTAATC
CCCATTAAAT GTGTGAAATT TTTCCTAGGT TTACCGACAC CTGCAACTAA ACAGGAGAAA AGGTGTTCAA GAGAGTCCTT
AATTCCTGTC CTCATGGCAA TCTTTGGTCT TAGCACATTA CCTCAGTCTT CAACTTCTGT GCTAGAGGAC AAAATAAAAT
GCTAGATTAA AAGTTGATGC AATTGTACTC TTTTTCGATG TAATTATGCT CGAGTATCAA ACCTACATAC CAATAACCAA
AATGTCAAAT TGTAGTATTT TTCTCACATA TGTTAGTATG ATTGAAATAG ACAACATGAT AG

>JH001J12r_155 pos=155|len=755|mol=genomic|alleles="A/G"
GAGTCCATAG AATTCATCAT TTCTAATGTC CGAAGCATAT AAGCTGAACT TCTCCCACCA ATGCAAGCCA GTGTCTGTTC
TGGCGGCGTC AGTTTCGCGA GAGAGTGAGC AATCCAAAAT CAAAGCAACC AGTGCAGCCA CCGTTGTGTG AGAC
R
TGAAGATGAC AGTCACTATA TCATCAAACC ATCCAGCGTG GGTGCGAATG TGTCCAGAAC TTGGATCTAT ACGATAATAC
TCTCTGAAGT ACTGTGGTAC TGAAATGCCC ATGAAGAAAG AAAAGCCCAG AATAAATTTT GTTCTGAAAC TGTTCAGGTT
ACAGAATTGG AGAAAACCAA GACCTGCAGA AGAAACGTAG CCGAAGAACA CACAGTACAA AGCTGCCATG ATTGGTAGGG
GTATAGAAGC AAAAAATGCT CCAAGTTTTC CAAATACAGA GAAGAAAATC ATAAACACTG CTGATATTTG AATGACTCTT
CGACTTCCAA CTCTCGTTGA TGCCAATAGA CCAGCATTTT CCACTGATGC CGAAGCGCCA GTTACAGAAC CAAACACGCC
ATTGAGCAAA ACTCCTATTC CCAGCCAGCC AATACCGCGG CTAGTAACAG AAGGTGGCAC AGGTGTGGCG CTGCTATATC
TTGCTGTTGC AAAAAATGTA CCAGTAGACT CAAAAAGTGA AACAAAGGAA GCAGCCATCA TTGCAAAAGC TTCTCTGGCA
TGAAATGTGG GGCTTCCCCA TTGAAATGGA TAAGGAATAT

>JH002A15r_176 pos=176|len=453|mol=genomic|alleles="C/T"
TTTAATATTT TATTATTTTG GTCTGGGTTC AAGCATGTAT CATCCCTGCG TGCTCTGATT GTTTGCCCGA AGAGCCAAAT
GCTCTTTTCC TACTGATCAA AGCCTCCATC AATTACCCAA ATGAATCTTT TTCACCATCT TCCAACTTAA TCAACAAAGA
GATTACTACT GATTG
Y
TGGATTCTTG TCGTGGATCA GAATATTGGT ACTTGAATAC CTCTTTGTTT CTTCCCTTTC AAGAGCTCAA CTCTCTGCAT
TTGGGTTACA TGAGTTATAA TTTTAGGGTA TCAAAAGAAG GTCTGTGTAT ATAACTTGTG ATAGCATTTC TTCCATTTTT
CTTGTGAGAT GAGAAATTAG CTGAATATAA TTATTTTGAA TTTAACCAAA ATTGCATTTC TTCCATTCTT TTTTATTACA
TGTAACCCCT CGACATCCAT TTTGAAACCT CGGTTTT

>JH002G17r_87 pos=87|len=564|mol=genomic|alleles="A/C"
TCCCCTTGAT TCTTGAGAGC CTTCTCCCCC TTAGAGATCA AAAGAGTAAA ACCGAGTGAG TTCTGGTGAG TTCTTGAGTG
TTCTTG
M
GTAAGGCTAT CTTGAGCACT TGGAAGGTCA TGAAATTTGT AGGTTTTCTT GATTTTGATC TTAGTTAGCA TGTATAGCTT
TTTTTCCAAG TGTTGGTATG AAATTTGGTT GAGTTTTGAG AAGGTTATCA TCCTTAGTTT AAAACTGGGT CATTTTAAGT
ATGGTTTGAA TGATTAAATG ATTTTAAGTA GAAATTTAGC TATGGCATGT CTTAAGCAAG ATTTTATATG ATTTATAATT
GTCTTAGCAT GATTATGGAA GGTTTAAGTT TTGGTTAGAA GTATGTCATG GTAGGTTTTA AGTCTATCTA GTTTTGACTA
TCAAGCATGT ATCAGTTTTG AATAAATTGG TGATTGAGGA TTTCTTAGTC ATGATTAAGT ATTGGGATGA ACTTGATTAT
CCAAGGATTA GCCTTCATCA TGTCATTAAA GATGTTAGTG AATATTTGTG ATTAAATAAA ATCTCATATT CATGCAT

>JH002E23r_304 pos=304|len=766|mol=genomic|alleles="A/G"
GTAATACGAT ACGGAAGAAG CCGGAGCGAA GAATATGCAG CAAGTCGCTT CTTCCGATAT CAAATGGTAG ATGGAAAATT
CGTTGCGGAG CAAGTACAAG ATTTTCAAAT GGTTGTAGCT GAAGTTCGAT CCGAATGTAT CAAGATTGGA GATAATCTAA
TTGTTTGTGG CATCATCGAC AAATTACCAC CTTCGTGGAG AGAGTTTCAA AAGTCGATGC GCCATAAACA AAAGGAGACC
TCTTTGGAGA CATTAATCAC ACGTATTCGT GTAGAGGAGG AAGCAAGAGG CCAAGATGAT TTG
R
TATTTCAAAA TGGTAATGAG GATACCATGA CAAAGGTAAA TTTAATTTCT GAAAATGGTA GCTTGCCCAA AGGTCAAAAT
TCAAGAAATA GTTTTTTGAA GCCGCAAAGA AAAGATTTCA AAAAATTTAG TAGACCTCAC AAAAAAGGTT TTCAAAACCA
AAATGATAAG AACCAATGAC CCCTTCACAA AATCAAGCAT GTTTTGTCTG TGGTAAATTT GGGCACTTTG CTCGAATTTG
TAAGTTTCGA AAGTGAGATA ATGATCCTCA AGTTAATGTA ACTGAGGAGC TGTTTGTAGC AGTGGTCACA GACATTAACA
CGGTTCAATT TGTTGAAGGG TGGTGGGCAG ATTCTTGGTG CCAATAGGCA TGTTTGCTAT GATAAAAATT GGTTCAAAAA
AATTTACTCC CTTTGAAGAA GAAAAGACTA AAATGCTTGG TGATTCAAGT AAAAACCGAA AT

>JH002C11r_532 pos=532|len=822|mol=genomic|alleles="A/C"
CTTTTACTTT TGTTTCCTGT AGGCAATAAT GTCCACTTTC CATTGCCTTA ATAAAGCTCT TATTCGAAGA CGTTTATTTA
TCTCGTTCAG CCCCCTAACA TTCCAGCACA AAATTCTGGG CTTCATTTAT CAATTGTTCC AGCCCTCCCC TTGTTTCTTC
CACGGCTTGC ACTCCCCTCC TTTCCGTCAT AATTAATGAA CCACGTCAAC CTCTTCAACT CCCTCTCTCT CTTTAATCCT
GCCCCATGTT GTCCTGCCTC AATGGCTATA ATCAGTGCCT TAAACTGATC TTCGTAGCCC TTACACAAAA TTCCCATGCA
ATTTTGAAGT TCCTCTACCT TTTTCAATAT CTAATCCTCT GAAACAGTAG GATGAACCAT GCTTATTGGA GTAGGATCTT
CTACAAACTC CACCCCCTCT GTTGAGCTTG GAACAAACGC CTTCAATAGG CCTTCCCCTT CTATCACTGA TGTGTTCCCA
CACTCCACAG CTACGATCGA ATCTGATCTA TCTCCCTCAA AGTACATATC C
M
TATGGACCTG ACCCGATAGT GACAAATTCA GAGGCATCCC ATGACTCACC GTGGAAATCT GTGGTAGCCC AGTTCCCGTA
ATCAGTTCCA GGCCTTCCCC TTCATCAATT TCTCCCATTT CCATCAGAGT CTCCATAAGT CGTCGTCCTT CTCTGTGCCA
AACACTACCC CGAAACTGTA CTTGGCATGA GGATTTCGGG TCCCTCCTGA GAACCCGGTA CAACGGGAAC TGAGGGAATG
TCCGAAATAC ACTTAAGCTG CTGCGACGTC ACTGCCGATG GCTTCTCAGA

>JH002I11r_264 pos=264|len=741|mol=genomic|alleles="T/C"
GCGGTGAAGC TCATGGTAAT GGCGGTGCAG TGGGAGATCT AAACCCTATT GACAAAACCC TAGATGCCAT TCCAGGACTC
TCCGTAATGC GCTTCGGGGA CTTACCCCCA GAAATACTTC AAGGTAATCA CTCAAATTCT TCATCAATTT TCGCACGCAC
ACTGCGCGGA ATTAGCGATG TCCTGCCACG AGCAAATGCT GTTGTGATGA ACTCTTTCCA AGAACTAAAT TCAACCATAC
TCACCGATGA TCTCAAGTCC AAG
Y
TCCAAGACAT TCTGTACGTG GGATTTCTCA CATTAATAGT CCCAACTCCA CCCCTACCAC CATCGCATTC AGACGCCACA
GGCTGCCTCC CATGGTTGGA CGAGCAAAAG CTAACATCGG TAGCATATAT AAGCTTTGGA ACAGTGGCGG CGGTGCCACC
CCACGAGTTT GCAGCTTTGG CAGAGGCGCT GGAAGCGAGT TGCGTTCCTT TTCTTTGGTC TCTTAGGGAA AACTTCAAAG
CATTTCTGCC GAATGGGTTC CTCGAGAGGA CAAGGAAACA AGGAAAAATA GTTCCCTGGG CACCCCAGGC TCATGTCTTG
TCACATAAAG CAGTAGGCGT GTACATTACA CACTGTGGAT ACAACTCTGT GTTTGAGAGC ATTGTCGGAG AGGTTCCGAT
GATCTGCCGG CCGATCTTAG GCGACAATAA GATGAACGGA CGGATGGTAG AGGACGTGTG GGAGATAGGG GTTAGGG

>JH002H03r_645 pos=645|len=859|mol=genomic|alleles="C/T"
GCATTAAAGC CTCGGTATGG CTTGGCTACA GACACAGCAA TCGTGGAGGA GAACGAAGCA AAGCTGGCTA AGGTTCTTGA
TGTCTACGAG AGTCGACTGG CTCAGTCGAA GTACTTGGGA TGTGGCTGCT TCACCTTGGC GGATCTGCAC CACCTGCCCT
GTATTCACTA CTTGCTGGGC ACTCAAGCTA AAAAGCTCTT TGATTCCTGT CCCCACGTCA GTGCATGGGT AGATGCTATC
ACAGCAAGGC CAGCTTGGTC GAAGGTCCTT GCCCTGCAGA AGCAGCAAGG ATAAAGCAGC TGTTTGTCCT CAATAAGCAC
GTGTATCGAC TTGATGTATT CTGTTTTTAT AGTGTTAATG TATCCTACGT TCAGTATGAG GACTTGTGTT TTTAGGTTTG
CTTTCATAAG TAGTTAAGGG AGCTTTGTCT TCAATCATCA TTACTATGTT TATGAAGCAT ATTTTAAATA ATTACTCTTG
CGCGCATATT ACCAATTCGT ATGCTACTTG GATGAGTAAA ATTCAAACAA GAAGATTGTG CAATCCCAAC TGTAAACCCT
TCAATTTTGA AAAATAGAGG CTGACTGAAT CAACGCCTTG AGTAAGAGAG TGAATGGACT GTTTCAATTC ATAAATTCTA
GGTC
Y
ATTATTTTGT GCAAAGTGTT GCTCCAACTC AAGCCATAGG GCATGAGCTG TCTCAACATA CACAACACTA TTCTTAATTT
CGAGGGACAT AGCATTTTGG AGCCAAGTCA CAACCATATC ATTACATTCA AGCCATGATT CCAACAATTT ATTTGGAGAG
GTGGGTTCAA GAAGGGTTCT ATCAATGAAC CCTAATTTCT TCTTGATTCA AAAG

>JH002H23r_298 pos=298|len=590|mol=genomic|alleles="C/A"
TGTCCTTTTT ATTATATAAA GCACTGGACA TAGATGTAGT GAGGGAGTTT ACCTTTCTGT GATATACTGC AGATGAGAAA
AAATTGGTTT ACCCCTGAAG GCTTGGAAAG CTTCTGCCAA AAACTTGGCT CCTTGAGAAA GAAAAGTTGA TGTTTATAAG
CTTTGGCAGA TGAAACGACG CACTTTATCC TGCAAGCACC TCTTTTCTTC CACCCCGCCA TGGATAAATA GAGAAGTGAT
GAATGCGATG ATGAATACAG AAATTGCGCG GATTGAACCG CTCCATAGCT TTAAGCT
M
TGCGAGAGGA TTACAGATAG CAGATAGGTG TAGGTTTACT GTTGTATTTG AGGCAATTGT CTTGTCCATA GATTTACTTT
CTAGGATGTG TGATGTCAAT TAGAGATAGT TAATGGTGCT AAAAGTCTGA GTTAACTATT TGGCTATGTA CGTTTTCTTC
TTTCATGTTT GTAGAACACC TCTCTTCTCT GATCCTTCAA ATTGTCAAGT TTTTTAAGTC CCCACATTAG CTGGGAAAAT
TGTAAAAGCA TTACATGAAT ATAAGATCTA CATTAGTTGT ATGGTAGGTG AA

>JH002P11r_381 pos=381|len=676|mol=genomic|alleles="G/T"
AGTCGGCTGC CATGAAAGTA AAATCATCAG AAGAACTGAA GTTCCCGAAC GTATCAAGCA CTGCAATCCG ACTGTTGTTG
TCCGTGTACC TTACGATCCA CGGGTCTGGC CAGTATAGGC TGGAATCCTC AAGACTGTCA TACAGAAGGC GGAGGAGGTT
GTTGTTATCG AAAAAGAGCT TGTAAAAACC AGAGGAGTAG TTGGTCTGGC TTCTGGAGGA GACGAGCCTT GTGTTTCTAG
TGAGTAGTTG CTGGGGAAGA AGGGTGTCTG TTGGGAAATC AAAGCTTTCC CACAAAGTAA GACCTTCCAT GTTCTGTAGG
ACAAGGTTAC CGGTGTTGTA GAGATATAAG TGTACAGAGG AGAGTGACTG AGTGTTTGTT
K
CCCAAACTGT GAACTTTCCA GCGTCGGATA AGATAAGATT ACCAGTTTTG AGGAGAGAGA GCTTGGAGCT CCTTCCATTA
ACGGGGTGAT CACGGTTTGC CATCCAGATT ACGGTCTGAA TCTTGCCGTG GGATGGCTTA TTGAACCATA TGGCATAGCA
ATAGGCATTA TCACCTACGG AATAAAAGCC AGCAGAGAAA ACTCCATCAG GTGATATCAG AATGTCTTCC GATTTCTCAA
TTGAGAGGGA TGTGCCTTCT TGAATGGGAT CCAGGCTTAA AGATGAAAGT GGGAA

>JH002K16r_63 pos=63|len=377|mol=genomic|alleles="T/G"
CCTAGAGGCA GGTCAGCAGG GTGCAGGGTC AAGAAAAGAA AGGGAGTTAA AGAGGCTGAT GT
K
GTCCATTAAT TATGATGGAA AGGAGGGGAG TGTGAGTCGT GGAAGAAACA AGGGGAGGGG TGGTATAGTT GATAAATGAA
GCCCAAAATA TTGAGTTGGA ATGTCAGGGG GCTGAATGAG ATTAATAAAC GCCTTATAAT AAGAGCTTTA TTAAAGCAAT
GGAAGGTAGA TATCATTTGT TTGCAGGAAA CAAAGTTGAA ACTTGTCAAT CGTAGCATTG TTAATAGCAT ATGGAGCTGC
CCATATGCAG GTTGTGCTTA CTTACCCTCT TTTGGGGCCT CGGGAGGTAT TTTGGTTATG TGGGATAAGA GGGT

>JH002I20r_236 pos=236|len=455|mol=genomic|alleles="G/T"
AGAGGAGCTT GCTTTCTTGA AGATGAAAAG GAAAGAGATA AAGGTGTGCA TTGGCTTTGG CTTGCTTGGA AAGGAAGTGA
GATTTTCTCT TTTCCTTGGG TGAGGACAGG TTAAGGGGAA GAAAGGGAAT TGATTTTAAC TCTTACCTTT TTGTGTAGCT
TTGACCGACG GGTGCAAGGA TGGAATGCCT TAGGATAGTT TTTATTTTTC TCTTCTCTCT TTTGTTGCCT TGACC
K
ATGGGTGCAA TAGCTTCCTT AGGAAGCTTA TGGGTCAAAG GAAAGAAAAA TGATTTTGTG GCTTGTCTTA GAAGCCTACG
GGTGAAAAGG GTGGGAGGAA TTTTTTACCT TGGTCAAAAC TTATCACATA AGCTTGGGAG ATGGATGGTG GAGATCTATC
CACCTCAAGA ATGTTTTTCA CCTATCAATC TAATGGTAGA AAATAATTGG ACCATTTCT

>JH002E22r_226 pos=226|len=627|mol=genomic|alleles="C/A"
TCGATGTTAG AAGAAAACTA AAAATTAAAA ACGAAAAAAA CTAGGACTTG AAATTCATAC AGAAGCAGTA GTACTCAGCA
TTTCGTTTTT TAGCACAAAG ACAATCCTAA TCAGCACAAA ATCATGCACA CCACGACATT TCCAAAGAGA AATTCATCTA
CGTATACATA TAGAAATCTT CCAAACATTT CCTATATTTG TGACAGGTAT TGCTATACAG GTATT
M
ACATAATATA TATTCTGAAG AAGGACTGAA TGGCCAACCG TTCGAGCAAT TTGGTAGCCG CCACGGTCTC CTTGGCCTTG
TACATGGCTT TGAGGACCAA GTTGAACGAG GCCGTGTTGG GAAGGACCGC ATAGTCCTCC ATCTGGGCGA CGAGGTCGAG
CAACTCGCCG GCCGTGGCGT TGTTCATCAA GTTGGCTCTC AAGTAATGGT TGTAGAGATT GACATCGGGC TTGTTGGGCT
TGCCGGTCTT GTCCAAGGAC CGAATCCAGA ACTCGAAGAG TTGCTTCATA TCGTCCCAGC GCTGGGAGGT CATCCAGTCA
GCGAAGACAT TCATCAAGCT GTGAACGTCA AGGGTTTGGG ACAGGGATTG GATGCGAGAG GTCGGGGATT GTTGGAGAAA
A

>JH002B24r_250 pos=250|len=489|mol=genomic|alleles="A/G"
AGACTTGATC TTCTAACGGC TTATCAACCT TATCAACAAC ACCCTCATGT TCTTCAATGA CCAAAGCTCG ACTAGGACAA
TTGGAGGCAA TATGGCCAAA ACCCTTACAG TTGAAGCATT GCAAGCGAGA GGAAGTCCTA AGAATTTCAG GACCTTTACC
CTTATTTTCC AATACAGGAG GAACATTAGA TGGGGGAGGC CCTAGAAGAG ACTTAGGGGA AAAAGTGGAT GCTGGGGTGA
TGGACGGGC
R
GTTGTCACCA CGCTTTCCAT ACGGAGTCCT GGTAATCGAC TCATAATCTC GGACTAAATA ATAAGCATGG TCAAGAGTAG
TGACACCCCG AAGGACAAGC TCATGCTTAA GATCATCTTT TAAGCCTTGT CTAAACCTAC TCAAGGTCAT GGCCTCATCC
TCAACTACAT GACATCTCAT TCGTAACTCA TCGAATTGAG TAACGTACTC AGTCACTGGC CGATTGCCCT GTGTGAGGG

>JH002N14r_221 pos=221|len=827|mol=genomic|alleles="C/T"
GACTTTTTTT TCTGCATCTT ATTAGAGATG AGTGACGAGG CACATGAAAT TGAAGCTAAA AAAAAATCAT GCCCAACGTT
CAGTTCCCCG ATTGAATGAG AGAATCCTTT CATCTTTGTC AAGGAGATCA GTTGCTGCAC ACCCTTGGCG TGATCTCGAG
ATTGGTATGT ATAAACCTAC TATATTCAGT GTTCATATAA ACTTAAAGGT ACTAATTCTG
Y
TCCATAAAAC TTTGTCTGCA AGACCTGGAG CATCTCATAT TTTCAACTGT GTATGTTTTC GAACTTGGCT TTACAATATG
AAGTGGTTTG TTAGTGAAGG GAATAAACAT GTTCTGAGGT TGAATTTCGT CTGCCTTATT TTTCTGTATT TTCTGTATTG
ATTGTAGTGC TTCCAATAAT GCAACCAAAA TCTCCCTCAG TTTTTAGAAG GGGGGGACCT ACTAGTAGAT ATTAACTTTG
ATTTTTTTAT TTTTTGGGTG GTAACATGCT AAAAGAATGT TCAAGTGAGA TTTCTAGCAT TTAAGATCAC CATCTTCGCA
CTAATTTCTG TTTTTTATGA ATCTCTAACT CTTTGCCAGC ATGCAAATAT GATCACTTCT CCAATAAGAA TTATCAAAGC
AGTTACACCT TCTTTATGGT CATTCCATTT CCCATGCAAC CCAATCCAGC AGTGTTCCCT TTCATCCTAG TGGGTAAAAC
ATTAGTGCTA CAGGCTAATT TTGTGACCAT CACCCCCTTT CCTTGCAAAT TATTCTCAAC ATCTATTTAG ACTCTATTTC
CCAGCTGGCC ACTTTTCTCA GCCTTCTTAA ATTTCCAGTA CTTTCT

>JH002H02r_180 pos=180|len=697|mol=genomic|alleles="T/C"
TACGTTCGGA CGTGTTCCCA AAATAATTTA GATTACAGTA CACAATATGC ATCATAGGAC TAATATTTCT CAAATTTTTT
TCCCTCTTTA AGGATATGGT TCTTCTTCTG ACGACTAGGA AAATGGGGAA GGAAGGAACA AGTCAGGACA CGTCTTGCAT
TGGGCTCAAA CAATGATGT
Y
CGAACGAGAA GTCATGATCA ACCAGTTCCA CTAACTCATA TGGGAGTAAA AGAGCATTCG AGACGTGTTT GTTATAGGAG
GCTAGAAGAG TATCTGCACA TATACCCCTC AATGGTTGGG AGTTTTATAT GGGGATGTGC TACATGCCTA AGGATGCATC
ATTTCAGACT GTGACAGTAC GTGGTGTTCA GTTCAAGGTC TCTGCGGATG TCATCACCGA GCTTTTGGGA TCCGTCTCCT
AGTTGAGATA TCGATTGCAA GAGATGCTCA GCCTAGGAAT GGATCTTGAG TAGATGCAAA TGTAGGCACT TCTACATCAT
TTATTAGCCC AGTTGACCGG TCGGAGGTTG ATGATATTGA TGAGGAGGAT GACAACCGAG ATGAGGATTT CTACATCCTC
ATTGGGAGAG ACCGATAGTG GCTCAATAGG AAGAACTCCT TCAGCTAGGT AAAACTCCTC CATTTTTTTC ATATGTTTCA
TCTTATTATT GCAACAAATG AGGATCCTGT GGCACAT

>JH002F06r_145 pos=145|len=893|mol=genomic|alleles="T/C"
AGTGAGGTAC TGGCATTTGG GTTGTAGGGG AAGTTAGTCC TAGCTCTTGG ACCGCACATT AGCCTTGCGG CTTCGTCATA
AGCCCGTGCC GCGTCTTCCG CGGTTTCAAA TGTTCCTAGC CAAATTCTAG TCTTCCTGCA CAAG
Y
GAAAACTTTT TGTGTCAGCA TGCACCCACC CGTAACGTGT CGGAATTACC ATGCGTAGGT TATGATAGTT GATACTTGTG
AGATTACTTA CAGTAGAGGG TGGCGAATCT CTGAGACCCA AGAGCCCCAA TGCCTTTGGC GAACTCCTCG ATATCGCTGT
TGTGTCCTGG CCATGTCTTT AAAAGGTGAA ACGTTTTGAT AGAAATGTGT TTGTGAGTGT CGTGCGGCCT GAAGGAGAAA
AATGGAGGCA GAGAGTGTTC CTATTAATTA AAATGAGAGG ACGAGGCGAA GAGAGGCCTT TATGTAGGTA GGATTCTTTG
AACTACTTAA ATGGACAAAA ATTTTATGAG ATGTTGATCT TCTTTGAAAG AAAATCAGGC CATTAATCAG ACTTTTTTTT
TTTTTTAAAC CTTCTAGCAA CCAATTAGTA ATAATTACTT GGCTCCCACG AGAACTTTGA ATCATCGACC CCTTCTTTTA
TTTTTTCGCT ATTTGTCGAT CGTTAAATAA ATACATCTAT GTAATTACTG ATGAAATTTA TGGGCCTAAC TAATCTCATA
AAACCAGTTG TATAAGAGAG GATTGCTCAT TGCTTATAAA CATGCCCAAG ACCTTATCCA CAGTCAATGT GGGATTATTC
CTCAACAATT ACTATATTTT TACAATTTAT TTTCTAACCT AACAGTATAT ATGATTGAGA CACTTCATAT AAGATAATTA
TTTTTGTTTA AATTTCAAGT AATTAATT

>JH002H08r_709 pos=709|len=851|mol=genomic|alleles="G/A"
TTTTCATTAG AAGCAATATA TTCTAAACTG AAGTTTTAAA CATTATTTTT CTTTGAGTAG TACCTTCAAG CCCTCCCAAA
CTTGCATGGA GTTGGCATGA CTTGAAAGTT TGAAACCATA GTTTAAGTTT ACATAGTTAT TGTGTGGATT TGAAGGACCC
AAAACATAAT CTATTCAAAC TTATGCATGG CTGTTCAACT GTCCCTAAAT TTCTTGATCA TAGTTCCACC AGCGCTTCTG
ATCTTATTAC AAATTCATTG GTTCCCCTTG ACTCAAAATA AAATGCTCTC TTCCTCTTGA TAAAATTAGT TTCTCTCTCA
TGCTTTGCAA TTTATTTCCT CCAAGATCAT CACTATCACT GGTCCAACCA GAGCCATGCC AACAAGATAT TATACACAAA
AAGGATGGTT CCCTTGTGAT AGTAACGAAT TTAGATAAGT GCTTACCCTA TAAGTCTAAA ATTTCAAAGG AAGAATGGCC
AGGTAACATT GGATTTAGCA TCACCTTTCT CATATCAAGT GAGCAAAGGC TTGGCAGGAG TTCCAAAATA GGAAGGCACG
CAGGGGCCTT ATAATGAGAG TGAAGACTCG ATCTTGTAGC TGTTCTAGAG TGTACAAGTG TTGAATCTGA GTAATAACAA
TTTAATAATT ATTTTTTTCT TATGATGGGG GAACTACACC ATGGCAGAGC CCCTAGGACT CACCCATG
R
AACCTAAACT CCCGGGGAGA CTAGCAAAGC AAATTAAATA AATTTGCTAA ACAATTTAAT AAATTGTAGG CACCTTTCTC
TTTCTGCTGC TTCGTTTCTT TAATTCTTTG TCCTTATCTG GCAATGACAC ATATAACCTT CA

>JH002P20r_397 pos=397|len=723|mol=genomic|alleles="T/C"
TCGGTGTTCA GTGGGACACA TGAGGGAGAA TGATAGCTTT AGACTCATAG GCATCTCGGA TATAGTGACA ATCAACCTCG
ATGTGCTTCG TTCGTTCATG AAAAACTGGG TTGGCTACAA TTTGAATGAC ACTTGTATTA TCACCATGAA GAGGCGTGGG
ATGTGCCTGT GCAAAGCCGA GTTTTGAAAG AATACCACGC AACCACATAA TTTCTGAACA TGCAGCAGAT ATTGTCCGAT
ATTCAACCTC TGTAGATGAC TTAGATACAT AATTTTGCTT CTTACACTTC CATAAGAGAA TTCCCAAGGA AGACACACCA
TCTAGTAGTA GAACGTCGAG AGCCCGGACA TCCAGCCCAA TCTGCATCAC TGTAGGCAAC TAATTGAAGA GAAGAA
Y
CCTTAGGAAA AAACAGTCCA CAATTAGGAG TCCCAAGTAG ATAGCGAATA ATCCTACGAA CAGCTACAAA ATGAGGATGT
CTAGGAGAAT CCATGAACTT ACTAACACTG TGGACAACAT AGGATAAATC AAGCTGCCAA CAAACTTACA GTATAAGGTA
GGATCCGAGA GAAGTTCTCC TTCGTCTTTC CTATACTTAA CATTCACCTC CTGAGGAGTA TCAACTGGAG TAGTATCTTC
CAATCTCCTT AACTGAATTA GGTTTTGAAT ATACTTGTGT TGATTGAGAA ATAAACCATG TGGCTGAGAC GTAACTTTCC
AACCCT

>JH002L22r_404 pos=404|len=593|mol=genomic|alleles="A/G"
GTCAAGGAAG ATATAATGAA AGTTTTTCAT GAATTCCATG CTAATGCTTG CTTTGAAAAA AGTCTCAATG CCACCTTCTT
AGCCCTTATC CCTAAAAAGG TGGGGTCAAG GGAAGTGAGT GATTATCGCC CCAAAAGTCT TGTAAATGGG GTGTACAAGA
TTCTTTCCAA AGTGTTAGCA AATAGATTGA GTTCGGTGGT GGAAAAACTA ATCTCAAAAC CACAAAATGC GTTTGTCAAA
GGTAGACAAA TTCTTGATTC GGTACTTATC GCAAATGAAG TTTTGGATGG TCGATTGAAG TCTAGAGTAC CCGGACTACT
TTGCAAGTTA GATATGGAAA AAGCGTATGA TCATGTCAAC TGGAAGTTCT TACTTTACTT ACTTGGTAGA TGTGGTTTTG
GGG
R
GAAATGGCAA AAATGGGTAG AATTTTTCAT ATCTTAAGTT CGTTTCTCTA TCTTGGTAAA TGGCACACCG GTGGGTTTCT
TCAATTCATC TCGTGGCCTG AGACAGGGAG ATCCGCTTTC TCCTCTACTT TTCTTATTTT TCATGGAAGC ACTCAGTAAG
ATGATTGAGG GTTTGGTAGA CGGGGGGTT

>JH002L08r_193 pos=193|len=897|mol=genomic|alleles="G/A"
CTCTGCCTCA GCTCAGCAAT CTCAGCTTCT GCTGCAGCAA GTGTTTGTTG GGAAATGGCC TCATCCTCAT TTGCTGTCTT
GACTCGCAAT TCCAAGTTGT GCTCGTCAAG AGAGGATTTC AAAGTTTGGA CATGAGCCCA TGCCTTGTAT TCCAAGTCCC
TGGCTTCCAT GACATCCCTG CAGATCTTAT AA
R
CTTCTAAGAA CAGTGACATC ATGATACCAC ACACTAACTA ATATACCTCA CATTATCCAA GCCACCCATA AAAAGTAATT
GAGCTGAATG CGCAAAACTT ACTTTATGCA GAATTTAGTT GTTAGACCAT ATTGACATTA TGCAATCATA AGCATATCAA
ATTATAAATG TGAACTAAAG GAAAAAGATC TGTGCAGAAT CTCTAACCTT GAATCAGTGG ATTCACGTCT ATACATTTCC
AAAATCAACT TTAACTCCCT ATCACTTTCT TTTAAATCTT GGACCTGAAA AAGAAAACAG GAAAACTAAC TAAAGCCAAA
TCATTGGTAG ATTGTATACT TCAATTGATA AAGAACGGGT CAAACAGGCC CCTTTGAAAC CAAAGATTCA ATATGAAAAC
AAATAACATA ATTTTCTCAA GAAAACAACT CTGCTCACAG CGTGAATGTG TTGTACCAAA CAGGAGATTG CATCAGTACA
GATAAAGGAA TGGAAGTGAA AACACATCAA TGAAAAACAT CAACAGGCAT AGGATTCTTA CAAAAAAATT CTACTTCATA
TAGTTCCCCA TAATTGCTAT TCCTTCCAGT GAGAGGATGG CCTCCTCATT TAAGTCATGT CTCCAAGGAG CCTGTGTTCA
ATGATCAAAA AATTCACTTC CAACACTACG GGGTTGTGAT GCAGGGGAAT CTGGTCTTTA GAAA

>JH002N04r_397 pos=397|len=889|mol=genomic|alleles="T/C"
AATTCTCAAA TTATGAACAC CCAACCCCCC ATTCACAATT GGAGGCGCAT ACAGTCTCCC ATCTAACCAA ATGGAATTTC
TTCTCTTCTC CCATTCCATC CCATAGGAAC GCCCTAAAGA GTTTCTTCAC CCTGTTCACC ACCCCTACAG GCATAGGAAA
CAAAGATAAA AAATAAGTTG GTAGATTAGT AAGAGTACTC TTGATAAGAG TGAGACGGCC CCCCTTCGAT AAGTACACCC
GTTTCTAGCC AACCAGCCTT TTCTCTATCT TCTCCACTAT CCCATCCCAT ATAGCTTTAT TCTTGAAAGT TGCTCCCAAG
GGGAGACCCA AGTATTTCAT TAGAAAAGAG GACACCTTAC AATCCAGGAG ACTAGCTAAC CTGAGAATAT TAGAAA
Y
CACACCCACA AGAACCATCT CAGACTTGCC CAAATTCACC TTTAGCCCCG ACATTGCCTC AAAGCAAAGT AGCAATGCTC
TTAAAGTTTG GATTTGGCTA CTCTTTGCTT CACAAAAAAC TAATGTATCA TCTGGAAAAA GAAGATGTGA TATGACAATA
GTGCCACCAT CACCATTGCC CACCTGAAAA CCCGATAAGA AACCTCCCCC AACACCAGCC TGCACCATCC TACTCAAAGC
CTCCATAACT ATTTCAAATA AAAGAGGAGA TAAAGGATCT CCCTGCCGTA GACCCCTTGA ACTAGCAAAA AAATCGGCAA
GTGTACCATT AACTAGAACT AAGAACCGGG CGGTTGAAAT ACAATGACGC ATCCATGCAA TCCACCTAAT CCCAAAACCA
CATTTCTCAA GCACATATAA AAGGAATTCC CAATTCACAT GGTCATAGGC CTTTTCCATG TCAAGCTTGC ACAGAACACC
TGAACCTCCC TC

>JH002F18r_563 pos=563|len=770|mol=genomic|alleles="A/G"
TTTCTACCAA GTTTCTTTGA ATAATGGTCC ACCTAGCTGT CCATTTTCCT CGAGAGTTAT TGCTCGTTGG ACCAATTCAA
TACAGGTGGA TGTATCTATT AGACAGGTAT TTGGAAAAAT TTAAGCGGTA CATTAAAAAC AAAGCTCGTC TGGAAGGATC
CATTGCAAAG GCCTATATTC AAGTAGAGTG CTTGACATTC TCGTCCATGT ATCTACATGA TGTACCAACG TTGTTCAATC
AAGAAGATCA AAAGATTGAT GCTGGTGTTC AAACGTTCAA AACAACTAAG TTCTCAGTTT TCTCGTAGAA GTTACGCCCA
ATCGATTTTT TGACACCTAT ACAGTTAGAG AAGAAACTAT TTAAGACAAT GAGATGGTAC ATCCTCAATA GATGCATAGA
GGTTGAGCAC TACTTGGAGT AAGAACATGG AAAGCTCTTT CTTTGGATAA ACTAACATAT GACCCCATTA AGTTACTTGT
TCATTAGGTT GTTATTTTAA TGAAATAAAT AGTTTGTTGT TTGTAGCGAG CACTACAATA TGTTAAAGGA CCAAAGCTGA
TG
R
GAACCAAAGT GGGCCTAGAC TTAAAGATCA TTTGCATGTT CCAGATAGGC TAATTATAAC ATCAAGAGCT AAGAAGATCA
AGGGAACAAT GCAATGATTG GTGCAATCCA TTTGAGACGA GTCTAGCAAG AGCCAAATAT TTAAGATGGG CTTGAAAGAA
GGAAATCCAA TGATCATCCA CGTGATACAA GCTATGGAAG AGTGCAA

>JH003I05r_178 pos=178|len=733|mol=genomic|alleles="A/G"
TTGCTTTATT GATTATTCTC CTTCCTTTCC GTCCACAAAA TTCCCAGTTC CTACAGGCCC CTAAGAAAGA ATTCCAAAAC
CCACTCACTA ATTTCTCAAC TTTTCTCTAT AAATTGAGCA AAGAGTAATG CTAGAGAGAA GCCACTATAG CAGTGCACAC
TTTGCACTCA CTGCGTG
R
CTGCTTCTAG TTGATTGTTC CCAACACTTA CTTGAAGACA TGTGTGGTCT AGATGATGTC ACATAATGAG TGTAAAATAG
ATGTTCTCAA TAGTGACTTC TATCTATATT TATGCTTGAG GAAAACCCGA TATTTTCCTC AAACCTAAAA TGAATATCAG
CCCTTCTCCT TAAAATACCA CCCCTACCCT GTTACCCAAT AAATATGTAT CTCTTAAACA ATGCATGATT TAAGAATAGT
GTATGATTTT AATCATTGGA CAAGTTCCAA ACACAATAAA GAGACCTAGT TCACCAGATT TACCCAATAA ATACGTATCT
CTTAGAAAAA GAGAGCAGAT CGAGCAAAGG AGCTGCATAT ACTTATATCC ACATAAGATT TTTTCACAGA TGAGCACTAC
TAATCATTTC TCACATGCTC ATAGATCACC ATGTTTATCA TTCATTGTTC ACATATTGGA GTGCTCATAG ATTAGGAGAG
AGTCGAAAGG CCGACAGCGA TACAGATACT GCGGGAGAGA GAGTGATGAT GGCCAAAGCT TGTAATAGAG AAAGA

>JH003E15r_246 pos=246|len=638|mol=genomic|alleles="C/T"
CTATAGTTTG CCCTAGCTAA GTAGGAGCAA TAGAGATAAG GAAATCATGA AAATCTCGTC CATTAAAGTC AACAGCAATG
GCGCAAGTAC AAAGAGCCCT AAGAAAGAAA ACTTTCAATT CCTCCATCGA TCTCTCTTTG TCCTCAAACG TCCGTTCATT
GCGCTCCTGC CACAAACACC ACATGATGCA TATAGGGATC ATCTTCCACA CGACTTTAAT CTGTCGAATA CCTCTCATGT
TTGTC
Y
AGCTGGCCAA AACCGCCACA ACTGTCTCAG GCATAACCCA AGCCAAGTCT ACTCTACCAA GAACCTCATT CCATAACCCT
CTAGCTGACT CACAATGTAG TAGAAGATGG TCCACAGATT CACCCCCCTT CCGACACATA CAACACCAAT CACAGCTTAT
TCTTTATGTA CAACATCTTT GTTTTTTCTT TCTCTACATG TATTATAAGC TGTTGACTTT TCAGAATAGT CCTTCTTTTA
CTTGGAAGTG TATTTGGAGG TCTCATGTGC CTTCCAAAGT TGCCTTTTCA TATGGACTGC CTCTCTTGGG AAAATTTTGA
CATTGGACAA TGTAAGGAAG CATGATTTTA TAGTTATGGA TTGGAGTTTC ATGTGTAAAA AGTATGGGGA AA

>JH003C01r_457 pos=457|len=721|mol=genomic|alleles="T/C"
TTTCGTGCTT GATATGCACT TCTCCACCTG ATTTTCTTTT CTTTTTTTTT TTTTTGTATC TTTTTTTTAG TATTTTTTTT
TTTAGTAATA CTAAATACAG TCATGAGCTA TGTAAGTATT GCACACTTCA TTTATAAAAG AGTAGGATGC GTGCTCAGAG
ACTTGTCTAA AGAATGGGAA GATGCAGGTG TAAATTGGTC TAGAGCTAGT ACCTCATAGC TTGGAGGCGC GAGCTGTGAC
TTTACTCAAG GCAATTGCGG CCTTTGAGCC AGATGGGCGT CCCAGATGCT TAGAGATAAA TTCCCCAGCC AACATGAGCT
TACCAAGATT CACATTTGTC TTCACACCAA GCCCATCTAG CATGTACACA ACATCCTCAG TTGCAACATT TCCAGATGCA
CCCTTGGCAT ATGGGCAGCC CCCAAGACCA GAAACTGATG AATCGACTGT GCTGAT
Y
CCCATCTGTG AAGGAAATCA ACAACATGAC ATTTAAGTTC AAAATATTTT CAAACATAGC TTTTGAAATT ATCATATAAC
TTTATTCAGT AATAAATCTG GAAACTTGCT TGAATTTTAA AAATATGCAT CAGAAATAAA TTAACTAGTA AACAAAGAAG
AAGAAAAATT AGAGAGAAAA AAAAAGTGAA TAAATAAAAT GCAGTCGACC AGATAACCAA GAATATGAAT ATATAAAAAA
CCGTTTCATG AATTAATGGA AGAT

>JH003N21r_274 pos=274|len=830|mol=genomic|alleles="A/G"
TTTGCCTCCC ACAATTTCGA ATTGCACATC TTCTTCCAGC TTAGCCAATG GATCTTTCTC TCCTCCTACT TCTGACCCCA
CCAATACCTT GCCATCATAC TCTCAATATT AGAGCAAAGC CTTGGTGGAA GCTTAAAACA ACTCATGGCA TAAGATGGAA
TTGCCATAGC TATTGCTTTA AGGAGGATCT CCTTACCCCC TTGAGAGAAC ATATTCCCCT TCCAACCTTG CAACTTGAGC
CAAACTTTGT GCTTAATGCC TGCAAATGCC CTC
R
ATTTGGACCT GCCCACCATA GTTGGTAGCC CAAGGTACTT GTCATAGTGT TGCAATTGAG TTGAGCACCA CAAATTCATA
ATAGCATGCC TGTTGTGCTG ATTCACATTA GCACTAAAAA CCATTGTTGT TTTCCCTCTA TTCAACTGCT GACCTGAGGC
AACTTCATAT TGCTCTAAAA GAGTTTGCAA CCTTACATTT GTTTCCACAT CAGCATTACA GAAAATCAAG CTATCATCTA
CAAAAAGCAG ATTATTCAGT TTAGGAGCTC CACGACAAAT CTGTAATCCA GTAACAGCAT TAGTTCTTTC AGCCTCTCTC
AAAAGGCTAA TCAAACCTTC AGTACACAAG AGGAATAGAT AAGGAGAAAT AAGATCTCCT TGCCTCAACC CTCTAGAAGG
AACAATAAGA CCAGTAGGAG AGCCATTAAT TAAGATTGAA AAAGTAGGAG TCCTCACACA CATCATCACA AGCTGAATTA
ACTTCTCATG GAATCCCAAT TTGCTCATAA CAGATTCAAT AAAAACTCCA TTCGACTCTA TCATAAGCTT TGCTCA

>JH003N03r_208 pos=208|len=538|mol=genomic|alleles="G/A"
AGTGTGCAAA AAGACCCAGC CTTTTCTCAG AGGTTTTCAG AACGGTACCG TTTCGGGTAG GTTTGTCTTC TTCCTCAGCT
GCCTCCCGAT TCCTTCTCCC TCTCTTTCTC ATTTCAGTTT CTTTTTCTTT TTGTTCCCAC CCCCCCCCCC AGCATCCCTC
TCTCCCACAT TACTCACGTC CTTCTGTTTT CATTTTATTT TCTTGTC
R
TTGGTTCTGT TTTGTGGTTT TGAATCTCAT GCCCTAAATC TCCTCACTTT CGGTTTTTCC CTCAAAATAG TTTCTCACTC
TGTCGCATCC CTCCATTGCA GCAGATCACT GTGTTTCTCT CTCCCACGTC TCTCTTGTTC TGTAGTTGGT GTTCTCCTTC
TAGACTCGAC TCTTCTCTCC CTCTTGGGCT GCATTTCGTC TTCAGGTGTA TATATATATA TATATATCTC TCTCTCTCTC
TCTCATTTTA TACCTTAATT CTGAAACTCA GGGCCCTCAT TGTCGGCACT CTCTCTTTCT CTCCAATGCA ATTTTCCTTT
TGGTTTGCTA

>JH003N15r_160 pos=160|len=464|mol=genomic|alleles="T/C"
AGCTTACTTG AGATGCCTAA ATCTATTTTA AAGCCAACTG GTTGAGAATT TCCAGATTTT ATCTCCAAAT GTCCATAACC
CAAAGCGAGC TTGAACCAAA GAGACCTTAC TTGAAGCCTA TGAATTCTTA ACTACTTTTC ATGTAAGCTT TTAAAATAG
Y
CTTTCCATGG ACAACTAGCA TGTCTAAATA CTTAAGTTAT TTCTCTTTTA AGTTGGGATG AGGAGTAGTC ATTTGGGTTA
ATGTTAAGGA TAGAATGGAC GTTAGATTGT AGTATCCTAG CTTTCTCTTT TAAAAGGAGG GCTAAAGAAT ATTGTATGAG
TATTATCAGG CTTATGCTAT TTATTGGAAT AGGACTTATA TTGATGATAG AAGTATCGAG GAGCATAGAG GTAAGTAGTT
ATGACCATGC TTCTTACACC AAGTTCTCTT CATGAAAGAA TGTCTCTCTC TCTTATTGCA AATA

>JH003J15r_455 pos=455|len=792|mol=genomic|alleles="A/C"
TAAATCCAGC AGTGTTATCC ATGTAATCAG CCATAGAAGC ACCTTTATTT GAAGCAATTC TGAAGAGAGG GGAAAACATT
CTTCAAGGCC CCATCCCCAC ACCATAAGTC ATGCCAAAAA CTAATCTGGT TTTCCTCACC CACCTCCAAT CTGAAATTTC
TGGAGAACTC CCACACCATA TGCCTCTCTT ACTTTGTTGG AGCACCAACC ACCCCAAGTA CTCCCATACT TGGCATCAAT
AATAATCCTT CAAAGAGCAT CCCCATCTTG ATGATACCTC CACAACCATT TCCCTAAAAG TGCCTCATTG AAAGCTTTCA
GCTTTCTAAT CCCCAAACCT CCCAATGAAA GAGGAGTGCA TATCTTATCC CACTTAAGCA AATAGAATTT CTTCATACTC
TCCATTCCGC CCCACAAGAA AGCACGAAAT ATCCTTTCCA TTCTATTAGC CACT
M
CTGTAGGCAA AGGAAAAAGA GATAGGCAAT AGGTTGGAAT ATTAGATAAG GTGCTCTTGA TTAAAGTAGT AATTTGGACA
AATAAATCAT TTTCCAACCA GCCAATCGAC ATTCAATCTT CTCTATAATC CTGTCCCATT GCCTTGGATT TATGAGGTGC
TCCCCCAAAG GAAGGTGAAG ATACTTCATA GGCCAGCTAG AGACTTTGCA ACCCAAAATA TCAGCCAATT CCCCTATATC
ATTGACCATA CCAATAGGGA TCTTTCAGAT TTTGATAGGT TCACCTTTAA GCCGGATACG GCTTCAAAAC ATAGCAAGAG
TTAAACATTA GTTTCAA

>JH003J11r_242 pos=242|len=741|mol=genomic|alleles="C/T"
ACCAGGAAAA AATACCCACA CAGGGACTAA TGATGGTTCC CTTTGTTCAG AAAAATCAGT AGACCATTTG AATAGACGAT
AGCGACATAC CTTCGATGTC ACAAGCCTCT CGAGCGAAAG CTTTGCAGAA ATCCTCCTCT TTTGCAAATC TGAGAAACAC
ATGTCATGGA GTTCGCATGC TAGAGATGAC AAGTTGAAAA ACCAGCCCCT ATAGATTGTG AATGAAGGCT CGGATTACAT
C
Y
AGAGATGGAG GCTGATGGAG AAATTTCAAC ACTAATGAAT ATCGGAATGG CTATGCAGAT CGGTCCAGTT CCTCTTTCGA
GAGAGAAACC CTAGCAGAGT AATTTCTTTC ACCCCACGTG ACCTATGTGG CGTCTAAACA GTGTCAAATG GGTTGATTTG
ATCATGAGAT GTGTGAGAAC AATTTCATAT TCCATCCTTA TCAATGGAAT CCCCCATAAA AAATTCAGAC CCTTAAGTGG
AATCAAACAG GGAGACTCTT TATCTCCCTA TCTCTTCATT CTTTGCTCAC AAGCTCTAAG CTCATTACTC AACTCAACAG
ACAGTTAAGG CGTCATAAAT GGAATTCCAT TAGCTCGAGG ATCATTACAC ATTAACCATC TCTTTTTTGT AGATGACAGT
CTCCTATTTT GTAGAGCAAA TCCTTTGGAA TGGAGCAGGC TAATGCATAC ACTGGAGATA TACGAGAGAG CTTTTGGTTA
AAAAGCTTAA CAAAGAAAA

>JH003E14r_160 pos=160|len=543|mol=genomic|alleles="C/T"
TGAGACAAGT GATGGTAGAG TGGTAGTACG TTAGTAGAAG GGCTTTAAGA TTGCCTGTGG CTTGTTTTTT TGGTTGCTTT
CTCGCATCGA TGCTGCAGAG ATTAAGCGAA TGACACAAAA GCCCTGGGCT GGCTTGGGTG TGGTTTCATC AGTACCTTG
Y
GTAAGTGTAA TGACCAGTTA GGCATCTGAT GCATTAGTGT TTGTATGAAT GATTGCACCA GTTAGGGGAC CCATAGACAG
AGTAATGAGA TAGAGATAGG TAAGGGAGAT TCGTAGGAGC TGGGACTAGG TTTTTCATTT TCAAGGACAG TGGAATATAT
GAGATGGGCA AGCGACGAAA GAAATGGGAT AATTTTTTTG TAGCATACAT CACCACATGA TTTTCACAGT GGTCAAGAAG
CAATAGCAGA TAATATGTAC AGTGAGGAAA TCATCTGATC AGAAGGTAAA TGGAATCTTG TACAGTACTG GTTCTTGGTT
CTGTCGGTTG AATGAAATGT GAATGTTAAA AAAGAGTATT TTGTATACCA TTTATGTTCC ATT

>JH003C16r_346 pos=346|len=720|mol=genomic|alleles="G/T"
CTTTTTATCC TCCATTCTAT CTTGCCCCAC AGAGCAGCTA GAGGACAAGA AAGTGAACAA AGGAATCCGC TGTGTACACA
ATGTGGTCAA GGCAAGCCTC ATTGCCTTTG CTCCAAAACT TAGTAAGCCT CGAATGGAGG ACCATTTTGC TTTGTTATCC
AGCTGGACTC CTCACCTGTT TGTGAACCCA GCTGATATTC TTTGTGCAGA ATATATTGCC TACTTCGAAC GCAAAGTTGG
AGCCGGAAAA ACCATGACAC TAGCAGAAAA TAACAGTACG AGGAATCTAG TCAGTCATGT TGTATTTGGG AAAGATTTAA
AAGATGCAAC GCATCTCCTT CCTTC
K
GCACATCTAA TTGTTAATGA GAGTCACCCA AACAATAAAC CTTCTGGTTC AGATTTGCTT AAGGCTCATA CAATTTCCCA
GTGGTGGCGT CCTGATGTTC GTTGCCAATC AACTCTGTAT TAATATCGTT AGAGAGTGTT ATCAATTGTT GACTGGTTTT
GTTACTGTTA GTTTGTCAGT TTGTTTGTGA AGAGCTGCTA CAGCTCTAAC ACCTGTCTAA ATAGATGTAC TAGTCGACTA
AGTCGAGTGA ATGATATCAT CCGATATTCC TTTCTCCTTT GTTGGCAGTT TCTCCATTCT CTCTCCCAAC TCCATTTTTG
ATAAAACCTA CTTGGAAAAA GGTTCTCTAG AGAGGAAAGT GGTGGTGAAG TTCT

>JH003E18r_244 pos=244|len=769|mol=genomic|alleles="A/G"
CTTAGGTACA GGCCACTCCA TCATTGCTGT AATTTTTAGT GGATCTGTTT TAACTCCTTC TTTGGAGATT ACATGGCCCA
AATACTCCAC CTCCCCCCAC CCAAAAACAC ATTTTGAAGC TTTAGCATAC AGCTGGTGCT GTTTTAAAAT TTCTAAAACA
GCCTTAAGAT GCCCCACGTG TTCCTCAACA GATTTGCTGT ATACAAGTAT GTCATCAAAA AAAACTAAAA CAAATTTCCT
GAG
R
TATGGCCTGA ATATCCCGTT CATCAACCCT TGAAAGGTTG ATGGAGCATT GGTGAGCCCA AAGGGCATCA CTAAAAATTC
ATAATGTCCC TCGTGTGTAC GAAAGGCAGT TTTTGGCACA TCCTCAGGTT TCATCCTGAT TTGATGATAG CCTGATCTCA
AGTCAAGTTT AGAAAAGAGT TCAGCGCCAT TTAATTCATC CAACAACTCA TCTATATTAG GGATGGGAAA CTTATCTTTA
ATGGTATCTT TGTTGAGAGC TCGATAATCA ATGCACATCC GCCAACTCCC ATCCGCCTTC CTCACCAAAA GAACCGGTGA
AGAATATGGA CTTTGACTTG GTTGGATGAT CCCAACTTTG AGCATCTCCC TGACCAGCTT CTCAATTTCT TCTTTTTGGT
AATATGGGTA CCGATAGAGT CGAACACATG TTGGTTTGGC TGCCTCTTGT AGTTGGATCT GGTGGTCATG ACTCCTAGGA
GGTGGGAGTC CATTAGGTTC TTGCAAACAC TGTTTTAAAT TCTTT

>JH003O16r_231 pos=231|len=758|mol=genomic|alleles="G/A"
CCAACTCTCC ACCACAAAGC AATTATATAC CCAACTAGAA AGACTTATCT CATCTGCCGC TGTGACGTTT ACTTCTATAC
TTCTTCTACA ACATACAATC CCCTAAAGCA AGATACCAAA GCTATATGTG TCTGCTTTCG CTGATATCAA GGCATTCTTT
TGCCATTCGG GTGCACAGTA GGAATACCCA GTTGTCTGTT TGCCTCCCAT AGTCTTTCTT GATTGATTTG
R
CAGTAAATAT AGCTTCGCCA GCCCAAAATC AGAGATCTTT GCTGTCCATG TGTCGTCCAT GAGTATATTC TGTGGCTTTA
TATTGCAGTG GATGATATGG ACTTCACACC CTTCATGCAG ATAGAGGATC CCTCTGGCAA CATCAAGTGC AATTTTTACT
CGTTCTTTCC AAATGGGGCG TATCTCGGCC TTGAAGAGAA GATCTGCAAG TGAGCCATTG TGCATGTATT CGTACACAAG
AAGCTTTCTA GAGCCCTCAA TACAAAAACC AAGTAATTGA ACCAAGTTTC TGTGATGAGT TTGTCCAATT GCAGTCATTT
CAGCACGAAA TTCCCTTTGC CCTTCTTCCA CAACTTTCTC TAGCCTTCTA ACAGCAATAG TTTTGTTACC TCCAAGCATA
GTTCCTTTAT AAAGAGCTCC AAAAGTACCC CTACCTAACT CTTCCTTAAA GCCATTCGTT GCTTTCTCGA GCTCTTTATA
AGAAAATGAT CGCAAAGCAA ATTCTTCATT TAATCCCAAG TTCACAT

>JH003C02r_115 pos=115|len=735|mol=genomic|alleles="T/C"
GAGCAGTCAT TGGATGAACT TTGAACTTTC TTTTTTAACA CTTTGTTCCA ACGGTCGATT GTAATTGATT TTAATGGCAT
GCCCATTCAT GAATTTATTG TATCACTAGA ACAT
Y
ACTCCTAGGC ATTGCTCTTG TATATGACCC GTGTACTTGG GCTTCTGCCT ATTCTTACGA TCAATAAAAT CTTATTTACA
GATAAAAAAA AAAAAAAAAA AATCCTTTCC TGCCTGCAGT TACAATTAAC ATGCACTTTT CCTAGTAGAA AAGAATTGGC
TAATACGCAC CCTTAAGTTA ACACACCCGT AATGTTATAA GAACAAATAA GTTTTAGCTG AACATAAAAA TTTTTGTCGT
ACCATTCATA TAAAGAATGG TCTATAAATT TTGACTAAAA GCATCAGTTA TGTAATCTAC AAATCCATGT TCAGAAGCTA
AAATATGTAC TTGTAAGAAA AACTACCTGT TCTCTCCTTT TCAACTCAGT TTCTTTAGCC TGGAGTTCCT TCTCCTTTGA
TTTCAAATCC TGAGTTAAAC AGGAAATAAA TTCAAAAGAA TAAAAAAGGA AATATTTACT CAACCAGAAC ACTCAGATAG
CAAGAGATTC TTTTTCTTTT TTCAAGGCAG CAAGACATAC TTTCTAATTG AACATTTTAG GATTTGGATC TCCTAGGGTT
CTTGACCAAA CTCTAAGGCC AAGAGTGGGA GATAGATAGG CACATAAAAT GGACCCCACA

>JH003O04r_422 pos=422|len=667|mol=genomic|alleles="T/C"
TAGCGTTTTA AAGCCTATTG ACAAGCTTGT ATCCACTCAA ATGAGGTATT TTTAGCTATG CGGTCATATA GTGGTCTAGA
TATGGTGGAA AAATTACGTA TGAACCTCCT ATAAAAGCCT GCATGACCAA GAAAGGATCT CACATCCCTT ACTGTCCTAA
GTGTAGGCAA CTTAGAGATT AATTCAATCT TTGGTTGATC AACCTTTATC CCCTAGAATA AATAATATGC TTTAAGACTA
TATCTGAAGG TACTATAAAG TGGCATTTCT CCCAATTCAA AACCAATTTC TTCTCTTCAC GAGTTAAACC TCTCTCTAGA
TTCAATAATC ATGCATAAAA AAAGATCCAA AAACAGTCAA GTCATCTATA AAAACTTCCA TGCAATTTTC AACCATGTCA
CTAAAAATAC TCATCATGCA A
Y
GTTGAAAAGT AGCAAGTGCA TTACACAATC CAAATGACAT TCTAGAAAAA GCATAAGTAC CAAAAGGACA AGTGAAAGTG
GTTTTATCAT GGTCTTCTAA TGCAACTTCA ATTTGATAAT AACCAGAATA ACCATCCAAG AAACAGTAGA AAGAATGACC
AGCCACATGC TCAAGAATTT GATCAATAAA AGGGAGAGGA AAATGGTCTT TCCGGGTGGC AGCATTCAAT TTTCTACAAT
CAATG

>JH003F18r_424 pos=424|len=771|mol=genomic|alleles="C/A"
GAGCGAGATG CATATGAATT TCAGAAAGCA AAGAAGATTT GATGCGAATG AGATGAAACT CAATATTAAT TTTATAGAGA
TAGAAATGAG AATAAGACAA GCTATCAGAT TACAAGATAT GTTGGATGCA TATTTTATTT AGCTAAGCTA GCACGATTAA
CTGCAGACTG TCCCTATGTT TCTTCACTAC AAGGTTCAAC ACTTTTACCA TCGATTGCGT ATCGCTGGCT ATACACGACA
AATCGTTGGC AAGTATCTAC CCCAGCGATT TTTAAGTCGC TGGAATATCG CCGGTATTAA CGCCCCACTT TACATCTACT
GCCACGGAAA CCAAAACTCG CCGCTATATA AAAATATCCC GGCGAATTTT TTTTCGCCGC TGATACAAAA CTAATCGCTG
CTAATTCCAT ATAGGATTCT GTC
M
TTAAACGCTG CGATAGATTA TTAGCAGCGT TTTATTTTCG CCGCTAAAAA TAAAAATATC GCTGCCAAAT ATATTTGCCA
GCCACTCCAC AAAATCGCCG TAATAAAAAA ATCGCCGTAT AGTTGCATAT GGCAGCGAAT AATTATCGCT GCTTTTTATT
AATAAGCAGC GATTTTTTTA TCGCTGCTAT ATGCCTCATT GTATTTAGCG GCGAACTTTA TATCGCTGCT AAATATATAT
ATGCGGCGAG GTTTCACTCG CTGCTAATTG GTTTTCAAAT CGGTAATTAT ATGGCCGCGA TTTAAAATGT CGCCGCTAAA
TAATTAGAGC AGCGAGTTTC GATAATC

>JH003P10r_222 pos=222|len=749|mol=genomic|alleles="C/A"
AACTCCCATT GCATGCAAAT ATGTTTATAA AACTGAGTAC CATTCTAATG GTACTATTGA GATAAAGAAA ACAAGGTTAG
TTGCTAAAGA TTTCATCCAG CAGGAAGGGG TGGACTATCA TGAAACTTTC TCACTTGTAG TGAAAATTGT CACTGTCAGA
ACCATACTTG CCTTAGCTAC AATCAAAGGG TGGCACTTGC AACAGTTTGA TGTTAACAAT G
M
TTTCCTCAAT GGTGAACTCA ATGAAGAGAT ATACATGCAA ACACCACCTG GCTACACCAA AGGTTAACCT AGACAGCTCT
ATAAGCTACT CAGAAACCTT TATGGACTCA AACAGGCTTC ACGCCAATGG TATGATAAGT TCTCTACTTC TTTGATTAAA
TTTGGTTTCA CCCAATTCAA GTCTGATTAC AGTTTGTTTA CTCATATCAC TGATACAAGT TTTACAGTAC TACTAGTCTA
TGTTGATGAC ATGGTAGTTG CTAATAATTC ACTTGACTCA ATTTCAGTCC TCAAAACCTT TTTGAATGCC AACTTCAGAA
TTAAAGATCT TGAATCCTTA AGATATTTCC TTGGCATTGA GATTGCTTGA TCCCCCACTG GTATTCACCT TTGGCAAAGG
AAATATACTT TAGATATTCT TGCTGAATCA NGACAATTAG CTTCTAAACC TCTCAAGCTT CCAATGGACC AAAACTATAA
ATTAAGCAAG TCTTCTGGGA CACCTCTAGC TGACCCCCAC TTCTTAT

>JH003F06r_26 pos=26|len=769|mol=genomic|alleles="T/C"
TTGATGGGCC TGTTGATATT CGGCT
Y
CCTGAAGAGG ATAGCTTGAT TACAGTTAAT GATCCTTTGA ACCTTCGGAA TTATGCATCT GTGAAGACTG CAGCTAGAGC
TGAAGTGTTA CCTTCCCCAA ACACCCAAGT TGACATTGCC GAGAAACTAG CAGCTCTAAA ATCTGTCTTC AAAGATGAAC
GATCTTTCAT GGGAGGTCAA GAAGGTCCAC CTCGTTTTCG TGGTGCTTAT GATGTGAGGG AGCCTGATTT TCCCTATCAG
AATCTTAGTG TCCAACCATC TTCCCCACAA TTTCACCCCC CTCGTGCAAA TCATGTAGGG CCATTCTCCC ATCCATTAGA
TTCTCACCCT GCTAACGTTA ATCCTCAGAT GAAATTTATG ACACCAGAAG GAATCATCCA TCATGATTCT CCGCCAAATC
ATCAATTTCC TGCAAATATG CTTCATCCTC ATTTTCATCA CCCCAGCACT GGATTGACTG GTTTTGATCC TCCCAATCAT
CACCCTATGT TGCAACAGAT GCATATGTCA AGCAACTTTC CTCCTCACCT GCTTCAAGGA TTTCCCAGGA GTGCACCAAT
GTCAGCTCAG CCAAGCAGGG GTGCACCTTT GCCTTCTCAT GCCAACAATC AGATGACTGG CTTTATGCCT GAACTCAATC
CATTGCAACC TTTTCCTTTC GGTCACCGGC AACCCAACTT TGCTGGTCTT GGAATGCCGC CACCGGGTAA AGCTCTCACC
TATGTGATTT TTCTTCAGTA TTT

>JH003L18r_150 pos=150|len=688|mol=genomic|alleles="G/A"
TATATATTTG AGTTATTTCC TAGCTTTTAT ATAATTATTC TTTTTCTCTC CACCGTTTAT ATCATTCGTT GTGATATTTC
GAAATCTCCC GTACTAGAAT TTGGAATATG CAGATTAGCA GGCAAGGTTG CTTTGATAAC CGGAGGTGC
R
AGTGGCATTG GCGAGAGTAC GGCAAGACTA TTCGCTAAAC ATGGTGCTAA GGTCATCATT GCTGACGTCC AAGACGAGCT
TGGTTTCTCA GTTTCCCAAG ACAAAAGCAT CAATGGTGCC ATTTCCTACG TCCACTGCGA TGTCACTAGC GAGTCTGATG
TCCAGAATGC TGTCAATACT GCGGTGTCGA AGCATGGAAA ACTCGACATA ATGTTCAACA ATGCAGGCTG TACTGGCCAA
AACAAAGCAT CCATCTTAGA CCACGAGGAG AAGGATTACA AGAGTGTTTT TGACGTGAAT GTCTTGGGGT CATTTCTGGG
GGCAAAACAC GCGGCCAAAG TAATGATTCC AGCGAAAAGG GGCACCATTC TTTTCACCTC AAGCTGTGCA AGTCAGTCAC
ATGGATTGGC CTCACACAGC TACACGGCGT CCAAGCATGC CGTTGTGGGA CTAACAAAGA ATTTATGTGT TGAGTTGGGT
CAGTACGGAA TTAGAGTCAA TTGCATATCA CCATATGGTG CGGCCACCCC TATATTTC

>JH003L12r_289 pos=289|len=677|mol=genomic|alleles="C/T"
TGCCCTGCAG ACTAGTGTGA ACGGGGAAAT TAGCAATATA TTGTCCAGTG GACGATTTCC TGTTTTGAAA GAACTTGAAG
CGGTTGATTC AAGTGTCAAC GAAATTGTAT CCCATGATCC AAGATGGTGT CGACCCTGTT GAAGTGGAAG CATTCCAGAA
TTCTGTTTCA GATTTGGGAA GGAGAGCCGA GAAACTTTCA CAAGGACTAG ATCTTCTTAC AAAGGAAGTG GATAGCTTTT
TTCAGTTAGT TTTAACTGGG CGTGATGCTC TGCTTTCTAA TCTAAGAA
Y
AAGTGGTACT GATTCTGATG GAAGGCTTTT GGGAAACGGA ACAGAACGAG TTTGAAGTTG ATTATGCTGG AACTAAACTC
AATCCAAAAT ACAGATGGGT TTGGGTATGT GGTTTTCTGT TTTCCTATCT ATCATAGTGT ACCATGTTGT GTCGCTTATC
ATATCCAGTA TAGTATGAGT TGCAAGGAAT GTTGTGTCTC TGTGCTACTG GAATGCATCT GTATAAATTA CAATGTAATG
TTATTACTAT ATGAAAGAAT GTGGTGTTTG TGGAATAGGT TGTCATTTCA AACTTGATCA GCAATCACAG GAAGACTTGT
TCTATATGAC CCCTTGTAAA ATACTAACAT TATTAGGATT TGTTCTCTCG ACATATCTCG GACCATTA

>JH003P18r_472 pos=472|len=650|mol=genomic|alleles="T/C"
TGGTACTAGT CCATGCATAT GAATATATAT TAGACAACAT ATGTAGATGT ATTAGACTCT CAATTTAAGT TATTTGCAGT
TTCCCCACAA TGTGTCCGCA GCTGATTAGA AAGATTGAAA AGCTAAAAGA TACAAGACTT CAGGTTATTT GCTTTTCTTT
TTCCTACATT TTCTCGGTAA CCAAACAGAG GATAGGCATG GAGGATAAAT GAATAGGATC AAAGAACAAC AGTGATAGGC
ATGAAAGCAT CGATCCTTTC GAAGCAGTAA AGAGAATCCA AAAATGAATT CAGTAAAGCG AGAAAAAGAA GTCCGATCTG
AAAGCATAAA GAGAAAGAGA AGCAGGAAAT GAAACAGAGA AAAAAGTACA GGAAGGAAGT GATTGGGGTT TCTTGAGCTG
GGACGGAGAG CTTGAGTTGC TTCAATGGCG TCTTGATTTT CATGTTTGAT CTGCTTAGGA TTTTCGATCA C
Y
TCTACCAGGT CGAGAGAGAG AGAGAGACTG TGTGTGTATT GCGGTATTGG TATTCAGAAG GCGACGGACG ATTGCTCCTC
AGTATTTCAA ACCGAGAAGA CCGCGTAATG CAATTAAAAT CGTCAATTGC AGTTTTACCC CTTTACTTTA CCTTTATTGT
CTTTGTCTCC TATTAAAA

>JH003F24r_281 pos=281|len=679|mol=genomic|alleles="C/A"
CACAAAGAGT GGCCACTCGT CAAAGTTCCA CACTTTATCC CCATTTCTTC AGACCCTTCA AGGTTTTGGA GAGGATTGGT
GGAGTTGCCT ACAAACTAGA GTTACCCCCT GATTCCTTGA TCCATTTTGT GTTCCACGTT TCCCTCCTCA AGAAACACAT
CGGCCCGAAC GTGATACCTT CACCGGAAGT GCTGCCTGAA GATCCACACA TATCCTTGCG CATCGAACCA AAAAAGGTGT
TAGATCGCCG AATGACTAAG TTCATGAATC GGCCCTTGAT
M
GAGCTTTTTG ATCAAATGGA GTGGCGCCCC TGAGGAAGAC TCTTCTTGGG TCGCGGTGGA GTAGTTGAGT AGGCAGTTCC
TCAGCCTTAT GGGAAGGGTC TTTTGAGGGG AAAGTGGTGT TGAGAACCTA GAAGCTCTGT GTCATGAGGG AAGAAGATTG
ATTTCGTAGG AACAAGAGTT ATGGGATGGA GCCATGGACT GTGGGCAGAC ACTTGATGGG TCTAATTGTT ATGGGCTTGT
TCCTTTTAAA TAAGTTCTTT TAGTCATAGT AGAGTCCGTT TATTTAAGTC CAGCCCATGA AGAGCTTACT AGTCATTTAC
TTTGTTTCTA TGCTATTTCA TCTTTCCGTT ATAATGTCAG AGGAATATGT TAGGAAGGCA ATAAATATGA ATACAAGG

>JH004E13r_147 pos=147|len=479|mol=genomic|alleles="G/A"
GAGGGTGTAG GAGTCGAAAA CAACCATAAA GAGCAAGTAC CTTCTGAACT TGAAAAATTG ACTTTATTGG AGGAGATTTC
TTCGAAGACA GAAGTCAAGG GCTCTATGGC CCCGAGAAGG GGATAAAAGT ACTAAATTTT TTCACC
R
CATGGCTAAT GCACATAGAA GGTTTAATTC TATAGAGTCT TTGAATATTG AGGGAGTTGC ATCCTCAGAT CAGGTCGTGT
TGAAGGATTT TGTGGCCGGC TATTTTGAAA ATTTGTTGTC AGAACCTCAT ACATGGAGGC CTACAGTAGA TGGCCTAGTT
TTTGAGGGCA TTGATCAAAA TAGCACGTGT CTGGAAAGAC CTTTTGAAGA GGAAGAGGTA ATACTAGTAA TCAGAAAAAT
GAACAAAGAT AAAGCCCCAG GCCCGGATGG TTTCACTTTG GCTTTTTTTC AGACTTGCTG GGAGGTGGTA AGAGAGGATG
TTATGCTGGT TT

>JH004I15r_702 pos=702|len=818|mol=genomic|alleles="T/C"
CCTTTAGTAT AAAATCATTG GTTAGGATTA ATGATTTTCT CTGCACTCTT CCTTTGTTAT TAAAAAAAAT CTTTATGAAA
TTAACAGAAT CATATGACTC TGACGTGACA TTCTACCCAT AAAAGTAGAT TATTGTTGGC AATAATTAAA ATAAAAAATA
GAATCTTGTA GTGTTATGTT TATAAATCGG TAATCCTTTT AAAAGTAATA TTTCATTATG AACTATTGTA ACTTTTAAGT
TTCATTTCTT TTCTTAAATA TAAATATATA AACTTATTCA AGATTCCATC CAAAGACATC ATTTCAACTT TTATATTATT
TTGTCAAATT CAACCGCCCA ATAAAGTGTT TGAATTTTCT CTACTATAAA ATCATGTCTA TCTCTAGATC TCTCTCTCAT
ATACAACATA TACAACAATC CGCACATTGC GCGGGTTATA GGCTCATTCT ATGATTAAGT TTGTGTGTAA AACACATTAT
TCACATTACT TAAATAATAA GATTTGATTT ATAAGATTCA AATTTTAAAA TTTATCTTTC AAATCAAATT TTGTCATGTA
AGTACTTTAT TAGATATGCT CTACACATCG GCTTGAGAAT AAAATTTTTC TTTATAAAAA ACTACGTTGC ATAGAATTAT
TTTTCACATT TTATTTTTGT AAAAAAATAA TATAGGACCA TATCTGGCTA CCAAGAGGTG G
Y
GGCTACCACT TCTCACCCCA CCAAGAGTGG ATGTGGCCAC CCTGATGCCA TACTACCCCA CACGTGGCCG ACTGTTACCC
TAAAATGGGG TGATCGGTCA CCCATTTGGC CACCTT

>JH004O07r_231 pos=231|len=576|mol=genomic|alleles="G/A"
TGATAATTAT GGGTCGATAC ATTAAAATTG TGAGATATTT ATTTATTGTG AGTTCCTTTT GATTCACTTC TAGTGAATGT
ATATATGATA TCTATCCCTT TGAATAACAT TCAAGTTTTT ACCGGAGGAG ATCACTAGAT GCCATGAGCT ATCATCTCTA
CCGGAGGGGA TTCATCATAT GAAAACATTA AGAAAACTGA AGATTAAATA TTGTCCTGAA CTCGTTACTC
R
TTTAGAAGAC TTGTCCAACA TACCAGAGCT CGAACTCGAT TCTGAAGATG ATCAAGAAGA TGATGGGGAT TCTGAAAAAG
GTGAAGATGA TGAGGTAATG TGATTTTGTC TTATTTCAAT CGTAAATCAT TTTTATAATC ACATATAATA TATGCTAGAT
TTTATTACTC TCCCCTTCAA TTTTATATAT CTACATGCAT GGATTTGCAA CTTCGGCCTT AATTCAACGA GCCACGAGTC
GAAGCGAATG CCAGCCTGAA CTGACGTAGC TTTGATCGGT ACCTATATAT ATATATATAT GTGTGTGTGT TATTTGGATT
GGCGAATAAT AATGTTTAAT GACTC

>JH004M23r_525 pos=525|len=736|mol=genomic|alleles="C/A"
TTCTTTTGCC AGTTGACTGG TTGGTCAATT TTTTTTATTT TATTTAGTGA TTAAGAAAGT GATTTTAACT GTATTATTAT
ATTTTTAATT TTTAAAAAAT ATTAAAAAAA TGTGAAAAAA AAGAAAAAAA ATGCCTAGGC GGCATGGTCG ACTTACCCAA
TGTCTCTTTT TCTATTTTCG AAGGTGTGTG AATATAACCA TTTGCATGTG CCACCTCAAG TGCAAGTGAG TCTCGCGCAT
AACCATTTAT TTTAGGCTGT GTCTAGGCAG TGGAATGTTG AGAAATAATT CCACATTATC TGTGGGTAAG GTGTTGAACA
TGTTTATAAG TAATGAACAA TCCTCTATTA TAAAACCGGT TTTATGAGTG AGTTAGGCCA ATAAATTTCA TAATGATATC
AGAGTCTGCC ACAGGACGAA TGAGGGCCCA CACTATTTAT CTTGTGGCAA GGACAAAAAA AAATACTAGC CTGCACGTGA
GGGAGGGTGT TGAAGAATAA TATCACATTG TCTGTGGATA AGGT
M
TTGGGCATAT TTATAAAGAA TGAGCAATCC TTTTTTCTAG AACCAGTTTT ATAAGATGAG TTAGACCCAT GAAATTTTTC
ATTTTATTAG AGCCTGCCAT AGGACGAATA GGGGCTCACA CTACTTACTC CATGACAAGG ACAAAAAAAA TACCGGCCTG
CACATGAATG AGGGTGTTGA GAAATAATCT CACATTGCTT GTGGACATGT T

>JH004G11r_86 pos=86|len=728|mol=genomic|alleles="G/T"
TCCTAGCAGT AACGGTCAAC TCGACGGAAT AGAAGCTCCT CCTCCTTCCT AGTTCCTCTA TTCCAATTCC CCATTCACTC
CCTCT
K
CTCTTCCCTC AGCTTCCTTA CCCCTCCGAG GACCTAACCG TCATTTCCCC CCAACCCGCC ACTACGTCAT GACATCCATC
ACGGGCCCCC ACCGCAAGAT CGCGATCGCG GTCGACCTGA GCGACGAGAG CGCCTACGCC GTCAGATGGG CCGTCGAGAA
CTACCTCCGC CCCGGAGATC ACGTGATCCT CCTCCACGTG CGACCCACCT GCGTCCTCTA CGGCGCCGAC TGGGGCTCCA
ACCCTATCCC GATAACTCCC CACGGCAGCA ATGTCAACGA CACCGAGTCT GCCCCTACCC CCACTGAGTC CTCCCAGCGT
AAACTTGAGG ACGATTTCGA TAATTTCACC ACCACCAAGG CCACCTCCTT GGCCCAGCCC TTGGTCCAGG CTCAGTTCCC
CTTCCGAATC CACATTGTCA AAGACCACGA CATGAAGGAG CGGCTTTGCC TGGAGGTCGA GAGGCTTGGG CTCAGCGCCG
TCGTCATGGG GAGCCGAGGC TTCGGCGCCG GAGCATCGAA GAGAACCAGC AAGCCAGGGA GGCTAGGCAG CGTCAGCGAT
TACTGCGTCC ACCACTGCGT GTGCCCCGTT GTGGTGGTGC GCTATCCGGA TGAAAGGGAT GGTAGTGCTG ACGAGGCGAA
GA

>JH004E11r_53 pos=53|len=775|mol=genomic|alleles="C/T"
CATAATGGTA TTAATTCCTT AACTTACATT ACACAAGCTT GAAATAACAA CA
Y
AATCCTTTAA TTGTCCGTTC AACACAAAAG CTAAAGTAAC TTATACAAAT ATAATAAAAA CATAAAGTAA CTTATAACAC
TTTAACTACA ATGGAAAGGC TCTAAATAAC TAATAACACT TAATAACTAA TAACACTTAA ACTAAATATT TACAGCACTA
AATAAGTAAT AACACTTAAT AACTAATAAC ACTTAAACTA AATATTTACA GCACTAAATA ACTAATAACA CTTAACCTAC
AAATGCAACA TAAATCACTA CTGAGAGTAT AAATAACAAA AAATAACTAC AAAAAGACCA AGGTACATCC GGGATAACGT
GCGTGAACGC CTTACGACAG CTTCTCTCTC AAGAAGCACC AACTCCTTTT TCTGAACTTC CTCAGATATA CTGTATAGCA
CCATCTCTAT CTTCTTGATG TCATCCACTA TCTTAAGGAG CTCATTTACT TTATTTTCGA CATCGCTGAG TCTCTTCTCG
AGCTCTTCCT CCTTCATTGA CAGTTCATTT TTTCTTTCTT CTAGCTCTAT GTCTTGATCA CTATCTGCCC ACTTGAAATA
TTTATAATAT AGTAATCCCT GATATTTGCA CACAAAAACA ATTCAAATGT TAGACGTACG TAATATTAAT CATATCATTA
AACACGTTAT ATTACAAGTC ATGTAGCTAC CTTCCTGTTG TAGTTTGGAC ACCCTAAGAA GGGTCGTCCA GGATTTGCCT
TA

>JH004G01r_326 pos=326|len=543|mol=genomic|alleles="G/A"
ACTTAGCTTT GCTGTTGTCG CTGAGTTTTG TATTTATATT TTGGAGATCT CCGTCTTTTG TGAAGTATGG TGGAAGATAG
AGATATTGTC CCCTAGTTTT GTATGTATAT TTTGGAGATC TCAGCTTTTG TGAACTATGG TGGAAGATAG ATGCGAGTGT
GGGCCTTTTG TCTAAGAGCA AATCTGCTGG AAGCATTTGA AGTCTGGTGG AAGCACTTAA ATATACATTG GGGGGCAGAT
AAATTTTGAG CAGCTATCTC ATGGGCCTTT GAGTAGAAAG TGTTGATGTT GTTCAAGTGG AAACTGTTTT TTTTATCCTT
CACAT
R
AGATTCTTGT TTCATGGTTG TGAAAAATAA ATGTATGCTG TGTAGATATT AGGTTCTCAA GGTGAATAGT TAATGTTCTC
TGCTAGTTTT ATGATATAGT ATAGTTTATT CAATAACATT TGCCTGCATA ATCACTCTGA TTTTTAACTT CATGGTTTTG
AAATTTATTT TGGTGCATGA AAAATTGGTG TGACTTTTTG TTGTGCCATA TATTTGC

>JH004C05r_364 pos=364|len=731|mol=genomic|alleles="G/A"
CAAGTGAGAG TAAAGATTCC AAGTTTGATA CTAATCAGAA AATTCAGGAG CTTAATTCAT CTCCAACATC TCCTCCCATC
CATCTTCCCT GCACGATCAA TTCTAACATA TCCAAGTTGA ATAGCACTAG TTTTGTTTCA GTTGGATTGA CTGCTTTCAT
TTTTCCATAA GAGTGAGTTA CTCATTAGCT ATTCACCATA CCTCATTGTT GAGGAATTAT GATTTATTTG GCTTCTATAT
GAAGGGGATG GAGATGACAT TCAATCAGCT CTAGCAGAGT GGACTGGGCA AAGGACCGTA CCTAATGTGT TCATTGGTGG
GAAACACATT GGTGGTTGTG ACGGTAAGCC CAGTTGTTTC CTT
R
CTCTTTTTTG GGTTTTCATT TTAGTCAGTA CCCAGTTTCT TTCACATCAA GCCCTTTGAA AACAACAACA AGGACTGGTT
GAACAATAGC CTTTTCTGTC TCTTGTTTCC TGTTATTGCA GTGGTTATGG AGATGTACCA GGCAGGTCAG CTTCTTCCCC
TTCTCACCGA AGCTGGTGCC ATTGCTAATA ACTCTGCCCA GCTGTGAATA ATGTAGAGAT CAGTCCTTGC TGTAAACGGT
GTGAAGAGAA GAAACACAAG CAATAGCAAA GGTCCTAAGG TCCACTGGTT CAGGCTCATA GACCAGACTA TTATGCTGTG
TAATTAACAA TAAAGCCTTG ATGCTTAAAT GTTTTCTGAT AATTGAA

>JH004D01r_611 pos=611|len=758|mol=genomic|alleles="T/C"
TTTGAAAAAT GAAAAAAAAA ATTGGGAAGG CCGAAATATC GGCCGGTACT GTTACGACCG GTACGGAAAA TTTCGGCCGT
ACCGGCCGAT ATAGTACGAA ATTTAAAACA GTGGATCGTA GACAAGCATT TTCTTGAACT TAGTCTCATA CTAGATTTGG
TTAAGTAACA AACATTCATA TACAAAACAA ACACAATGCA AACCGAACCC TAGGATGGCT TCTTATTCCA TTTTCATAAC
ATGTTTACAA CCCCTAGACT ATTCTATTCA TACATGAGAG AGTCAGGCTA AGAAAAGATC ATAACATATG GAAGAAATAT
CAATGTCACA TATAATCACA TAAAACCGAA TCAACCAACA AGTTCTCATG ACATATACCT AAAATATTCA AGTACAAGTT
AGAGGTTTAC TTACAAAAAA ATCAGTAATA GATAGCAAGC AAGTTGAAAA TACATATAGT ACTAGTTAGG TTCATCATTC
AAGAAAAATC CTAATCCATG TGTTCAAATA TTGTGCTCTA GATATCCTTT TCCAAGAAAA GACTCCAATA TTCAGACCTT
CATTCCTTGA GTCCGAAACT TACCTACAAC AAAACCCTAG CTCATAGAGA
Y
ACTAGAGTAG TGACCTTCAT CCTCAAAGCA TCATGCTTTT AGGCTTAAAA CAAGTAGGGT TGTATCTCTC TTTCTTGAAG
AAAAACCTTA ATCTAACCAT GTGCATAAAA ACATAGGTTC ATGTGGAAAA ACCTTTCAAA ACATGAG

>JH004H07r_158 pos=158|len=682|mol=genomic|alleles="G/A"
AAAAAAAAAA AAAAAAAAAG AACTGGTGGC TGTACAATTT AGACTTGAAC ATATATAGTT CATGAAACCA CACTTTTTTT
TTAGAATAAT TTGTCATGCC TCAACATCTA ACTATACACA TTCCAGTTAC ATATAGCGTA CTGAAGGAGC AAACTTG
R
TGGACTTCTA CAAGGATGTT CGCTGGTCTA AGAAGAATGA TAAATTTGTG ACATCTGCCA CAGAAAATAT TTATATAAGT
CTTCTCATAC CTTTCAGTCC ACTAAAGAAA AATACCTGGT TCTTATTTGA TGAAAATAAG CACATTAATA TTTCTTGCAT
GGATACACTA ATAATTGAAT TTTAAGATGT GTGCAGAAGG AAATGGTTGG TAAGATGGAT GATTTAGAAC CCGAGTGTCG
TACTGAGGAG GCAGCAGTGA CTGTCTTTAG GGAGGTACTT GGTCATAGAC CAGGATATGC AAGAGGCCTA GGAGAGATGG
TAATACCAGA GTTTATGAGA GAACAGGACC GTGAACGAGA TAAAGAGTAC GCTGCTTTAG TGGAAAGACA TAAGAAAGAT
GCAGAGGACC ACAAGAGTCA ACTAGACCAT ATGAGGGGAG AAATGCAGAT GCTTGTGGAG AGAAAAATTG AAACTGACAA
TATTTTGAGG AGTTTCATGG CCGAATTTCA GTCACGCGTG GGAG

>JH004P11r_276 pos=276|len=636|mol=genomic|alleles="T/C"
ACTCTAATTT TTTTGGCAAG ACAATGGGCT AGGCGTGCAA GCCATTCTTG GTGCTTTCCT ACACCTCTCT CTCCCCCTTG
ACCCACTATC AAGACTAGAT TCAATGAGTA ACATTTTCAT GACACATGGC ACTAGAAACT TAAGATTTGG GTCATGGGCC
AAAAGTCATT GGACCTGGGT TTCTTAATAG GGCCAACAAT TACAAAGTAA TCTATGGTCA CTCTCCTCTT GGGCTCAAGT
TACCAAATCA AAGACTCTAA GGCCTTCCAA AGTAA
Y
TAAGGCTCCT AAAAATGCCA TGGCAACCTA GAACAAATTC TAAGGGCCAA GTCTAGACAA ACTCTGGTCA TCACATCCTC
CCCTCCTTAG AAAAAGATTT CGTCCTCAAA ATCGGCACCG CAACCATTCA TCAAAACACT CATAAGAAGA AATACCGGAC
TACTACCTCT TCCATATGCG GCCGTAGACT TCTTGGACGA TGTTGAGGAT GACGGCACTT CATCTGCCTC CTCAGCCACG
GAATCCTGTG AAACGTAAAA TATGGCTTGC TAATCATAAT CAAAATACAT ATTGACTTGC ATTTCATTCA ACCCATGCTC
TATCTCAAAG CTCCGTATCC TCAATTTGGT TGACCTTGTT

>JH004D19r_372 pos=372|len=560|mol=genomic|alleles="C/T"
GCTCTGAGAT CTGAGGGGTT GAGCTCAATG CTTTTTTTCT TTAACCCTGA TGTATTGTAT TTTCCAAGTT CTAGTTGAAG
AGATTATTAA AATCTCTAGC ATTCACTTCC CTACCTGAGC ACTTGGGAGT TACTCATAGG TTTGTTGAAT ATAGCCCATG
GGTTTGACCT GATGGATTCA ATTCAGATCC ATACCCCTCA CCCAGTTTGC CCGATGATGG ATAATTTATT GTGTATTGAA
CGGTCGCATG GTTTTATTCT TGGTTGGGCT TTTTGCACCA TCAGTCCCCC TTTTAAAAAT GAAATTCCCT TTGTGTGTGT
GTGTAATGTG ATGGTGTGAA GAGGTCTATC ATGAAAGCCA ATAGCTTTAA C
Y
GTAGATGATC TTTTCTAAGC TATGAGATCT GAGGGCATTG CTTTTACACC AATCTCTCTT GGTCTTGTCA AAAATCTTTT
ATTTCGAGTG GTTAGTTCTT TTGGAGGCTT TCTGTTCCTC AATCAGTTCA AATAGATAAG AGAAAGATCA TGGTTGCAGT
CGTGGCTGCT CAGGAGGAAA TGGGGTGG

>JH004P07r_285 pos=285|len=810|mol=genomic|alleles="G/A"
GCCCAATCAA TTGTTAGTGA TCGGGACCCA ATCTTCCTCA GTAACTTCTG GAAAGAGTTT TTTAAACTAT CAGGCACCAA
GTTACAAATC AGTTCCGCAT ACCACCCCCA GACGGATGGG CAAACGGAAG TCATCAACCG CTGCGACGAA CAATACCTTC
GAAGTTTTGT TCATTAGTGG CCACGAAAGT GGAGCAGCTA TTTACCTTGG GCAGAATACT GGTATAATAC AACATATCAT
ATTTCCACTG GGATGACCCC GTTTCAGGCA CTGTATGGTA GATT
R
CCACCAACCA TTCCAACGTA CCAAGAAGGA CTCTCACCGG TATAGGAAGT GGACCAGCAA CTTATGACGC GAGATGAACT
GCTACAGCAA TTGAAAGCAA ACTTAGAACG CTCAGTAAAC AGAATGAAAC AAATGGCGGA TAAAAAAAGA AGAGACATTT
CGTTCAATAT CGGAGAATGG GTTTTGTTGA AGTTACACCC ATACTGCCAG CAAACAGTCT TCAAGCGAGT TCATCAAAAA
TTAGCTAGCC GTTTTTATGG ACCTTACCAG ATTTTAGAGA AAATCGGGCC TGTTGCATAC AAATTACAAC TGCCGGAAGG
GACTCGCATC CATCCAGTGT TTCATGTCTC ATTACTCAAA CCGTATCAAG ACATTGGAAG GAACACGGAC CAGCCACCAA
TTGAGTTACC ACCTTTCACA GATGAATGAG TGGTTTTATT AGAGCCACAA GCTCTTTTAA ACTTCCCCTG GGTCAAAACA
GGGAACTCAA TTAATCGAAA AGAGCTTGGT GTACTGGAAA CACCT

>JH004C14r_571 pos=571|len=724|mol=genomic|alleles="G/A"
AATTTTACAC CAACTCAACA ACCTCGAAGA ACAATAAAAA AGAATGTTTT TTCAATGAGA AATATAAAAT TGCTCTTAAA
GTAGAGAGAG AGAGGAGAAA GAAAGTATAC ACAAACTGAC ATCACTAAAA AGCAGTAGAA GAAACTGAAA ACAGCATGGA
GAGGGGAGGG AGAAAGTAAA TATTATCCGC CTAGCAATTA CCACATGTTG GTTCACTTGC ACATGAAGAC ATTTACTGAA
ACTTTGAGGA ATGAACCCAC AAATCTCAAG CAATTACTGC CCTTACAACT GCATCATGAC AATGTTGCCC ATTCCAGTAC
TTAAATTACA ACTCAAATTT TTTCCCCTTT TGCAACACAT CTCAGACTTT CAAATTCCAC TGATATGTTC AAAGAGCTCC
TTAAATTCAC TTCCAGTGAC CCTCTGACTA GATCCCTCTT GCATTGATTA TTTAAAAGAA GGAAAAAGAC AATATGTAGC
CAAAGCACCC AAATCAAACA CACTATAAGT GAGTTTAATT TTCTTTCTTT ATGCTATTTT ATCAATTATA TATTACTAGT
CCATAGTCTA
R
AGTTTTCTTT GTTTTTTCAG GCACACTATT ATATTAAGCA GACAGTACAA CACAGGAAAC TAAAGAAAGT TGTGTACCTA
CCACCCCATA CAAGGAAACT ATTCCTGAAC AAAGGATTTG ATGCGTGAAA CTTGACAAAC GCTGATTTGC CTT

>JH004K08r_105 pos=105|len=487|mol=genomic|alleles="G/A"
GGTTGGAGAG GCCTTTTGAA GAGGAGGAGG AAGTGTATGA TGTAGTGAGA CGTATGGGCA AGATAAAGCC CCAGGTCCAG
ATGGCTTCTC GATGGGCTTT TTCC
R
ATCATGCTGG GAGGTGGTGA AAGATGACAT TATGAGCACG TTTCAGGAAA TATCCTCGGT TGGGAAGTTT GAGAAAAGCT
TAAATGCCAC TTTTATTGCG CTGATCCCGA AGAAGATTTG AGCGTCGGAG GTTAAGGTTT TTCGACCCAT TAGTCTTGTG
AATGGGGTGT ATAAAATTAT CTCCAAGGTG CTTGCCAACA GATTAGGGGA AGTTTTGGGC AAGGCCATTT CTAAGCCACA
AAATGCGTTT GTTAAGGGGA GACAAATTCT TGATTCAGTC CTTATAGCAA ATGAGGGCCT GGATAGCAAA TTAAAGGCTG
GCTCCACAGG GATTATTTGC AAATTAGACA TGGAGAAGGC ATACGACTAT GTAAACTGGG AT

>JH004M04r_448 pos=448|len=782|mol=genomic|alleles="C/T"
TGCTTGTAGG GTGCTGTAGC CGCACTCCAC ATGGTGCATT GCTTTCATTT GGCTGGCTTT CCCAAAGGCC TTATTAGCTG
TGTTACGGGG AAAGGTTCTG AAATTGGTGA CTTCCTTACA ATGCATCCTG GGGTCAACTG TATAAGGTGA TTTTTTGGTC
ATCATAAGAT AATTGTGTTC CATCAGTTTC TCATTTCTTA TCCTTCCTGA TTGTAAACCT TTTTCCTCCT TTCTAGTCGT
ATAGCATCAA AACTTGGAGA TATGCATATT TAGATCAAGT AGGACGCAGA ACCAGTATAA GTAAGCTATT AGAAAATTTG
TGTTTTGACT TTTTGGTCAA ATGGCTTATG CATCCCTCCA TAACCAATCA CACAACTTGT CCAATTGGGA TTTAAACTAA
CTCTGAAGTT GAAATCAAAT AGGATGTAGA ATCATATATT TGCATGT
Y
GAGTAAGTTC TACCTAACAA GCATCCTCCT CAGCTTCACA GGTGGAGACA CTGGAATAGC AATTTCAAAG AAAGCAGGCA
TGATTCCTCT TCAGATGGAA CTAGGTGGTA AAGATGCATG CATCATTCTT GAAGATGCGG ATTTGGATTT GGCAGCAGTT
AATATCATAA AGGGAGGCTT CTCTTACAGG TAAAGGAAAA ATATATGGAA CTGCTAACTG GACTCAATTC AACCTAATTG
TCCTTATCAT CAACAAGTCT TGAATTGGCA TTAAATTTGC TTTAAGAATA TTTAATCAGA AATTCCCATG CATCATCTTA
CAATTGTCCA TGTC

>JH004K20r_254 pos=254|len=809|mol=genomic|alleles="G/A"
AGGAATGGTT TGGGGGAATT TTCATCCCGC CCCATGATGA TTTACACATG TTTCTCTCCT GTGGTGGTTT CTCACTCATA
GATCATGAAT TGAGGCAAAC AGTAAACACA TTCAGGAGAC GTTTGGATTC GAAGATGATT TGAGATGAGC TGAGATGAGC
TGATTAAAAC TAGAAAAATT ATAGGATAAA CATAATGATT AAAACTAGAT TTATTCATGA TCAGAAAGGG AAAAGGTTAC
AGAATATGCA AAT
R
CATCTTACAT ACAACATTGA CCCCACATTT CCCTGTACTA TCTTAGAAGC TAACATACCT CTCAGTGTTG GGTTCACTGA
GTCGCTACGC CGCTCCTTCC TTCTTTCCTC TGAAGAATCC AACTTTTCAC GATCTCAAGT GTTTGAGATC TCAAAAGCAA
GATTTTGTCC CATGTCCAAA TACTTTTTAT AGGGCGGGAC TGTCAGATGT CCTTCTTCTA ACATATTTTT GGCTCTTTCC
AGGACTGTCG GGAGAGAAAC CATTCCTCCT TAGTAATGGG CTTCACTAGG TGTATCGTTA GTGATGCATT CCGGCATTAC
AATCAACCTT TAAATCTCAT GGCACCGTTT TCTTTGTCAT GGCCTTTTTA ATCCTTTTTC CTCAAACATT CAAGCATGCA
TTTCAGTCCA TTTATTTTCC TTTTCCTTTA GCCTTTCCTT TTCTTATCTT TCATTCCGTT AAATATAATG ATAATATATA
TAACAGTAAA AAAAGATACA GTTCATTCCA ATCATACATC ACATATAAAA ACAAGGGTGC ATGTAAAAGA AGGCA

>JH004B06r_47 pos=47|len=665|mol=genomic|alleles="A/G"
TCCTCTTCTC CCTCAAACTC GAGCCTTCTT TGTTCCTCAC CCCAGT
R
CCCATCTCTT CTCCCTCAAC CCGATCTTAC TCTTCCCTCA CCCATCACCC TGACGCCCCT CACCCCTAAA ACCCTAGAGA
TGTTATTTTT CGTCCTCAAC AAAGACCCCA TCTCCCTCAC CCCCTTTAGT CTCGATCTGT CTCTCACTGA GCCTTCTTTG
TAAGGATCCT GTGCTAACCC CAGCCATCTC TCTCGCTCTC AAACTTCGAA CGGTGGGTTG AAGTTCTCTT GCAAACTCCA
AACATCGCAG ACAAACCCAA GTCTGCCAAT CTCTCCATCG TAGATGTCAA TAACCCAAAG TGAGCCCCTC TCCGTCTCAA
TCTCTCTCCC TTTCTCTGGA TTTTGTTACT TTTATCCATC TCAGCTTGTG TTTCCATTCT TCAAGATAGT CTATTGGATT
GGTAGATTTT CTTCTTCCCT TTTTTTTTTT TTTTCCTTTT ACTGTTTTGA CTTTGAGGAA TTGTGGGTGG TTTCATGATT
TAAGCTTTGT CATGATGCGG TTTTCTCTAA ACCTCTCTTA AATTGTGTAT TTTCTTTACA CTTAAGAGAA CACTAGTATG
TTATAGTCTC TCCAGTTTAG AATGAAGCAA ACCAAATTGG CAAAGAAACT AGAGAGGA

>JH004D10r_49 pos=49|len=711|mol=genomic|alleles="C/A"
TTATCTGGCT GTTTCTTTCA CCGAGCATTT TTCTTTTCTT TTTCTTTT
M
TTTTTTCCTC TTCTAGCAAA GCTTTTACCA AGCTGGCAAC ATAGAACTGA TGTAGCAATT GAAAAATAAG CCTAATCTAG
GATATTACAA TTCCATACAT GGCCAGCACT AGTGTGAAAT AAGTGCCTTC AAGAAAACAG CTAATCACTC TTTATTGAGA
AAGTACAATC AAGATTAATA GTCCAGTTCA ACAGCACCTT TAAATCCAGG TAAAGCGGGA AAATCTTCAT TTTGAATGCT
AAACTCCTGG TTTTGTTGAA CAATAGGACT AACACCAAGA CCTTGTTTTC GTAGCGAACC TAAAATTTTT TCCTTTGTCA
GAATTTCACA AAATAAATAA TAGAAACAGC CAAACGGCAA AATTTAAGAC TTTGCTTACC CAATTGTCCT TGGGGGCCTC
CAGCAGAACT AGGACGACTT GTCAACTGTG GGAAGTCATT GATGTCAAAA GGTGTATCAT TAGAGTTCAC ATCATTTAAC
ATCCCCATAG AGTTTAAGTT ATTTACTGCT TGGACATGGC CTTGAGAAAG GGGACCTCCA CCAGTGGGAT AGGAATTTCC
TAGCATAGAA AGCATCTGTG GAGAACCTGA ATCACGAAAA TGTCATCTCC ACAGAAAAGC TCATGTCTCA TTTTTTTTAC
AAGTAGCTTG TTGTATTATA AT

>JH004H12r_189 pos=189|len=752|mol=genomic|alleles="A/C"
TTCCTCCTGC TGTCCAATTC CCGAACTTCT CTTTATTCCA TCTCTTTATG TCTTTCTCAA GAGATTTCAA TTTTCCAGCC
AGAACAAAAA TAGGAGTGCC TGAAAAATTA TAAGAATTCC ACCAACTTCT CACCCTGTCC ACAAATCCCT CATCCTTCAG
CCACATGTTT TCAAATTTAA AATACCTT
M
TCCCAGCCTC AATTCCACCA CAATCCAACA AGATAGGATA ATGATCAGAA CAGAATCTCG GCAATAATTT CTGACTCGAA
CCAGAAAAAT GAGCCTCCCA TGAAGGTGAA ACCAGAAACC TATCCAGCCT TGAATATGAC CTGCCATTTG TCCAAGTATA
ATCTCCTCCT ACCAAAGGTA AATCAATCAG ATTTAATTCA AAAATTAAAT CTGAAAAATT AGACTTAGAA TCTCCTTCCC
TTCTCGTTTT TTTTTTCATC ACTCTATCCT TTGCTCATTA AAACTTGGCA TATGATGAAA TTGCAGGAAT CTATGATATT
CCTGTCTGGA TATCTTTTGT CCTTCTGTTC ACTCATATGA TTGTTAGTTT ACCAGTGACA TTTTCAGCTT TTGAGATTAT
TAAACCCATG ACTTCTTACA TGTTGAGTTG TGTTTAAATA ATTAGCAGTG TGACAAACTT CCATAACGAA CTAAAGTCTG
CAGTGAATTT TATGAGAGTA ATCATGTTTC TCTATTGGAA AAGCCCACCA AAGAGTGGGT ACTGATTGTA ATTTTTTTAG
GAA

>JH004L18r_326 pos=326|len=781|mol=genomic|alleles="T/G"
GTTGGTTGGA CTATTCATTT AATGATCACA GTCTGCAATT AAATTTCAAA GCCAAAGCCA TAGCCAAAGC CGAAGACAAA
GGCAGCTAGC AATGTTGGAC TGGGCACCCA TTTTAATTGG GTTACTGCTG TTCATTCTGC TATCCCCAGG ACTCCTATTC
CAGATCCCCG GGAACACCCG CCACATCGAG TTTGGCAGTT TCGCCACCAA TGGCAAGGCC GTACTTGTCC ACACCCTCAT
TTTCCTTTGC ATCTTCACTA TCCTCATTTT GGCACTTGGC ATTCACATCT ACGCCGGCTA GCTCACGATT TCTTCTTTGT
GTACT
K
ATTGTAGCTG CTTCATGCCT TCATCTGATC TTTATATATC TTCATGATGT TCGTTGTAAT TTTGGCCTCT TTTGATTGAT
CTCTTTGATT CAAATACCTT GTTTTACTGG TTCTTTAATT GCGATGGCGT GGTTGGTTTG CAGTTTTTCC TTATTGATAA
CCGTGTAACC CAAAAAAGAA AGTGATACAA TTGTTCTATA TATAATATTT TTACAATCTA AATTACTTTG ATCATCATCT
GCAAACATTG TGTTTCTGAA TAATTCAAAC TATCAGAGTA CTATAGCATT ATAAATAGTT GCATTGGAAG ATCACGTCTG
ATGCATTAAT TTGTAGTCGT ACACAGTTTG GGAAAATACC TTTCTGCAAT ATTTCGCATG TCTGCTATAT GAAAGATGCC
TATTTTTTCA TATATTTCAT AATTAATTAT TCAGTTAGCA TATTGCTTTT GCATG

>JH004P06r_542 pos=542|len=722|mol=genomic|alleles="T/C"
TATAATGCAT TACCTGTTAA CTGGATTGAA TTACAAGATC TCTCTAAATC AAGCCATTTA CAGCAATAGA ATCTGTCTAA
ATAAGGAAGC TATGACTAAT TACAAGATCT GTCTAAATAA AGAAGCTATG ACTAATTACA AGATATGTAA AGCTATAGAT
ACATGCCATA TATGACTAAG TACAAGAAAG GGAAGTCGTA TGCTATCTGT CCAGCACATA TCCCACTGAC ATTACCTTGA
CTTGTAAAAA AAAAAAAATA ATGCATTACC TTGCCATCAG AAATTCAACT ATTCCTTGTT AACCAGTTAA TTGTGCTTTT
GTGTTATGAT CTCTACTAAG CGCAGCAACA ACGCACTGTC AAATTAATAT CCACTTCTTA TCATGTCACT TGTCAGTGCC
AAAAAGTGAG TTTTCCTGGT TTAGAACTAA CCGGCAAAAA ATCCCTACTT TTTTTTTTTT ATATAAGTAA AAATTTTATT
CATCAAATGC AATAGACGAA CCCCATGTAC ACAGGATGTA TACAAAAGAA ACGCCTAAAT A
Y
ATTCTAATAC TAGAAAAAGG AGGAAAAAAA CTCATGGACA GCCACTCCAT TAAGTACAAT AGCTGAAAAC CAATTAAACA
AGGAACACAT AAAAATTTCC AGAGTTCTTC TACATTGCAT TCCCTATTTA TTAAAACACC TCTCATTCCT TTCCAATCAA
ATGCACCACA TAATGCACAA

>JH004H16r_427 pos=427|len=732|mol=genomic|alleles="A/C"
TTGCCTCCAA TGGACTTCCT ATGAATAGAG TGGACCATTT CCTGAGTTAA ACTGATATTC TCAAAGATAC TGCGTCAGGG
AATAAAAGCC CCCTGCTCCT GTGATATCAT TTTAGGGAGC AAACTAGTCA TACGAGCCAC AATAATTTTT GAGCAAATCT
TATAGACCAC GGAACAAAGG CTAATAGGCC GAAACTTATC AAAACCATAG GGTTTATCCA CCTTCGGGAT TAAAATAATA
TAAGAAGCAG TGAAATTTTT TGGAAGCATA TGGCTATGGA AAAAATCAAC AATGGCTAAA AGGAGGTCAT CTTTAACAAA
GTCCCAACAA ACTTTGAAGA ATCCTGAACC AAAACCATCT GGCCCTGGAC TGCTATCGAT GGGTATAGAA AATAGAGCAT
CCTTTACTTC CTCTATGGAA GGGTCT
M
TACCAATGGT CAAGCTATCC TCATTAGTAA TAATGGGAGA TATCAGGTCA CTCAAATTTG GGAGAGCACG GGGACTACTT
TGACCCAGAA ATTCCTGGAA ATGAACAACA GCGGCTTTAT GAATGTCGAG AGGGGACTGT AAGACCCTAC CATCAGGCAT
ACTCTCATCT CTTGAACTCT TTTATGCAAT TTGGCCTTTA GGTAAGCATG AAAGAATTTA GAGTTCTGGT CCCCATCTTT
CAGCCAGTTT TTCTTGGCCA TATGAGCAAG TCTAGTATCC TCTCTACCCA GCCATGTTAC AAGTT

>JH004P18r_438 pos=438|len=599|mol=genomic|alleles="T/C"
GTACATTTTT TTCCAAAGAC GAATAATATC CAAACCACCA TCGAGATATT TCACCTCCAA CGAAATGTCA AACAGGTCAA
TGGTTTAAGT TCTAAAAATG GTATACAAAT GGGAAGTGAC CATTATAGGT TTCATTTTTG AAATAACATT ATATCAGAGG
TTCTGATGGT GCATAGCACA CGCTTTCATA CTACCTTTCC TTTTCTCTAA ATCAATTGTT CTTCACTTTC TACCAATAGC
GGTTAGCGCA AAAAAAATTT ATGGAATAGA AAATTCCCTA GAATTTTTAA ACATAAAGTT AGTTCAGGAA AAATTAGAGT
TTTAGAAAAG AAAAATGGCA GCTTAGTCGA TTTGCCCACT TTCTAACAGA TGATTTTGAG GAAATCTCAC CCTACCACAG
TACATCAAGG AATAAGAAAA CTGATGTAAA AAGCTGA
Y
GGCTAACTGT TCTTATTCCA AGGAGCGATA AATGTTATTA GGAACTCATA GAAATTAGAA GGGTAGCATC TGATTGGAAA
ATATCACCTT TTATATATTT ATAGAACTAC CTGAATATAG TGGACCAGAG CAGAATTTTC ATCATCTGGA TTAAGGCCTT
C

>JH004F08r_540 pos=540|len=704|mol=genomic|alleles="A/G"
TCGTGGATCT ATATAAGACT AACGTAGTTC CCTATTTTCA TCACGTTAAT GTGTTACATC GAGATGTATT GTACGTGTGT
CACAATTAAT GTTGGTGCAT GGTTCTACGA CTCTAGGTGG CTACCCGAGT GGATAGAAAG AATGAAAAAT TATAGTTGCA
GTCGTAAGTG CGTAAATGTT ATGAAACCCA TGGAAATGAA CCAAAAAGAA GAAAATTGGG CTGAAGTTTG GAGGAGATCA
TGGGCCACGG TATCTAAAAA AATGAAGTAA TAAAACACAA TGTTTGCATA ATAGTCCATT GTTATGCATT TTATCATTTT
ACTAGTTTGT CATTTTATTT ACAGTTGTAG CTGGACACAT GTAAGGCATA CGTGAACCAA GTTAGTTACT GGCAGAGAAT
CTAGGGAAGG TCTGGAATGT GTGTGAGGAC ATGAATATTT TGAACAATTG TCCTGAGGGA AATTATCTGG AGGATGGTGT
ACCTAGAACA GCACCGTGAT TCTACTTTTA TCAACTATCC ATTTCTATCA TCTTCTACA
R
TGTTCATCTA TTCCAATATC CATTAACAAA CAGTCTTTTC CATTTGTCTT CCTCTATTAC TATAAGTTAC ATTACAGCAA
GCATCATGCA ATCACTTTAA AAAAATTGAA TATATACGGG ATCCACATAA AAAAAATTAT TTTTTAATAA TGGACCTCAC
TATT

>JH009I21r_570 pos=570|len=786|mol=genomic|alleles="G/A"
TATTGTAATC ATCTTTCATA TGACTTTCAA GGAGATGTTA CTAAGTACTT CCCAAACATA TTAACTTTCA TGTAAGCATT
TATCAGTTAC GAAACAATAT GTAAAAGTGA TTTGGCTTAG AGATGTCAAT AAATCTAACA AGTGCATGCA TTATTGCAAA
ATCACAGTGT CAGAGGCAGG GCAAGATTGA GATAACTTGT CAGCTATGTT TTTATTTATC AAAAACAAAA AACAAAACCC
CATCAAAGTA AACACCACAT TCTCAAACGC ATGACAACTT ATGAATCTTG ATGACTCATC ACCCCAAAAC AACTTTTCGT
AGCAATTTCC ACCATTGCTG TTCTCAAGAT TGTAACCCCA TCATCAAGAT TTTTATGCAT ATATATATGC ATGCTCGTTC
TGAATTAATC TGAGTGAAGT CTGGATGTAT TACATAGATG ATTAGATGCT AGCATTTTTA AGATACGTGA GAATGGTGCA
ATATCGATGG TATAAAGTAC AGGAGTACGT AGTATTATTA ATTGGAGTGA AAAAGTAGTA TATAGGCAGT TACCTTTCTC
TCCAATATA
R
CCGCGTTTCC TGTTGCCTTT CTTGGTGGAC CGACCAACAC TGCAAATGGA GTCTATGTTT TTAGAAGAGA AACCTTTCTC
GTTGTTGAAA ATAAGTAATG TTGATGGAGC TCCCGTGCCC GTAATGTCCT CCGAGGTTAT CAGGAACTCA AGCGATGGAC
CCACCCCCTC CATGTATTCG TTATCCTCCG CATTCTGAGA CACATGATAC ATGCAT

>JH009E19r_207 pos=207|len=754|mol=genomic|alleles="A/G"
GGGATTTGAT TTATTCAATT GAGGATGGGA GGGGTCCCCG CATGATCGAC AACTTGGTTG CTTCTAAGGC ACAACTTGAT
TCCGCTGCCA TTTTACCTGT TAGAGGAGAT GTATATCCTA ATGGGTACGT GTTGATTACT GTTTTTGTTT TTTTTTTCTT
ATTATGATTC ATGGAGATTG TAATGCTTTC TGTGAATTAA GTAACT
R
GAGCCAGAAA AGGAATTGTG GGGGGACCAC GTTTTAACAA TTGAACTTTA TATATGTTAG TGCTATCCAC TTTTTATGAA
AGTTATGTTC ACTCACCGGT TATGAGCTTT GCATGCACAA TAACTACCTG ATCTTCTTCT TCTTCTTCCT TTTTGTGTGG
GGTATCCTAT GAAGCTTTCA ACAGAATTAT CTTTATTCAT CTTTCATCCC CCCTCCCTCT TCTATCGCCT GACCTAGTTT
CAAAGACTGA GAATAACTAC AATGATTTGA GGTCCTCATG ATGTTTCCCT GTTAGAAAAG GGCACAATAG GAGCGGAATA
TACAAAGTAA AACTCTACTC CCATCACTTT TTCTACTGAA TTGCTTTTTA TTTTTTTGTT TTTACGGAAG TGTTTTTTGT
GATTTTTTAA AAATGTTTAA GGGGTTCTCA TTTAAAACAT AATTGTGTAA AGTGTTGTGA AAAATGTTGT GTAAATCATT
TTTCTTAAAA AAATGTTTGA AAAAAAAAAA ATTGCACATT CGGTGGCTTC CCTTGGTGGG TGTAGCA

>JH009C17r_219 pos=219|len=708|mol=genomic|alleles="A/G"
GTGGGGAATC AAGGATGCTC GTGTTATGAC CTGGACTCTT AGCTCGGTTG AGCCTCACCT TGTTCTCAAT TTGAGGCCTT
ATAAAACTGC CACTGATATG TAGAATTACT TTAATATAAG GTTTACAATT AAGACAACAC GGCTCTGCGC TTTAAATTGG
AGTATGAGAT GGCTAATTTC ACACAGGGAA AGTGTCTCCA TTGATGAATA TTTTTTCT
R
GTTTTCAAAA TCTTTGGGCT GACTATTCAG ACATTATTTA TGCTAATGTT CCCGGTGCTA CTCTCTCTGT TGTTCAAGCA
GTGCATGAAA CAAGCAAGAG AGATCAATTC TTGATGAAGC TTCGTTCCGA CTTGAAATTG CATGTTCTAA TTTGATGATA
TGTTGCTTCT CATAGATTCG GTCTGAAATG CACAAAACAA ACAAAAATTA TAATTGCCAG GCAAAGTTGT GCTTTTATTG
AAAAAAACAT CTCCAAAGCC CCAATCTAAT TAGAGTTCCT CCATTAAACA ACTTCCACCC AATAAATAAG ACACACAAAG
ACTAATAGAG AGAGAAAATG TGAATACACT GCTAAAATGT AAGAAACAAT ATCTTTGTAT CTTGTTGAAC TTGTACATGT
CCAAGCAGAG TTTCTCCTAC TGCATGGATT TCCATCGAAT ATCACACACA CACACACACA CACAACCACG CGCATATGCA
AACACGCTT

>JH009K19r_701 pos=701|len=812|mol=genomic|alleles="A/C"
TAAGTCCCAT GGGGCCTAGA TATTGCCTAT GTGGCCTTGG GCCATGATAC CTGCAATGCA TTGGATCAGA TTAGTTTGGT
GTTATAAAGG CTTTACAAAA AAGGCCTAGC ATTAATCAAA TGAACATAAT ATCCATGGTG CAATTAAACA AAAGCCATCT
TTTCAAAATG TTGTGCATTT CAAATTTTGA GATGAAAATA AACCACTAAG TTATCTAAAC CTAGTAGGTA AAATAAGCAT
AATTTCTCAT TAATCTATAG TGCTGACCTC TATCTAGCGA GCATTCTTCC TTCCTTCTCA CCTCATTGTT CTTTTGCATG
CTCAAGTTAT TATGGATGAG GCGGCGCCCT TGATCTCACT GACTGGAGTA CTAGTCACAC CGGTCATCCT AATGACCTCG
CCCGATCGAC CTTTTATTCT TATCTTTAGA ATAGCTTGGA TTCTTGTTCT CCAACTTCGT TTCTTGTCTT CTTGGCTCTA
AGAGAGCTTG CCACGTGTCT TTAGCATTCA CAAAGTTTTT TGCTTAGTCC ATGAACTCCC TTAAGGTGGA GGAAGTTTTA
CTAGCCAACT TAGCCATGAA TGGGCTTCAA GGCCAGATGG CCCCTAAGAG GGCAGCCAGG GTGAGCTTTT CATCCTGGTC
GACCATGGTT AGCCTCTCTT TGTTGAAGCA TGTTAGATAG GCTTTTAGGC TCTCTCCTTT
M
TTTTGCTTTA TGGTTAGCAG ATAGGTGGCT AGTCTACGGC GCCTTCTACT CGCCACAAAT TTTGTTAGGA ACTACTTTTC
CAACTCTTCC AAACTGCCAA TGGATTCAAG A

>JH009C13r_54 pos=54|len=377|mol=genomic|alleles="A/G"
TTCGGAACTC AAGGTGAACT CTGGGAAAGT CGGAATTGGT CCTGGTAGGG GAG
R
TGGAGAATAT CAACCTTCTA GCAGAATTGT TGGGATGCAA AGTGGTTGCT CTTCCTATAA AATATCTCGG ACTTCCTTTG
GGAGCCTCTT TAAAAGCAAA AAATATTTGG GATGGTGTTG TAGAGAAGGT AGAAAAAAGG TTGTCGGGTT GGAAGCGGCT
CTGCCTATAA AAAGGAGGGA GACTAACTCT TATCAAAAGT ACCATTTCCA ATCTTCCTAC TTACTTTCTT TCTTTATTTC
TTTTACCAAT GGGGGTGGCT AATTGGATTG AAAAACTATT TAGAGCTTTT TTGTGGGGTG GTATGGGTGA GGAGAATAAA
TTT

>JH009I05r_613 pos=613|len=827|mol=genomic|alleles="G/A"
TAAACATCAC CCAAAACATA ATATTTAGCC AAGAACATCA TCTACTTTGG CCTAACCAAA TATCTCAATG CATAACATTT
CATATCTTCG AAACTAACAT CAAATATCTT CAAAATAACA TTTTAACATG TATATAAGAG ATTTAGGATC TTCAAATAAA
AATATCAAAG CCATTGGAAT AAGATTAAAC CATAAAAGAT TTAAACTTTC ACAAAACAGA AACTGTTTTT CCTCTTCCAC
TTTCTAAGTT TCTAGACCTA AGAAAATATT TCACCAAAAC TCTTAATCAT GCAAAAAATC CTCAACCAAT AATCATATAC
ACATTTTAAC AGTACTCCAT AAAAATTTCG GACCAAGATC TATTAATTAG CTTGGTCATA AACTCCAAAA TATAACACAC
TCTACAGTTT ATCGCCCAGA ATGATGTTTC TGGGGTCTAA ACAATTTTTT ACCAACCAAA TGATCTCCAA ATGGAATGAA
TAAGATATCC ACGTAAACTA GACTCCATAA GAAACAACTT TCATGAAGGA AAGTTTTCAA GAAAATACTT AAAAAAGCTT
CGAGACAGGT GTTCAAAAGA GGTATGAAAA CCTGTCCGAG AGTGCCTTTT GT
R
TTCTATGAAG GAAAAGTGTA AAGAAGAGTT GCTTTTCGTG GGAAGTGGAC TGGAGAGCCT TTTAAACAAG CTATGGAAAG
TGATAGGACT GAAAGGGAGG CTGAGTGTTG CCCTTTTTCT TATCATAAAA ATCAGTCCAA GATCTTTTCT CAAGGTGGAG
TGTAAGAGTG AAAGAGTGAG GTGGCCCTTT ACCTTTGTAC TTCAAGAACC TTCT

>JH009C21r_317 pos=317|len=766|mol=genomic|alleles="G/A"
GTGAAAGAAG AGCTGTTAGT AACAACATGA GATGATTCAC CCTAAAGAAA ATATATATGA GTGTGTTTAG TTTTTCAATA
GTATGCTCTT TTTTCCAAAT TGAGCATGCA TCCACATGTT GACTACATTT AATGACCGAA AACCAGGTTT CTTCTTAAAG
GAAAAAATAT ATATATATTT TTTTTTTGTA TAAGTAGGAA AAAATATATA TTTAGTCAGA GTTCAATGCA TTTGATATTA
AAATAATCAT AATTCATTCC ATACCAAACA TAGTCTATGG AAATAATATT CCAAAATTCT TAGATAAACA TTGACA
R
TAACTCGTGA TATTATATAA TGTTGGACTA GGACCCAAAT CGTTGCTGAA ACTAATACTC TAAACTTGAT TAACACAACC
TTCAAGTGTT CAATCTGTAT ACAAACAAAC TAGCAGCCCC TGCCATATTT TCAAAGATCC ATATCAACAA CGTTTTCTTA
ATGAATAAGA AAATAAGATC TATATCAACA ACTTCATCAT GTATCACGGT GCAATGACAA TATTTGAGAA ATCTTTGTTT
TCTCTTCTGT CACTAGTACA GGATACCATA CCACAAGTTG GCACCCACAA TGTCAAAACC TAACTTCATA ATATACTAAA
ACAAAGTAAG CAATAGCTTG GTACCTTTGC ATCATAAAGT TGTAGCTGAG TAGACTTTAT TAAAGAGTCT TTTTTTGCAG
TCTGGCGTTT CAGTTCATCG AGTTTTTGCA TGGACAGCAT TCAATTGAT

>JH009J17r_383 pos=383|len=787|mol=genomic|alleles="T/C"
TTGTGTTTTA GATTTTCTTA GGTTGCTCTG AGTTGAATTG AGTTGCGTTT CTTTTTCTTT TTCTTTGCTC TCCTAGTATA
ATATCTGGAT ATTTGATTTC TTCTCTTTTC ATTCACTTTC TTAGCTTCCA AACAGGGCCT TTTTTTTAAT AAGAAATTGT
GCTTCTCTAG CCTTTTTCTT TCGGTAAGTT TGAGTATGTT ATACTTGTTT AGGATTATTG AAATTAGACA TTTCACAATT
ATAAGAATTC AATACTTTTT CTGATCCTCT GTTTGTGCCT GATGCCCGAA GTATATCTAT ATTATGCTCA TTTTTTTGGC
AGTTTTGGTT ACAGTGTCAG TACCTGCTCA AATCGATAAC TTGTTTTACT TTTTCTTATC CG
Y
ATTTAAACTG ACCACTGGAA AATAGTTACT TTATGTTTTA TTTATTTTCA GTTCTACTGG AACATTTATC CTGTTTTCAC
GTAAAAAATT TTATTTAGGG TATCTTGAGC ACAGATGGAA TTTATTGCCT TCATAATTGT CAATTGAGTT ATGGTTTCCC
GATTTCATTT TTTATAAACA TGCTACGGAG CTGTAATGGT CAACCATCAG GGCATTTTGC CAAATTTAAG TAATTTTAAA
ACTCTGTAGT GCAGAGCTAT ACAGTTTTAT TCCAATGCTA TTACTAAATT AAAGCATTAT TATAACTTAA TTTCGATGGA
TGCTGGCAAG ATCCATGATT ATGTGCAAAT AATCAATATA TTATTTGGTT TTAAATTTCA GATGTTCCTT TGATCCATAA
CAGC

>JH009P03r_716 pos=716|len=796|mol=genomic|alleles="G/A"
TGAATATTGA TGTGCTTATT CCATTTCATT GAATATGAGT TTATTTTCAA GATTCAAGGA AACCATTAGT AAAGCTCGCA
GGTAAGTAGC TATGACCATA CTTCTTACAC CAAGTTCTCT TTATGAAAGA ATTTCTCTCT TTCTCTTATT GCAAATATTC
TTCTAAAGAA AAGAGTAAAT GAATATAGTA TGTACAAGCC ATTTCTTGAT AGCCCCTGTT AAGCACCATA TCGATTATAA
TTGTGTGTAT GTGTATAAGG TAATGCATGC ACGTAGTTTC TAAGTCATGA GGTTTCCATA CGTGTTCTCT CAATAAACTT
ATTGATTATT CCTATATGTA GTATAGGATG AAAATGTATC TTTTTCATAA AAATGCATGT GTATCGAATT AAGAAAGATG
ATGAAAATGT TTTGATTATA AAAGAAAAAA AATGAATGTC TCATGCCTTA TGCTTCAAGT GATGCTTTAA ATAAGTTTTA
AAATGTCCCT ATGAACTGAT ACTTTAAATG TCGCGAAGAA AGCATTTTAA AATACTCCTA TGAACTGATG CTTTAAATGA
CGCGAATGAA CATTTTAAGA TGTCCCTACG AACTGATGTT AAATTGTCCT TATGAACTGA CTGATAGGTC CCAAACACAA
ATGATAAAAT AAATATGCTA AGATAAATTG TTCTCTTCGG GTGAGAATGT ACCACAGTTT GACTCAACAA TATTC
R
ATGCCCTTCA TTCATAATTC TCGTCTGCTT AAATAGCAGA ATTATGTAGC ATACACACCG AAATAAAAGG AAAACTTGCG

>JH009N05r_469 pos=469|len=851|mol=genomic|alleles="T/C"
ATCATAATTG ATTCTGAAAT GCACCCATCA CCTCCCTGTA AGCATTGTGC CCATTAATGG TATTCTGATC AAGTCTAGAG
ATCAAAGCTC CTAAGTCTAT AATACAACCA CCTGTGCCAT CTTGCTTGGG TTTGAAGGTA TCTGGTGGAA ACCCTAGTCG
ATGGAAGCCA ACACTTACAT CCTGTAAATT CAAAAGGTAA TAATTTGTCC CGGACGGTGG TTTGACAAAT GGGGTTGTCT
GAATGTTTGT CGGCGGTAAG GGAATGTCAG AACCAAATCT TAGAAGACTA GGAGTCATGA TGATGGTTTC ATCAAAAGGA
ATCAAGCAAT AAGAGAATCG TTGGTAGTCT TCATCAAGCG TCTGAGAGAC TAGTGAATCT GGTGACAGGC TCAATCCCAA
GACCCCAGAA ATGACACCAT TTTTGGCAAA TTGCATGCCT TGGTTATCGT TCGAGCAGCC AAAGATTA
Y
ATTATAAATG TACTTGGCGT TAGATTCGTC GACTGGAACT TTGAATGTTT CAAAGGATGC AACGCCTTTG GTTGACGCCC
CTCCAAGATA ACCGAGGTCG TAAACGCATT AGCCATTGAC GCATTGGTAG CGGGCACTGT CGCCTTGACA GAGAGGGCGG
TTGTAAGGGA GTTTCCTGTA AGTAATGGAA GCACCTGAAT TGTAAATGGG ATATGCTTGC TTGTAATAGT TCTTGCATGG
TTCGCACTGC GTCCAAATTA GGCCACCACC TGTGTCCATA AGTAAAAACA CCAGCTTCTC TGGTAATCCA ATGCCTACCT
GTACCACGAA TAAGAAATTA TCAAGGAACA ATGTAAAACG GATGTTCTTG TTGTCCATTA TT

>JH009P17r_348 pos=348|len=723|mol=genomic|alleles="T/C"
CTCATCTCTG ATCACTCTCT ATGTATATGT CACTAAGAAT ATAGAATAAG TTAAGAATAT ATAAGAGTTT CTGGCCTAGT
CTTACGCAGG TATCATGATC ACTTGCTTTC TAATTTGAAT ATGAAAAGGA GAATTTACAG AAAGGGCAAG TAAGTTGGTT
TACACTTCCT ATAAAGATAA ATAAGGAGAA AATGCTAGGG AACAAAATAG GACCGACCTT CCCTGATATG TGATAGATGA
TCTTGGATAT GCAAAGAAAA CATATATTCC AGCAAGTTCC AATAGAGCAA AGTCCATCAC AATGTGAACC AAAATAAAGA
AATAAAGTTC ATCTAACTTG CTACTTA
Y
ATGAAAGCTA CAATGGCAAT TTCTATCATG AACAAATCAT TTTTGAACAC TCATATATCT CACATGATGA ACTTAATTAA
CAAGCCAGCT TCATAAATAG CAAGGGAAAA AGAATAAGAT GAACAAATTT CAATATCACA ATTTCACAAG TCTGAAAGAC
TCTAATATCA CAATTTCACA AGTCTGAAAG AAAAATGTTT TATCCCCAAT TTCCCAGGCA ATTTTTTTCA GCAGTTTTGT
TAGACCCAGA TGAAAAGTTA TAAATCTATA TACCTGTTAT GGTTATAGAA AAAAAAAAAG GAAATATCAA ACAATACAAA
ATATCACACA CTACAATACA ATTGCTTTTT ACTGATGGTT GAGAAATTGT GACAG

>JH009J03r_291 pos=291|len=732|mol=genomic|alleles="A/C"
TCTCGGCGGA GCACTGGAAG CGAGAGAGAG TAACACGATG AGGGAGACGG AGAGTGAGGG AGAGACAAAG AAAGAGAGAA
TGAAAACTCA TCGTGATGCA GCGAGGCGTG CGACGGTCTG GGGCTGGGCG TCTACGAGGG CAGCGTCCAA TGGTTTGGCC
TTGTCCTCGA CGTCTTCTGC TGCCAATGGT GTCTTATGTG GCTGCGTGGG TATTGGGTTA AGGGCAGTGG TTTGGTTGCG
CCATGGTTGC TCTGTTTCGA TTGTCTAAAA TAGGGGAGTT TTTCGATTCA
M
TATGTAGGTG GTTGTTCTCG ACACTTTGGT GGTGGTGCAG TGGTGTAAGG TGGAGGAGCT GGACTTCCAG TGATGGTCAA
GTGGAGGTGA CGCACAATAA GGTCAAGTTG CGATTCGTGG AGATGCAATG TGCACGGGTT GCGTCGGTTT TACATGGAGA
TGGAGGTGAC GATGCGAAGG AGTTTGCTGC GAACGTACAA GGATGTAGGC TACGACAGTG CGGTGGTTGA GGCTTACGTT
CACATGGTTT GGGCAGCGGC GTTAAGGAAA ATACAACCGT GTTGTGTTAC GGCTTGACCA ATGATTGGGT GTTGCACGGC
TGCGCTGAAG GGAAGGTCTC ACAGTGAGGA GAAGAAGTGG CCACGGAGGG GAAGAGGTTG GCCAGTGGGG GTGATTCACG
GTGGCAGACT CAAGGCTTGT GGTTGGATGT GAACATGCTG A

>JH009D11r_480 pos=480|len=599|mol=genomic|alleles="G/A"
GGGTGTCATT TTGGAGTGAG GAGAAAATTA TGTGATTGTA ATAATTTTTC ACATAGTGTA TTTTCTTCTC TGGGTCTGGT
GGTTTTTTCT CCTATTTTGG GAGTTTCCAC GTAAATTTTT GTGTTGTTAT TATTTCTCTG TTTTTCTTCA TATTTCACCA
AATGGTGGAT CCTAGGGGGT GAATTTAGGA GGTCCAAATT CCTAACATTC TTCTTCCCTA TTTCTCTCTC GCGCTTCGTT
CTCTTTTTTT ATTTTATTTT TTTCTTCTCT TATTCCCTCT ATCGCGTATG TTCCTTCTTT CTCTTCTATT TTTTTTCCCA
TTTCTCTTCT TCTGCAACCA TTCTCTTCGG CAATAATTCT CTCTTGCGAT GGCACTCTCC AGCACGGCAC AACGGTAGCT
TTTCTCCAGC ACGACAAGCA CACGGTAAGA TTCAAAATCC TAGCCGAAAT TTCACTCTTG ATTTTTATTG TCTGGATTT
R
ATTTTGTTGA TGTTGTTTAG GTTTGATTCG ATACCCAAGT CTTGATTCTA CTCTTGATAT TATTGTTTGG GTTTGATTTT
GTTGATATTG GGTTTGATTT TGTTTATGTT TGGGTTTGT

>JH009L17r_75 pos=75|len=860|mol=genomic|alleles="T/C"
CAAAATCAAT CTTTACAGAA TCAGGAAATA ATCATTGTAC ACAACAACAC CACACTCCCA TGGAAAATCT TCTA
Y
AGCGTCAGAG AAGTTTGGTA GAACAAATAA ATTGTAGTCA CAGAAGACAA TTGATAGGGA TACCTCATGA CTTGAGCAAT
TCTTCAACAA TTCAAGAAGA GTTTCAGCCC CTAGACAGTC ACTCCTTTGC AGAAGACTGC TTGGTTTTGC TGCCTTAGAT
GACGACCTAC ACCCTAAGTT TGATCTCTGC TGTTGCATAC TGCACTTAAA TGCAACAGTC GGTAATTCTT CCCTAAGATA
CTTGAGCCAC TTCTCAACAG CTTCTCGAGG GATAAGATCT GAAACCATAC AAACAAGAAA TTAGACAAAA TATTCTTGAT
GTTTTGCGTA TGATACAGTC ATAAACTTAA GTAGCAGCCA AGACATGATT AATCATTGTT TTGATAGCGA GATCGTAACA
AAAAAGGATA ACAAGAGCTA TATATTTCTA ATCTTAGAAC GCCTCTGACA GTTTCAGTCA AATTTCTGAT CTAAGTTTTG
CAGATCATTT TATGAGTTTA AACTGTTTCC ACTATTAACC TTCTTCAAAA TTTCTAAATC CACCGCAAGT AATTATCCAA
CGGCTTTAGA TGGAGGGACA CAGAGAGAGA GAGAGAGAGA GAGAGAGAGA GAGAGAGAAA CCTTACCAAT AGATGCTTAT
TAGGGCCAGA TTTGATCACC AACTTCTCCA TATCAACACG AGTACCCATG GGATCACGAT TCACGGGCAT CAAGAACCTC
CAAACTAATA TCTGATGCTT CAATGACTTT TCACCAACTC CTTGTAAAAG GCCCTGTTTT GAATG

>JH009P21r_532 pos=532|len=771|mol=genomic|alleles="G/A"
TCTTGTAACA GTGCGGCACT AAATACCATA ATTCCTTAAT GTGAGTGAAT TCATCGCCCT AATTAAATGT TCAATTCGAA
AATATGTTTA AATGTTCTTC TGACCATCAA CCTATATAAT TCTTTCTCAA TTTGATGTAC TTCAGACTAA AAGGAAACCC
AGTGTGTAAC AAAGATACTA TCTTGGATAG TACTTACTGC CAGCAAAATA AAAAACCCAC AGCGTCCTAT TCTACTAGCC
TGGCTAATTG TGAAAGCACA TCATGTCCTC CTGGTCAAAA TTGCAACCCT CGCAATTGTG AATGCGCCTA TCCATATAAA
GGGACATTAT ACGTTGGAGG ATCACTTTTC AGGGAATTGT CCAATGCAAC TGTGTTTAAT TTACTGGAAC ATAGCTTGTG
GGTGAACCTG AGTCTCCTTC CACGTTCAGT TTCTATTCTA AGTACCGGAT TCAATGTTGA TGACTATCTT CAAGTGCAAC
TGGCATTCTT TCCCTCAACC GGAAAATACT TTAATCGATC AGAGATTCAG A
R
AATTGGGTTC CTCATGACTA CTCAACAATA TAGGCTACCT CTACAATTTG GAGCCTATTT TTTTATTGCA GACCCTTATG
CTTTCCCAGG TTCGAATCAT ATCTTTACTC TGTGTGTGTG AGAGTGAAAA TTATATATAT GATCTCTACC TGACAATATT
GAAAATGTTC TTCAGCCAAA CATGGAGGAA CTTCTATTGA CACTCGCGTA ATAATTGTGA TAGCAATTAC TTGTTGTGT

>JH009O12r_319 pos=319|len=841|mol=genomic|alleles="G/A"
CTTAGGTCGA TCTTCTCCAT TGTGAATGTG AAAGATCGAC ACAAGAAAAG CCCTAAATTC CTTCAATGAT TTGCTACAGA
ATGTAAAACC AGAGAAATAT ACTTTTGCTC CAAACCGACA CCCCCTCTAT GGTATTTCTG CCCCTCTTTA TACTCATTTC
CAGCTTCTCT TTCTCTCTCT GTGTCACTAA TTCTCCTTTA TCCAGCATGC TCTCTTAATC ATTTTACCCA TTTCTTTTAT
TTCTTTCTTC TCGATAGTTC TATCTAAAGC CTTCCTTTTT TTTTTCTTCT TGGGTCAACT TTCGTGGGCC TTACTCCT
R
CACTATATAC TCTTAGTTAG TTTAGACTTT ATTCAAGCCT AAGAGTATTA GCATTGGCTT CATCAAAAAT CTTGCTAAAT
ATAAAATTTG ATGAATTTCA TCAAAATATG ACTGCATTGG ATTAGTCAAA TAGATAAATG TGAAATTTTG AGCTACAGTA
ATTATATAAG TTTCTTCAAA TTTGAAGGTC TACTATTCAT TTATTAAATA TATTTTTTAT TTACTTTTAA TCTCCAAATG
TCTTTTTTAT TCACGTTTAA TCTTCAACCG TCTTGTAATA ATAATGTAAG AATCAAATTA AATTATTAAT CAACATATTA
TTAGTGTAAT TGTAAAATAT GAAAAAAAAT AAAAATATTT TTATTAAAAA AATAATATTA TATTATTATT TTGATAAATT
CAATGGCTAA TTCAATGTGG AATTATGGCT AGGAAAGTTT TGGATTTATA GAAATCATGT ACTTTTTATC AAACTTTTAA
AGATAACTTT GATGAAGATA ATACTAATGC TCTAATAACC TG

>JH009G06r_315 pos=315|len=887|mol=genomic|alleles="G/A"
TGGGACGATA TGGTTGACTC CAGTAAGAAG AATCTCTTCG AGGTAGGTTA GGTTTTGGAC TAACCTTGTT AGACTTCCAA
TATAAAATAA ATTATAATTG TAAGATAGAT CGAGAGACGA CAACTTGGAG AGGTATGAAA CTTCTAAGGG GACTTCTCCT
GAAACAAAAG ACAGGCTGAG ATTAAGATTT GTTAGCCTTG AAAGATTGCC AATTGTAGAT GGGATTTTAG AGTAATTGAA
GTCATTAAAA GCAAGATTAA GGCTCAGAAG ATGAGAAAGG CGGAAGAGGC TGCTGTTGGA GTTGATAGAA CCAT
R
GAGACAGCCT TCACTAAGGT CAAGGCCAAT AACATGACCT GTGTGGGGGT CGCACTCAAC CCCATCCCAA GAGCAGCAAT
CTGATCTACC ATGCTCTGCT TCAACCCTCC ATGATGCAGT CTTGGGATAG CAAGATGACA GAAAAGTATG ATTGTCTATG
ATAAAGCTAT CCATGAACTG CATAAGAGCT AAGCTCTCAT CTTGATGACA AAGTGGATGC GGAGAAGACA AAGAGGCAGT
GAGTAAAAGA AGGAACAACA CTAAGAGATC AGAGAAGAGA AAGCGGAAAC ATGTAGGCAT GGTTTCGGAC TAATAATGTT
TTAAGAGTGT TGATGAGATA GTGAGAGAAG AAGAAGCGAA GGGCTCTTTA TTTATATAGT AATTAGCAGT GCTCAAGCAA
GCAATGAAGC AAGTACTGGA GTAGTGGGTA GGAAACTTGA TAATTAATTT GTTGTGGAAA AGAAAGGAAA CTTGAAGACT
GAAGTCAAGG AATAGCTAGC TAGCTAGAGT CTGATAATCA TTTTTATTTT TTATTTAATT CTGATCTTGA TTTTATAGCG
GTGGATGGAA AA

>JH009C24r_236 pos=236|len=758|mol=genomic|alleles="A/G"
TTGAGCTTTG AGAGCATTTC TTCCTCTTAG AGATAAAAGA GTGAAATCGA GTGAGTTCTT GAGTATTCTT GTGTAAGGCT
GTCTTGAGTG CTTGGAAGGC CACGAAATTT GTAAGTTTCC TTGATTTTTA TCTTAGTTAT CATGTCAAGC TTTGTTTCTA
AGTGTTGGTA CGAAATTTAA TTGAGTTTTG AGAAGGTTAT CATGCTTAGT TCAAAACCGA GTCAATTAAG AGATG
R
TTTGAATGAT TAAATGATTT TAAGTGGGGA TTTAGCTATG GCATGTCTTA ACCATGATTT GATATGATTT ATCATTGTCT
TAACATGATT ATAGAAGGTT TAAATTGTAG TTAGAAGCAT GTCATGGTAG ATTTTGAATC TATTTTGTTT TTTATCATCA
AGCATGTATC GGTTTTGAAC ATATTGATGA TTAAGGATTT CTTAGCCATG ATTAAGTGTT GAGATGAACT TGATTATCCA
AAAATTAACC TTCATTATGT CATTAAAGAT GTTAGTGATA ATTTTTTATT AAATAAAATT TCATATGCAT GCATTCATAA
GGATCAATAG TTAAAAACAC ACTTAAGTAT CAACTAGGTT GCATGCCATG GTTGGGACTA TTTGAGCAAG TTCCACTTTT
ATTTTTGAAA ATCCAAGGGC ATAGATGGTT ATATAATGCC AAAAATATGA AACCCATGAA ATTTGATTAA ATTTGGAGTG
AGTTTGCAAT TAGTGAAAAT TTAGTGTCTA AATGGTAATT TT

>JH009A16r_130 pos=130|len=261|mol=genomic|alleles="G/T"
AATTGGGATT TTCTCTTATA TTTGCTTGAA AGAACTGGTT TTGGGAATAG GTAGATTGCA TGGATGCGTC ATTGTATTTC
AACTGCTCGG TTCTCGGTTT TGGTTGATGG CACACCTGTT GGTTTTTTT
K
ACAGTTCGCG GGGATTGCAG TAGGGAGATC CTCTATCTCC TCTTCTATTT GTTGTAGTTA TGGAAGTTTT AAGTAGGATG
GTGCAGGCTG TTGTTGGGGG AGGTTTCTTA TAATAATTTT GTGTGGGTAA T

>JH009M20r_146 pos=146|len=841|mol=genomic|alleles="T/G"
AACGTATTAG GTGAAGATGA TAAATAAGAA AGCCTCGTAA ATTAAAAAAA AAAAACCCAC AAAAGGGAAA GCTTCTTGCC
ATCGTTGACG CTTGTTGCGC CTACCCCTCC TCGATTCCTT CATGTTTTTC TTGCAGATCT CTTCT
K
CATGGCTTCT CTGCCATGCC TTTCGTTCTC AAATACGGCT AGATCGCTTC GAGAGCTACG CATCGGCAGC TTCAAGAGGT
TGAACCGATT GACTCTGCAA AATATTTGGT TTGACTATCC CTAGCTTGGG AATCTTCATT ACGAGAGATT TGATTCAAGG
TTTGGATGCG GTTTAATTAT CTTCTGTCGT TGATTAATAG TTATGTGACT TTGGAATCGA TCCCTAATAT ATAACTTTCT
AATCGGCTTT ATTTTTCTTG TTTTTTCCAG ATCTCTCGAG TAATCGCTTC ACTTTTGAAT CTTTGATGGA TGTGATTCAT
TTTTTTCTTA GGTTTGTTCC TCGTTAGATC ATTGTAAGTT ATCCTCGCTG GAATGTTTCC CTCTCTACTC GGTCTTATTT
GACTTTGAAA ATTGTAAAAT TCAAGAGGAG ACGGGAAGTA CTTTTGTTTT GTCTCAGATC GTTGTAGGGA CGTCTATAAT
TTTGGACAGA GATGGTGTTC AGTTCATGCA GCTTTTGGAT CCGAAGGCAA TTTACACCTT CGCTATCACG GAGTTAGACG
ATTTCACAGC AAGGGTTCCT GGTTGCTGGC CCCCCGTAGG TTCATGATAC GTGTGAGCAC AATAATGAAG ATGTTGCTAT
GAAAATCATT TGTTGCCGCC GTTATATGTA ACTCGATGAT GTAAATGGAT GTATA

>JH009M14r_145 pos=145|len=595|mol=genomic|alleles="C/T"
GGAGTAATGC TATACACCAC AATCTCATTC AACTTTTATC CCACTATGTA AGATGTTACA TATTTATCAT CATTGGATTA
TAAAAAATTA TCCAATAAAG AATTATCTTA CATAGTGAGA TATTAGTGTG GTGTATGTAA TTTT
Y
CTTTTACAAA TCGATGCCAC AGTTTTCAAC TTTCTCAACA TTAACATATG AAACCAAAAA ACTCAAAATC AAGATACTTA
CATTAATATA CAGTTAGAAA AAGCTAATAA AAGGATTGTC ATGTGGCATA ATAATGCTAT GTGTAAACCA ATCAAAGACT
GACATGACAT GAGGTATTAG TATACCACGT GGTAATCCTT TTGCTAGTTT TTTTTTCCTG CAAAATGATT TTGATTACCT
TAAAAATTGA GTACAATGTA GTTCAATTTA CAATATTGCC AATATGAAAG TCTAGGAGGC ATGGGGGAAT AGAAATGAGG
TCATGATGAG AATCAAGGTG AGTCTAGTCT TAAAGATCAT TTGCAAGTTC TAGATGGGCC AATTACAAGA TCAAGAGCCA
AGAATATCAA GGGAAGTAAT GCAAGATTGG TGCAATCTAC TTGGGATGAA

>JH009G12r_106 pos=106|len=822|mol=genomic|alleles="G/A"
GAAATTAATT ATGGTGGTCA TGTGGTATGC GTGTCCATGG TGGCCCCTGC ATTTTCTTGG AGGTTCTCTA CATGGGGAAA
GAGTCATTTC ACGAAATTCA CGAAA
R
GTGTTAGATC TAGAGGCCAG GATCTTTGGG AGGCGTTCAA TTAATGTTGC TAGGAGTAGA TATGAACGAA ATACGATGAC
CACTTCGAGC TATGTGCTCG CTAATAAGCT CTAAGTGTTA GAGACCACCC GACAGTCATC ACAGAATTTT CCTCAAGCCA
TCTCAGATCA CTACTCAACA ATGCACAGCC AGCAGAACAA AGAAGATTCT AGAATAAAAG AATTGTAATT CTGTTATGGA
TTGTTTGTAC AAATTAGATA GAAAAGATTC TTTTGTAGTT ACTATAAATA GAAGGCTATG TACACTGCAA TACGCATTAT
GAATATACAG AATTCTTTCC CAACTCTCTG TCTTGCTTGC CTTACTACAT TCTGATTCTA CCATAACTGT TATGGTATCA
AGAGCCATCC ATGGCCTCTG AGAAAATTGA TCCCCCTCCT ATCAATACCA ATATCAACCC TAAAGACCCT TCCAGCCCCT
ACTTACCACT CATCTCCTCA CAGCAGACAA CTACCATTCT TGGGCTCATA CCATCCGAAG ATCTCTTCGA ATCAAGAAGA
AACTGGGCTT CATTGATGGT ACGATTCATG AACCTACTAT CCCAAACTCT CCTTTTTTAG AACCATGGCT TGAATGTAAT
GACATGGTTG TAACTTGGAT TCAAAATGCC ATGTCCCTTT GAACTCAAAA ACAGTGTTGT GTATGTTGAC ACTGCT

>JH009E14r_252 pos=252|len=703|mol=genomic|alleles="C/T"
TTGGGAATGG CAGCTTAGAA ACCTTGCTTT TTTCTTCTTT TTTTTAAATT TNTGGGGGAG AGTAGGAGGG GAATCTTTTA
GAAGTGTTTC ACTCAGTAGG AGTGTCTTCC CATGTTTAGA AAATTGGCCT TGCGTGGATG TGGTTCATAT TAAATTGGTG
CTGTTTTGAT GTTTAACTCG GCAAAATGAC TTAGTAGGAT ATCCAATATC ATTTTAGCTA TCGGCCTTCG AAAATGATTG
ATGATTCTGG G
Y
TAAACTTATT TCTCTGCCCC CAGATATGTC TTCATGCCTA AAGTTCTCTT TTATATTTCT GTTTTGTCAC ATAATATAGT
CATGCGGCCT CTTTAATTTT TTATTTCTTG TGGTTATTCA GAATCTATCC CAGCTAGCAT CAATCAACTA CGACCTGCTG
TCAAAGGGTT TCAAGGACGA TCACCCAACA AATCCAAATG CATGACTTAT CTGGAATAGG TTTTTGGATT AGTTTGATTA
GGCATATTTG TGGGGCTGAA TTGGTGTTAC TGTACAACCT GTACATGTAT GATCTCAAAA CTTTTGTGAT TTTCATCCCT
TGTTTGGTAT ATATCATCAT GCTTTGTAAT TCAGTCGATG TTTTCCATCT GCATAAATAG AGGAGAACAT AGAGGCTAAA
ACTGGTTCGG GATGTTTTTT CCTTGTACTT AACAGGTTTA GTCCAGGGGT T

>JH009P12r_105 pos=105|len=462|mol=genomic|alleles="T/C"
TTGACCTTCT ATAAGTACAC TATCTGGGGG CTAAATCAAG GGTACAAGTT CAGCCATGGC GGGAAACTCG TGTGGGAAGT
TTGGGGAAAA TAGAAGCAAT TCAG
Y
TGGAACTAAA ACCTCAAAAC CGAGTGACTC TAATTAGGGT ATAGATAGGA TTTCACTTAG GGTTTCAAGT CTACATGTAA
TTATTTGGTC GAATGAAAGC ATCATGGTGC AAGGGAGTGG ATGAAGATGT AAGAGAAAGT ACATGAGTGG ATGATTGCTT
GTAAAAGTAG TTTAAACCAA AGAGAGAAGC AAGATTGTCA AAACCGAATA GTCAACTTTT GGGGTTTGGA TTTTGGGGTT
TCAGTTACCC TTAGGGATTT GGGGTTTCAT TTAGGGTCTC AAACCCTTTT TGGTGGTTGA CCATAGTTGT ACTTGAGTGA
TTGGAATAGT GTAGTGAGTG TAAGAAAGGT ATGGTGT

>JH009F20r_642 pos=642|len=837|mol=genomic|alleles="A/G"
TCGAAAAGCT AGAAAACTTA ATTTGATAAT ATAATTAGTA TCGGATGTTG TTCAACATAT AACATATGTG CGCTTTTATA
CTAAACCCAA AGCCACTGAG ATTTTGTGGA AAGAAAGGCT AGTGTCCTGA TCACATGATG ATGGCGTCTT GCTAGCTGTT
TGCTTTGTTT TTTTGGTACA AGTTGTAACT GCGTCATTAA TGGATCAAGT AATTGTCTGA CTATTCAAAT GTCTTGCATG
CACAAAAGTC CCGACTAATT AACGTGCTTA AACTTCTGAA AATGAGTTTG TCGCAAATAC GCGTTGAGTT ATTCAAGGAA
ATCTCCTAAT TAGTCCGATC ATAGCCTTAA AGAGTGTAAA TTAATACGAG GTTTTGAATT ATAGAACATC TGGTTTTGTA
CATGATGAGT TCCGTCCTTG GAGTTGATAA ATCATTCTTA TATATGTCAA AAACAATAAT TCCCATATAT ATATCGTAAG
AATGATTTAA GGAGACGTTT GGATTCGAAG ATGACTTAAG ATGATTTGAG ATGAGCTGAG ATGGATTGTA AATAGTAATG
AGATGAATTG TGAATAATAG TGAGATTTGT GAGTTAAAGT TGCTGAATAA TAGTGAGATG AGTTGAGATG AGCTGAGATG
A
R
CTGAGATCAC TTACGAATCC AAACGAGTCT AATATCACAT GCATCGATCT AAACAACTAA TTATTATCTA TAATCCTACA
AGTACGTAAG TACGATGACT TTTTTTCTTT TCTTATAATA ATAATTGAAA CTTCTTGATC TCATGATATA TCGCACTAGT
TGATCATGAT CACTAGGCCG GCCGCCACCG TTCAA

>JH009D18r_515 pos=515|len=860|mol=genomic|alleles="C/A"
CCCTCAATTT ATGATCCAAG CACTCATTTG CAATAAGTAC CGAATCAAGA ATTTGTCTCC CACAAATAAA GGCGTTCTAG
GACTTGGAAA TGATCTGATC CAATACAGGA CTTAACCAGT TAGCAAGAAC CTTTGAAATA ATCTTATAGA CACTACTAAC
CAAGCTTATA GGGAAAAAAT CCTCAATAAT CGAAGCCCCA TGTTTTTTAG GAATGAGCAC AATGAACGTC GCATTAAAGG
ATTTTTCAAA CTTTTGGAAA GAGTGAAATT CACTAAAAAC TTGCAAAACA TCACATTTCA TAATGTCCCA ACAAGTTTGA
AAGAAACCCA TTGAAAAACC ATCCGGACTC GGCACTTTAT CCTTAGCCAT ACCAGAAATA ACCTTATAAA TCTCATCTTC
ATCAAAAGGT CTCTCCAAAC CACTCGCACT CTGAGAATCC ATTGCCTCGA AAGGCAACGC ATCAAGCTTC GGCCTCCAGC
TAGCCGATTT TGTGAGAAGG GCCTCATAAT AATG
M
ACAATATGAT TTTCTAGTTC GGAAGGAGAG GATTGTCAAT GGACAGCTTT GCTGTCCATC ATCAATCTTA TTTCCTTCTT
TCTTCTTTCC TTATTTCGCA TTTACTTCCG TTACTTAGGC TTGTACAAAA TATATAGTTT CCTTATCAAG CTAAGAATGC
GAGAATCACT CGACAATTAG TTTCTTTCCA TGTATAGTTC TCTTGTAAAG TTTCTATATA ATATACAGAT CACTCAAAGG
CCAATTCATT CGGCCATTCA TATATCGTAT TTCTAGTTAT CTTGACATGG TATCAAGAGC CGGGTGATTT TTTTCCAATC
TCGGTTTCGT TGTTGCCTGC GTGCA

>JH009L12r_398 pos=398|len=888|mol=genomic|alleles="T/C"
TGCCCTCAAC TGATATGGAT CGGCATCACA CATAATAAGC TTATCGTCTG CAAATAGTAG ATGCGAAATG GTAGTGATCC
TACTCGACGA TCCAATCTGG AAACCACTAA TAAAACTATT AGTCACTAAA GCTGAGATCG TCCTGCTTAG TGCCTCCATA
ACAATAACAA AAAGTAAAGG AGATAATGGA TCCCCTTGTC TCAAACCACG AGAGCTCGGG AAGAAACCTT CTGGGCTGCT
GTTGATTAAC ACTGAGAATC TTACCGTGGA TATACACCAG CTGATCCAAG ACCTCCATCT TTCTCCAAAA CCACACCTGC
CCAGTAGATA TAGAAGAAAA TCCCAATTAA CATGATCATA CGCCTTTTCC ATATCTAACT TACACATAAG CCCTGAG
Y
TGCCAGCCTT CAATCTACTG TCCAGACATT CATTAATAAT TAGAGCCGCT TCAAGGATCT ATCTACCCTT CACAAAGGCA
TTTTGAGGCA TTTTGAGGCT TAATAACAAT CTTCCCCAAG ACTCCACTTA AACGATTAGC AAGCACTTTT GCGATGATCT
TGTATGTCCC ATTCACTAGG CTAATAGGCC GAAAATCTGT AATCTCCATG GCCCCTACCT TTTTAGGGAT TAAAGCAAGG
AAGGTGGTAT TGAGGCTTTT CTCAAATTTT CCTATAGGGA AAAACTCCTG AAACACATTC AGAAGATCCC CTTTTATCTC
CTCCCAACAA TCTTGGTAAA AACCCATAGA GAACCCATCA GGGCCAGGGG CCTTATCTCT TGCCATTTTC CTTACTACAT
CATAAACTTC TTCCTCTTCG AAAGCCCTCT CCATTCTAGC AACTTCCCCC AGCTCAATAG TGTCAAAACC AATCCATTCA
GAATAGGCCT

>JH010I09r_369 pos=369|len=781|mol=genomic|alleles="T/C"
GTGATGAAAG CCTGAGAAAC AAAAAGAAAA GGAAAGCAGA GGAAAAGAAG AGCTTGGCAT ACCTTTTTTA TGGAGGAATG
CTTGGTTTCA GATATACAGC CTTCTTGTTA AAGATGCAGT ATTTATTTGT TCACGATAGA GCAAACTCTC AAACAATATC
CATAAACGAA ACTGTATTAT GATCACTTAA TATGCGCCAA AATAGTCCTC ATTTAGGCCC GTTCGGTTGA TAGACTCAAC
TGAGATCAAT TCAGTTCAGT TTAATTTTAA ATTGAATCTA ACATCTAAAC ATTCAATTTT CAAATTAAGA AACTCATATC
AATTCAAAAC TTTTTTACAC GTAGGACTCA CAACCTTTTT CAATTCAG
Y
ACTTCTTTAC ACGTTAAATC CACAACCTTT CATCTTCCTA TAAATATATC TAAATTTATC TTAACATCCA AACACATTTA
ACTCATCTTA GATGGACCTC ACAAAACTCA CTCCATCATC TCAACTCAGC TTAAAGTTTC TAACTATTTT CTTCAACAGC
AAAACCATAT ATATATATAG AGATAAATTT TATTTGCAAT CCTGACTGGG GGATTGTGTG TGTAATCTCA TTGATGAATG
AAGGTAAAAG AAAAAAAACA TAATTTTAAA AATGATATTA TTGTAATTTT AAAATATTTT TAAATATAAA CTATATGGAC
TTGCATGATC AGTCTTCATT TAGAAACTGT ATGTAGACTA ACTCACATAT ATATATATAT ATATATATAT ATATATATAT
ATATATATAT AT

>JH010E23r_650 pos=650|len=813|mol=genomic|alleles="T/G"
TGACTGAGTA AGAACCACTT CGTTCAGGAG TCCAAAACCA AGAGTCTTCT TCAGATAAGC AGATATTAAT TTTCAGAATC
AAATTTGCCA ACCTTGGATC AAAGAGAGCT CTAACCACAT CAATCTTCCA CCAACCTGTC ATTTCCTCAA TTAATTCATG
AACCATCAAA GTATCATTAT TCAGTTGCTC CATAGCTCCT TGAACCTCAT CACGGCCACA ACTTGGTATC CAAGAGTCGA
GAGAAACTCT AATACTTCGA CCATTTCCCA CTCTCCACAT ACAACTAGAT TTTAACAAAG GCAAAGCACT AAAAATACCC
TTCCAAACAT AAGATGCTTT AATATCAATC TTGGCCTCAA ACAAACTACA ATTTGGAAAG TACCTTGCTT TAAACACTCG
ATAGAGGAGA GAATTCTGTT GTGTGAGAAG CCGCCAACCT TGTTTTGCAA GTAGAGCCAA GTTGAAATCA CTAAGTTTCT
TGAAACCCAA ACCATCCCGA AATTTAGAAA CACAAAGTTT ATCCCAACTA GCCCAATGAA TTTTCTTTCC TTGAGTTTGA
TTACCCCACC AAAACCGAGC CATCATCATC TCTAACTCAT GACACAAAGA CTTGGGAAAT AAAAAGCAAC TCATAGCATA
AGTTGGTAG
K
GACATAGCTA CTGCTTTGAC CAAAACTTCT CTACCGCCTT GAGAAATCAG ATTCATTTTC CACACTTGAA GTTTTTGCCA
CAACCGAATG TTAATACCAG AAAAAGCCCG CTGTTTGGAT CTCCCAACCA TTGGTGGTAG CCCCCAAATA TTTTTCATAC
TGC

>JH010E09r_164 pos=164|len=709|mol=genomic|alleles="A/G"
CAGTAACTAA GCAAGATCTC ATATCAAACC CAATTCACTG AAAACTAATG AAACCAAACG GTAAAGAAAT ATTCCAAAAG
GGAAAAGCCG AGCAAACTAT GAGAAAGTGA ACGAAGAAGT TAACCAGATT GCTATTGCAG CGATCGAGAT CCAAGCACTT
GAC
R
GCCACGACTT CATTGAGAGG AAGATAGATT GCTCTGTAGA CCGTGGCGGT CGCACCGTAC CCTACCTCTT CCAGAAGCTT
GTAGTCACCG GGATTCGTCG AGTATGTCCT CTGATTACCT CCCGTCTTCC CCATGCCCCT AAAATACAGC TCGTGAACCC
GCCTAAACAG ATCGAAAGCC GCTCTCCACA GCTATCTGGA TTCAGTAATT CGGTATTCAC GGAGTGTGTT GGAATATCGA
GTCGTTGACC GCCATGAAAA GGTATATACT ATAAAGATGG AGAGAGATTG GACTACTGCT TCAGATGGGA GAGAGTGAGG
CAGCAAGCGC GAGAGAGGTG CGGTTGCTGA CGTGTCGGAG TCTTGCTGGG TGTTTTGGAT GTTGACACGT GAGTACCTCG
TCATAATGGA CGACTGGGAT CTCGTTTTCC GAGCACACTT GAAGAATTGC CACGACTATT TTAGGTAAAT GGATCAACCA
TGTTACGTAG GAAAAATTCT TTAAATTATT TACTATTTAC TATCACACAC ATTATATCTT ATAAA

>JH010M05r_164 pos=164|len=753|mol=genomic|alleles="G/T"
TGATGATGTG CATATAATCC CCCTCCTTTG TTTCCACTTG CATTCTCCTT GCTTCATTCC AGCCCCTTTG TTTCCACCTG
GTGTTGGTTT TATTTGTTCC AAATCCCTTG TTTCTCAAAA TATAGCAAGG TACACTAGTA CCAAAAGTTA TGGTTATACA
TGC
K
TAAGTATATT TATTGAAACC TCTATAGAAG AACTAGTCTT GTATTTTGTC AAATATGTGA TGCTTTAATG GAGTTTGACG
TACTGTAGAT TTGAAGACGA TGTCGAAAAG GGTAGAGTCA GATCAATATT ATGTTACCTT TGAGATGTTT GTGGCGGATG
TTAAAAGGAT GTTTGCCAAT GCACGCACCT ACAACTCTCC CGAGACCATT TATTATAAAT GTGCAACCAG GCATGGTGAT
CTATCTTTAT TATTGTCTTT GCCTTTCTCT CTTTCGGCCA TTTGTTATTC TTATATGATA AATTTTGTGC AGGTTGGAAT
CCCATTTTCA AAGCAAGGTT CACTCAGGTC TCCATTCTGG AGCAAAAATT CAGCAGTAAC TAATTCGATG ACTGAATATG
GATCATGCCA TGGGTAAGGG CTGATTTGTT CTGAGTGACA GAAATAAGAT TACTAGATTG AATTGTCTTA ATTTGATGAG
ATTTAGGCAT ACCTCTACTA CATTCAGGTG CTGTCCATGT GAGCCGGTTG GGCCGCTGCC GCCTCCAACC TTATTGGAAG
AAGGCATTTC TATTCTTGAC CTTTTCTTT

>JH010O03r_663 pos=663|len=788|mol=genomic|alleles="C/A"
CGAGTTTTCG TTACAAAACC CTACCTTCCA TTACTCTCAA TGCACCAGAT TGTCTGTGCA TTAACTCCTC CACACGTTGC
CTCCACCAAG AACACAAAAA ACCACCGCAA TTCGACACTT GTATTCACAT CTCCTTGAAG TTAAATTCAG TGAAATCTTG
AGCTCGAATT TGAGCTAACT CTCAATGGAA AATGGAAGAT GAACTTTGCA AAAAACTCCA CTTCAAAGAA AACTATGAGC
AATGGCAGTG AAAAAGGCTA AGTTTTTGGA AGCGACGAGA GAATGTGAGA AAAACAAAGG GAGGTTTTGA GAACTTCAAA
GATTTTTCAG GCCGTTTGGT TCAAGGAATT GCTTTTTATT TTTCTTTTCT TGTGTGTATA TGGCAGAGAA AAAGAAAATT
AAAACGAGAA AAATGCGAGA AAGTGCGAGG AAGAGAGAAA AATCAATGAG TGAGGGAGTG TTAATGAAAG CGATAGATGG
ATAGGTGGAA AGAAAGCCAT AGAGAAATTA GCCAGCAACT TAGAGCAAAA GAATAGGGCT TCATCTTCAT CTCAGTGTCT
TCAGTCTTCC TATTTCCAAC TTTCAAACAA AAAAGATCTT AAGCTATGCT TTTTCTCCTA CCCCCGATCA AGCACAGATC
TGAAACCCAA GAAGACGACC CT
M
TTTTTTTTCT CCTACCCACG AAGACAACCA CATATCTGAG ACCCACGAAG GCACCCTCTG TTTTTTCTCC TACCCACGAA
AGTAACCACA TATCTGAGAC CCACAAAGAC GACCCCTCTA CTAAT

>JH010H15r_129 pos=129|len=687|mol=genomic|alleles="C/T"
CTCCTCTCTA TTAATAAATT CGTGAAAGAT AATAATGTTC TCCTTGAGCT CATTGGTCCT GATGGGGGAC ACGCTTCTGA
CGGGGCCAAG TGATAATGGA TTGTATCCGA TCAACCTTCG TCAACTCT
Y
TTCATCCAAA TTTCATGCTC TCACCATGAC GGTTGGCGTC AAGGCTTCTA CCTCCACTTG ACATTTTTGT TTGGGACACC
CTTCCGCAAC AACTCTACAT CATGTCATTT CTAATTTTTC TCTACCACTT AGTAATTCCA TAAATAAACA GGTCATTTGT
GTGTCTTGTC AACTCGGCAA ATCTAAACAA TTGCCATTTT TGGATTCTTC AAGAGTTGAC TACTCTCCTG GAAATAATTC
ATTCGGATGT CCCTTATCAT ACGAATCCTA GAATTTCATT TTCCCATGAT TTTTGCCAAT CCGATATACT TGTACCTGTT
GAAAGCCGTC ATCATCTTCG ATCAAACTCC TCAGGTTTGA GTTCGAGCAT CGATTTTGAC TTCTGTGTTC ATCGTGAGAG
TTTCGATCAA GAATCTTCTG CTGTGGACGA GCTTTTCTCC TATGGGAAAA TTCTTCCCAC TGAAATCAAG AAAAAGGTTA
CTCCCATTAA GCAAAGGGTT CAGTTTGGTT CTCGTCCTCC ATTGCCACCA CCATGAGGCA TGAGCTATGC GTGACATT

>JH010L15r_632 pos=632|len=774|mol=genomic|alleles="T/C"
TTCTCTATCT CTATCTCATT TTGATATATA TTCCTTCTGA TTCAGCGTAT TGCGTAGCTG AATCTCCTTC GCTTTCTTCT
TCAAGGTTTG AATCGGGCGG CTAAGATTGT TTTCATATTT TATCTTGTTA GGAACTTGGA CCTCCCAAAT TCACCCCCTA
GGATCCACCC TTTGATGAAA TATGAAGAAA GACAGAGAAA TAATTACAAC ACAAAAATTT ACGTGGAAAT TTTCAAAAAC
AGGAGAAAAA ACAACCAGAC CCAGATAAGA AAATACACTA TATAAAAAAT TATTACAATC ACACAATTTT TCTCCTCACC
CCAAATGACA CCCACAAAGC TTCCCCACTA GCAAAACTTT AACTCTTACC TCTTTCCCTT TTACAAGAAA AGGCTAATAG
AAGAATTTTA CTAGAGTCAT AAGTTACTAA ATAAGTTTAT GATTTGGTGT AATTAACTAA GAGGCCAAGT ATCCCTATTT
ATAGGCCTTG AGGCCTACTC CTTACTTTTC ACCCATCGGT GTGGGACTCC AAAGGAGCAA ACCCAACAAT CTCCACCTTG
CGACTTTGGC TGATCCCATA ACCATGCTCT ACCGCAATGA AGATCTTCAT AACTTCCGAT ATCATGCTCC A
Y
CATAAAAGTA TACCCACTCA GAATAAACCA ATTCCAAGCA TTTCAATTTT GGCCCATGTC GAAAATAACC TTGCTGGAAA
ATTATGGTGC AACTTCCTCG TTTGGCTTTC CTGGAAGTTC ATCCAGCCAT CAACATAAAT TT

>JH010F15r_672 pos=672|len=843|mol=genomic|alleles="A/G"
GTAAGGTTTC CAGGTTTATG TTTTCACAAG TTTATCTGAA AATTGTAAAG TATGGATAAA AAAAATACAC CATTCTAATG
ATCAATTATA GCTTAAAAAA TTCTCAAGTT TGCTTGTTCC CAAATTTAAT TAATTCAAAT ATTCTTAAAT TATCAATTCC
CGAAAATTTA AATTTTTTGT CTACTCTATT TATTAATCAT CTTCATTAAC AGTAATTTTT GGAGATCATG TTTAAGAAAA
GTATTTAACT ATGAGTTGTG CTACACATAA GCCTCACACT CTGCACACCA CTTAAAAAAT ATATGATTTT ACTCTTTTAT
CCTCATGTTT TATATTTCAT ATTTCATGAA ACATAAGGGT AAAAGAATAA ATTCATATAT TTTTAAGTAG TGTACAGAAG
TGTGAGGCTT ATGTATATAA TTTTTCTTTA ACTATTTTAT AGTAAAGAAA AAAAAGTTAT ATTGTAACGC CTCGTTCCCA
GAAATCCGGA GAGTTAGCTC CTATTATTCA AGAACATCAA CAATAATCAA TAATAAATAA ATAGAAACTC CAAAAAATAA
TTAACTTATT TGTTCAATCC AAAAATCTGT GTCTCTCTAC AGAGATACTA AACAAAAACC TCAATAAAAC AATAACATCT
CCACAAAAAC TCAAATTATT CATAACTTGA C
R
TACCAAAATA ACCGCCAGAG ATAAAACTAC TAAATATGAA CCTCCAAAAT ACTTGTACCC TTAGCACTCA TTCATCTATG
ATCATCAAAA TTTTTTCCAA TACTTCATAT TCTTGTTCTC CAGCTGAACT ATAAAAATAT CTGATAAATA TTATGGAGAT
AAGGAGTGAG T

>JH010J01r_429 pos=429|len=832|mol=genomic|alleles="T/C"
GAGTACTTTT CCTAAATATA TAATATATAT AGTTTTTGTT TCTAACCAAA TTAAACCTGT ACATTTCCGC TTTTTGATGA
AATTAAATAA TTAATTTATT ACCTCGCGAT TCTAGTACTG AAAAGGAGGG GTAAAGCACT TGGGAAATGT TTGCTCAAAC
TCTTCCATAT ATTGACTATA TAAGATATGG AGGCGACAGT TTAGCACTGT CAACTTAGGG CAATTGCTTC CAAATAAAGC
CTTAGGGCTG GATTGGTTAT ACAAAACCAA ACTATATATC TCATCTAATC ATTATAAATT TTCCAAATTT CTACGTAAAA
TATAAAAAAT AATTCAATTT TTTTAAAATT TCAAAACAAA AATTATATTA AAAAATTATA TTATAACTAT ATTTTATTAA
GCTTTTAACA AAACATCCTA TATCATCT
Y
ATCTGAACTG CGTAACTAAA CCAGGCCTTA ATCTCAACTA CATGGGTTGC ACAAGCAATC TCGCAGAAGT CCATGCGGTA
TATAGGCTAG CCAAAGGAAT CCACATAGAT AAAACCACAT GCATTTTTCT TTAGTAAGGC AAATGAAAAT GAGAGGTATC
AACCCATCTA AATCAGTATG CAATCCACAA ATAAGCTAGT GAGAAACATT GGTTTCAGGA GTTTCTTAGG AGAGTTCAGT
CAGATATTGA ACATTGTGGA TTGAAAAGGC AGCACATAGA GCAAGCCCCA TCCAACTTCT ATCATTCATG ATATTTGGAG
GTAGTTGGAT ATTCACAAAC GTCCCCTACT TTGATGGTTG AACCAATCCG AAACTTGTCT GAGGCAAATA AGTGGTACTT
ACA

>JH010D09r_549 pos=549|len=824|mol=genomic|alleles="A/G"
CTTGCATCCA CATCCACCAC TATAACACCA TTCATTGCTA CAGCAAAACC TCGCATGAGG CATGGAAGAA ATTGAACAAC
ATGTATGCAA GCCGATCTCG TACAAGAGCA ATGCAACTCA AGGAAGAACT CACCTTGATC CAGCGAGGGA ATCAATCGAT
TCTTAATTAT GTACATGCTA TCAAAGCCTT GGCTGATGAG ATTGCACTCA TCGATAATCC CATTTAAGAC GAAAATCTCA
CCCTTTATGT GCTAAATGGC TTAGATCCTG ATTTTAGGGA AATCACAGCT CCTATTCGGG TAAGAGAAAA GTCTCTTGCG
TTTGAAGAAC TCCACGATCT GCTCATTGGT CACAAAAGTT ACCTGCGTCG GATGGAGATG GCAACCTAGC AACTTGTTGT
TGCTGCCAAC TACACAACTA GAAAAACTGG TTTCTCTCCT GTGTCTCAGC TGAAAGGCTT TAACAAGCAA AATGGGCCCT
TTGGCCAACA GGGTCCAACT CGCTCGTCCA ATGGCTAGAA CAAGGATCAG TGTCGATCAA CCAACTCG
R
GTCTTTCCAA TAATAGGCGT TTTCAGCCCA AATGCCAGTT TTGTGAATAA CTGGGCCACA CAGCCAAGTT CTGCCCCCAA
CTGCAGTCCA ATGAAATGAT TGTAATTCTA CTGCTACCTC TCATGCAAGT GAAAATAAAT GGCTCATGGA TTCGGCAGCT
TCACATAACA TCACTGGTGA TCTCACAAAT TTTTCCATTC ATTCTGAATA TGATAGAACT GATGAAGTTG TTCTTGGTGA
TGGTACAGGT TTGACAGTCT CACACATTAG TTCAT

>JH010D21r_67 pos=67|len=347|mol=genomic|alleles="A/G"
AGTTACTTAA ATATAGTTAG AAATTTAGAG AACTGATTAT CAATCTTGTT TTTTCTTAAT CTTTGC
R
GAAAATGAAT TGGTGGATCA TAAATTGAAA GAGAATAAGT TTCAGAAATA AACTCTCTGG ATTTCTTGGG TTTTGCAGCC
CCTTTATTCT CTTTAGTCAT TTCAACTTGC TAGTCGATCA CATCTCGCTC TACTTCTTTT ACCTCGTACT CGGTTTCCTC
CTTCTCGAAC TCCGCATTTT AGGTAGCTTC TGCATCTCGC TCGGTATTTA CTGTCTGTGA CTGGTCATAT GTCTGCCCAC
TTCTCAATGT TATGGCTTGG ACATGTTCCT TTGGATTGGT

>JH010L23r_522 pos=522|len=800|mol=genomic|alleles="T/C"
TCGAGTGAAG TCATATGTTT TGACACCTAA TGGTTGGTGG CTGTACATGT TATGATTTTT ACGATGTTAT GTTATATTAC
AACTGTATTG AGAACGAGTC TATAGACAAT GTAGTTTCAA CGTGAGTTGT ACTATGGTCG CCGGCTATTA CTCACAGTCC
ATATGGGGAA CTGTGATGAT ACCACACGTT ATGTTAATTC TATGATTTTA TGTGATTCTT GATGAAAGAC TAAGTTTTTA
CGACGGAAGC AAAATTATGT TCTCTGTAAG AAAATGTGCA TCAAAAAATC TATATTCTTG AGAAACCTGA ATGGGAGACA
AATACAGTTT TTTTGTATTG CATCCATTTT ATATTTATCA TTCTTCATGC ATAATCTATC TTTGTGCACG TTGGTTATCT
AACTTATTGA GATTTTAAGT AAATCTCACT CTTTGTGGAC CCACTATAAT TTCGAAATGA TAGAAGTTGT AGATGCATAT
GGACCCAATG GACTAGTGGA TCAAGAGGAT CGAGGAGGAA C
Y
AGACGTCGAC AGGAGACTTG ATCTTATTTT GATATTTCTA GGCCTGACCC TTCGTGTCAT AGAGTGCATG AAGCAGCTAG
TTTAGATTTT TTTTTTTTTT GAAAGCTTTG TATTTTGTAC TAAGATTAAG CTACCTAATG ATTTGAACTT ATGTCTTAAT
CAATATTATT GGAATGATTT TATTTATTCT GGCATAAGGT CATTTTCACC CATACTTACA AGTTGCATTT CTACGATGCA
TTGCATATTT TACTATAATG TACGGGGGTA TGTAACCT

>JH010L13r_77 pos=77|len=835|mol=genomic|alleles="C/A"
GGGATTTCTT CCCCTCATCT GAGCAAGATT GAGGCCACAA AGAGAGGGTT GGACAGATGC ATGAGAAATC TTGTGT
M
CTGGAGTAAA TCAGTTCATG GCAATCAAAG GAGATCCATT AATCAAAAGA GAGAAATGCT TAGAGAGATG CAACACTCAA
ATCAAGGTGA CTCAATGAGA TTATCACTTG ATAGTTACAA GTAGATTGTT TTCTTAAAGA AGATGATATT AAATGACGCC
AAAGAGCAAA GCAAAAGTGG TTACAAGAAG GTGACAAAAA TAAATTTTTT TCATATGTGT GGAAACCAAA GAAAGCAAGC
TAGTGCTATT CACAAGATAT CAAATGAAGA TGGAAGATCT GCAACAAGAC AAGAGAAGAT TATTAGCATG TTTCAATCAA
ACTATCAAGA ATTGTTTACT ACATTTCAGC CAGAAAGGGA TTATAGAAAC ATTATCTTAT ATTAGCCCAA CAGTAACATA
TGAGATGAAT ATTATGATGC TCCCAGATTC CACTTGGGAT CAGACAGACT CTAAAGTATC CAGACATGCA ACACAAAGTT
ACATACCCTC GTTCATGACA TGAATAATTT TTTTCTTTAA GCAATACTAT GTACCAGAAG TAATATATCA TAAAATATAA
ACATGCTTCA TAAAATTCAC GTGGTAGTTG GTATCCAAAG GTTACAGTAT TTGTCTAAAA AGTATGTAAC ATAAAGAGTA
CTAGAGACAG AATTCCCTAA GTACATGTAA AACTAAGGTA ACTACTAGGC TAATTCATTG AGCAGTTTGT GTAACTCGGT
CAATGATGCC ATAATACGAT CGATGAAACG GAGCATCA

>JH010E10r_586 pos=586|len=709|mol=genomic|alleles="T/C"
TCTGGGTTTT GAATAGTGTC CAACCACATC AAAATCAAAT TTTGCCCGTG CTATTTCTCC AAGATCTGCA TCGTTTTTTT
TTTCCAATCC GTTAAAATCA GAATAACTTG CATACATGCA TGCACTTATG GGCACACGAA CTTGAACAAG ATTCACCTCC
AATGTTTTCT GAGAATATGC TTCTTATAAT GGAAAAAATA ACTCATGTAG ATGCCATGCT TACAAGAAAT AGAGATATTA
TTTTGGAGAA TATATATATC AGGAACCCAA AATGTTATTT ATTGAGTGAT GGTGTGAACT CTCATGAACA AGACAAGGAG
GAAAGTTTGA GGAAAGCACA TACAACAGTG ACATACCTAG ATCTGCTGAG ATGAGTGCCT CCCCATCATA ATTGGGTCCT
GCCAGAACAG ACCCTGATGG CGATATAATG ACACTGCCTC CAGCACAGAC AACAGAATCT GGTATGAGCT CCTCCTCTGT
TCCTGAAAAT ACATACTCTG GAGGAGGGGG GTAATCTTTC CTTCGACAGA ATTGGTTGGC AGATAAAACA AAACATCCAC
CCTCAAGGGC AACATGGGTC ATTGA
Y
GATTGCCATA TGGGCCTGGC ATCAGCCGCT GGTGCACAAT ATATTTCAAT GCCTAGAAAA CAAAGTGTTA TGTATTAAAC
CTAATCATAA AATATGTCTC AAACTAATTA TCATGCAACA AGA

>JH010K06r_187 pos=187|len=865|mol=genomic|alleles="C/T"
CTAATTTCAA CTTATTAGCC ACCTTCAAAT CAGAACATCA TTAGTAGTTA ATTCGATTGT TGGTGTGGTG AATTCCAAAA
ATTTTGGAAT GATCTTTGGT GTGGGGAATT GACTCTCAAG AATGCTTTTC CTTCCCTATT TAGAATGGCA AGAGACAAAG
ATGCCACTGT TGCTGATTCT GTATCT
Y
TTTCCAATAA TATTCCCCAA TGGAATGTGA GATTTTTTAG AGATGTTCAT GATTGGGAAG CGCTGATTAT TACTGATTTT
TTCAGTAGAC TGTATGACAT TAAAATGGTG CAGGGAGGAG AGGACAGAAT ATTGTGGAAA CACGCTGGAA ATTCAATTCT
CTGTCAGCTC TTATTATAAA TTGTGTCAAT CAATTTCCTT GGAAGTGTAT TTGGAAATCC AAGGTTCCGA CCAAAGTTGC
TTTTTTCTGC TGGTTGGTGT CACTCGGAAA GATTCTAACA ACGGATAATT TGAGAAAACA ATGTATAATA TGCATGGACT
GGTGTTGTTT TTGAAAGAAA GATGGGGAGT AGGTTGATCA TTTGTTTCTG CATTGTGAGG TCGCAAATAT GTTTTGGGAT
GAGATTCTCA GCAGGTCAGG TATTGCTTGG GTGATTCCCA AGAGAGTGGT GGATCTATTG GCTTGTTGGA AAGGATCTAT
GGGCAGCCAT CACATTGCTG ATATTTGGAA GACGATACCT CTATGTCTAA TGTTTGTGGC TAGAAAGGAA CGGACGCTGT
TTTTGATGAC AGAGCTCGCT CGTTGGGAGA ATTTAGAGAG TTTTTCTTCC GAACTTTTTT GTTTTGGGCG AATACTGTAC
TGAATGGGGA TTTCTTAATG TTTCCCTTTT TAGACTTT

>JH010I04r_432 pos=432|len=816|mol=genomic|alleles="T/C"
TCAATTAACT GGTTGGAAAT TTATTTGCAT TTATGTTAGA CGTAAATTAG ACCGTACCTT TCAAGAAAAT ATGCAAAAGG
AAGCATCACC AAACCACCCA AAATATGTCG ATAAGTTACA AAGATATGAG GATTCATCCC ATGGTTGAAG GAAGCGTCTG
TGAAGAGATA CAGAATCGTA TAACCAATCT GTACCAGAAC CATGAGAAGG TGTGGCTTAA ATCTCCTGAA GTTCACCCTC
AATTTGTCTG CTGCTGGTGC CATTGCTACC TCTTGAGAAT GTCTTATCTT TTCCGCCCCC TCTATTTATA ATGGAAGCAC
AAAATGCATC TTTGCCCATG GATGTGGACT TAAAGAGTTG ATCTTTACTT ATCATGCTCA CAAGTTGAAG GAATCATGTT
CTTGTAGAAG TTCCAAAACT AAATAAATTG A
Y
ACCTGAATTG AAGAAACCTG GCAAGTACGA AATGAAAAGA TCACAATAGT GTTTTATGCC TGTCAATAGT CATCCAAATG
CTCTTTTTAG TCAAAATTTA ACTAAAACCA ATGAAAACCA TCTACATCAT ACTCTCCAAA GAAAATAAAA GGGTTGGGCT
GGGTCATTAC AAATGGTGTT TCTAAAAAGT GCATTATTAA AATAGAAAAA AAATTATTAT TTTTTGTTAA ATTTTGGCTA
ATTAAAGTAC TACGACTAAT CTAATGTCAG TGCTCTCATA AATCATGACT TGAAATAATT AATCAAGCAA TGTATATGTC
GTATATAACT AAATCACATA AATTTATAAC TGTAAATTAA AACTATCTTA TATACATAAT TTTT

>JH010G24r_98 pos=98|len=621|mol=genomic|alleles="G/A"
GAAATGTGAG ACTTGAGTCG TGCCACTTAC GACGGACTGG CCCGACGAGG ACGTCGAGAA TTTAAGAGAG ATAGATTGTG
ATACCCCAAA TAATAAA
R
ATAAGAGTAG ATGGTGTATG AGATCCCACA TTGTTTGGGA ATGAGAAGTT CTTGCTCTTT ATAAGGTTTT AATGGGGCTC
TAATTGTATC ATTGACTAGT TTTTTTGGAG TATAGGCAAT GATGTTGGGG TCTTCCATTG AGGCGTTACA TTGGGACTTT
CAGGTCATTG CAAATGGCAT CAGAACTAAT CCCAACAAGA AGTGTGGGAC TTGATGCCAC CTATGATGGA CTTGGCCCAA
CGAGAACATT GGAAATTTAA AGGGGGAGAT TATAATTACC CCGGATTATT TGTATAGGAA GGTGGTGAAT TGAATCCTAT
ATTGTTTGGT AAGGAAAAGT TTAAGCCCTT TATAATGATT CTAAAGAGCT CCACTTATAA CTTTGACAAG TCATTTTGAA
GCAGGTTTGG ATGTGGCTTG GACCTTCCTT GACTCATTCT AATCTCCTCC CTTTTAACCC CAGTCGTTCT TTTCATCTAA
TTAACCATAT GTGATAGGAC TCTTAAATCC CCCATTTTCT TGC

>JH010O10r_226 pos=226|len=820|mol=genomic|alleles="T/G"
TCTAACAAGA CGATTCTAGG TAAGCTTTTC TATTCAAACA AATTAGCATA GAATATGAGA TATAAGTTAT ATTTTCCAGG
AAACGAATCA GAAAGCATGA GAAATATACT GAAAAAATAT AGTATCAGCT TAAAAAAACT CCATAGCGAG GAAACTAACA
CGACTTAAAT GGCCGTGTTC GGAAAGCATA ACTCAAAGAG CACGGAAAAA GACGAAGCTG ACCAA
K
GCATGTGCGG TTCACATTAC ATTCACGCTG CGTTTGGTAA TCAATAAAAC GAAGAAAAAA AAAAAAAACC CCAAGAAACC
CAACAATTTC AGAACACCTC AAAAACTGAA AGAAAAAATA CATGTCAACA AACCCAAATA GTCGGATTGC GCTCCAATAA
ACGAGAAAAA CATAAAATCA GTTAAATAAA AAGAAAACCT GAAACTTGTA TTAAGATTAC CCCTGGCCTC TCCCACAGTT
TCTCAGATAC CAACCAGAAA ATCAGACATA CATAAGCTAG TGAACAAAGA AGCTAATCAG ACGGAGAAAT AAAGGGACGA
AGAAACATGC CTGAAGATTT CGGAGCCATG AAGAAGCGCG GGGCTAAAAT CGAAGGTTTT TAAGGTTTGG GATTAAGAAT
CGGAGAAAAC ACACATTTTT GCCCAATGTC GATCGGATTG TGGCAAGTCC AAGTTGGGAA ATATTGGGAG ACCCCAAAAC
TCAGAGCTGG CTCTCACTCA AGACAGCCTT GGTGGAACTG TCTCCCACTC TCCCGGTCGC TCTCTATCTC CCTCACTCAC
TTCTCTTTCT TTTTCTGTGT CGTTGCAATC TAAG

>JH010G04r_204 pos=204|len=723|mol=genomic|alleles="G/T"
CTCTCTTGCT CTACCCATAA GAGCGTGGGA GTAGTTGATT CAAGTTAATA TATATTTTTA TTCCTTAATA GTTTTCTATT
GGCATGAAGC TTTTTGTGAT GTAGGTTTTG TAATGAGCAT GATCATGGAA GCAGGGATTG AATTCACTAG GGTAAGAGGT
ATTCTTTTGT TTCTTTGAAT AATAATAAAA ATTAAATTTC ACA
K
TGCAGATTTC TAGTCAATTG GCAGTGATTG GGCTATGAAT GTTTTATCTT GGCAGAAAAA GTAGAGAAGC ATATAAAAGG
AAGGGAATCC TCTAAATGTA TAGAAGATTA TACCTACATC AAAGAGTAGA TCCATAGAGA AGATATCAAC GAGGTCATAA
TCATCATTGG CAATACATAC TAACAGCAAA TACATATTCC ATAAGGACAG ATGACTCTGA GTCGAATAGG GTGTTTCTCT
TTTCTACTAA CGTACCGTTC CTCTGTGTTT CTGGACCACA CAAGTTGGAG CAGACAGAAT TGTTCTTTTT TATAATATAA
GGATATCCAA AGCTATTTGC CCGAGCTATT TTCTTGAGCA CTTGCATGTT GAGTACACAT TTTTCCTTTT TACCATCTTT
TTTCTTGTTA GATACTTCAG TAGAATTCAA GTTTGTGCCA AGACAATTGA ACGTGTATGT ACAGGTTGTT TTGTTAGCCA
CCACAGACAG TTTAGAGGAA AATGAATTCT CTTGCTCCC

>JH010P04r_65 pos=65|len=828|mol=genomic|alleles="C/T"
GGAAGCTGGT TTTATTGTTG TGCCAGTGGA AGTTGTTCCC TCTTGTCTAA ATGCCGAGGA GCTT
Y
AAACCCTGAA ACTATAGAGT TTTGGAATCA CACCCCCCTG GCTCCCTCTT GCTCCCATAA ACCAGAAGAG AGCATAAGAT
CCATTCGTTT AAAATCTTCA ATTTATTTTT TCTTTTTGCT TCTGTTTGAT TTTACCATAT CCAATGATGG AGCACATTGT
AGTTCTAAAC TCCTCTTAGC ATGGTAGAGT AGTTATACAT GTACTTACAG TTTTATTCAC ATTTTTACTT ATAAAATTTA
TTTTGTTAAT TTCTTTTTTT AAATTCAAAT TTTGAATTTA TAATTTTATA ATTTTCAACG TATCAATAAT TTGAAGAAAT
AAATTTTTTG TAAGTTTTTT TTAAATACAT TTAGCGTTTT TCTTTAAGTA TAATCCATGT ACCGATTGAA GATGACAAAT
ATAAAATTAA GATTTACTTC TAAGATTTAT GACCAAAGAA ATGGGCACAC TGCACAAAGT AAATGTGCCT AAAAACTTAA
TGAGAAACTT TTAATAGAAA TAATAAACAC ATGCACCATA CCACACAATT TCAAAGTTAC TTCCGGCATT CTCCATCTTC
TCTCCATTCA TTAGTGGTTA GTTCAATTAC AACAGCCCCT AATAAATCAC ATGATCTAAA ACTAAAAAAC ACTAAACTCT
AATAAGTTTT TCCCATCTGT CTGAAAGTAG AGAGTTTCTA CATGACAGCG GATTACGATA GCATATAGCA AGGCCTTGTT
CTTGGAGCAG TAAAATTACT GTTACAGCTT ACAGGTGAAG TTT

>JH010B08r_105 pos=105|len=839|mol=genomic|alleles="A/C"
CACTTAACTT CCTTCAATCC ATAAGCAAAG TAGATAAAGG TCGGATCAGT AGCACCTTCC TTGTAGTATG CAAAAACCAA
ACTGCCATCA TCATGCATGC TTTC
M
CCCACAAAAC TGCCACAGAT ATGGGCAAAT GAATCAATAC AGTTTTCCCA AAAAATAAAA ATAAAAATAA AAATAAAAGA
TAAATTGTGG CGAAGAGACG GGAGCACATA CAACTGGAGG TCACTGAGCT TTGAAAGGAG GAACTTGGTC GCTGCCTCAA
TGTGTTTCTT AAACAAGTCT TGCTGCTCAG GCTCCAATTT GCCTGTCAGA TTCTTGATGT ACCTCTTCAT GTATGTGACA
AACTGCTTCT TGTCAAAGGA AGGTTGTTCC TGAAAATATA GCATAAAGCC ACTTGTTTGA AATCCAGAGC ATGAACATCA
ATAAGATCAT AGCTAGTATA AGCACTCAGC TTTCTCACCT GAAGCCTAAA GGTATCAACA ATGTCAACAA CCTTCACAAC
TTGGTCATCA ACTCCTTCAT CCTCATCTGC ACCTTCTGCA GAAGGGTTAG CCCCGATGTC TACATCGACG GCTCCTTGAG
CAACCCACTG TTAGACCAAA GATACTAATA TTAACCAACG ACTATAGAAT AAAAAAGCTA TATAAAAAGT AAAAAAAATA
CAAAATAAAA AGAAGAAGAA GAGTTTGAAC CTTTCCTTCC ACCTCCCACA GCATCCCATT CTCAATTTCC TTGTAAGGGA
ACGAGTCCGA GAGAAGTTCA TCGCCTGAAA TTTCATCACA AAAAATCAAT TTGTCAGAAA AAAAATGCTA TTATAGGGTC
AAAAATAATT TCCA

>JH010D02r_90 pos=90|len=827|mol=genomic|alleles="A/G"
TACGATATAT AACCCGAATT AAGCTTTAAT CCTTGAGATA TGTCTCTCCC ATTGAGTTTG TTGGCTGAAT ATTGGTGTCA
ACAACATCT
R
CATACTACAA TAGTTCAGGT AAATAATTTG TGGAAATAAT CCTCTCGATA AAAGAACAGA TAAAACTTCC AACTTAAACA
AACATGCGAC AGCAAGTCTA ACTCCTAAAC AACAAACAAT GAAGCCATTA ATGAAACAAA TAGACCTCCG CTGTAACTAG
AATGTTGAGC ACATGAGCTG CCAATAGAGG ACTCCCAAAC CTCCTTTAAC CAAATACCCC CACCTTGCCT CCAAAAAGGT
AGTATCACGT CCAATTTTAT AGTTTTTGGA ACCTAGTAGA AGATGAATGA TGACTGATAT GTAATCAAGT TGATACCTTT
TGTTGGAGAT TACCATTTTA AGTTAATGGA GCCAGAGCGT ACCAGAGGCT CTGGTACCTG CTGCTGCACC AGAGGCTTCA
CATGACATAC ATTTTTGCAT TATCTTCTCT TGTAACATGG ATTTGAAAGA ATCATGAGTT CCTAATGCAT CAAGGTTCTT
GTTTTTGAAT GGTACTTAGT CTTGTTAACC CATTTCCAGG AGATAAACAA GATAGAAGCT TACAAGCAAA CAAAGACTGA
TCCCATAGAG TTTGTTGAGT TCTACAAGGT TCGCTTTCTG GTATTACCTA TTAAGAAGGT GTTATAAATT TGATTCGGTT
TTCAGAAATT ATGTTTTTCA CACTAACCCC TCCTAATCAA TCGAATGATC CTTTATTTCT CAGGCACAGC AGTGAACACG
CCAGCAAGTC TTCTAGA

>JH010P18r_470 pos=470|len=611|mol=genomic|alleles="G/A"
TTTTTTAATG AAGTTTTTCC ATGAATGGAC TGATAAATGA AAATGACTGA AAAGGAAAGA CTGAAATGAA AGGATTGAAA
GGAAATGAAC GTTTTATTGC ATGAAAATAC GTAACGGCCA TGATTGAATG AAAATGGTAC CAAAGGACTG GGCAGATTGC
AATACCGAAT AAGTAGTACT AGTAGTGCAC CCAATGCTGC CTCCTGACTG AAAGGGATTC CCAACCTGTG ACCACAAGCA
GAATCCAGGT CCAAAGGAAG ACCGCTAACC CCAACACACA AGACGTAACT ATGTGTACCA GCTAAAGAAA GTGATAAGAA
ATAATGTATG AATGCATCGA ATTCTTTGAG AAATTAAGAA ATTAAGGCAT TGACGGAAGA AACATTTTAC GAAAAGAAAA
CCCATTTTTA AAGAAAAATC CTGCCTAGTG ATGTTGAAAA AAGAAATGCA TGTCTCATGT ATGTATAGT
R
TGTATGGAGT GATGAATGCA TGAATGAAAA CCTATGTTAG TATATTTTAA CTGTAAGACG TAATGTTTAC TGAGTCATCG
AATCATTTTA GTTTTTATGT GTGCCCCTTC CCCCACAGGA ACTAAATAAT TAGTACACGT C

>JH011K05r_706 pos=706|len=842|mol=genomic|alleles="C/T"
CGTGCTATCA GCATCTCTTT CCACAGCTCG TTACGTAAGC CCGTGCGGTA ACGAGCTAGC GTTTGTTGCT CGTTTTACAC
CACCTTGCTA CGTACGGTCA GTTCATGGAA ACGACCTGTA TACTGGTCGA CAATCAATGT TTCTTGCCTC AGTTGCAGCA
TCTCTTCAAA CATGACTTGC TCGTAGTCAA TAGGCAGATA TTTCTCTTTC TGCCACTCCT TCATTTCTTC CCAATTAGAC
ACTAGTGCAC ATTGAGTACG ACGTAGTTGC TCTTCCACGC TACCCCACCA AGCTCGTGCA TGGCCTTTTA ATTTCATACG
GACATAACGG ACTTTTCTAT CCTCGGACAT AGAAAACCAA TCAAAATAAT CCTTAATGTC CGTCAACCAA TCTTCAAAAG
CATTGGGATC CAGCTTCCCA AAAAAAATCT GGGACATCTA CCTTCATTCC CTTGGCTAGT TCATCAAGAG AGTGACGGTC
GAAGCGACGT CCTCCTCGTC CCCTGGGAAA TTCACGGCCA TTCAGCCCGA AGCGAACTTC ATGACCACCA AGTCCCCTGT
TCCTCTCCCC GTGTTCTTTA TCGTCTTCGT TCCCTTCATT GCCGTCTACT TCATCTTCTG GAGGAGGTAT GTGCCCTCTC
CTATTGTGAG GTCCAAACTC ATCTCGAGTT TAACGTTCCT CCATCGTATC CAACCTTTGA TTGAT
Y
TGTTCCAGAA CAGATGCGAG TTGGGTGATC TGCGCTTGTA GCTGGGGTAG ATCAGTGTTT GGATTTTGGT TATTCGACAT
ATTGTAAGAA TTACCACTAT GAGTTACAGG CATGAAACAT TGAGTTCCTT GAGGAA

>JH011G15r_354 pos=354|len=877|mol=genomic|alleles="G/A"
CGATAGTTCC ACTAGTTCAA CGCACTGTCT TAGCTCTACT GCTTACATTC CAACAAAAAA TGCACTATGA GGTCAATTCT
TTTGTTCTAA GGGGAGATTT ACATAATTAA ACAAGTCAAT AAAAGATATA CAACATAATT CCACGCGTAC CAGGTACTGA
AGCCAGCATG TTGTAATCAA CCCTAAGTGC TTTTAAACTT TTCAGCTCAC CAAGCTCTGA TGGCAGAAGT GTAAGTTTGT
TGTTATCAAG GTATAGCTTC TCAAGATGTG GCAAGCGACT TATCTCTACC GGGAATACCT GTCAACAAAT AGTTAGTAAT
ATGCTCAACT CTTTGTTTTT AGAAATATGC TCA
R
CTCAAATAAC CAAGTCCCAG GAAAACATAG AGTTTGACCT CTGTATTGAA ACACATGAAG ATGCGGACTT ATCTCAAGAT
AAACAACCCA AAGTTATCTC AAAGGACACC GCAACTGACA TTCAAAACAG AGAAGATAAG GGAACTGATT TTTTTTTTTA
TAAGTAATAA GATAAGGGAA CTGATGATAA GATCGAATGA CTCAAATTTG TATTTCAAAT GTAATCTATC TCTGTAACAA
ACCTTTGTAA TCACAACTCT ATAAATTCAA AGTACAGCTC CCAAATATTG TTGTGGGAAG CATATTCAAA CTAAACTTCT
TTATGGTATC AAGAGCCTCT TGACCACCGT CTCTCATGTC AACTGATGGT TCTCTCTCTT CCCCTCCCAT CAACCCAACT
CACCAAATCA CTCTCAAACT AAATCGAGAT AATTACCTCT CTTGGAAAGC TCAGCTCCTA CCATATCTTC GTGGCCAGAA
GCTATTTGGC TATTTTGATA GCAGCAAACC TCAGCCACCT CAA

>JH011A01r_113 pos=113|len=768|mol=genomic|alleles="C/T"
ATGATATGAA CCACGCTACT GGGGCATTTG GTCTGTCATC TTTAATGAAA CGGTGTGTTT CATTTAAAGT CAAAATACAC
TGTTTTGACT CTCTTCTCCT TCCATCCGAT GG
Y
CTTCTGTTTC TTCCTCTTAA GCTTTTTCTT TCTCCCTTCT CATTTCTTCC TTCTTCTCCG AGACTCCTTC CCGCTTCTAA
GCTTGTTTTC TGCAAGGTCA TCAAGACCGA GACTCTGTTA TGCTGATTCT GATGCTTGCT GTTTCAGCTA GACTTTCTGG
ACCCAAAAGA CGTGGTCTTG ACGCCAATAC GGTTCCCCGA CTACGAGAAC GCCTGCCTGG AGCTCGAGAA GGACCTTGCG
CTGAGCTGGA TTATGATTGA ACCGCTATGA TTGAACCGCT TGGACGGCAG GCAGTGAACC TCTCGAGCCA CAAGGCAGTG
TCGGTTCAGC AACACTGGCT GAGTGGAGAG ATACACGTAT GTTTCGTGGC GTTCCTGATC GGTGAAAGAG GATCCTCGTT
GGAGTTCGTA GAGTGCGGGG TTGTGGTAAC GTGCGGCGGG TCAGAGGGAG GGGACCTGCA GTTGAGGGAG GTAAGCTTGC
AGGTGAAAAA CATGGATGTG AAGCATTTGA ACGGAAGGAT AGTTTGGCAA TACTTCGGAG AGTGTTGGAG GCAAAAAGGG
AGGGAAGAGG AGGAGGGAAG GAAAATGTAC CAAAGATTAT TTGGAGAGAA AAAAGGTAGA GAAAAACTAA AAAGCTGAAA
ATCGGAAGGG ACATT

>JH011K11r_39 pos=39|len=890|mol=genomic|alleles="C/A"
AGTTGTATCA GATGAAGGGC GTCTCGATTC GGGTGTAC
M
TGAAGGAGCA GTTTCATACA CTACGGATGA GTGAATGTAC GACTATTTCA GATCATTTAA GTGTTCTCAA TGGTATTGTC
TTTGAGCTAG AATCTATTAG AGTCAAAATT GATGATAAGG ATCAAGCCTT AAGGCTCATA TGGTCTCTTT CACCTTCCTA
TGAGCATATG AAGCTTATTT TGATACATGT GGATGAGAAA ATAATTTTTT CAGAGATTAC CAGCGAACTC TTTTCTGAAT
AGAGAAGACT AGGTGATGGA AGAAATGGTC CACCAGAGAA CTTTGCATTG GTAGTAGCTG GTAATGGGAA GAAGAAGAAC
TTTATGAAGA TGAAAGTAGT CTGTTGGGGG TGTGGACAAT CTGGGCATGT CAAGAGAAAT TGTCCAAAAA CAGGAGTAGG
TTCAGCAAGT GGCTCTAAGT CAGTAAATAG AGATACTGAA AATGAAGCTA ACTTAGTGTG TTTCTCCAGG GAAGACAATG
CCCTTTGAAA AGGGACATGT ACATCCTCAT GGCATGCCGC TAATTCCCAA AGTTGCCATG ATAGAGGATG TGTTAATGTT
AGAAGGACCA CAAGTTTGCA CATTGGCATT GGTTTGACAT TAATGCAAGG TGTGTGGTGG AAATTCATGT GGATGGCTGA
TGAACTTCTA GGAAAGCCAA ATGTAGAAGT TACACCATAA TTTTTCAACA AGGTTATTTT CAAGAAAAGA CCAATAGATG
AATTTTAGTA TAGTCACATA TTACTAATTA AACTTATGAC TTGATGCACT TTATCAAGAG GCTAAGCCCT CTTATTTATA
GGCCTTGAGG CCTGCTCCTC AATTCTCTCC CACCGGGGTG GGACTCCCAA A

>JH011E17r_432 pos=432|len=829|mol=genomic|alleles="G/A"
TTAGTGGCCA GTAGAATATT TTCTTTGGAA AAAAAAGTTG TTTTATGAAA AAACAAAATT GTATCAGTAG TTGGATGTGC
CTGTTCTACC CTCGCCATGT GTTAAATAAT AATTGGTTGG TATTTTTGAT CAGATTCTTG ACCTCAGTGT GGATTTAAGT
GCTGCCAGTG CTGCAGAAGA ATGAGGATTG ACGAACGCTA CTCTTGGTGC TTGAAATGAT AATTCTGCTT TATTCCAAGT
TCCTCATGAG TGTCAAAGTT GCCAGTCAAG AAAGTGGCAT TATGCCTCGT CTGTCTTGTT TTCTTTTGCT GTCTTAGACC
ATATGTTATT GTGATAAAAT GTTGTTGTCA TACGTACTCG ATGTGTAGAT TTAAGACATG CATCAGAAGA TGCACACTTA
TGGTGGCAGC TTTGAAATGA AACCTACTTA G
R
ATTGCATTGT ATGACGTTTT CCTTATTGCC CCACCTGCTG TTTGGTCTTT GCAATCCCTG GATTCAGTGC TGCTTTCTTT
GTGAGTGGTT TTTCCCTTGC CCCCATTGCA TCGCATCCAG CCGCAGGATC GCATCTCTCT TGGGAAAAGT GTATCAAAAT
CGCCTCTCTG TGGTGTTTTT CTCGGTTTTC CACCCTTTTC TTTTGTACAT CTTCTATTTT TCTTCCAAAA AATATTCACT
TCCCTATCAT TTTCCTCGCA TCCATGTTTC TATAGATGAC GACAATGTAG TAAATTAATA GGTTTTGAAG AGTACTTGGC
CATTTTAGTT TACTGCTTAG ATGGACTGCT GAACTTGACA GTGTGATATT ACTACAAAAA AACAAAAAAA ACAGAAC

>JH011E23r_244 pos=244|len=801|mol=genomic|alleles="G/A"
GTCTTAAGAG TTAGAAGCCA CTTAAATCTG CTTAATAGTA TTCTCTCAAA TTGGACTTCA TTATGCATTT CCCATATCAA
GTGTGATGTT GCTCAGCTAC TAAAATTGAG TGATTTACTA CTGATTCTAA TTCTTGGATA TATACTGATT CTTGGATATT
ATGGTGAAGT CATTCCATCT CACGCTTGGA TATATACTGA TTCTTTTCTT ACCTTTAGCC TTCATAATTG CTTTAAGCTT
TTA
R
AAATCACATC TGTAATGCTT GCACATGGGG GTGACAAGTG AAGATCTTCA TATGCTTGAA AATGAGTGGA AAGTTGTGCT
AAATTTAGTT TGAGATGATT GCCTTTATAT TTCAGGATTG CCTTGCCCCT ATAAAAGATT CAATTAGTGG ACGTACAGGA
CATTATTCCA GCTATGGTTT ATGGATGAGC AACTAAGATC TTTTCATTAT TGATACTGTG CTGTTAGAAC CCATGTTTAG
TTGCCTTTTT CCATTCTTTT CCATATCCAC TTAAACGCCT CTCTCTCTCT CTCTCTCAGA AGGAACATAA GGGGCCAAGA
ATTTGGGGGA ATGTACTGGA TGGTCAAGTA AGAGCTAGTC TTCTCTAAGG TCTAATTAAC CTTATATGTT GTCTCTCTTG
AACATATGAT AACGGTCTTT TTTGCTGACA CTACAGCTCA TTCATCGTAT CGGCTGAAAT TCTTCGAGTT TTTGGTCGAG
AAGTTGCAGA ACTCCCTTTA GTTGCAACAA GTAAAGGCAA CCATGGAAAT GGGAGAATCT AATGACTGCT CAGCTAG

>JH011E21r_185 pos=185|len=840|mol=genomic|alleles="A/G"
ACAGGATCTA CTTCATACCA TTTTTTGTCA CTTGCATTTG AAGACTGTGG TTGTGTTGGA TATGACACAT CTACTTTGCC
GCAACTTTTA TCTAGTGGTG GTCCGCAAAG AAATAGGTTT CCTTCATAAC TGCTTTTCTC AAATGTTGCA AATTGTGCTT
TCATATCTGG AACTTTACCT GATA
R
GTTGTTGTTG GCCACACTGA ATACCTCAAG AAAGGTTAGA TCAATCAGTG TTGAAGGAAT TTCTCCACTC AAACTATTAT
GAGAGAGATC TAGACTTTCC AAGGGAGTCA ACTTTGAAAA TGATTCAGGA ATTGTACCAG TCAACTGATT ATAAGATAAG
TTCAGTGCAT GCAATGAAGA TATTTGTCCC AATTCTAATG GGATGCCACC TGTTAGTTTG TTGCATGACA AGTCCAATCC
AGACATGTAA CCAAGGATAG AACCCTTATA AGAACTATGC CTATATTTTG TTACAAACTC GATCTCCACT TCTACATCAA
CATATTTAAG ATATCGATAA GAGTTACTAT CCCAATCTGA GAAACCTTTA TAGGTGTAAG TTGGTTCTAT ACCCCAACCA
ATATGATCAA CTTTTCCACT AAAATAGTCA ACACTAGGTG CCGCTGTCTT CCCAAAATAT ATGTCATGGA GGCATTGTGG
TATGGTCCCA GAAAAAGTAT TCTTGGAAAG ATCCATTATG CTTATCATTC TTAACAAGCA CAACTGATTC GGAATTATAC
CAGTGAAATG ATTGCTACTC AACAAAAGTA CTTTTAAGCT TTGAAGTTGT TTGATTTCAA CAGAGATGCT GCCTGTAAAG
TTGTTATCTC CAATA

>JH011M09r_627 pos=627|len=872|mol=genomic|alleles="G/A"
AAGTTTCCCC CACCCTTTCA CCCGTATAAG GCTTCTAAGG AAAGCCATTA AGCATTTGAC TTATAAGCTT CCCAATGAAG
CTATTGAATT GACTTTACCT CACACCTATC GTCCAAAGCA ACACCAAAAG GTAAAAGTTG AAAATCAATT TCCTTTCTTC
CCACTTACCC GTCGATCTAC ACCCAAGGAA AATGGAAAAC TTCATCTTCC TCTCCAAGCA AGCCATAGCC AACCTTCACC
TATTTCCTTC CTCTTCTCCT TCCATCTTCA AGAAAGCAAG TTCATCTCAT CACCTTCAAG CCTTATGACT CCATAGCAAG
GGAAGAAGAA AAATATTTTC TCTCATCCTC TTCAAGCCAT ACGAGTATAC TCCCTCCCTA CTCATTTTCG GGTTTTGCCT
CAAACCTTGG AACTAAAATT TGATTTCATC TTCTAAATGG TGAAATATTG AAGGTAATAG ACTTTTAAAT TATTCCCTAG
TATGATTTAC ATGTGGGTTT CAAATTTCAC AATTTCTTAC CCATGATGTT TCGGTTATGG GGTTTAAAAC AGTGATATTG
TGTTGCTCTT CTTCCACACG GGTTTACCAC TATTTGGTCA TCTATCTTGC CTCTTAAAAG GGGTTA
R
GAGCTTAAGG TAAAATCCTA ATTTGACTCA TTTGATTTTA GAGTGATTTT GGAAGCTTAC TATGTTGTTT TAGCTTATGT
TTTGATGTAG TTAATTTCCT ATATTGTAAA TAAATATGTA TGCCCTCTTT TTGGCCCAAA CCAGATGATA TTATAGTTGT
TTTGCTATGT ATTTTCCTAT ATTTTGAAAA TGCTATTTTG TTATTAAACT TGGTTTAATA ATAGGAGATG ATTATAGTGA
TTTTA

>JH011N09r_495 pos=495|len=867|mol=genomic|alleles="T/C"
GGAACCACTC AATGACCTCA TCTCGTTTGT TTTCACAACT TCTCGCAACT TATCTCATCT AATTTAATTA TTACAACTTT
ATCAAATTCT CACACAAAAT AAAATAAACA ATTCAACTTT TTTAAATCCC AAAACAAAAT AATATCAAAA CATATTCTAG
CAATATTTTA TTTAACTTTT AACTTTAATC TTAACTCATC TCATCTCATC TACGAAAACA AACGAGGCAG TAGCAAACAA
TTCGATGGAA CCAATGCCTT TATCGTATGC AAAAATATCA AGGCCACCAA AGAAGCTCTC AAATATTGGA ATAAAGTTCA
TTTTGGGAAG GTTCAAGTGA ACATTCAAAA AACAGAAAAA GATTTGCTAG GGATTCAAAG TCTTAACCCA TCTTTCTCAA
AATGAAGTAA GAGAAAAAAA ACAACTCCAA TTCATCCTTC AAGAGCAATT TAAGCATGAG GAAGTTCTTT GGCATAAAAA
ATCACAAATT TCAA
Y
GGATCTCAAC ACAAAGTTTT ACCATCTTTT AACAACCATC CGGAGGCACA GAAATGCAAT AGGCTCCCTT AATGGGACCA
TATAATTGGA CTATGATAAA GTGTTAAAAT TGCATGATTA AGCTGTTTAA GTGAATAAAA TGTTTAACCA AAAATTGAGT
TAAGCACTTA ATTATGCAGT AGATTATGAT ACTTGAGTCA ATTGATAAAT TATGATATTT TGTACTTGAA TAGAGTTACA
ATGCAGTTGT TCCATACCAA AATTAATACC CCAAATTTTA CCCCTCATAT CTTACTTATA TGTTGTAGGG CATTATTGGA
AAAGTGAAAG CACAGGGTAC TCAACTAGAA CGTGCAACAC CCAAAAGAAG AC

>JH011H23r_45 pos=45|len=751|mol=genomic|alleles="T/C"
CGGGTTAGGG TTGACCTATA GAGTATAATA TACATGTCTT GACA
Y
GATACGAACA CGACCCGTTA ACACAATTTG ACACCCCTAA TAATCTCTCG TTGAAAAAGT CTTCCCTTTT GTAAACATAA
GCTATTGGGT GACTTCTAAA GTATTGGTAG TGACTTCTTT ATCTTTTTTT TTATTTTTAA ATTTGAAAAA TATGTCTTTA
AATTCTTCTA TATTAATTTA TGTATCTCTA AATTTTTGTA TAGTTATAAA TAGTACTTCT TCAAATTTGA AGAAGCATTA
TTTATTCTTC AAATATTATT TTACTATTTT TTTCTCTCTT ATATTCATTA AAATCAACTT TGCAGAATTT ATATTAAGAT
GATTTTGATA CATAAAATTT GTATTAAGTT GATAATACAA AGTGGATGTT AATTGTAAAA TATATATAAA AAAATAATTT
TAGGAAACAA AAAAAAAAAT TATTATTATT TAGTTTAAAG ATGCATAAAT TAATATGAGA ATTTTTTTTT TTTTATATGC
AAAATCATTC TTTAAAAAAG ATGATTTTGC ATATGAAGAT GCATAAACCA CTACCAATGC ATAAGTGTCA GGGTAATCTT
CCATTTGAGT TTTTGTCCTA CTTTTTGTGT GTGTATATAT ATAATTTGTC TATCAAAGTT TGGAGTTCTT GAGATAGCTC
TCTCTCTCTC TCTCTCTCTC TCTATATATA TATATATATA TGTATATATA TATTAAACTT ATTATT

>JH011J23r_274 pos=274|len=601|mol=genomic|alleles="T/C"
TGCGTATGAT CATGTGAACT AGGAATTCCT CTTATATCTG CTTGAGAGGA GTGGCTTTGG GGTTAAGTGG ATTTCATAAA
TGCGTCATTG TACTTCAACG GCCCAGTCCT CAGTTCTAGT CAACAGCACA CTTGCTGGTT TTTTTTATAG TTCACGTGAA
CTGCGACAGG GAGATCCTCT ATCTCCACTT TTATTTGTTA TAGTTATGGA GGCTCTAAGT AGAATGGTGC AGGCTGCTGT
TGGGGGAGGG TTTTTAGCTG GTTTTCAGGT GGG
Y
AATGGCTCAG GGGGCCCTAC TATCATCTCA CATCTTCTTT TTGCAGATGA TACTTTACTC TTTTGCGAAG CAGATAAGAG
CCAAATCCAA ACTCTACGAG CTTTGTTACT TAGCTTTGAA GCAGTATCAG GGCTTAAGGT GAACCTTGGC AAGTCTAAGA
TGGTTCCTGT GGGTACAACC CCTAATATCC TCAGTTTAGC AAGCTTTCTG AATTGTAAGA TGTCTTCTTT CCCAATGAAA
TATATGGGCC TTCCATTGGG AGCTACTTTT AATAATAGAG TTATTTGGGA TGGGGTGGTA GAGAAGATAG AGAAAAGGTT
GGCTGGC

>JH011H19r_405 pos=405|len=872|mol=genomic|alleles="G/A"
TCTCTTCCTC ATTATTCCTT CCCTTCATTT GTCACCATTT AATTCCTTCT CAGAGAGCCA GAGAAGACTG ATGATGAGGA
TGATAAGAAG TACTGACGCT CAGCTCATCT TCTCATTTAT GTGAGGAAGG GATCAAAGAT GAAGAGTTTG GAATCCCCCT
GCTTGCATAA ATCTCTTTTG TGTCAGCACC AAGGAAGAAG CAGTCGAATT CTAAGCTTCG ATCTCAAACA CCCGAGTGAT
AGGTACCCTT TTCGAGTATC AAAGAGGGCA TGCCCATATT TCATTTCAAG AGGATGCCAA GCAAGACCCA ACATTTTTTT
TATCGAACTT GCAACCCCAA CAAGCGTTTT GGTCCAAGAA ATGGCATCAG GGCTACCCTC TTAAAGGTAC TGATACCTTC
CCCT
R
TTTTTCCCAA AGATCTTGAA AACCCTCCTC AATCTCCCAA AATTTGAGAT GATCTTCGTG GCTCACAAAA ATAAATTATA
GCCATATTTA AAAAAACCAT TTTTCTTTAT GTAAAAAGAA TAAAAAGCTT TTAATAGAAC TAATCTTCCC CTTTTTGTTG
TTTGACAGAT AATTCATGGT CAGTGAGTGA GAAACTTTTT ATTTTTGATT TGTTAAATTC CAGGATTTGA AATTGTTTTG
AACCAGAATT AATATATTTT GTTTTCTTTG TTAAAATGAA AGGTCTGGAT AGAAGAATGT AATTTTATTT TACTTTCCTA
CATTTCTCAA CAACGAAGGT CTAGATAGAA GAGAGGTCAT GGGATGAGAA AGAAAGCTTA AGATGCAAAG AGGTCAGCGA
GCAAGGATGA TGTAGAGAGC TCAAGATGTA GAGAGGTCAT GCAGAGCTAG GTGCAAAGCA AACCCAC

>JH011L19r_297 pos=297|len=847|mol=genomic|alleles="C/T"
ATAGGTAATC CCATGATTTG AAGAACTGAC ATGTGGGAAA TAAATGGAAA CAATATGAGA AGGGGCTCCC TCGGTCTCAA
ATGATGGAAG GGGCTAGTCA AACCTAACGT GACCCCAAAG CTAACAGAAT GGAGAAGGGT TCCTGAAACA CATGGTAGCA
TGTTTACGGT GACCTAAGTA AGGATTATAA TAGCCTACAA TGACCGAGAA CTAGGACACA CTCTTTTCAC CCCCGGAAGC
TTAAATCCTT CCCCTCTTTA AAATAAAAAA TAAAAAATCC TTGAGTGACT TGAGCA
Y
CAGGGCCATC ATCCGCCAGA CATCGCCTAC AATCTCCCAT TATTTCTATT ATTTGTAGAC TCTTTGCGGT TGATTGTCAG
GATGCAGTTA ACTATACTAA CAGTCTGTAT AAAGGTACTA ATTTAGGGAT CATGATCAGG ACTAGCATTT CACTTTCTTC
TATTACATAG ATTATAATAA ATCATATGGA TTAGGATTAT TTGATTTCTC TAGCTAGTTT CATGTAGAAT TATTGACCTC
CTAATTATCT AAACCTTAAC TATTATTTCT ACATTACAAA TTTTTCTTCA AAGTAAAGCT TCGTCAGATA GACTGAATCA
GACAAAGATT AATATTTTGA GACTCCAATG TAGAATTACT ACCAAAGCCA CATCCTAATC TATGGTCACG GTCATGAATC
TTCTACACAT CAATGTAACC AAAAGTGGGG ACCGACGATT TCTAATCCAT ACGTTTCCAC AATTATTAGA CTGGCCTTAT
ATTAGCCATG GAAACGTTTG CATTTTCTTT TTAAGAAACA TAGACTTGAA CACATAACTT ACGAGTCGAG

>JH011L21r_307 pos=307|len=847|mol=genomic|alleles="T/C"
CTGATTTGTC ACTTATTTTT TAATGGTTCT TCATACTAAA ATTTAACTAT GGTTGAACAA AATGTGAAAC TGATCAAAAA
TGATGAAATG GGCTGGTTTA AGCCCCAAAA CAGAACACAT TGCAGAAAAT TCTGCAGTGT ATGGGCAACA AGCAGGTCTT
AGTACATTCA TGCTCTTAAA CATCCCTCAC TTAACCAACA ATCTCAACTA CATGATTAAA CAATACTAAA GTTGTAGAAA
ACTTAAGAAA AACATCACAT TTTTCTGAAA ACATAGCATA AATAATGGAT ACAACACTCG GCAACT
Y
AGAATTCCCA AAGCAAGCTT ACTAGTTTAA TTAAATTTCT TGGTGGCTTA CTTAGGCCAT AAACCTTGAA GAAAGTATGT
CTAAAATTAT AAACTTCAAC TCCATTAATT TAACACATAA AGACAAGACT TAACATAATT AAAACATGGT TTAAACTCAA
GAAAATACAA GGAAGGGCTA CAACAAAATG CCTTGCAAAA ACACACGGCT GGAACACAAA AATAGAGCAT AACACATAAA
AGCTATCATT CCTCTACTCA GTTACCACCC AAATAGAACA ACTATTAGAG GAAACAAATG AGAAATCAGT CTAGAAACTA
CCACACAACA ATCGGCCAGC ACAGAAATTC AAAAACCCCA AATACATGGC ATGAGTTTGC TTAGCATAGT TTCAATCCTT
AAGAAATCTT GAGGATAGAG AATTACCTGA CTTGGTTTTC CTTTCAAGAC ACAGAAACAA GCAACAAACA AGAAATGGAG
AGGAAATCTG GAGATTCACG ACTACGAAAA TCTGGAGATT CACGACTACG AAAATCGTCC

>JH011N19r_122 pos=122|len=852|mol=genomic|alleles="C/A"
AGGAGGATAT TAATATGCAG TTGCTTAAAT ATATTCAGAA ATTTAGAGAA CTGATTATTA ATCTTATTTT TCTTAGTCTT
TGCAGAAAAG GAATTGGTAG ATCATAAATT GAAGGAGAAT A
M
GTTTCAGATA TAAACTCCCT GGATTTCTTG GGTTTTGCAG CCATTTTATT CTTTTTAGTC TTCTCAGTTT TCTGGTCAGT
CGCATCCCGC TCTGCTTCTT TCACCTCGTA CTCGGTTTCC TTCTTCTCAA ACTCCACATT TTCGACAGCT TTTGCATCTC
ACTCGGTATT TAATGTTTGT GGCTGGTCAT ATGTCTGCCC ACTTCTCAAT ATTATGGTTT TGACTGTTCC TTCAGATTGG
TCGCAATATT GCTCGGTAAA GTCCTTGTTG TCCTCTCGGA AAGCATATTT GAGAGTTGAC CGATTTGCGC CTCAAGATTG
CGGATTGAAG CCGAGTTGTT TTGGATCACC ATATCAATCT TTTGCATGTA CTGCATAATC ATATCTTCAA GTGTTCTTCT
CTTGTTGTGG AAACTGTTGA GGTGGTTTAG CCGGCACTTG GTTATTGCTC CATGAAAATG GTGATTTTTT CATTTGGGAT
TGAACGTGTT TGAATAAAGA TTGTTTTGAC GTTGGAAATT GAACATGTAA TGGGCTTGTT CATAACTCGG TTGGGCAAAA
GGATTCCCCA CTTGACAATA TGCACTTGAA TGATTTCCTG CGCAATGATC ACAAACAATA TTAGTTTGAA TAACATTAAC
GTTCATTTTA CCTAGTTGTT TGGATAGATT TGCCAACTGG GCTGCAATTG TGGACATAGA GTCAAGCTCA ATGAAGTTGG
CTGCCTTCTT

>JH011H13r_528 pos=528|len=816|mol=genomic|alleles="T/G"
GCTATGAAAA TCGCGATGCA ACCGGTTGTT TTTTTATTAT TTATTTCATT TTTTGGATTA AAAAAAAAAA AGGAGAGACC
CACCCAAAAA GGGAGGGACC CACCACTCTT TCCCTCTCTT TTATCTTTCG GTACACGTAC AATGCCATGG GACCTACTCC
AATCACTCCA TCTTCATCTT CTTCACCGTC TAGCTCCATC CGAAGCAACT CAGAGCCCTA ATTTCATTTC TTGAAGCCAT
TAAAACATCA TAGTAGATGT AGTGGAAACT TTTCACACCC ACCTATTAAA GAAAAAGCAA TTGTGCCAGT TTCTTAGCCC
ATGTGACTCT TCTCTAATAA GCTAAAGGTC ATTTCGAGTG AGTGATAGAA TTTTTTTTCC TCTGGGTATT TGTTTTGAAT
TGAAGAACTT GTAGAACTAG GTATTTGTTT CCAGCTTTCA CTGGAAAATT GAATTGACAA TTTCAGCGAC AATTAATTTC
ATTTCGTAGC ATTTGGTTGC TCGGTGGTGA TGGTATGTTA ATCTGTA
K
GTGGTTCCTA TGATTTTGCT AATGTAACAT ATTTATTTCC TTCTTCATGG TTTGCATTTC TGGAAGTTTT TAGTCGAGTT
TGATGAATTT TTTCGAATCT GTTTGGAAAG AGACCCATTT TGATTTTGTT CAGTTTTTTA TTTTCCCTAC CTATTCTGTC
GATGGTGGAG GATGCCGGCG ATGGAAAGTG GAGGAGAAGA GCACTGCGAC GTTGATGGTG GAAAGAGATC GTAGCAGAAA
CTCGAATCTG TTTGGAAAGA GACCCAGTTT GTTGCTTTCC ATTGATGG

>JH011K08r_470 pos=470|len=874|mol=genomic|alleles="T/G"
TTCCAGTCAT TTCAGTTAAG GGTCATATGG TGTATTACTC ATAAATTTAT AATATGTACG TGCGGGCTGG ACAAGCTCGA
AAGGACGTTC CAGTCATTTC AGTTAAGGGC ATATTTGTCC TACTGTTTCA ACCGTAATGA ATTTTTTTAA AAACCTCAAC
CCCTGCTTAA TCGCTCCAAA TAAACTTCAT CCTCACCGTC CATACCCATC ATCCAACGGG ATCCAATGTA CTTACAAATA
ATGGAGGGAA GCACAACAAA CAGTTGGATC TCTCTCTCTC TCTCGCTTAT ATAAACCTCC GGAGCACTCA TTGCCTCCCA
AATCTCTAAT CTCTTACTCC CCCATCTTCT TTCAGTTTTC AGTTTTCATT TCTCACTCTG TGATTTTCCT GATTTCAGAT
TTCTCGTCTA CCACAGGTAA ATTTCTCTTG CCAGGTCTGG ATTTTTCGAT CGCACTGTTT TCATTCTCC
K
CATGCTGTAC GAATTTCTTA TTCTGTCGGT GCCGATTGCT GTTTTATTTG CTTGAAGATA TTCTGGTTTT CGATTCGCAT
TAGATTTCCG TGTTGCAAGT TTGGGAACTA ATTTAGTTCA TTTTTAGAGC TTTTTACTCC AATGTTCAGT ATTTACTTTT
TATTTCTATT TATTTCGGTT ATCTTCCATA CTTCTTTTTT TTAAGCTTTA TCTTCAAGTG TTCCGAAATT TCACTGCATT
ACTTGTATCT TTTTTATTTA ATGCTGCGAT TGCTTGAAAT ACACGGATTT TGATCATCTA TGTTGGAAAT TTGTCATTTA
TCTTGTTTAT TCTGCTTTTT AAAAGATCAT TGTTCGTATA GTATTTTTAG AAGGAACACT GTCTTACGAC TTGGAGAACT
TTTA

>JH011I06r_762 pos=762|len=872|mol=genomic|alleles="G/A"
TCAAACCAGT GGGAGGGGAA AAAAAATCAA CAGCTACCAC ATTAACCTAA AAATCTATTT ACCCCTCTTT TTGTTTTGAG
TTAACAAAGT AAATTGATAA AGAAGGTAAA AGATCGAAGA AAGAAGATAT ACCAAGCTAT AATATCAAAA TGAAATGAGA
AGAACCTTAA AAAAATTGGT AGCCCCAAAT TCTATTTTGC TCTTAGATCC CTCAACGCGT TATCTATGTC TTCTTCCTTG
GTTCTGGTCT CAAATCACTC TCAAAAGCAG CTAAGAGCAT TAGTATTGGA TTCATCAAAT TTATTTTTAA ATTTTGATGA
AAAGTACATG TTTTCCATAT ATCTAAAACT TCATTATCCA TAACTCCACA TTGAATTAGT TATTGAATTT ATCAAAATAA
TGATATAATA CTATTTTTTT AATAATAATA TTTTATTTTA TTTTCATGTT TTATAATTAT ACTAATCATA TGTTAATTAA
TAATTTAATT TGATTCTTAC ATTATTATTA CAAGACAGTT AGAGATTAAA CGTGAATAAA AAAGACCATT AGAGATTAAA
AATGAATAAA AAATAGATTT GATGAATGAA TAGTAACTCT TTAAATTTGA AGAAACTTAT ACATTTACTA TAACTCAAAA
TTTTATATTT ATTTCTTTAA TTAATTCAAT GTAACTCTCT TTTAATAAAA TTTATGATAT TTTATATTTA GTTAAATTTT
TAATGAAATC AATGCCAAAA TTTTAAGTGA AGGCTGCTTC T
R
TCTACTTTAA GATGAGAGAG AGAGTACAAT GTCTAAAGTG TAGAAATGGG AGAAGACAAA TGCATCAAAA GTAATCCCAG
ATTTTCATGC ACTTCTCTCA ATTTCTTTTT

>JH011C24r_75 pos=75|len=830|mol=genomic|alleles="C/T"
TTTATGGTGT GATCATGGGC GAGATGTTCC GAATGAGATT AAAGAGTACA TTCGGAGTCG TGTGCTGGTG AGTT
Y
ACTACTTTGA GAGTGCATTT TTTCAACCTA GATTAGTATA TCATATTTTT GACGTAATTC ACTTATTATG ATGAATTCGA
CCTCGACTTT GACCGTAGCG AGGATTCGAG AACTGTGAAT GAGTTGATGG CTACACTATT CCTATATCAC AAGGGACGAT
GTCATGACCA CTTCAAGAAG TTTGAGACGT TGGAAGAGGT TGTGCAGTCC CCTTTCCATT AGATGAAGTT AGACGATTGA
AGAAAGTATT GTGATCTTTT CGCAACTCCA GATTATTAGG TATTCTAGAT TTATATCATT TAATTATTTA CATTTATATT
CGTTCTATAT ATTATATGTA TATATATTAC AATTAACATT CTTAATTAAT TTTGTAGCAC TTAAGTTCTA CAAATGCACA
TAATAGATCC GCTCTGACTA TCCACCATCG TGCCGGTTCA AGCTCATTCC ACCGTCTTGT TGATAAAATG GTAATTAATA
AATTATAAAA TTAATTTATT TTTCTGATAT TCTTTTATGT AAGTACTAAC ATTATCTTTT TAAAATTACT AATGTCGCTT
TGTTAGAAAC ATGATGATCC TGAAAGCTTT TGCCTCATTC ATGTCTATGT TTCTGCTCAC ACTAATGAGC GTAGTGAGTG
GATGGATCCT ACCGCTGCAG ATAATTATGT AAACAATGTT AATTTTGTTA AATAAATTAT GCAACATGTG AATAATTTAT
TTTTTAATTG TATTTCTTTT AAATACGTTA CTTAT

>JH011C20r_201 pos=201|len=829|mol=genomic|alleles="A/G"
GCGGCAGAGT TGATGATGAC AATGACATTG GGGAGGAAGT GGTGGTGAGT TTTCGGTGGA TTTTTCTAAG GAGTTGCCAT
GATTCATTTT TTATTATTGG AAAGGAAACA GACGAGGGTG TTTTGGTAGC ACTGGTACCA TGTTAAAGCT GAGAAATAAA
GGTAGGAAAG GTGTATGAAG GAAGGCCTCA ATGGTAGGAT
R
TTTCATTCAT CATGCAGAGG GGAAATATTT TTCTACCTCT CCAATACAAC AAATCACAAA GTATTTAAAG AGCTTTTACA
TCTCAGTAGA ATATTCTAGT TAACAGAATT GGTTACAAGA ATAATTCTAG AGTATTATGT TTGCCACCTA GGTCTACATC
ATTCGGTTGT GCAGCACCAT CCTTGCTAGA GGCTTCAAGA ATGTCCATTT CCTCATGCTC TGATTTGATC TCCTTAACAC
ATATTAACAA ACCAACTGGC TACGATGCAA TTATGCATGA AAAATACCTA AGGCAAAGTA TATATCATAG ACTATAAAGA
GATCCCATGG AACTCTGGTT GATGGAGAAG GTGGTGATGT GCTTTTGTAA AATCATCACT TATTTTAAAA ACTTAAACTG
ATAGGAAGAT GTAGATTTTA TTAGTACTCA TCCTTACATG TAGGTCAGAC TCCTTAATAA GTGAGTCCAA CATGTAAAAT
GTTTAATTAA ATTAGATAAA ATATAAAGTT AGGATTCAAA CTCAATACCT CTATCCTAAT ACCATATAAA ATTATCATTT
ATTTCAAAAA TTTAAACACT ATAAGAGATA AATCTTTTTA TTTATTTTAT ATATTAACCC TACACACA

>JH011C06r_764 pos=764|len=885|mol=genomic|alleles="T/C"
GACCTTCCGT TTGATAGCCG TTAAAACAGA AATTTTCGCT CCGTTAAAAC AAGAATTTCC GTTTACAACC GTTAGATAGG
CTCTTATATA ATAGTATAGA TATATATATA TATATATATA TATATATATA TATATACTAG TTAAGGGCAA CGTGCGCTGC
ACGTATACCC AGTTGTCTAC CATTAAATAT TGCAAGATGT ATAATAGGCA GTAAAATATG ACCAACTTCA GATAGAATCA
TCGTGTAAAG CAAATCATCA TATTATCACA AGCAGCATAT GAATAAGGAT TTTTAACTAA ATCATTTTCT TTTTTATCTC
ATATTATAAA CCATAATATC AATGCTTATA TCCAATAGTA TTTTTACGAG TTCCAGATAA AATAACATAT AATGAGAATC
TTGGATCTTG TTAGGCAGCA AACTCAAGAA TTGAATGCAT TTAAATGAAA TGTAACATCC ATAAGCAAAT TAAGATTATT
TCTTTTACTA AAAATAAAAT ATTGTTTAGT TAACCTTACC AAAATCTCTT GTTTAAAAGA CTAATGTTTC TATAATATTA
AAAAATAATA TTCTAACAAT ATTTTATTTA ACTTTTAATT TTCATTTCAA CTAATCTCAT CTCAATTAGG ATCTAAGCTA
TCAAAAAAAA AAAAAAAAAA CCTCAGTATC CAAACTCACC TAATCGGCAA AAGAGCAAAA ATATAAGAGA ACCGGATTTG
ATGAGAAAAA AGGAAAAAAG AGAGAGAGAA ATTGATAAGA ACA
Y
TGTTCATCCC TTACTTATTT TCAAATAAAA GTCTATTTGA AAATAAATTT TATTCCAAAA TTTTCATATC ATATCCTATC
TCCTTTTTAA ACATAACTGA AATACAAAAT TTTAAAAATA A

>JH011G06r_585 pos=585|len=896|mol=genomic|alleles="G/A"
GGGGATACCA ATACCAAAAC TGGGCTGAAA ACAGCTAGAC CAACAACTGC AGTGACTTTA TCATGTTTTG TCTTGGAAAG
CAACCTTATG GTTACATTCC TTCCACCTGC ATCAAGAATT CCAGAGGCCA AGATTGCACC CATCTTGCTC ATGGTATCTT
CATGCTTATC AAGAATTATT TTTTCCAATT GCCGCCTAGA ATTAAGGAGA TATCAGACAT AATAAGAAAA TAAATGTTTA
TGAAAAACAT AAAAAATAAT AACACAATAC CTGAAGGTTC CAACACGTGA ATCACTGGCT TCACTAATCT GGACCATAAC
CATGGCCATT GCAATAAGGG CACCTTGACG AACAAAATCA ACAACATCTG ATGTCAAAGG CTCTAGCAAA GATATAGCCT
CACTCAGGCC AGTTCCAGCA CAAGAAATGC CCACTGCAAG GGCTGCACCA TATCGAACGT GAGGGTTGTA AGATTCAGAC
AGTAGGGAGA CAATTCGCGG AGTCTGCAGA TAACCCACAA AAAATGTAAG AATTTAAAAA CAAAAAAGCA GCACAAAAGA
AAAAGCTAAG AAGAAAAAAC AAAG
R
CAGATGAGCT ATTCAAAGAA GAGGAGCAAG AGACTTGCAT CACGTTGCAT TGAAAGTGAC AAAGCAAAAA CAAAAAGGGA
AAAAAAAAAG CAAACAGGCA AAATAGCAAG GAAGAAACAA GAAGGAACCA ACCTGCTCTG GCTCAGAGTA CAGGACAAAC
CCAAGTGCAA GAACAGCAGT CCTCCTGACA TCATCACTCA CATCTGATAC AGCAAAGTGT AGCAGCTGTC GAATGGCTTT
GTTGTTTGCT GTTCCGCTAT AGGCCAGCGC CAATGCATAC ATACCACCAT AGCGCAATAT AGGATCCTGA T

>JH011F14r_370 pos=370|len=685|mol=genomic|alleles="T/C"
GGGGAATGAT CATATTGTTT CAGTTGTGGC GGTGTCAAGG GGATCCCGTT TTTGGAAAGG AGTTTTACAG GCTTTTCCTT
TGATGTTAGG GCACTTGAGA TGGCTGGTCT GAGAGGGTTC CATGAATTTT TGGTATGATA TTTGGCTTGG GGATGGGCCT
ATTAAAGATC GGTTACTTGT AGTGGGCAAT TCCAAGTTGC AGGTTTGAAA TTTACGTGAT GAGGCGGTTT GGAATTTTGC
TTGGCTTCGG CAGTTGGTGG ATGAGGATAT GGTTCAGAAA ATTATCCAAG CGAGGGTGTG TGTTCGAGAG GGGGATGATG
TCTTGGTTTG AAAGCACATT GTGGATGGGG TTTTTTCTAC GAAGTCTGT
Y
AGCTTATTCG GTCGCATGGT ATTGTTTGTC TTTAGAAGAA GTGGCTATGA CAAGATCATG TGCCAAAGAA GATGTCTTTT
TTATGTTGGC GAGCACGTCA AAATGTCATT CCTGTAGATG AAACCATTAA ATAGCTTGAC ATTCCTATTG TTTCAAAGTG
TCATTGTTGT GCGTCAAACA AGGTGGAATC TATGGACCAT ATGCTTTATG ATGGGGAGGG GCCGAGGAAA GTTTGGAATT
TTTTTTGCGA CAATTTTTGG CATTAGATTA CCACTAACTC ATGTGTGGAT TGGGGTATTA AATGTTTGGT GGTGT

>JH011L10r_89 pos=89|len=850|mol=genomic|alleles="T/C"
ATCGGTGGAG CGAAACCAGT GGATTCCGCG TCAGGTATAA GAAGAGGACT TTCGAGGAAG GTAAGGTCCG GGGAGGGTAC
ATTGAAAG
Y
GTAGTCGTTT AGAAGATTTG GGTGCTGATT GAAATCAGTA AGGTCATCGA CATGTATGAA ATTGGGCGAA CCATGAAAAC
TTTGATCCAT GGCGACTTAC AGGGTTACGA CTAATATGGC GAATCCGGGA CTAATTAAGC ATTAAACTAC CTAAATCAGA
TCAAAAACAA GAATTTATCA GAACCGTGAA CATCCAACAA AATAAAAATA ATTTACCCAA AAAAAGACAG CTCAAAGGAA
GAAAAAGGGG ATGACAAAAG AGAAAAAGAA GCAAAATTCA AGAACCTTAG ATACCCATCA AGTTTTTTGT TTTTCACGCG
GGAAGCAATA GACGAGCAGA TAACGATCAG ATGAGACCGA GACTGAAAAG AGAATACTCA GAGCAGAGAC GCACCAAATG
TGTTGGAGTA AAATCGAATC CTCTGGATAC GGTTCCTCTT ATATATATAT ACACGCACAG AGCAAGCAGT AAGTTCAGGT
TTAAAAAATG GGATGAGAAT TTTATGTTTT ATTTTTATAT TTAAAATATT ATATTTTGAT ATTATTATTA TATTAAGATT
TAAAAAAATT AAATTGAAAT TTAAAAAAAT TGAATTATTT ATTATATTTT ATATAAAAAT TTTAAAAATA TATAATAAAA
AAATAAAATA AAATAAAATA AGATAAAAAT TTTATTATCC CACTCCAAAC CTGCCCACCT TTCGGAAATT TCGAAGAACG
CTCGGAAGGT GGCACGGGAA TGACTCATGA GAGGATGTCA T

>JH011P10r_270 pos=270|len=794|mol=genomic|alleles="T/C"
GGGGATAAAA ACGAAAAAAT TCCAAACCAC TATCCCTCTA GTGGCGGAAG CCTTGGCAGC GCTATTAGCA TCCAACATGG
CTTCCAATCA GAATCTAGCA ATAATAGAAT CGGATGCTCA GTCGGTATTT ACATCTATTG AGAATCTATA TTCCATTCCC
TTCTGGAACA TCTCAACAAT TATTGGTGAC ATTCTTCTCA TCTCCCAGCT TCATCAAGAC TGAAAATTTA CTAAGATACA
TTGATATCAA AATCGATGTG CGTACTTAG
Y
AGCGCAATGG ACAGCTACCG ATCATGTTTT TGAAAGCCTA CCCTTAGATA ATATTCATAA TTGTTTCTTG TATATTGATA
GTGGAAATGA TCTACCTTAA ACTTTTGTAC TTTTTTTATA TATAATTTGC TTGATTAGGA AAAAAATAAA AAGTTAACAA
CCACCGCCCA CTTTGATTTT TTATTTGTAA ATTTTACCCA AGTTTCAAAA GGGCAATGAG ATCAGTGGCA CATTAATGTT
GCGATTGAGT AGTGAGGTGA TCTCAGATAT TTTATGAATA ATAGTAAAAA ATTAATTAAA AAATAGTGAT AGAATATTGA
ATAGTAATTA TGAATAGTAG GTAAAAAATA ATAATAAATA GTAATAGAGT ATTCTTCTCG AGAACTACTA CATCCACAAA
GGAATTACAC AAAAATAATT TAACAAACTG ACGTGGTTTC GTCTAATCCG TTAGATCTAG TTTATAATGA AAATAACTTT
ATAATCTGAC AAATCACATC AAACCACGTC AGTTTATATA ATTA

>JH011P20r_369 pos=369|len=827|mol=genomic|alleles="A/G"
GCCCTGAAAA TGAGATATTG ATTCCTTAGG GCCACTTCGA GATATAAAAT ACCAATAATG TTAGTCATCA ACGATTCCGA
TGGAGAATTG TATATCCCTG CAGATGCCTT CTGGATACAT GCAGTTAGCT ATAGCTACCC TAGCTAGCAT CACTAAATTA
AAGGTGTGAC TGCAGAAAAG CATTCAGTCC TTCGATTGAC GATGCATGTT CGCACAATTG TCCGCATCTC ATTTGGAATG
GACGTCATGC ATGCATGCGT CCACAAGTGG AAACGTAACC AACGTTAGCC AGCCATCCAC ACATAGATTC GCCATTATCT
AATTAAAAAG CCTAGCCCAG CTGTCTTGGA TTCGGACAAT GAAGTACT
R
GCAGTGTCGC TGTTTGGGAC TACATGAGTC GATGTTAATC GATGATCGAT CATATCTTTG TGGTCATGAA ATGGCTATAT
ATAGGCGTGC TCTGTCTTCT CAAAGCTACT CACCAAATCC CACATATAGC TCTAGCAACC AAAGATCAAG TACTACGTAC
TACTGCTCTG TCTCAGTCTT CGATCTCTTC AAATATGGCT GCAACTGGCG TTGTGAAAGC CGGATACTGG AATTGCGGAA
GTGCATTCCT GGTGTCCGAC ATAAAATCCT CCCTTTTCAC CCACCTTTTT GCCGCCTTTG CGGATGTCAA CTCTAGCTAC
CAAGTTACCT TTCCTACCCT ATACAAGCTC CAGTTCGAAA GCTTCACCCA AACTGTGCAA ATAAAAAACC CTGATGTTAA
AACCCTTTTA TCCATCGGTG GTGGAGCCTC TGGTGTAGCT TCGACCTTAG CTTCAATG

>JH011N06r_727 pos=727|len=841|mol=genomic|alleles="A/G"
GTTCCTGCAA TGGCTGTTTC GGTGAATTTG TTCTTAAGTT TCTTTGTGGC ACTTGTATCG CTGGGTTTGG TTAGCTCGGC
TAAGTTTGAG GAGCTCTTTC AGCCTAGCTG GGCTATGGAC CATTTCATGT ATGAAGGAGA GCTTCTCAAG CTCAAACTCG
ACAATTTTTC CGGTAAAAGA AAAAACTTTC TTGCTTAACA TATTAATGGG TCTACTGTGT TTGCGTTGTA TTATATTGAT
GATTCTCTAT CTGCATCTAT CGTTTAGTTC TTGACTGTAA TGTTATGCGT TGTAGTTTTA TTTCTGTGGT GTTGCTTACG
CTAATTAAAT GAGAAAAGTA ATCTAGTTGC GTTTGGGAAA TACAGGCGCC GGGTTTGCAT CGAAGAGCAA GTATATGTTC
GGGAAAGTGA GCATTCAGAT CAAGCTTGTG GAGGGAGACT CTGCCGGAAC TGTTACTGCT TTCTATGTAA GCAGTCTGTT
TTCGTCTTCA GTTCTAAGTT TTACTGTTCT TTCGTCTTAC TCTTGCACGC ACTTCTGTGT CATCTTCATT TGTGAGTTAA
CCAATAGCTG AAGTTGGAGT ACTGCAGAAC CTGTGACCCC ATTCAATTAG TTGACACAAT TCATTCGATG CAACGAACAT
TTTTCCCATA TGCAGACAAT AGACTCTTTG ATCTTTTTTG AACCTATAAT AAATAGGCTA CAACCTACTC CCTTTCACCC
TCGTGA
R
TTTCTGCAAA TTTCATTACT TCTCCATTTA TTATTTTTGT CCCCATCAAA ACCCACGAAC CAATGGTTAC TTTAGACCGC
AAAGCTTTAT TTTTGCTATG TGATTTCATC TTAA

>JH011J04r_565 pos=565|len=847|mol=genomic|alleles="G/A"
CTCTCTGTTT TTAGGATCAG CAATAGCCTT TTCAAGGAAT TGAAGGAGGT ATTCGAGGTA CATTCAATCT TATTATCGAT
GTTCTTATCC CCTAAATTTT GATGTAAACC ACTTTGAAGC TAATTTATAC CCCTTTTTCT TTACAGAATT TCCAAAACTT
GAAGATCATG GAATTATCTG ATTGTAAGTT CCTAACAAAA ATCCCTGATA TTTCAAGGAT CCCAGGTCTT GAGAAATTAA
CTCTTTCTAG TTGTGAAAGT TTAGTTGAAT GGAAAAGTGC ATTAGATAAG TGCAAAAGGC TTCCTAACAA AAATATACAC
AACATACTTA GAATCAGTTA TGATGATCTG GATGACAATG AGAAGGATAT CTTTCTTGAC TTTGCATGTT TTTTCAAAGG
TGAGGATGCA GATTATGTCA TTAAAATATT AGACAGTTGT GGGTTTTTCC CTGATATTGG GATCAGAGTT CTTACAGATA
AGTCTCTTAT AACTATTGAA TAGAATAACA GATTGGTGAT GCATGACTTG ATACAAGAAA TGGGTAGAGA AATTGTTCGT
CAAG
R
ATCACCCAAA GAACCTGGCA GACGTAGTAG GTTTTGGTTT CATGAAGATG TTCGCTATGT ACTAGAAGAA AACACGATAA
GAGTTTAACT CTTCTCTTAA AAAAAAAAAG TTTAAAATTG TTTCCTTTCC ACAAGAGAAG CTAACTAGAA ACATCTACTG
GTTGTGTGTA TATCTATAGA CATTCATTCT TGTATATATA TATACTACCA TTTTGGAAGT AGTCTTACTT TGGTACATGC
CAATAATAAA AACAGTTTTC CTTTTGTGAA AATAGTGAAA GA

>JH011L24r_293 pos=293|len=819|mol=genomic|alleles="A/G"
GGAGAAAATG GAAGAGGGTG ATAGCTCATC ATCTCAATCT CCTGCCATTT ATGCTCCTCT CCGCCGAGCT ATCCTAGAAG
ATGACTGGAA TGCTGCTAAA CATTTTATTG AGACCCATTC AAACTGCCTT GGAGCCGCCA TAACAAAAGA CCAAGATACA
GCTCTTCATT TTTCTGTAGC TGCAAAACGT ACACGTTTTG TAAAAAATCT CGTGGGATTG ATGACGTCGG AACAATTAGC
ATTGAAATCC AATGATGGCA GGACCACAGC CCTTTATTTT GCCGCTCAAT CA
R
GAATCGTAAC AATTGCAAAG GTGATGGTGA AACATAACAA AAATCTACCA TCGATACTCC CCAGTCACCT CAAGGGCTAC
ATCCAAGATT TACCACTTTA CGCGGCAATA GTGACTGGAA ATAGAGACAT GGTGTCGTAC TTGTACTCTA AGACTCCTAT
TCAAGATTTG ACTTCTGCGG ATCGCACTGA GCTCCTTAAG GCTACTATTT CCAGTAATTT GTATGGTATG TTGTACGTCC
TACGCATCAA TACTTGGAAT CATCAGTTTG AGACTATTAA TGATGAACAT TAATGATATT AATCTTGTAA CATGACATAT
TTTAAATAAC TTCATAGATC AACCAATTAA ATGCATGTGG TAGTTACTTA AAATAGGCTA AATCACTACA ATAAAACTGT
TTATTTGTGA TTTTTTATTT CAACGAAATG ACTATTTACA ATTAAAATGA GTCTGTTTTG ATCATAAATA TTTTTTTTTT
CTCACAATTA AATGGTCATA AAAGCTCGTT TTTCTTGTAG TGAATA

>JH012E13r_542 pos=542|len=863|mol=genomic|alleles="T/G"
AAAATAAAGT GATGATGATG AAAACTGAAG GAAATTAGCG AGGCTGAAGT ATAAAAAGTA GATCTGAAAG GTATAAAATG
CTTACTGCAG CAAGCATTGA TTCCCTCTGT TTTCACTTGC TTCTAATGTT AAAAGCTCTT AAATCTGCAG CTATAACTAA
ACATTTATCA TATAAAATGC TTATTTTTAG CCAAGTGAAG ATCCTTTTTA GCTAAGTGAA ATAGGATCTT CACTTGGCTA
AAAATATCCC ATGAAGTGGA TTACACCAAG AGAGACAGAC CGGGCTACCA CCTTCAATAT TTCACAGGAG ATGCCTTTCC
CAGCACAACT AAGATAAAAA GAGCCTGGTT CAAGAAGTAT AGTTTCCTAG AATAGCTCCT AACCACAATA ACAACTCTTT
TACTAAAATG TCACCAAATC AATTGCAATA GATGGGTGAA GGTTCCAACT CCCACCTGCT AGGTACTAAG TTCAAAAGCA
AAATTTTTGT TTATGCTGGA CCGGGCACAA ATGCAATGTT AAATGGTAGT CACAATCAGC A
K
TCATCACAAT GTTAAATGAA GTGCCCCACT CACAATTTTC ATAAGGTTGT CCAAACCCTA TGACTCAGAT GAAATTACAA
GACATAAATG TCTTATTAAT ATAAGGACAC CTAGTACGTA CCACCATTTA CTACCTTTAT AATGCTAGCT TCCTGCCACT
TTGTCTCAAA ATCTAAGGAC ATTCTACAAT GAACCTCGAG AAAGTATCAA GCAGACAACA TGTCTATATA TATATATATA
TATTGGCAAT ACCAATTAAG TAACAACCAA CCATGGTGAA AGGAAAATAT AAACAGAAGC GTTAATAGAA TTAAACAAAA
A

>JH012C03r_446 pos=446|len=842|mol=genomic|alleles="C/T"
GGGTCAGTTA CAGTGTCAGC AGTGCCATGG AGAACTAAAA AAGGCACTCT CAATTTGCTC AGATTCTGCT GCAAGTAGGA
GGTCATTTGG AGAATCTCAT AACCAGTCCT TACCCTGATG GATCCAGTAT ACACTAGTGG ATCTGAATAC TTGGCTATTA
GGGCATTTGG GTCCCGAGAA ACTGGTGTTC CCTTCTTAAT AGCAGCACGA AGTTGATATT TTGGCAACAA AAATGACAAA
ATTGGGGCCA GTACCTGCCA TAAAGAAAAA ATATGATAAG GAAGATTCTA CTAACTGATC AATATGCCAC TTTTACGGGG
TGTATTTTTA AATTCAACAA AGTGGTACTC GATAAAGGTA TCTCAACCCG TGAGCAGTTG GCAATCAGAT ACAATAGAAT
ATCACTACAA GAATATTCTC ACCGCAAAAA TGGGATGGGA TGGCT
Y
AACTCCAACT GCAGGTGATG TCAGTACTGC ACCAGATACA CGGGCTTCCA CCTTTGGGTC ATGCATTGCC TAAAATTACA
CGAAACAAAT ACAAACCTAA CATAAATTCC AGGTCTATTG GGTCCGTAAA GAGATTGAAG TTTCATTATC AATCGGTGGA
TAAGTTGCAC ATTGCAAGTA TCATATCCTA CAACCAAACT TTACCTTCAG AACAATTGCT GCACCTGTTG AATGTCCAAA
GCAAAAACAT GGAAGCCCAG GATTCTCTGC TAAAATCTTC CTGATGAATG ACTTCTGTAC AGATATTAAG AGTTGCAGAT
GCACATCGTT AAAAGCAAAA CAGTTTATTT TTGCTAGCAA TTAAGTTGAA CACAATGCCC CTGTCCATGC CTATAT

>JH012G17r_734 pos=734|len=863|mol=genomic|alleles="C/T"
TCTAGTATAA CAAATTAATA ACACATGATA CTACAGTATA ATTATATGTA ATTAGACACT AGTGAATTAG TAATCCTTAA
TAGTCAATAC TAGTAATTAA ATTTAATGTT GAAAATAATT GTAAAAATTA AAAATAAAAA CATTATGGCT AAAATAAAGC
TTATGATTAA ATTTGGGGTT TATAAAAAGG GTGGTTTAGG GTTTATGAAA AAAGCCTAAA AGAGGGTTTA GGGTGAATAA
AAAAAAAGGG TTTAGAAGCC AAAAGGGACA AAACGACATT GTTTGATAAA AAATCTCAAC ACAGCTAAAC TTCAAGTAAA
ACGACACAAA TTTATAGGAA AAAAAGGATG CCGTTAAGAT TGGTTAGAAC TGAGGGTTCC TACCCCCTGT CCCGGGCCCC
AACGACCTCA TTAGCCACTC ACTATCAATC TCACTCTCTC AAACCTGTGG GCACGAAGAA AAATAAACTC TTGGGCTGTC
ACTTCCCTCT CCCTCTCCCT CTCCCTCTTC TCCCTCTGTC CGACCATCAT TTTGTAAGAG GCTCTTGGTT GTAAGGCGGG
AGGAAGAAGA ATGTAATAGA AATAACTGCT ATTCGCACAT CGAAACAGTG CGTGGAAAAG CTTTAATGAA ACGATGCATA
GAAACTTGAC ACGGGCAACA GTGATTTGCA CTAAATATGG CATCATATTG AATGTATTTT TGCAATAAAA TGATGAGTTG
TAATAAGAAT TAG
Y
CGTATGTATA AAAGATACTA GTAGTGTATT CTGAAGTTAG TTTTTGGATG TTAAGTGTGA ATTGTTTTGG AGTTTGAGAG
ATTACTAGAA AATCCTTTCT AAGAAATGAT AATGGTTTCT TGGTTTTCA

>JH012G03r_740 pos=740|len=848|mol=genomic|alleles="G/A"
AAATATTAGG ATTTTTGCTA TCTAAACTCT TTTATGTCAT TATGCTTTGT CTAGAGTTAT TCACTCCAAA ACTTCTTGGC
CTGTTTCTGT CCTTTTGACC TTCGTCTTAA TCTTCTGCAC ACTTGCATCT TTAGGTCTTC AACATGGATC TATCATCTTT
TATTCGACAG TTTTATGATC TTATTAAATG TTGCATATTT CTTGTGTCAC CACTCATCCA TCTTATCATA ATCATATAGG
CTGTATATTT TCTTAATCAA TTATTTGTGA TTGCCCAATA CAACAATATT ACATTATACT GCTTGGTGGA TCATGTGAGG
TTTGGATAAG TGGCATTACA AATTTGCATA TTTGCTGCAT TCTTTCCCTC TCTGATTGTT TTAAGTGCTT CATATACTTA
TTACTGCCCT TGCTAACCAT AATAACTCAG GGTTATGTTA AAATTCAAGT ATGTTATAAA AAGTTCACTT TTGTGTATTC
CACCAAAACT AGAGTCTTGG GAAGTTCTAT GTTGCCTAGT GTTTCTGATG AAGTGTTGGG ACATTTTGTT GACTTGTCAT
TCTTTTTGTT ATGAACTGGG AGGAACATAG TTTGGAAATG TAATTTATTT TGCTGTTCCA TAAATAGAAT ATTTGGAATT
TATCTCAATG TGAGTTTTGT TCTCATCGAC AATTTTGGCG TTACAATTTT GGTGTGAGAT TAAAAGACTA CATAGCTTTT
CTAAGTATTC AAAACTTTT
R
TTTTTTGCAG GATCTCTTTC AGTCAGTCAG ATCACTTGAA GTTACTACTC GGTGTGAGAG ATTAAATCAT TGACGGAAGA
CCATGCTAAT GATTTTGTAA TTCATATC

>JH012K19r_539 pos=539|len=863|mol=genomic|alleles="G/A"
TGATGGGAAG GTGGTTGAAG CAGCTAGAAG TTCCTAAGGG GACAACTGTA CAGCAGGGAA TAATTTTGAG AAAGGGTAGA
ATTTTTATAG TTCTAGACTC ACCTTCCAAA CTGAAAGTAC TTCAGTTCAT TCATACCGAC CCTATGGCGG GACACTCAGG
GTACTTAAAG ACCTATCAAA GGGCCAAAAG GGACTTCTAT TGGCCAGGTA TGAAAAAAGA CATTAAAATG TGGGTAAGGG
AATGTGAAAT ATGTCAGGCT TCTAAGTATG AGACGTTGCC CCCAGTTGGT TTCTTACAAC CTCTTCCCAT ACCTCAACAA
GCATGGGTGG ATATTTCGAT TTCAATAGAC TTTGTGGAAG GGTTACCAAA GTCCAAGGAG TATTCTGTAA TTTTTGTTGT
AGTGGATCGT TTCACTAAGT ACGGGCATTT CATGGCCATA TCTCATCCCT ACACAGCTCA GGAAGTGGCC AAGGTATTTT
TCGGGTCAGT TTTTAAATTG CATGGATTTT CGAAGACCAT AGTGTCTGAC AGGGACCC
R
GTGTCTTTGA GTTCATTCTG GAAGGAGTTC TTTGCTCTCC AGGGTACTTC CTTAGGCTAT AGCTCGGCTT ATCACCCGTA
GAGCGACGGG CAAACGGAAG CGGTGAATAA GGTGGTGGAA GGCTATTTGA GGTGTTACGC AGGATCTAAA CCTACAGGGT
GGAGCCAAAG GCTACCATTA GCTGAATGGT GGTACAATAG TACCTACCAT AGCTCAACTA AGCTAACCCC TTTTGAGGCA
CTCTACGGTT ATCCTCTCCC TAAATTACTA GGCTATATTC CGGGTACATC AAACAATACA ACAGTTGACC ATCTACTACA
CAAC

>JH012A17r_537 pos=537|len=818|mol=genomic|alleles="G/A"
CCACTTCCTG ATCCTCACAG CTTTCACCCA TTTCCACACT CCCGAAACAT TTGAACGTGT TTCTCTTCAG GTAAGCGTGC
TTTAGATTTG GAGAAGAGCA TCACTCCCAA CTCCTTTCTG TACAGACTGG TTCCCTTGGT TCTAAAGTAT ACTCGCCTTG
GACCTAGTGG TCGATAAATG TTATTCATGA CACATTCAAC GGGTTTCTAG GCTTGTTTGG AAATAATCTC ATCCGGATTC
CCAAAACTCT CAATCTCATC TCATCTTCGT TCTAAACATA ATTTAAATAC AAAATTTTCA AATTAATCAT TACAACTTTT
CCAAACTTAA AAAAAAAAAA AAATCAAAAT TTTCAAATCT CCAAACAAAT TTTTTTTTAT AGGTAAAAGA GAATTTATTA
ATCCATATAA ATAGGCAAAG TTCGAGTCCA CAAGAAGTAT ATAAGAAAGT GCTTAATTAC AAAAACTATG TACTATGGAA
AGTAGTGTAA AAGTCATTAA AACTTGTTCC ATTCAATACA ATAGAAGAAG CCCAAA
R
CAATAATGTA TGAAAGAAAA AAGCTCAAAC AAAAATAATA TTACAAAATT ATATTCTAAC AATATTTTAA CTTTATATTA
TTTTTTATTC AACTTTTTCT CTCATTTTTC AAAATAAAAA AAATAATCAA CTCAAACTAT CTCACTATTA TTCATAAGTT
ATCTTATTAC TATTCATAAA ATTTTTATCT CTTTCTTACG TTTCAAACAA GCCCTAATCT CATGAAAATT TCAACCCGGT
ATCACCAATC ATGTTCTTGG GTTTAGATCC TGGATTTAGT G

>JH012E23r_317 pos=317|len=696|mol=genomic|alleles="T/C"
ATATGATTCC TGCATGTTAA TTGCTGTTTT GGGAGATTTT GTTTTGTAAG TCAGCTCTTA AGTCTTTCCT ATATATCCTT
CAATCTAGTG ATCAACTTAG GTAGCTTTCA ATTTTTACTT AGTTGAGCTC AAGCCACCAT GAACAACCCA TTCTTAACCT
TAAACCACTG TGTTATTGAA GAAAACAGAA ATATACAAAC AGCAATAGAT CAACATGCAC ACTCCCAAAC CAGTGCAGAA
AATCTTGTTG TAGCAGTAAG GAAAATATTC AACCTTCCTT CTTCTCAACT CTCACCACCT TAGTCACTGA TTTACC
Y
TGTTTTAGAC CACTCAAAAG GGTATCTCAA CCACCACAAC AGTTGTAATT GAAGCACACA AAGAGCAAAA CACAAAAATC
AAGAACAAAA TCTGCAGTTG TTCAGAAATC AGCTTGGCTC ATGCTCTCGG GTCTGCTCTT TCCAGCTCCA ATCCTTTGGT
TTTCATCTTC AGTTCTCTTC CTCTACCAAT CCCTTGTCAC ATGTGTGCAA TAGAAGTGAA TTTAAGTAGC AAAAGAGGCA
TTAGCAGCTG AGATTTGAAA CAAACTGAAC CACAAAAACA AAAGTAGCAG CTAGGGCTGC AACTTCTCGA GGTCCTCCAT
TTTTTTAGCT ATATTCTTTT ATGAGTAATG CTGCATACAG TCGTGGAATG TGCAAACGT

>JH012A13r_192 pos=192|len=743|mol=genomic|alleles="T/G"
TCTTATGCAA CGTGGAGATG CATGAGATGC ATAATACATA CATAACTATA ATATGCTAAA TGAAAAATGA TGAACGACGT
GATTGCAAAT ATCATGACAT GCGTGGTACG TAAATACTGG CTTTGAAAGA ACTGGTTTTA ATAATAATAC ATATAACTAG
CTAACGTATA CTAATTCTAA TTTATGATCA A
K
CTATTTACCT TGTAGTGTTG TTTCCTAAAA GTTTTGACAC AAGATAGATC GCGGTGTTGG ATTGGAAGGT TTATGGTTTT
TTTTTCTAAA TAACACGCGA AAGGGAGATA TTTATAGAGA GATTTGGGAG AGGGTGATGA CCGGTTTTAG TTGGACTCAG
TTAAAGAGTT TTAACATGAA GATGACATGT AGAATTGTAT CCTTGTTGTA ATAGGATGTC GACGAGTTCG AGTTGGACTT
GGTCACAATC ATTCAAGAAG AGAGTTTGAA TTTAAAAATA TGATCTAGTA GCTCATTCAA TGTAGGATTG GCAGTGACTA
AGATTACGTA GAGGACTTCA ATTAGTGATT TTTTAAATTG AAATAAATTT CTAATGACCA ATCTTTAAAT TCTAAAATGG
GTCTAACTCA TTCAAGAAAT AATAAATGTG ATTTAACCTA GTTATTAACC CTAATTGAAA CTCCTAATCA ACATCAATAA
TTTATTGTTC GTAAGCTTAT TCAATATGGC TCATTAAATA TAATTCAGGC CCAATAAAAA TTATCAATAT C

>JH012M07r_25 pos=25|len=875|mol=genomic|alleles="G/A"
AAACGCCAAT CTCCGATCGC TCAC
R
CTGAGACCGA AACCCGCGTT CCATGAATTC TGGGACTCTT TCTCTGATGG CTGATAATAC TTGAATGAAT CGCTCTTCTC
CATTCTGACA CCCCCAAAAT CCGATTTTCA GACCCAAAAC CCCTTTTTTT TGCAAGAACA AGAAAACCCT AATTCACGAT
CAGACTTGAA TTAGCCTTCA AATTATACCG ACCAACATGA AAAGGGCAGA GGCTTAACGA AAGAGCAAAA AATCTAATTT
AAAACCATAT TAGCTTCAAA CGAAAGACTC GAAATGACCC AAATTGCACG CTGACGTTGA AATCGAGGCT CGCGAAGACT
CTGAGCCAAG TAAACGAGCA AACCTCGTTG CATGTTTTGA ATCGTTCCGA GTCGTCAGAT TAAGGCCCGT TTGGTTACTA
TTAATTCACT TCACTCTAAT TTTAAGCTGA ATCTAATATT TAAATACTTA ACTTTTAAAT TATTAAATTT ATCTTAATCA
AAAATCTCAT TACATGTGAA ACTCACAATC TTTTTCAACT TAACATATTT TTATACGTAG GACCCACAAT CATTTTTAAT
TTTCTATAAA TAGTATTGAA CTTATCTGAA CATTCAAACA CACTTAAACT CATTTTAAAT AGATTCCATA TAACTCACTC
TATCTATTTA ACTCACTACA ACATCCAAAT GCAACCAATA GTTAATGTGT CTCCCCTGAA AATACTGGGC AACACAAAAT
TTTATTATTC ATCATTTTCA CATATCATAT ATCATATATC AAATTTATTA TTTTTTTATT TTTAAACTAA TTAAATTCTC
TTAGTCATTA TTTATACACT ATACATTTAA TAAAAGAATA AATTTAAAAA

>JH012K03r_564 pos=564|len=788|mol=genomic|alleles="A/G"
TGAGTCATGA GAGCACTTCT CCCCCTTAGA GATCAAAAGA GTGAGATCGA GTGAGTTTTG GTAAGTTCTT GAGTGTTCTT
GAGCAAGGCT GTCTTGAGTG CTTGGAAGGC CATGAAATTT GTAATTTTTC TTACTCTTGA TCTTAGTTAG CATTTCAAGC
TTTTTTTCCA AGTGTTGGTA TGAAATTTGG TTGATTTTTT AGAAGGTTAT CATGCTTAGT TCAAAACCAA GTCATTAAAA
GGTGGTTTGA ATGATTAAAT GATTTTAAAT GGGAATTTAG TTATGGCATG CCTTAAACAT TATTTGATAT GATTTATTAT
TGTCTTATAA CGATTATGGA AGGTTTTACT TGTTATTAAA AGCATGCCAT GATAGGTATT AAATCTATCT TGTTTTGATC
ATCAAGTATG AATCGATTTT GAATAAATTG GAGATTTAGG ATATCTTAGC CATGATTAAG TATTGGGATG AACTTGATTA
TTCAATAATT AGCCTTCATT ATGTCATTAA AGATGTTAGT GATCATTTGT GATTAAATAA AATCTCTTAT GCATGCATTC
ATA
R
GGATCAATAG TTGAAAACAC ACTTAGGCAT CAACTAGAGT GCATGCCACG GGTTGGGATG GTTTGGATAA GTTCCAATTT
TATTTTTGAA AATCCAAGGG CATATATGGT TTTAGAATGC CAAACATATG AAGTCCATGA ATTTTGGTTA AATTTGGGGT
TCGTTTGCAA TTAGTGAGAA TATAGGGCCT TAACGGCTAT TGTTTAGAGT CTAGGGGTAT TTTT

>JH012M05r_459 pos=459|len=861|mol=genomic|alleles="C/T"
TTCTTTCTGG TGAAATGGTC TGGTTTTCAT GTAGTAACCT TGGGAACGGA ACACGATTAT TCGATTCATT TGCTTTACTT
ATAAAAAAAA ATGACTACAA GGTAGATGGG ATGAAATATT TCTTTTGTTA CTGAACCCTT ATGAATTGCA GTTTTCATAT
TGTGATGAAA AATGAAATAA TGTTTGATTC TTGCCAAACA TTATTGTTGC ACCCAATCAA TTGTACTTAT AAAACATTAT
TTCCAAACAC TAGCACATGC ATTTGCAAGC ATACAATGGA CTATTTGGGT GATATTGAAT CTGATATGTA TCCTGAATAC
TATCTGGATT TAAGGCTTAC AAACTTTAAA ACATGATGTT CTTCTATTTT AATGTTTACT GCAATTGAGA GATGATGGTA
GCCAGCTAAA GGGTTCTTCC ATGTGCTTTA TGCCATTATA TTGTCTGTGC TGGTATGC
Y
TGGCTGGATG ATTGCAGTTT TTGAATTTTA TTTGCTTCAT TTTTAATTGC TTATTTAAAT AATCCCATAT CATTAGAGAG
CTTATATTTT GTTCCCCAAC AGGCTACAAG AGCGTTCTGT TGAGACAACT GTTGCTATAG TTATTGATAG AAATGTCAAC
CTAAAGATCA ACACAGCACC TAAGGGACCT GAGCTTTCAA GTTTGATTAA AGCAATGTAT TAGAGTTTGA TTAAAGTAAT
GTGTGTGTTT TGTAATATTC TTAGCAAATT AGTTCAAACA ATGTAATATA TAGTTGATTG CATATTGTAT GTCGCATGCA
TTTTTCATGA TGAATATTGA TTTATTTATT TTTTAACATG CATTTAGTTG TAAAGTTAAT TAATTGTTTA TAGGCTTATG
TT

>JH012J19r_475 pos=475|len=872|mol=genomic|alleles="C/T"
AGAATTGGGA GACGGAGTGA AGAACAGTTA TTTCTTTCTA CAAACTCTCT ATGTATATAT GTTGTAAACT TTCTACAAGC
TAACATATTT TTCTTTCTTT TGTTTTTTTT TATACAGAGT TTTCAGAATT TGAAAGCTGT GAGATTCTCT GAATGTAAAT
TCCTAACGAA AATTCCCGAT GTGTCGGGGC TCCAGAGTTT AGAGAGATTG GAAATTTTTT CTTGCGCAAA CTTGGTTGAG
GTACATCAAT CTATTGGGTT CCTTGATAAA CTCGTTGGAC TGACAATTGC CTTTTCCCGA AATTTTACTA TTTTGCCAAG
ATCCTCAAGT TGAGATCTCT AAAAACGCTT AGTTTTTCTT ATTGCAAAAG GCTATAAAAA TTCCTTGAAA TTGAGAGTGA
GATGAAATGT TTAAGATCTG TTCAAATTAA TGGCACTGCT ATAAAAGAAC TGTCTCTATC TATTGGGAAT CTCA
Y
TGGACTTGAA TATTTAGATT TATGTGAGTG CTACAAATTA AGGCATATCC CTAATAGCAT TCTTCAGCTG CAACATCTCA
GATATCTCAA TCTAGGTTTT ATTCAGACAA AAGAAAAAAT CGCTTACCCT TAGGGGTGTA AATTCAAATC GAAAAATCGG
AAAACTGGAC CGGACCGAAC TGGACCGGTT TTACCGGTTT TGAACCGGTC CGGTCCGGAA CCGGTTTTTA AAATGTAAAA
ACCGGCCGGT TCCGGTCCAG TTCCGGTATT TTTTGGACCG GACCGGACCG GTTGATTAAA AAAAATATAT TTTTATATAT
AATTTTTATA CAAAATATTT TATATATAAT GTATAATTAT AAATTTTTAT GTGAAATTTT TATATATAAT ATATATA

>JH012P13r_506 pos=506|len=851|mol=genomic|alleles="G/A"
ATAAGCCGTG ATTTCCATTA CAAAACACAA ACAATAGACT GATAATGCAA CAGGAATGCA TTAGATTCTA TTCAAAAGTC
TCTCAATGGA AGAGGATTTT TCTCTCATTT TTCTGCTCTA TGTACAAAAT GCTCTATGGA AAAAAGTGAT TTGCAATGTA
TCAAAATGCT CTATGTACAA AATTGTCTGA GTGGTTGTTT AATTGCGTTC TTTTATGTAC TACCCAAGCG AGAAGTGACA
TCAATGAAAG TGTCTACTCT GCATGGAATC GTCAGACCAC CAGTCGGATG ATTAAACCCA AACTGATCTT CAGCTTTTCT
CAGCAAATCT TGAAATAAAG GCTGGTTCAA ATAGGACACA GGAATCACAA ATCGCCGCTT CTGGTTCTCT CCAACATAAA
CTGCAAAGAA GCCCCTTGGT ACATCCAAGG ATGTTGAAAC CACTCTAGGT GCCATCAAAG CAGATCGGCT TAGAATTTTC
TTAGCAAGAG TAACACTGAG GAAAC
R
AACTCCCATG GTTTTGTGTT GACTTCTTTT TAAAGAAGAG ATCAAGTACG AGATCTAAGA GGATTTGTTC TTACTTTCTT
TCAAGGAAAG CTAGCAACAG AGCATGTGAA GACTTGAGTT GTTTGTTGCC ATAGATGTGT TGTGTATTTA TAGATAAAAA
TATTATGCGT GATATCCTCC GGAGTTTGAT GCTTGTGGTC AAGAGGCATT TGTTGGGACA CTAGAATGAA GACATCCCAT
GGGGTGATCA CATTGTTCTG TTCCCAACTA ATCAGCAACA ATGGGGCTGA AAATATTTTC ATGTTTATAT GTTGAGAAAC
ACTATGCCCT ACAACTTTCT AGATA

>JH012D15r_564 pos=564|len=826|mol=genomic|alleles="T/C"
TCACGGGAGT TTACTTCAGA TGTTGCTTCG AATAATAGAC CTTGGCAGTC TACTTTAAAG CCGCAAGACA GAATGGCTTT
GAAGCTTCAG GTCTCGTTTA GCTAGTTAGA TTGCTTCCTC TGAAATGAAT TCAGCGCCAG ATTTTTTCTT ATCCCCATAC
TGGCTTAGGG TTATGTGTAT ATACATACAT ATATATATAT ATATCTAGTC GTGCTACACA GAAGCCCCAC GCTCTGCACA
TCACTTAAAA ACACATAATT TTACTTTTTT ATCCTTATAT TTCATATATG AGGAGTGTGG GTCTTATGTT TAGAATTTTT
CATATATATA TACATGTCAT TCCAATTTGC TTGGAGATCA GGTTGCAAAT TGAAGTATGC TTTTCATATT CTAAGAACCT
TGTACCGTTT GATCTTCTCC CTGTCCTTGT TGATGGCTGT AATGCAAGGA ATGACTATAT TGATATTGCC GTTATTTAAA
ACTGTAATAG CTAGAATGAT GCCTTGAGAT GTTAATGTAT CAAATAGTGC AGGTAAGGAA TACGGGGCAC TGATTGCTTT
GCA
Y
AACTGGAGAG TTGAGCCATT TTATGAATTT AGTAACCTAA AATGTGTTGC GTAGTGGTCA AGACAGGTGG TGCAATGCCA
TATCTTCTCA AAGTTCGTCA TAAAACTCGA AGTTGTATTT TGCCACTTGT TATGGGCATT GCATCATTTG GAACTTGTTT
GGTTGATCTC ATTTGGTAAT TGGTCAGTTT CTGCATGTTC AGAATTTCAT GCTCGAATTT ATGCATTTTT TTTTTTTCTC
TTTTTGAGAT AATTTATGTC AT

>JH012H17r_833 pos=833|len=875|mol=genomic|alleles="G/T"
CCCCAAATTC ATACTTCATG TCAATTTGCA AGCCTCAGAA CTCAAAATTC TCTCCCCAAA TCCCAAGTCC CAAGTCCCGA
TTCCTAACCA TGGCGTTCCA TCCTCCAAAG CTACTTCGTC CCTACATGTT TATAACCATT TTCCTCCTTT TCATAATCCC
TTGTGCAACT CAGCTATTCT TCAACTACTC GGATTTCAAT CAAGCTATCA ACCAAACTAT AAAACTTGCT GGAAACGCTA
CTCTCTCAGG TTCAGCAGCC ATCCAACTCA CCCCAAGTGC ATCGGACAAC TGGGGTCGAG CCATATATTC AGGACTGCTG
CATATCTGGG AGGAACCCGG AAAAGTCGCA GACTTCAATA CCAGCTTCTC CTTTATCATT GATTCGGAAG GTAAATACTT
TCATTCAGAT GGGATTGTAT TCTTCCTCAC AAGCCCCGGT TACCCATATC CTAGACCAAC AGATGGCGCT GGCATTGGCC
TTCTAAGCCA CAACCAGTTG ATCGACTCAA GTTTCTTAGC TGAAAATAAA TTCGTTGCAG TGGAGTTTGA TACGTTTCAG
AACCCCGAAT GGGACCCGCC CGAGCCTGTC GGAGATCACG TTGGTATCAA TATCAACGAT ATGAGATCTA CGAACTATGC
ACCATGGGGT GCTGTTATTA CCGAAAACCG GACATATAGT GCAAGTATTA GTTACCATTC CTCCACGCAA AATCTCAGTG
TCACCTTCAC TGGGTTCAGT AATGGTGTCA CCCCGATTCA ACAGCACCTT TCTTCTATAG TCAACTTGAC AGATTACCTG
CCGGAATGGG TTGAATTTGG CTTCTCAGCA TC
K
ACGGGAGCGG CTACCGAGTT GCATATTATT TGTTCTTGGT CT

>JH012D07r_186 pos=186|len=877|mol=genomic|alleles="A/G"
AATCATTAAA ACTTTCATCT TCCAGTATCT TGATCTCTTA AAATTTTGAA GTAAGCAATT GTAATTTTGA GTTTTTCACA
ATTTTTGCTC CTTCGTGTGT AACCTCCAAG ATGTCCCATG CTTTTTTAGC AATCTCACAC ATGGAGATTC TCTTAAATTC
TTCCGGAGAT ACAGCCATGA ATATA
R
CATTCAGTCC CTTGCTATTC CAATTACAGT TGCTGATCTC ATCTTTTGTC CAAGCATCAA TACTTGTTGC TGGTTTAGTC
CATCATTTTT CAACGGAATA CCACACTCGT TCATCCAACG ATTTAAGAAA AGCCCTCTTA CGAACTTTCC AATATGCATA
GTTTTTCCCA TCAAAGTGTG GCAGGACATG TAGCGACATA GTCAAAAGGG GAACGGATCA CACTCGAATG AGTGAACCAC
TCTCTGATGT TAATTGAAGT TACCCAAGTA CCCCTGTAAT GCAGCAGAAA TATCTACTAA TTCACTTAAC AAATTGGTTA
GTATTCAAGC ATGCAATTAA TTTAATAATT AAACAATAAT ATAAAATAAA TAAATTGCAT AACACTAAGA TTGTTATCGA
AGGGAAACCT TTTAAAGAAC TCTTCAAAGG TAAAATTCTA CGGGGTAGCC AAACCTAGGA AAGTCAATCT TATTATTTGA
AAATGAATTA CAAGTATTCA TCAATTACAA AACCTTTGCA ACTTGACTCT CTTACTTTCC CAGACAAACA ACGCGTTTGT
TTTCTATCGC AGTAGCAGCC AGAACCTCTG GTGATTTTCA AATATTGTCT TTCCTCCTAG AACTCTAGGG GCTGAAGTCC
AATCACACGA TCCTCCACGC TCGAAGCATG ATCACACTCA AAGAGAGATC A

>JH012L17r_137 pos=137|len=883|mol=genomic|alleles="C/T"
TTTTTTGGCA CTCCTCCTAC ATGATAAAAC CTTAAGAGTT TCTTATGGGA TGATATGACA CACACTATTT AAAAGAAAAA
CAAAGCAAAC CTGTGTGGGA GTTTTACTGT AGCCCTCTCC TATTTCCCCA AGCCTG
Y
TAAGCAAAGG TTGGAGCTGC ACAGCACAGA AGTATTTCAA CAAGGCAGTT GGAACGTAAT GTTTCACTAT GTTCCACGGC
TCTTACCTTC GTTAGAAATT CAGGGGTGTA AATCTGCCTG CGAGGACCAG CTGGTGGATT TTCTGGTGTA TACTTCCCCG
TAAGAACACC TACATATGTT AAAAAGATAA TATATCGTGT ACTTCTGACA TTGCGTCTTT TAACCATGTA CCATACTTGG
GATCCCACAC AATATTACAC CAGGACCATT CTAAACTATT GAACCCCTTC GACAAATAAC CTTACAAGTG TCGTGGACCT
AAAGCAACTT GGAGTAACAA GGGTGCACAC AAATAAACAG TGAAGTGCAT ATGGAAAGCA AAGAAAAAAG AAGAGTATAT
AGATCGAAAG TGAAATATAT AATCCAAGAC TTCTAACCTA CTGTAGTGAA AGCAAAACCC AATAAGTTGT TCACAAGAGT
GAATCAGATC ATGATAAAAT TCTTAAACAT ATCTTGAATC TTGCTTGGTT TAGTTTCAAC TTGTTTGTAG TTGTTTTTGT
TTTCTTTCTC ATATAAGTTT ACCAGACTGT CAATGTTGGA TGGTGATTGT AAATTTATAA ACTGTGAACT AGATGTGCAT
GGGATGATAA TGGTTTGATT TTGAAAGGGT GACTGTCTAC CAAATAGCAG GACTCAATTA ACACCTATTG CACTCACTGA
CTTATTAAAT CTGCTATGCA AAGTAA

>JH012P21r_498 pos=498|len=804|mol=genomic|alleles="T/C"
AGGAAACAAT TTGAAAAATT GTAATACGTC AGAAATTTTC GAACTCCTTA AATAAACTAT TGGCAAAACA ATAAAATTTA
TTTGTTACAA ATTTTATTTT CTTAATATAA TTTTATGGAA AATTTTATTT TCCACATATA AAGCCCAAAA AAGTAAAACT
GAAATTCAGA TTTTTATATC TAAAGCCCAA CCTCTTCAAC TTCATCCCTC CATTAATAAA AACAGAGCAA AGTATATAAC
TAACTGCAGA TTTATACTAA AATATAGAAA TTTAATTCAA TATTTACAAC ACTGAAAATA AGAACAAATA AAATACAGCA
AGACATTAAA ATCTATTTTC TAAACATTTT CATCTGATTC CTATGAGCCG AATTGAATCA TGTGCAACAC TAGATCCCCT
TGTTATTTCA GGAGGAGGGA AACCGCCTGG TAGAGATATA ATTGAATCAT CTGCAAGGAA ACTGTTCTCT GAGTTGATTG
ATCTGAGTGA AGCATCC
Y
CTGATCCAGT ACTTCCAAGG CCTGCTGTCA AGGGAATGAA ACAAAAGGAA GAGTGTAAAG TTCATGGATG ATAAACTGTC
TCAAGATGTT GAGATGATGA GAGGGGATTG GATGTGTCTT AAGTGAGTTT CCTTCAAACT TCAAAGCTTC TTAGTTTTGT
GTGGGAGTGA AGTAGAACTG CCTCATATAT CCAATACTTC CATTTGATGG AATTGAAGGG ATAGAGGGGC ATCTTCTCCA
TATCTGTCAT GTTTGACGTT ACGTGTCCAT GAACTTATGC TTGCTATGTT GCTGCAGATG CAATTT

>JH012L23r_299 pos=299|len=833|mol=genomic|alleles="C/T"
CGCTTCTGCG CTCTCTCTCT CGCCACTTTT CATACGCTCG CTTCATCTTC GATCATCTCC ACTCTCCCAA TGTCTATCTC
TATACTGCTA TGATTACTGC CTACGCGTCT CGGCCCGATC ATGAATCGGC ATTTGTATTG TACCGCAACA TGGTTAGTAG
GGGACGCCCT CCGCCCAATC ATTTTGTCTA TCCACACGTC CTGCAATCTT GTCCCGAGGC GTGGGAATCT CATGGCACTA
AAATGGTGCA TGCCCAGATT TTAAAATCAG GTTTTGGTCG ATATTCAGTT GTGGAAAC
Y
GCTCTTGTTG ACTCGTATTC GAGGATTTGT TCGGATATCA TTAGTGCGAG ACAGGCGTTT GATGAAATGT ACGATAAAAA
TGTTGTCTCA TGGACTGCTA TGATTTCTGG GTACACCCGA CTTGGGGAGA TTGGTAATGC TATATCATTG TTTGAAAAAA
TGCCGGATAG AGATGTCCCG GCTTGGAATG CTGTTATTGC AGGGTGCTCT CAAAACGGCC TTTTCCCCGA GGCAATTTCA
CTCTTCAGAA GAATGATCAA TTTTGCACTG GAGGGACAGC ATCGAGGTAA TAGGCCGAAT CAGATTACAG TTATTTGTGC
GCTCCCAGCT TGTGGCCATA CTGGCATGCT CCAGCTTGGT AAATGGATAC ACGGTTATGT TTACAAAAAT AGGATTAATA
ACAACACACT CATCTCAAAT GCTCTAGTAG ATATGTATGG GAAATGTGGG AGCTTGAAAG AAGCAAGAAG AGTTTTTGAC
ATGACCTCGA AAAAAACAGT GACCTCATGG AATTCCATGA TCAATTCTTT TGCT

>JH012J05r_718 pos=718|len=875|mol=genomic|alleles="T/C"
AAACAAATGA ACAGTAAGCA TATATGATTA TTTATCAAGA TTGTATAACA CGTCATGCGC ATTATAATAT TAAAAAAAAT
GATAAACATA CAATATTTTT TCACAATATT TTACGTAATC ACGTTTTAAA TTATTTATCA AGATTGTAAG AGACAGGTTT
TAAATTTTCC AATAGCTAAA TATAATAACC AGATATTTTT ATTTTTATAA TTTATTTCAA ATGATGGTCT TTTTTTTTAG
CATTTGTGTT TGTACGTGTT TTGTTTTAAG AGTTCTTCTA CACTCAAGCC CCTACAGTAC CAAACACCAC ACACTGCCGA
CGTGGATTTT TTTTTTATGC TACAGTAAAA CGCACGTGTT TTACAGAAAC TGAATCCGAC TTTTTCCCCA AATGCTTCAT
TTCGAAATTG CCTCCCTCGG TCTCGCCCCT GCTCCTCCCG CTCGGTTCCT CTGCAACTTC CATCGTCATC CGCGTGCAGC
CTGCCGTCGT CTGCGTGCAG CCTGCCGTCG TCCACGTGCA ACGTGCCGTC TGCCGTCAGC CGTCCTGCTT CCACCGTCTG
CGTTGTCCTG TTCCCGCGAG GTTTTTGTTG TAATGCGCGA TTTACTTTAC TGGTGCAGTG AACATAATCC TCTTAAATGT
GAAAGTAGTT TGTATTATTA ATTCTTTGGG TGTTGTTTAG ACGATGAACA TGCTGTCCCG ATTTCATTCC CATTTTA
Y
TGGTTTAAAC ATGTGGAGTT GGAGGCTAGA CCGTGTAAAA CACAGCATTC CTGAAAGACT AGGAATGGCG AAGAAAAGAT
CCGAAAGAAT TACAAAAATG GCAATAAATA TCTTGGATGT TATATTGTGA AGTCAGTTTT TGTTTCATAA TTTTTTG

>JH012N23r_336 pos=336|len=844|mol=genomic|alleles="T/G"
AATTCTATAG TACTTTCATC AGCCTTTCAG AAGTACAAAT TTAAATCAAT TATATGCAAG CTCTCAACTC CCACGTATTT
GTTCTCAGTT TTTTTTTTTT ATTGGCACTA GGCGTCTAGG AATAGCGTCC CGACTAATCT TGAGAATGCA CTGGCTCTCA
GATAATTCAA GAGAAAAATC CTCCAGCCCG ATGACCCCTA TAAATTATTT GCACCCAAGC AGATTTAAAC CTTAGACCTA
GAGAGAGCAT ACCCCCAAAT CCAAGGCCTT TACCACTCAA GCCAATCCCT AGGGGTTTCT CAGTTAGAAT AAATATAGAT
AGAAGTCACT ATTAG
K
AGCATCCATT TTGTATACAT GATGTGGCAT CATGTAGACC ACACATTTCT CCAAGTGAGT GTTGGGAACA ATCAACTAAA
AGTAGTCACG CAGTAAGTGC AAAGTGTGCA CTGCTATAGT GACTTCTCTC TAGCATTACT CTTCTCAATT ATAATTAGAG
GAGAAAGAAG ATCAAGTTGG GAAAGAAGGA AAAGCCAGCG CTTTCAAACA TCGTTGTCTT CTATTTTCCA GTCCATCTCT
CACTTTCTTT TTATCGCCAT TTTATTTCTT TGAGTTTTGC GTTTGTCTTG TCCCATCAAT ATTTTTTTAA AAAACTTTAA
TTGCTGTGGG GACCCCTAAC ATAGTTTTTC TCCCACAAGG AATGTGTTTA TACACCCATA CATACATATT TCAATTATCT
CAATGTCGCC TTGAGATTTC GGAGAAAATG AAAGCACGAG CAGCTTGACT TTTCATTCAG TAATCATACA AGGGAAATTT
CAGTGGAAGG AGAAGATCGC TGTCTGCA

>JH012B23r_205 pos=205|len=845|mol=genomic|alleles="G/A"
CTTTTGTTCT TATTTCATCA TTCATAATCA GCAAGTACCG ATACCTCATA ATCACTTGAA TGGAAAAGAT AATAAAATTT
AAGATGAAAA ATACCATTTT TTCTTAATCG AATACTGCCG TATATTCTAA TTTCTACACA ATGATGTTTT ATTTTTGTTT
TAGATTTTGA GTAATGGGAA GTACAAGAGT AACGTGCATC GAGC
R
GTGGTGAACA GCAAAGCTAC GAGGATATCA CTCGGCATTG CGAACGGGCC TTCGTTGGAG ACGATAATCA GGCCAGCACC
TGAGTTGGAA AGCAAGGAGC AGGCAGCAAC ATACATTGGG ATGAAATGCA AAGACTACAT GGAACTTCAA CAAGGCAACC
AACTTGATGG GAAATCCTGC TTGGATCGTG TTCGAGCTTT CAATTAACTA AAGAATGTTG TCGTACTGTA ATTAGTTAAT
CAAGACGCTT GCTGTTCATG ATGATCGATA CTCAAGTATT TATCTTTTCA AGTGCTTTCG AATAATAATT AATTAAAAAT
ATTTCACGTA ATAAATTTAA CGATGATGAT AAAATTTAAT TTAAATTAAC ATTCTAGAAA AAAGTAAAAA AAAAAAAAGT
ATAAAATAGG AATGCTGGAA CTTGGGACTT GGCTCCACCC CGACTTTTGT GTTGAAGACT TGCAGGTCTC ACACTACTAC
TGTGTTTGGA ACCACATGGT AGTTAATGGG GACGTCCGAG ACCGACAGAG ATCTAAATAA TATACGGCTG TTGCCCTTTT
CACGTGAGCC CTTTCACTCT CTCTCGCTCT CTCCGACACG CAGCTCTCTC TTTCCATCAA AGCCCACAGT AGTCTCCAAT

>JH012D01r_104 pos=104|len=539|mol=genomic|alleles="T/C"
AGGGCTTTGC TACACATCAT CCTACACCAC ATACCAGACA TGTTTTAATT TTTTTAATTT AATTTTTTAT TTATGACAGA
AACAATGGAC ACTAGCGGTT TGT
Y
GTTGGTGCCT CATGTGGGGG AAGGTTTTGA ATCGGGAATG CAGTTGGATA ATGTGGCTGG GGATAATGTT GTTTCCTTGG
TTTCTATTCC TTCGTTAAAC GCTATAGCGG GTTCACCATC GGATTGGATT TTGAATAAAG TTAACAAATT TCAACAAATC
CTAGGGCTTT TATATGGAGA ACATGGAGAA TATGAAGACC AATTTAAAAC TCTACTCACT GCGATTGAGG CGAGTCACGC
GCTTGAAACC AAATCACATT TCTGGAAAAG CAGAGACTTA AAGTGTCTTT CATGTGCAAT CAACTACGAT GTTAAGGAGG
TAGCTCAAAT CGAGGAAAAA ATAAAAGGAG GGCATTGTGA AGACGATCTC ATAGTGGGAT GTTCGGGTAG AGGATTAGTT
TTATGGAAAC AAGGGGATGG GTTGGGGAGG TGTGT

>JH012J17r_348 pos=348|len=861|mol=genomic|alleles="C/T"
GGTACCAAAT TCCCGAAGCT GGCCCCCATC ACGGCAAGCC CACATCCAAA TAATGCTACT GCACTAACTG TAAACATTAT
CACGATGTAA TTGTAGAATG CTGGTCTGGC TGCAGAAGAT AATGAAACAA TTTCACACAC AATTAGAATA AATCCTACAA
GAACTATGAA GATGACAGAA TTTGAAATGA ACTCACGATG CAGACTGTCT CTCGATTTTG AGAAATGCAC AAACAAAATG
TAGCCGTAAG CTGCAGTTAG CAATAGCTTA TGCATGATCC ATAAACCCCA CTTCACCTTA TTTGTACTTC CAACACCATC
GAGGAACAGA GGAACCCCAA ACCCAAA
Y
ACATAAATTA CCTGAAAATG AAGTATCCAA TAATGAAAAA GCCAACTATC ATTCCAATAG ATGTACAAGA CAGTAAAGGC
ACAAGTAAAT AAACGATGGG AGACTGGTTT CTAATTTGGA TTCCATGCTT ATAAAGTAAA TAGTAGCTTC AACTACCAAA
GGACAGGAAT TGAGACAATG GAATATCACA TTTAATCGAT CAGCACATGA CTGGGAACAA GAGCTGCTTC CTTATTGTTC
AACCATTTGT ACTCAACTAG GTTGAGAGGA GGAGGATAAG ATGTGATCAG GCACTCATTT TCCTTGGATA GGTTTTAGGT
GGAACAAAGC TCCATAGAGG GTGGCCTTCA GTGTGTGGAG TGCCGCATTG GGGAAGACCC TTACTGTGGA TAAGTTGAAG
AGGAGGGAGT TTTAGTAATG GCTGGATGCT GCATGAGTAA GAAGAGTGGG AATCAATTGG TCATTTGTTG CTGCATTGTG
ACTCGATGTA TCACTGCACA ATCACCATGT GTG

>JH012E16r_484 pos=484|len=886|mol=genomic|alleles="C/A"
GGGTGGAGTC TTGTTCTTCC AAACCTTCTT CAAGGAAACT GTGTCTCAGG TTCTTGTGAG AGAACCTTAT AAAAGGAACG
AACTGTGAAA ACCCCTCCCT ACAGGAGTCC ACCACAAACC ATCTTCATGC TGAATATCCG GATGCCACGA ATACAACAGA
CTATACAAAT CTACAAGACA CTCCACCTCC CAATCTTGTG CCGCCCGGAT GAAATTGATA TTCCAGTGTA TACTCCCACC
CGAGATGCAC ATAACCTCTG CCACTATGGC ATCTTTGTCT CTAGCGATCA GGAACAGTAT AGGAAACAAA TCTTGAAGCG
CACTATTACC ACACCAAGCA TCCTTCCAAA ATCTGATCCT GGACCCAGTT CCCAACTGAA AGCGAGTATG AAGATGGAAA
GCCTCCCACC CTCTTCTTAT ATGTTTCCAT AGCCCCACTC CATTGGTACC TCTTAACTTC TCTAGTACAC CAACCCTCCC
CTA
M
ACCACCATAT TTGTTCTCGA TCACAACTTT CTATAAGGCT TCTGGTTCCT TAATATATCG CCACAACCAT TTTCCAAGTA
ACGCCCGATT AAACAATCTC AAATTTCTAA TACCCAACCC TCCACTAGAG ATAGGACGGC AAACATTCTC CCACTTGACT
AAATGAAATT TAAATTCCTC TTTGTAACTT CTCAAGTCTT CCTGCCACAC TTGCCGATAT AGGAAATAAG GATAAGAAAT
AAGTAGGTAG ATTAGAAAGT GTACTCTTGA TCAACGTAAT CCGGTCCCCT TTCGACAAAT ACATTCTCTT CCAGCCTGCC
AGTCTCATCT CTATTTTTTC AACTACCGTA TCCCAAATCG AGCACGACCT CGAATTTGTA CCCAACGGGA GTCCCAGGTA
CG

>JH012A02r_93 pos=93|len=741|mol=genomic|alleles="G/T"
CTTCAATCTC GTTGGTGGAC GGCAACAAAA GGGTCATCAC CTTCGATAGC CTCAAGAGGA ACTCCGCTCT GCTGGGTTTG
CACGACTTGA GA
K
ATGAAGATAT GCTTTCTATG TTAAAGGAAG GCGATCTCGA CGATGATGGT GCCCTTAATC AGATGGAGTT TTGCGTCTTG
ATGTTCAGAT TAAGCCCTAA GCTCATGGAA GAGTCCTACC CTTGTTTAGA CGAAGCTTTA GAACATGAAT TCCAACATCA
GCGTTCTATC TCTCTTTAGA AATTTCGTTC TCTCTCCCTC TCCTCGCCTT CGATCGACCA GACCGATCCC TCTCCTTTCT
CCTCCAACCG ACCTCTCATT CTCTCTCGCC ATTTCGTTTC TCTCTCCCTG TCCGTATAAG CAGACATCCA CCATTCTAAA
CAAACTTCAA TTACTATTTT TCTTTCTTAC TTTTTAGTGT TTCTTTGTTT GCATTTGTGC ATAAAGTAAC TAAAAGACTG
GATTTTGTTT TAACATTTTG GTACTTAGCA TTGGATTTAA AGGAGTGAAG GCGAAGTCAA GGTTGAAAGA GCTCTCGATT
TGAACCTATG AAGTTTCTCT AACTTTTCTT GATTCTGAGT TTAGGCTTTT GGACTAGCTC TTTGAGTGCA AGTGTCTGAA
ATGGAGGAAC ATCGAAAAGC ACCCAAAGAG GGAGAGAGAC ATGGGTACTA TCAACCTAAC CGATCTACTT TCTGTTTTAT
TTTTTTAT

>JH012C24r_710 pos=710|len=810|mol=genomic|alleles="A/G"
CTTTGGAATA AAAGCTATTG GGCCTTTTTT TCTTGGACCA AAACAGCCCC ACTTGCATCG GTGTATACTT CAAAGATCTT
CTCAAAATTC GGTAAGGCCA ATACGGGAGT AGTGGTCATG GCTCTTTTCA ATTCCTCAAA AGCCTTTCTT GCCCCTTGGG
TCCATGCAAA ATTATCCTTC TTCAACAAGG AAGTGAGTGG CTTAGCAATA AGCCCATAGT TCTTCACAAA CCACCTATAG
TAGCCAGTTA GTCCCAAGAA ACCTCTCAAG GCCGAAACAT CATTGGGCAA TGGTCAATCA ACCATGGCTT CTATCTTCCT
TTGATCCACC TTGACTCCTT CACCTGAAAT GAAATGCCCC AAGTACTCAA GCTGTTTTTC CATGAAAGCA CATTTAGATG
CTTTGATGAA AAAGTGATGC TCCTCAAAAA TCTTCATCAC CACCTTCAAA TGTGACTTGT GGTCTTCAAT GTTCTTGGAG
TACACCAAGA TATCGTCAAA GAAAACCAAA ACAAACTTTC TCAATAAGGG GCTTGAAAAT GGTGTTCATG GCGGCTTGGA
ATGTGGAATG TGCATTACAC AATCCAAACG GTATCACAAG GTATTCATAG TGTCCATTAT GAATTCTAAA AGCCGTCTTG
TACACATCTC TTTCTTTCAT ATGGATTTGG TGGTAACCCG CCCTTAAGTC AAGTTTAGAA AAGATGCTA
R
CCCCATGCAA CTCATCCAAC ATCTCATCAA CGGTAGGTAT AAGGAACCTA TCCTTGATGG TGGCTTCATT CAAAGCCCTA
TAATCTGTGC AAAATCTCCA

>JH012E04r_387 pos=387|len=880|mol=genomic|alleles="A/G"
CTGTAGCAGT TTATGCTGTC TATAGCCGAC CCATTGTTGG CAGAAGAATA TGGCACCTGA CATATTGGTT TAGCATCCAG
GCTTGTTGAG TTCACACATT TGTCCTCAGC TTTTGCCATT TTTGAGCCAT TAACAGTGGA ACCATATTCA GCAGTTTCAT
GACCTTTTTT CTCAGACATA ACACCAGAAG TAGAACATTT TTCTAGATTG CTTTGAATTT TATTCATGGG ACCACCATCA
ATTCTGCCAA AACATTTTCT CCAAACTCTC TTTAAAAAAC CCACTGCAGA TGCAGAATCT AGTTCCACCA CTGGAGGCAA
ATGATGGTTC TTCACCTGTT CAACACCCTT CTCCTCATGT GGAGAGTGCT GTTGCACCTC CTCAAC
R
TTTAATTCAG GGGATGAAGG CACTGCTGAC TTCTCATCCA TCACTCCTGT AACAGATCTG CCAAGTGCAG AAGGTCCTTG
AATTTTTTTA GGAGGCCCCT TCACATTCAA CTCGGGGGAT GGAGACAATG ATGGCTTCCC ATTTACACCT CCAGCAACAG
ATCCTAGCTC ACCATTTGAC TTTGAAGTTG CAGAGAAGTC TTGGACTGCG TTATTACTTG CAGGTTCTGG GAACAAAGCT
GGATTGGACT GAAATGGTTC AGGGGTTTTA GAGGTGATAC CACGTACAAC AAATTGACCA TCACGTTCAG ACTGAAGCTT
TAAAATGTGT GGCATTGATA GAAGAAAGAC GGAAAACTTT TTATACCCAT AAAAGTCTCT GTCTATGTTC AAAGTATTTC
CCAACTTGGA ACGAAGTTCT GTAATGGAAA TTCCTTCAGG ATGACTATTC AATATACAGC GAATCAGCTT TGTCATTATC
TTTGGAACAG GAC

>JH012A18r_349 pos=349|len=815|mol=genomic|alleles="G/A"
TCCATAGGTG ACTGTTCGCT AAACAGATTC TTATTTTTCT GCAAATGGGA GGAGGCTCAT CGATTAGTCC GCGAGTTCGG
AGAGAGAGGT AGAAGAGACA GCGGGGAGAT GATTAAATTT TCATTTATTT AACTATGACG TAACGGTGGA TATACCATCA
GAGCCAATTA ACAAAATAAT ATTTTTCTAA AATTTTAAAA ACATATTATT TTGTAATATA ATAATTGTTA ACAAATTGGT
GATCTATCAT TTTTGTAAGT AAAAATGATA AATTCTAAAA ATGATAATTT TTTTTTTATC TTTTTTATAT TTATGAAAAA
ATATTTTTCT CTAAGTGTTA GAATTCAC
R
AACTCACCGT ATTCTTTATT AATACAAAGG ATGAATATAC CAATTAAACT ATAAGTCAAC TTTTAATTAT ACATACTTTT
GTTTTGCAAG GCTATATTTA AAGTTGTTGT CTTTAACTTT GATGAAAGAT TATATAAATA TATATATGTT AGTGAAATAT
ACAATAATAT AATAAAAATT ATAATAAAAT TAACATTCAA ACGAAATCAG TTTGGACCGA AGTATGAAAA TCTCACTCTA
TTTAAGGAGA TTCAAGTCTT TGACAGTGTA TAAAGTTTCA AATTAACCAG TGTAGCAGAA CTACTCTTGA CTTGATTCTT
TTAAGATACA ACATTTTAAC TTATCGCTAT TTAGTTTGAC CTAACTCTAC ACAAATAGTT GAACCTAAAA CTTGACTCGA
AAAACAATTC TCTTTTATTA AGAAATACTC TCAAAATTAT CTACACACTT CTTGTGTTGT TATCTT

>JH012L04r_551 pos=551|len=863|mol=genomic|alleles="T/C"
GAATTACTTG AGACTGATGT TGACTTTCTA AAAACTTTGC ATATTTTGTG ATGAAATGAG AACTTGGAAA AAACTAACAT
CGGTCGCTTA TTTGCATTAC TCATGAAATT TATACGAAAA AGGAAAAATA TTTTCTGACA TGCATTGTGT TGACATGAGC
TAAATTTTAT CATGCTGTCT CTGAAATCTG AAAAAGAGTA ATATTAAGAA TCTGAAAAAT TGTGCATTGA TTTAAAAAGA
TGCTTCGACT TTTGTTTTCA GTTTGTGAGA ATGATCTGAT TATGTTTTGG TACTATGTTT TGTTCTGATG TGGCATCTGA
AAACTTTTGG CATGGTGGAC TAAATTTTTT TATCAGACTC TGTCTTTACT CTGTTTTGTT ATGCTCTGCT CTATTTGGGT
TGGTACCAAC TTCTCTTCCA CTGAGTGCGC CCACTTTGGA AACAAAGTGA TTTTATGTGG TCTTTGTTGT GAACACCTGG
GGCTTCGAGG GTAATAAGGA AAATATTTCA TCTCTATCTC TACCCGGTTT GACCATCGAG GTTAGCAGAA
Y
CCTACCACAT GGGTAAAATA TGGTTTCTGC TATGTGAGAT GCTCTGTTTT GATGTGATGA TGATGCGTAG GTTATGTTAT
GTCAAAGTAC TCTGGGTTTT ATGTCTTAAA ATCATCGTTC TGTTACGTTT AAAAACATGT TTTGTTCTGC ATGATAACTC
TGAAAAATAT TTTGTTCTGC ATACTGTACT TTGTAAATGC TCATGTATGC ACACTAGTAT ATGTCTTCTA TTTACTGAGT
TGTTGGTAAC TCACCATTTA TCTCCACAAC ATTTTTCACA TATTTTGGAT ACTTCAATAG AGGTTCAAGA AT

>JH012J06r_206 pos=206|len=844|mol=genomic|alleles="T/C"
TTGACCTATA TAATATAATA TACATGGTCT TGACACGATA CGAATATGAC TCGTTAACAC AATTTGACAC CCCTACTGTC
AGTATCAATC GTACTTCCCT GTAATTATTG ATTGTTATAT ACATGGATCC TCTCACAAGT TAAAACGTTA GAGTACTGAA
TAGCTTGGGA TGAGTCGATG TCGGTCGATG GTGTGAAAAC ACTTC
Y
TGATGTCGAA TTCCAAAAAC CAGCGAGAGG TTCCCCACTC TTCTTTGATC CGTCTGCACA TCAATAAAAT TAGGATAGTG
GTAGCAGGCT GCCAGTGTTT ACGCTGCGCA TACTAATAAA CATTCTTTTA CTGCTGATAC TCTCGTTAGG ATGTTGTTAT
TTTTCTTTTG GTTTTTTTAA ATGTTTTTTT AATATTTTTA ATTATTAAAA AAATAAAAAT ATATAATTTT ATTAATAATT
ACTTTTTTAA TTATTAAGTA AAAAATTAAA AAAATTAAAA AATTAAATTA CATGAACAAT AAGATTAAGC GGTAAGTTTG
AGGGATACCG GTAACTTTTT CCATAAAATT AAACAAGAAA GATATGTATC AAGTTATCAA CCTTAGCCTG ACATGATTAT
GCAAAAATGA ATGGTACATG TTTGTGCTAG CATATATATG TATATATGTA TGTCAATTTT AGAGGAGAAA TCGAATCGAA
GGAAAAGCGT GTTTAGCATT TTTTTTTACT GACGCCTCCA AATTTGATCG ACCCAACATG GCGACAACCT GAAATTATGA
TATTGGAAAA ACATATTACT GGTCAAAGTA AAGAAACCGT ATATGTCAAC AAATGCAGCT GGAGACAGAA GAACATTT

>JH012N10r_117 pos=117|len=288|mol=genomic|alleles="A/G"
TCTGGATCTT CCCGCCGCCC ACTGGCTAGC ACGCGCCCCG CCATGGTGTT GCTTAGCCGC CGATCTTCAA GACCACCGAA
TGCGGCACCA AACGGAGCGG CGAGTAGCCC ACACAC
R
CGGGTCGAAG TTTTCGGCAT CGTTTGGAGC ATGGCTTTTA TGCACCACCG GGGAGCCCTC TGTCAACACC ACACGCGGCG
TTTCTGGAGT CTGTGAGTCC GGGATCTCCA AGGTCAACTG TCGGTTCTCT ACCCATAGTG GCGCGCCACA GCAGCCTCTG
TGCACTACTT T

>JH012B20r_777 pos=777|len=857|mol=genomic|alleles="T/C"
AAGGGTTTAC AGGGGCCATT TCTGCTCATC TTTTACAATG GAGAACTCAT TTTTGATGAT ATAGAAACGT ATTTAACATC
ACAATTGACC CTTCAATAAT TGGCCCAATA ATCTGCTAAA ATCTGGCGAA TTTTTAGTGA CTGACTAGTG CATTTTGTTG
ATCTGGAGTT ATCATAAATT GTTACAGAAC AAAACAATGC AAATGATGTA TGAGACTATC TACAAGGCTT TGGAGGAGGC
TGGGCTTGAG GGCGCATTTT CACCACAAGA CTATCTGAAC TTCTTTTGTC TTGGCAATCG TGAGGCCATA GACGGTTATG
ACACCACTTC CTCTGGGGGT CATACTGCAG CTAGCTCTCC TCAGGTGTCT TCTCTTTACT TCTGGAAGTG ATTAGTTCTT
CAGCCTGATT CTGCGTGATG CTTTGCATGC ACGCGCTTGT GTTCCTTAAA CTTTTGACAG GATTAGGTTT CAAACTCTAG
ATACTCTTCT GAACTTTCAA AGGTTCCTTA TTGTAGTTCC TCTGGTTGCT CAGGTGCAAT TTTTATGCAA TAAATGTACT
TATATGTGCT GTATCTTGTT CCCAGGCACT GAGCAAAAAA AGTCGACGAT TTATGATTTA TGTTCATTCA AAGGGCATGA
TAGTCGATGA TGAATATGTA ATATTGGGTT CTGCAAACAT CAACCAGCGC TCCATGGAGG GCACAAGGGA CACTGAGATT
GCAATGGGAG CATATCAACC TCATCATACT TGGGCAAGAA AAGCTTCTAA TCCGCT
Y
GGACAGGTAA CTCTAGTTAA TTAAGGATCT ATCTGATCAT ACAGAGGATC GCCAGTGGTA GTTTATTCAC ATAATAGAGA

>JH012L02r_270 pos=270|len=689|mol=genomic|alleles="A/G"
GACTTACAAT TCATTAACCT CATGTATGGT GGTTAATGAT CTTAGTCAAT TTTCAAAACT TCATTTGGGT ACTTAGAGTA
TGACTTGGGT TAAAGGCAAA CCAATGGTAT GATGTATTTG ACTTTCAAGT TGAATAGTGA AATAAACCCA AATATGACTT
TAGGCCTTGT GGCTTAAAAG GGCCAAGTGT GTGGGTTCAT GGCCTAAGGG ATATTGGCCC ATGGATGCTC TAAGGTCCTA
AAACCCTCAC TAAATTCACT AATGGGCTT
R
CTTTTCTAAT CATTAGCTTA ACGGTACTAA TTGTCAAGAT TAAGGCTAAC CTCATCATCA ACCCTAATGC ATGTAATAAG
CCAAAATTAT AAGTCTAATC TAGAATGCTT AAGGGTTGAT CTAATAGTTA ATTAAGTGGG GTGTTACATC GTCTTCCCTT
AAAACAAGAT TTCATCTTCC AAACGAGGTC AAAACAAAAC ATACAATATG CAAAAGTTGA GTGTGACTCA CTAACCGTGC
TATTGCTCAT GGCTCGATGG TGGCCTCTCG TCGCCATCCT CTAATGTCTC ATCTTAACTA TTATAAAAGT ACTCACCCAC
ATCTGAATCG TAAAATGTGT TAACTCTCTC CTCGTGGCAT CTCCACTGCC TATACTCCTC TTCCTCAAGC TATGGGTCCT
CCCTCCTCAC TGAAACGAA

>JH012D18r_184 pos=184|len=602|mol=genomic|alleles="T/G"
TCGTTCTTTC TTTCCTTGGT TTTTGGCTGC TCTTCATTTT CTAGTGACTA CTTTTTTATT GTTTCATCTT TGGCTTCCAT
TTTTGTGATG CCGAGGAATT GAAGGAATAT AAGAAGGTGG TAATATAAGT TTGAGGTCAT TGCGTTTTCT TCTTCTTGTT
GCTGCTACTG CTGCCTTTCT TTC
K
CTTTCCGTAC AATGAACATC ACATTTGAAT GCTGTGGTTA GTGGAGTTTT TGTTTCCAAT CAAGAAACCA TATGCTGATA
ACTTTAATTG CGACCTTGAG TAAGAATAGC AAATGGGTTT CACAACTGTT GAGAATGCGC GCAACTACAG TAATGTGAGC
CCCAAGAAGA CAAAACTCTT GTGATCTCAC AAGTGTAGAT GAAGGCTGGT ATGAGCACGA CAAAACGGTC AGAAAGCATG
AATGATTTTT TTTACGAGTA TGTCTATTCC GATACGACTT TGAAGGAATT CGTCGACCAA TTTGATAATA CTTTAAGAAA
GAATATGGAG GTAGAGACAA CGACTGATTT CAATTCTAAC AACCAAACGA TCCCTAGTGT GGGTTTTCAA ATTCGAAAGG
GGAGGGATTG AGGGCTTC

>JH012P16r_359 pos=359|len=626|mol=genomic|alleles="A/G"
ATCTGAATCG AAGGTTTGAG ATTAATATGG GTTAGTTGGT GTGCACGGTA CATTAAAGGA GATGGAACCC CAGCTTGTTG
AGTTGAAGAT AGTGGTCGCT TTCTTGTCTA CGAAAATGGA CTTGCTTTCA ACTAGAGGCA ACAGGGCTCT AAGAAACGAG
CCCAAGATAG GCCCGAATCC TTTAAAATCA GATAAAGGAA AACGAAAAAT TGTTTTCGGC CCAGTCCCTA TAATTAGATC
CAAGAGAGTG ACGGGTCAAA AGGAAAACCG GGTCATTCAA AGTGGGTTCT ATGTTGGGTA TCGGCGTAGA GACATTTGAA
ACGGAATGCC CTCTGCCACA GGTGAAATAG GAAAGGCC
R
ATAGTCGGTG TTACACCCTT GGTCAGTGTT TTTCCTGAAA AAACTATGGC ACCCACACCG GAGTTGAAGG AAAATTGTGT
AATGACGAGG TCTGAGGGAG ATGTAGGGTC TATTGGAGGT GAAGGAACTT GATGTACTAC TGAGACTTGC CGCCAACCCA
AAACCTCTAA TGGTGACCTG ACCTCACCAC TCATGACAAA GAGAACCAAT GGAGCTGTTG AGGAGGTACG GGATTTGAAT
GAAGGAGATG GTTGGGGGGG GAATATG

>JH012F24r_476 pos=476|len=813|mol=genomic|alleles="G/A"
GCGTTGAAAT TACCTATCAT GTGTGTTGAT AAGTATTTGA ACTTTGAGAC TTACCATGGA TATTAATTCC CCCATTCAAC
TTAGCTTCTC TCAAATATAG TTTCTTGAGA GACGGAATCT TACAAATGAA TCTCATGTCT GTGAAGTTAT TATAATCCAA
GTAAAGCTCC TCTAGCTTAT TCATTGTAAA ACCTGCAATA AATTTGATAT TCCATTATTC ATTAGAAAAA TTTGTAAAAA
CTGAATCAGA TTAGAAAACA TAAATATAAG GTAAATGAAA ATAGAAGAAG TAGTACTACC TAACTAGCTA ATACAATATA
TATGTACCGA CCTTTATTAA TTGGGACCCT TCCAGTAATC TTATTCGACC TCAAAGATAG TTTCTTAAGC GATGCAATCT
TGCCAAGGGA TGGCAAGATG GTTTCATTAA AGTCATTCCC ATCCAAGTTT AGCTCCTCCA GCTTGCTCAA ACAAG
R
CAATCTTTCA AAACCTACAA TTTTGGTTAA ATTCATGAGT ATCCATGTCA TAATAAGTAG ATTCAACTGT ACAAGTTTTG
AGTTAATCTA TATGGTATTT TTATGCCTTG GTTTGGAAAA CCGTGGTTTC AAAATGGATG TCGAGGGGTT ACATGTAATA
AAAAAGAATG GAAGAAATGC AATTTTGGTT AAATTCAAAA TAATTATATT CAACTAATTT CTCATCTCAC AAGAAAAATG
GAAGAAATGC TATCACAAGT TATATACACA GACCTTCTTT TGATACCCTA AAATTATAAC TCATGTAACC CAAATGCAGA
GAGTTGAGCT CTTGAAA

>JH012F18r_628 pos=628|len=863|mol=genomic|alleles="C/T"
CATGCATGCA TAAATGCGCA GATCAGGATC GATCGTCATC TTTGCATGCA TGAACACATG ACGAAGAACG TAATTAAGCT
GGTTGATCAT GTAATATATG TTGAAGTATA GCTTCACATA TTCAAAATAT GGAGTTAAAG TCAAAAGAAG AAAAAATCAA
ATTAGAGAAG AATTAATATT CTGTTAATTA TGTTATTCTG GTATTAAGTT CCTATTCTAG TATAAATACA GTACATACCT
TGTAAATATG ATTCATTAAT TTTTTTACGT TCAGTTAATT TTTATGATTC ATCAAGTTCT TCACATGGTA TCAGATTGAG
AACTTTTCTT GCTTCCACAA ACTCATTTGT TCATTTCATT TTCTCTTATT TCTTGAACTT TCTATGCATT ACAAGATTTT
CTTCGAGATT TTGTAATGAT CTTCAATAAA GATTCTTGTA TTTTTCCTAC AGCTATTTGG TATGGATTTT GTCAATTCTA
CCAATTCTAC TATTGTAAAC CCTTCAGATG ATTCTTCTAG CCCATATTAT CTTCATCCAA GTGATAACTC TAGTTACCTC
TTAGTCTCAG AGATATTCAA TGGAGATAAT TATGTAGCTT GGAGCCGATC GATTGTCATA GCCTTGA
Y
TGTAAAAAAC AAGGTTGCTT TTGTTGATGG TTTGATTATT TCTCCTCCAG CTACTCAACT TGTTGCTCAT ACAGCTTGGT
TACGTGCAAA TAATCTAGTA CTTTCTTGGC TGATGAATTC CATTTTTAAA GAAATTAGAA ATAGCTTGCT ATATGTTGTC
TCGGCTGTTA ATCTTTGGAA TGAGCTGAAG ATTATATATC TAAGAAGTGA TGGACCAAGA GTTTTTCATC TTGAA

>JH012N06r_232 pos=232|len=875|mol=genomic|alleles="G/A"
CTTTTTTGAC CACTCTCTCG CACCCTGTGC AGCACATCCT TACTTTGAGC TCCACTGTCT GTAAAGTAAA CAGGGTTTTA
GCACTAGCAA TTTACCAATT AAAGGGAATA ACAAGGTAGA GTACTACTTT ACAGATATAT GCTGCTAAGT TATTCATAGG
TATTTTAGCT TTCCTTTGAT CTTCTTATTC CTTTGCAAAT TATATAGCTA GGCCCGGCCT TTAAAAACTT T
R
CACTTTGGGC GGTTGATTAT AGGAATCTAA AGGGTTCTAA GAACAGCCAT GTACGGTGTA GATTAATCTT CTTGTCGTGA
ATTCTTATGT CTAGTAGCCT GGGAACATTG TCTTTAACTT TTTATAACTA AAGCTAGTGC ATGCGTGAAA GGTATCAATG
TGATTCATGC CGGAGATTAT AATAAACATG ATGAATAAAA GTGAGAAACT GAAGTAGAAG GTTCTACCAA TATTTATTAT
TTAAATATAA GCAGTACTGC ATGGGGTTTC AATTTAGATC AGAAGATCAT CACGGCCGGG TTTGTTCTCC TCTAAAATTT
AGACTTTAGA GAGTTCAGTA TTAATGGCGC GTATTTGTTT GTGTGACATC TATTGCATAG TCGATCTGGA CATACATGAT
TATATATTTA AAGATCACAA TATATCGATC ACAAGTCCTG ATCCGATATA AGTTGTTTAT ATAGATCAAT TGGACCGACA
CAGATAACTT GGTTTAATTA ATTATGATTG AAACCATGAT CAGTACTATG TAAGCCATAT ATATATAATA ATAATAATTT
AACAATAATA GAGTAAGTAA TGATAGATAT AATTTCAGGA TGTGCAATAG TACTAGTACT TTTTTGCCCA CCATTCAAAA
TGA

>JH012F04r_563 pos=563|len=854|mol=genomic|alleles="G/A"
TTAGGGCTTC AAGTCATGCA TTCTAAGTTC TGTTTGGATT TAAAAAAGAG TTGAAATGGT TTTAGATTAG TTGAATAAAA
TTATATTATT AAAATATTAT TATTATTTTA AAATTTTAAA AAGTTGAATT GTTTATTATA TTTTATGTGA AAATTTGAAA
AAGTTGTAAT GATGAGATGA GATGAATTGA TGTGAGTTTT GAATACAAAC AAGACTTTAA GTTATATATA AGGCAATATT
CTTTCCCCCT TTTTTTTGGT CATTATTAAG ACTAAAGCTG CCTCACCATC CAACTTAGCA ACATCACAGT CTGAGCATAA
CAAATCCACC ACAACAGAAT ATATTCCAGC ATAGTGCAGT GCGTCCTCCT TCCAGAATAT TCTTGTAACA GAATGCTCAA
TACGTGTTCC ATTGTAAATG GCCAATGGCC ATAGTTTGTT ATACGATGAT GCCTTTATAA GGAAAGGCAA TCTGTATCAA
ATGAATAAGA AAGGAAATCA TCTTTACAAT ACTATTACTT TCTCTTTGAT CTGTCTATGG CCTTTTCACA AACACGTTGT
GT
R
TGCTCTTCAT TTCTATACTT CAACATGGTA TCCAGAGCCA ACTAGACCTG CGTCTCTTCC ATGGCAAAAT CAGATAAAAC
AACCCCACCC TCACCTTCCC TCAACTCGTC CATTGCTACT GCTGCTTCTC ATCTTGTTAC TATTAAGCTT ACAATCGACA
ACTACCTTCT TTGGAAGGCT CAAATAGAAC CTTTTCTTCG TGGTCATCAA TTGTTTGATC ATCTTGATGG CTCTGCCTCA
GCACCTGTTC AAACCATTAA TGGCAAACTC AATCCTGCGT ATACAACTTG G

>JH012P10r_477 pos=477|len=863|mol=genomic|alleles="G/T"
AGAGTTTTGA CTGAAAATTG GAGAAGTGAT ATTGAATGGA CTCCAATCTA ATTGCTGGTG GCCTAAAAGA TGATATACTA
CATCTAGTAG GTGGGTCCAA GGCCATCTTC ACTTTACGCA CTGCACAATC AGCAAGATTT TAGAAGAGCC TGCATACTAA
CCACTTGAAC AATGAGAATG CGAGAGCTTA CGTTAAAAAA CCTACCTTGC ACCCTCATCT TGCCAATAAT TTTCTTCGGC
TTTGGAGCAA CCCCCTCGCT GACAAGCTCT GAAGCGTGCT TCACCAATAG TTCATCTTCT GATTGCAATA GCACTTTGCG
TAATCTACAA TTATATTATT TTGAGAAGTA GAAGCTTAAA AGTCGAAACA AATACCAAGA AATGTTGTAT GTTATGCAGT
ATTCACTCAG AGGATGTTGC CACAATCTGC ATAACATACA GAACCTTTCA ATTGATAGTA ATTGTACTAA ACATGC
K
GTTAGGTGTA GCATATAAAT ATAAGCTTTA TTGGAATCCC ATAATTGGAA TCCCATAAAC TTTTGAGGTT CCGATTTTAA
CTTCTTATAG ATCGTAATCT GAAAGCCATT CTAATATCCC AGTTATAGAA TTCACAGATT CTATAGACTA TTCCTAGGTT
AATTTACTTT TAGAGTGACT TTAAAGTTCA ATTGCAGTGA GACAAATAGC AGAAGTGCAT GTCCGGATTA TATAAAGATC
GTTACTCTGG AAACCTTTTT ACAGTGTAAG GGCATGTATG GATTCTAATC CCACAGAGGG TCAGAGATTT AATAAGGAAG
TTAATAGGGA AAATAGTCGG GAGCAACACA GGGTTGAGAT GAAAATACTA ACTCGAGAAT GGAGCA

>JH015I07r_409 pos=409|len=816|mol=genomic|alleles="C/T"
CATTAATAAT GGTCACCTGA TGGAAAAAAA TTTTGAAAAT CTAAAGATGA AGCAAGCAAA AGACCGTTTC AAGAATAAAA
ATCCCTTCTT TTTTCTGTGA CCCAAGATTT GCTTGCCTCG ACACAGTGCC CATACGTCCT GTACTGTAAC TCCAACCTAC
CCGGCGACTC CTCTCCTCTG TCTCTCACAG CTGGTATGCC TGCAATATCA CTGAAAAGGC CCGTACCCTT TTGAGCCTTG
AAAGTGATTG CATTGCCTGA GTGTGCATCC CATTGGCCTA ATTTCTGGGT CCCATGTGTA CATCGAAGTT CTTCGACTTC
AATCCCAGAC CCATTATTTT CAATCCCATC CCCACTTTTC TTTAGAGAGG AAAAAAAAAA AATACACCAT TTTCCTTGTT
CCTTCCTT
Y
ACAGCCCAAT TTTTACTCTA TGTAACCCGA GTCCTCACTT GAGTAGGTTA TATGCTATTC AAATCATCGC TTATTGGTTT
CGCATGTCAA ATATAATGCT ATGGGCCCAA AGGTGAGAGC TTTGGATAGT TTTGCCGTTT GCGAGGGTCA TGGTGGTGGC
ATTTCCCGGC GGCCCTTTTG AATTTCTGGG ACTTTGACTA TCTTTTCAGG TACCAAACTC TGAATATTTT TAGTTTCCTG
TTGAATCAGC AGTTTGGTTC ATCCTGAGTG TTGTTTGTCT GAGACTGAAA CTTGGAAAAA CTGCCACCTC GTCGTACCTA
ATAAATGTTG AAATGTGGTT CAACGTGTTT GATTTTGTAC CCATAATTTA TGCTAGAAGT GGTGGTTATC TTGAACTCTT
GTTCCCT

>JH015I19r_207 pos=207|len=803|mol=genomic|alleles="C/A"
TTAACGAGCA ATGGGGGTTC GTAATACAGA ACCTTGGCTC CAATGACAGG CTTTCAGTTA TTGCCTTCTC CTCCACAGCA
CGTCGCCTCT TTCCCCTCCG TCGGATGTCA GACTCAGGGC GGCAACAGGC ACTGCAAGCT GTTAACTCTT TGGTTGCTAA
TGGTGGGACC AACATTGCTG AAGGCCTGAG AAAGGGTGCC AAGATA
M
TGGAAGACCG AAGGGACAAG AATCCTGTGG CAAGTATAAT ACTGTTGTCT GATGGGCAGG ACACTTATAC TGTCAGTGGC
TCTGGCAGTA ACCAACTTCA ACCAAATTAC CAGTTGCTCC TCCCTTCATC TATTCATGGT GGTCATAACA CAGGATCTCT
GATTCCAGTG CATGCTTTTG GATTTGGTGT GGATCATGAT GCTTCATCGA TGCACTCAAT TTCAGAGATT TCGGGAGGGA
CCTTTTCTTT CATTGAGACT GAAGCTGTGA TCCAGGATGC ATTCGCTCAA TGCATTGGGG GGCTGTTGAG TGTTGTGGTG
CAGAAGCTGC AAGTGGGAGT TGATTGTGTG CATACAAAAA CCCACCTTGT CTCACTGAAA GCAGGAAATT ACCCCAGCCG
TGTGATGGTT GATGGGCGCA CTGGATTTAT TGATGTTGGA GATTTGTATG CAGATGAAGA GAGGGATTTT CTAATTTCCC
TTGATGTCCC CACAGAACCT TCCAGCAGTG AAACATTCAC TGATAAAGGT GAGGTGTATT TTCAAGGATC CCTTAACTAA
AGAAATGATG ACTTTGGAGA GTGACGAAGT TAGGAT

>JH015I15r_401 pos=401|len=578|mol=genomic|alleles="C/T"
TTCATTATTC TTTCTCTGCT CTCTCTCTCT TTTGCAGTGA CTCTCCCTCT CTTTCTGTAA TGATTGCAGG GCTCTCCGCA
CCTCATTATA TATATATATA TATCCCCTTA TATCTTAAAA GTGGCTATAA GATCTACAGT AATGAACAGT GGTTCAATGG
ATTCAACGGC ATCGTCCTCT TCTATCGTTC ATTTCCTTTC ATTTCAGTCA CATTTTTACA TCTCAATTGA ATGTTAAACG
TCTGGTTATC TTCGACAGTC CAAAATATCT AGCCTTCATA AAAGAGATGG AATGCAAGAT ACTTTCTGTT TTTTTTTTTT
TTTTTTTTCG CCACAAAATA GCCACAAAAT GCCCACAAAT TCACGACACA AAATCCAGCA AAATCACCAC ACAAGATGTA
Y
AAAAATACAA CAAAAAATAA AAAATAAAAA TAAAAATAAA TAAGAACAGC CTACGGGTTT CGGCCTGTTG CGTGGTGAGA
GAGAGAGGTC TGTGGGGGAG GAGATCTGCG TGGGGAAGGT CGCCGGTGAC TGGGCTTGGT GGGGGCTAAG TAACGGTGGC
CGGCGGCGCT GAGAGGA

>JH015C11r_71 pos=71|len=746|mol=genomic|alleles="G/A"
GGAGACTGCT ACTGCAGTTA AAAGAAATAG AATCTGTCCA GATCCATTGT TTTTGACAGC AGCTTCACCA
R
TGGGAGGTTT TTTATGCAAT CAATAGGCAT GGACAGGTGT TATTGGCTAC TGTAAATGAT CAAACAATCG TACGATTTTC
CGTGGCCAGG TATACTCACA AGCATGCATT TTTGTTGATT TTATTATGAA AGAATAATTA TTTTGCTTAC AAATGGGGTC
TATTTACATT TACAGTTGAA CAATTTGGAG CTTGCTGTCA ATCTTGCCAA AAGAGGGAAT CTTCCTGGAG CAGAGCAGCT
TGTAAGCTGA TTCTTTTTCC ACCTTATAGT AGTACCCATT CTGCTAGCTT GAAAAATTTT CAGCAGAAAA AAATTAAAAT
CAATCAGTAG TTATTTAACA CAGTTATGCA ACCATGTTGC AGTTTGTGAT TTGATAATGT TTGAAGTTTG GTTTTTTTAA
TGATCAAGGC ACTCTCTTTA TACATGTTTC TCCTAAAAAG TCTCCTTCAT TGCAAAGTAT TGAACAGTTT TAAGTACTTT
TGTAGATTCC CTAAGCATAC CAGTGCTGCC TGGCCTTTAA TACGAGCAGA GATAGATGTG ATTTATTAAT GATGTTTACT
ATTGACCCTC TTTTTGTTAC GATTAAAAAG TGTAGTATGA TTACATACCA AGAATAAAAT AGATGATGTT TTGGGCCGTG
GTTCCTGAGG TTAGCGAATC CCTGTTCTTG GGAAT

>JH015M11r_462 pos=462|len=880|mol=genomic|alleles="G/A"
GGCACATTCC AGAGCAGCTT CTAGTTCTTT TATCCGTTCT TGCTGTCTTG CTTCCAGTAG TTCATGCAAC CTGCTCTCAA
GTTCAGTGGG TTGAACACCA AAATGCACTT TGGTACCGGA ATTTTGAGTG TCAATCACTT CGCCAAAACT CAAACAGGGG
CTTCTGTCAG ATGCAATGTC CTTAACGGTC ACCTGCGGTT CTTAGTTTAC AAATATTCAG AGAATGAATC GAAAAAATTG
GTATAGAACA CCATACTAAA GACTATTCAG AAGAAAAATA AAGGCGGGGT CACCACAATG TTGGGACCTC GGCAAAAATT
TCTAACCGAA AAATAAGGGG CCCTTTTTTC TTATTGGTCT TGAATTATGT ATGAACCGAA TGGCATTTCT AAATGGCCAT
TAACATATAC AAAGTTGATG AATTAAGGTT GCAAAAGAAC TTTTTCCCAC ATCAGATTTG T
R
TTACTTCTAG TGTGGGTATT TGCAGCCTAT TTGTAATATC AGAGCAGAAC GAAGAAATCC ACTTGCAAAA TACAAGCAGA
ACGAGGAAGA AAGGAAGACT ATGAAGTTGA TGATCATCTG TAATTGACAT TAAAATTTGT TTATAACTTT ATATGATGGT
TTCCACAATC TCCACTCACC TTTGTTTTTT GCTGCTGTGT ATGCTTTAAC GAGTTTTCTC TCTCCAAGTG GATCTGCAAG
CGCTCCAACT CAGCTTCAAG TTCTGCTTCA AGTCCGTCCA TCCCTTCTAG GTACTCCTCT TGTTGAGGTG AATTACATTT
CAAAGGCTGA TCATGCATCA AAATTGTTTC CGAAATTGGT AAAACATGTG ATGTGGTTTG CGACTGCCAT GAAACCCTGC
TGTTAGAGTT TGGACCTT

>JH015G13r_695 pos=695|len=855|mol=genomic|alleles="A/G"
TCTCTCTTCT CATTCACTCT CCTCATTCTT CCTCTCCTCT CTCAAGCAAC ATAATCACCA TCTAGTGACA AAAAGTCATC
ATCATTTGAG CTCCTCAAGC ATCTTCAGGG GTGTCATAAC AGAAATAAAA ACCAAGATTT GCTCTATCTG ATATCAAATG
CGAGCTAGGA AGAATGGGGT CGTTAATAGT CTTTTGTATG CAAACCGATT CGAAATTCCA TTAACAAAAA CTGTGTTAAA
CTCGAGACAC AGATTATTTA CAGTTTTCAC TCTCCAATTC AGTCCTACTC TTGTAGCACT TACACAAAAC TACGTATAAT
AGCAAGCTCA GTGCGCCTAA TAAGGCTAGA AGCCAGTAGA ATTTGTCTAG GCAAGCTTCA TTCATGTTGT CAGAGAACCA
GCTGTGCCCT TTTGAACTGG TAAAGATTTC GACGAGTGAA ATCGATAGGG CACTCAAGAA GCTCCCCACC CCAAAAACAC
TCGTGTACAG CGCAAAGCCC ATGGTCCTCA TTCTAACGGG AACTTCATTG TAAAAGAACT CCTGCATCCC AACAACAGTG
AAAATGTCTG AAACGCCTAA GAGAATGTAT TGGGGCAGCA ACCAAAAGAT GCTTAGTGGC ACCGTTCCTG ATGGTGATTC
AAAATTTCCA ATCTTTCTAC TGATCTCCAG CCTCTTTGTT TCAACGATTG CCGC
R
ATAACCATGG CTATGATCGA CAGGAACATT CCTATCCCCA TTCTTTTCAT TACACTGATA CCCTTTTCAT CACAAGTTAT
CAACCCGATA ATCGGGATCA AAATCTTGTC ATATAAAGGC ATCAGGAGAA TAATAGACAA CGTAATAGCA CTCTGTAGCG

>JH015E05r_362 pos=362|len=839|mol=genomic|alleles="G/T"
TTATCGCGGA GGTCCCTAGC CCTTTGTGTC ACTTCCTGCA CCATGTTCTC ATCCTGCTTC TGCAACGTCT CAATAACCCT
CTCACTATCT TGAAGGACAA ATCGAACTGC ATCCAACTCT GTGTACGCTG ATTGTGCTGG AGGGTTTACT GGTAGAAACA
ACGGAGGCTG TTGTGGCCAT CCTGTGGCAT AAAGCCCCTT GAATGTTTCA GAATCACCAG TAATCTGCTT CTGCTTTTCA
TGAATTTGGG GCTTCGGCTC TCGTGGCACC TTAGCTTTAG ATTTTTTAGT TTTCTTCTTC AACTTTTCAG TGTCATCAGC
AAGTCGACTA ACAAGGTCGC TGCTAATCTG AATTGAAAAA T
K
GCCCATAACA GAGAAATTCC CACACAATAT ACCTGAAAAT GTCCACAGAA GTGATTGTGT TGGATAACTT GGATTAGATA
CATATAATGC AAACTTTCTT TTTACACTCT GGGTGTCAGA AATGAATTAT TTCATTAATT ATCTAGCTCA CGATGACAAA
TAGAGTGACA AATGATCACT TAAGTCCAAA AAATGCATAA CGACTTTAAC AATGAGGGGG TAACTTTTTC AAGATAGAGT
CCTAATGTTA GGGAAAGAAA AAGCTTAACC ACTAGAGAAC AAAAATTACA GCAGGGAGGC CAGGTTGCTC ATTTCCTAAT
TCCTATGCTC AATGTACAGT TTGAACATTA TTTCAAATAA TCTAGGATTC TTTGTAAGCA CCAAATATAG GTAAATTACC
AGTAGTTAGG TAAATCTGAG AGATGAGAGC TCTCATTAAA CACAAACTTC TATAACTGGG TAAAATAAGT CAAAACA

>JH015K13r_692 pos=692|len=870|mol=genomic|alleles="C/T"
CCCCAAGCCC ATGTCAATGT TTTGCTTTTC TTTCTCTTCT TCTTTTCCCT CTCAACAAGA ACAGTAGAAA GAATTGCATT
GCTGTATTTT CCTCTTCGAA CCAAAGGGAA AGTTTAGGAA AGTTTAGAAA GAATTACTCG ATTTCATCTT TCAATATTCA
AAATCCGGTA TGTTTTCGGT CTTATTCTAA AACAGACCAT TCATGAACAG CTTTATGAAT TTGTGGTTTT AATTGAATAC
TGAATGTCCT CCATGATCTT GTTGTGACAT TTTAGAATTT CATATTTAGT GAAGTATGCA AAATTTTGTG AAATATGAGA
GCATATGTAA GATAAACTGG ATTTTTTTGG GGGCAATTTG AATTTATTTT GGAATGGATG AACTGCTCTG AGCTTGGAGC
TGGCTGTTTA TTTCCTTATA CCTCTCCATA TTTTTTGGTA AAAATGCTGT GATCTCTGTA AGTTTTATGA ATAGTAGATT
TCTTTAATAT TCTATCATCA TTACAATAAT CCCATATATG GTTAACATAG GATACAAAGT GATACTAATA CTTCTATCGT
TCATAATTGG TATGATCAAT GCAATAGAAA ATGTTGTATT CACCTCTCTT TAAAAAATAT AGAAAAGGCT GCATTTAATA
TTTGGATTTT CTACTATAAT TGGGTGCTGC AATAATTGAA GTTTTTTCCT T
Y
TACTGTGTGC CTGTGTATCA GCTTATTCTT TAAACAGGAA ATGGAACTTT CTCTCGTTGG CCTTCAGAAT GCAGGAAAGT
CATCTCTTGT TAATGCCATT GCTGTGAGTA AACATAATCT CTGCTATTTA TTCTGGTACT TGTGAGTGGC TTTCTTTTGA
CATTAGTCCT TTATGTCT

>JH015K17r_510 pos=510|len=864|mol=genomic|alleles="A/G"
TCTTCGCATG CCCCAACGCC GCTTGCTGAA AGATGAGCTT TGAGCCTTAC CACCTCATCA TCGTCCAAGA TGGTGATCCT
TCGAAGACCA TCAACGTCCC TGATGGCTTC GATTACGAGC TCTATAACCA CAACGACATC AACAGGATTC TGGGTCCCAA
AGCCTCCTGC ATTTCCTTCA AGGACTTTGC TTGCCGCTGC TTTGGGTGTC TAAGAAGAAG TATATTTTCA CAATTGAGGG
AGACTGCTTT GTAAGTTCTT TGATTTATGG TGCTAATGGG TTTGGTTTTC TGGTATGAAG GTGCAGATCT TGCACGTTGC
TTGTTTTGGG AATTTTAGCT TGCTTTTCCA ACTTCGATTT TCCTTTATTT TCCCTAGAAA ATTTGAAGTG ATGGGGTGAG
GATGCTTTCA AGTTGTCTGT AATAGTGGCC GCTGATTAAA TTTGAAAATT CAGGAAAGGG ATTATACATG GATATGTAAG
GTTTTTTTGA TCTGTTTGTA CACGATTCG
R
ACTCCCATTT CCTACTTCCA ATGTCGGGTC GGGTCTGCCC ATAGCGGTTT GGCCCGTTTT AAAGTTGAGT CGGATCGGAT
CGGGCCCAAA CATGGACCGG GTTGGTCGGG TTGCAGCCCT AGTGGGCACC AAGCTATGCT CGGCCATTTA TTTTTCCTTG
CACCTTTAAT TTCTGTTTAT TTACATTACT GTCATTTATT TTTCTTGCAC TTTTAATTCC ACTATTTAAA TTAATGTCAT
TTATTTTTCT TGCTCTTTTA AATTTCAGTC TATTAATTTC AGCAATTTTA ATTTACGTTC TTGCATTTTA ATTCCTTATT
TTTTATTGCT ACACTTAAAT CCAACAAACA TGAA

>JH015B05r_23 pos=23|len=791|mol=genomic|alleles="G/T"
AACTTTTGTT GTGAGGAATC AT
K
AACTGTTTTT GCCTGCTTGA TGTTGGGCTT TGTGAACCAA GTTGTGTATA GAAATTGCTT GTTAGGCCCT ACATGGTTGC
ATATTTGCCT CAGCTTCTGC CTTTCTCTCA TCCATCTTAA CACTATTTTC ATGTGCCTTT TGCTCGTCAA ACCTCTCAAA
CCAACTTCCT GAATATGATT TAAGACACAA AAATGTCAAC AGAAAATTGT AAATTTGTGT TAGATAAACA TGTGCGATCA
TAACTTCATC AGAGGTGGAA TGCAGCAATT GAAAAAAGCA CAGCAACAGC ACTTCCCAAG TTAAAGATCA GCTCCATAGT
TAGTGGCACC CAAAGTAACT CAATTCAAAA AACAAAAAAC ATTACACTAT TGTGATCAAC GGGTATATAA ATGCCACTAA
TTTCATTCAA ATCACATGTT CTCCTGATAT GTACTGTACA TGATGCTGCC CCCACACTTC TGCACAAGAA AACAAACAGA
TAATATCTCA CTAGTGCATA AGCATTAATC TCTCTCTTTC ATGCTCAAAA TAAAACACAC ACGTGTACCA AAGAAGCCCT
AGTTTCCATG GCATGGCATG GCATAATGTT GTAGTGAAGA CTTTCGGCGA TTGATTTACA AACCATTTCA AATAACAAGT
CAAGCAATGA AGATTTGATA ATGCACCAAC CACACCAATC CAAAGGAAAA AATCTACTAA GAGTATAGAT AAGTAAAGAA
AAACCCAACT ACAAACAAGG GACAACAATT TAACATGATT TGGCACCA

>JH015D11r_644 pos=644|len=774|mol=genomic|alleles="T/G"
ATCTCTCTCA TAACATCTTC ATCATCATCA TCAACCTCAT TTTCGTCCTC CTTATCCACC TCCTTCCTTG ATTCTTATTC
GTTTTTTCTT CTTCCTCCTC CTCCTCACTT GCTTAAATTG AATGATCATT TAATACAGAT GGATCAAGAT GGACGGGGGG
GATGTCATCT TTACACAGGG GAGCAACTCG AGTGCACGGA GGTCAACAAA CAAGTTAATA CCATTTCTAT CTTCCTGGTA
TGCCTCTACA ATCGGAGTGT CATCTTCATC TCCACTATAC TTGTAATCTG CACTTATGTT TCATATATAT TTCGATAGAC
AAATTTTTAT ACGACTCACC AAGTTATCTT TCCACTATCT TCATCAGCAT TTTTCATTGA ATCAATCAAG TAATAAACTT
GGGTAGTTTG ACAAGCCAAT ACGAATGGAT CATCTTCATA CCATTTAGAT GCAGTATTGA CACTCGTAAA GTGATTATCC
CTATGTATTG AAACCCGACC ACCACCTAGA TCCCACCAAT TACATTTAAA AACATATGTT ATAGACCCAC TCAAATATTT
CAATTCGATA ATATCACATA TGACACCATA ATAGTCAATA TTATCTATTC CATGACTCCC TTCGACTAAT ACCAGAGTTT
TGA
K
TCTTTCTATT ACGTTCACGG TCTAGAGTAT GAAATCTATA ATCTCGTACC GTGCATGCAG TATATCAAAG TGCTCTATTT
GAGGGACCAC GGGCCAATGC ATACAATTCA GGAGAAACTG ATCTGGGGAT

>JH015J19r_405 pos=405|len=764|mol=genomic|alleles="C/T"
GAGGTTAAAT TTAAAGTGAA GCATGCGAGC TCATTTTATT ATTTAGAAAA TGAAGTTAGG CTTTTAGAGT CATAGTTTAG
ACTTGGGATT TATGAAAATG GTTGTGCTTC AAGCATTAGA TGATGACATG TGTAAGTGAA ATGGATTGGA TATTATGAAT
ACCTAGAGGT GTGAGTTTGT ATAATTAGGA ATATTATGAA GAAGTATGCA AGTAAATAGA TGATGGAGGT TATTTGGACA
ATAACTAGTT TAAATGGAGG AAGTTTAAGT AAAGAACCAA TTGGAGGTTA AGGCCATGTG GGCACTAAAA GTTAGGAGTA
GTTTTATTAT GCAAATTCTA AGTTTAAGTT TCACGTGTAA ATTAAAAAGA AAATGATGTA AAACTATGTA TACATGTGGG
TTGT
Y
ATCTGACACG CATATGAATG GACTAAATGG AATGAGACAC AACAACACAA TTTGTCTTTT GTGACAGAGG AAACCGTCAC
CAAAAATTGC CAAAACGTCA CTAAGGATAT TTGGTGACGG TTTGAAACCA TCACCAAGAC TGTCACCTAA TGTGCGTCAC
AGAAAAAAAT TGGTGACAGT TTACTGTTGA ACTGTCACTA AAAATATTTT TAGTGACGGT TGGAGGTGTT CCGTTTGGTT
GAACGTTCGA ACGTTACATT TTTTTGTGAC GGTTGAGAAC TATCACAGAA AGTAATGTTC GAACGTCAAA TTGAACATTC
GAACGACAAT CCGATTTATT GGCATTCAAA TGAGAGAAT

>JH015D15r_385 pos=385|len=836|mol=genomic|alleles="C/T"
TTAAAAAAAC AAAAAGACAA AAAAATTCCA ATTTATACAA TAATGGTGGG GACGGTAACA TTACCACTCC GGGAAAATCT
TTTTACTTTT TTTCATTTTT GGAATATGAA AATAATAAAA GAGAGAAAGA CATGTGCACC ATGACAGAAT AAGAAATGAA
GATGATGACC AGATAGTGAG ACTGGTAGGC GGGATTAGTG AAGAAAAGTG GGGCAGACAC AGGCGGGTTT GGTGTTGGTT
CACTTGAATG GAATCGTTGG GAGTTGGGAC ATTCTTTTTA CAACACAACA CAATCGACAC ATATTTCCAA TTCAATCACA
ATCACAATCA CGATCGGTTC CAATACAAGT AAGCTACGGC TTTATCCATC TAGTCAGGAG TGAA
Y
ATCATGTAGA GCTGATTTTC ATGAGTTGGA CATGCATGGT GATGGTACCG TGACCAGGGC ATAACTAGGA TTGTTTTTAA
TAGATAAATT GGACGAACAA TAAGTAGTTT GAGCGTTTTA TTGATTTCTC TCGCCACACT TTAGAACTCT CAAACATGGA
AACTTCAAAA GATAAAAGCA AATCACTTAC TTCCTCGCAG GTACTGTAAC ATTTGCTATC ATAGCCTCAA TCAACCGACC
AAGTGATGCA TATGAAGATC CACCTTCAAT CACAGCCTGT CTGCTTTTTT CACTCATCTC TTTGACCCTC TTCCTCACCT
CGCTATCAGC TTCCATCAAG CATTTCACTG CGTTCTCTAT CTCCTCGGCC ATGACAAGCA CGCCACTACC AAGCCTGTAA
TTTATTTTCC ACTCCACTGC TAACCCCCGA TCCCTTACCA TCTGGAATGC A

>JH015P19r_121 pos=121|len=838|mol=genomic|alleles="A/G"
GGAGGTCCAG CAACCCTCAC TCGAAGACAT CTCCCCCATG CCAAACCATC AGACTCAACA TCAACTCTAA TGACATGACC
AATTGAGAAT CCAAACGGTT CCCCGACCTC TTCTGTCATA
R
CTGCCTTATG AAGTTAAACC CAAAAGGGTT CAAAGTTAAA CTGCAACACA TTGACGGACA CAACCTTATC CACTTGAAGC
AGGGTTAAGA GGTTCCTATC AAAAAACCAT AGACGACCAC TAAGCACCTT TTCTTTATCA GTCAACTTCT AAAACTAAAT
AAAATTCGTC CCGCTTCCTC TGTAAAGCGG AATATTGTAC CTAAAATCAG AATATGTAAA GACAGTTAAC TTCATATTTA
AATGCATCTT ATAAAAATAC ATGTAAAGAC AGTTCCTAAG ATGCATCATT ATAAAGAAGA TATCAAATCA AATCAAATAT
GTTTTGAAAC GAAACAGGTT TTGTAGAAAT ATCTGATTTA TATATTATGT GATGTGATAC ATGCATAAAT TAGTTTAATG
TTAAAATAAA ATGAAAAAAA ATCCAATTTG ATTAATTATG ATTCTAAGAA TTCCTTTGGT TTCGGTAGTC CTTAGCATAT
ATTATTGCAA AGAACTAAAT TCAAATATTA AGTATATAAT TTTATTTTTT GAAGAAAGAT AAAAGATTAT GTTACCTCAT
CACCATCGGT TGGAAAGCGT TTACTTCTTA AGATTTGAAA AGCAGTCTGG TTCTTTTTGT TGAAGACCAT TTCGTCAACT
CTTGGAGAAT TCAAGACACC CTTCATGTAT CCAACAGAAT TGTAATAGTG ATGGAGAGGT GTATTTCCCG TCATTGT

>JH015H23r_621 pos=621|len=843|mol=genomic|alleles="A/G"
TCTAAGGTAT TGAACTTAGA TCTTCCACAA ATGCAGGAAG ACCCAAGTAC CTCTCATAGC TGCCACAAGC TATTGAGTTG
CTGACTTCCA AAATCATACT CCTCTCCTTC TCTTGTGTTA TTGCTAAAGA AGACTGAGGT TTTATCCTTA TTTAAAAACT
GCCCTGATGC CTTCTCATAA GTATTCAACA CCTCCTGAAT CTTATTCCAT TCTTCTAGCT TAGCCCTACC AAACAGGATA
CAATCATATG CAAAGAGCAA ATGATTGATA CTAGTTCCTC CCTTGGCCGC TTGCACTCCT CTTGTAAATT TCTGAAGTTC
ATAGAAATTC AACAAGGTGC TTAAACCTTC AGCACAAAGA ATGAATAAGT AGGGAGACAA AGGGTCACCT TGTCTCAAGC
CCCTTTTAGG CAAGAATTTC TTCCCTGGGG TCCCATTAAC CAAAACTGAG TATGAAACAG ACTTGACACA ACTCATGATT
AACTTCACCC ATTTCTCATT GAAGCCCAAC TTATCCATCA CCACTTCCAA AAAATCACAT TCTACACGAT CATAGGTCTT
AGACATGTCT AGTTTAATGG CCATGCTTCC CACCCTTCCC TTTTTCTTAG TCTTCATGGA
R
TGAAGCAACT CAAAAGCCAC CATTATGTTG TCATTAATCA ACCTTCCAGG CAAGAAGGCA CTTTGTGTTG GGGAAATGAT
GCTGGCTAGG GTCTTTTTAA ATCTATTTGA GATGGTTTTG GACACTATTT TGTACATAAC GTTGCAAAGG CTTATAGGTA
TATACTCACT GACTTTCTTT TGTTCTTTAC ACTTGGGGAT CAAGGCTATG TAAGTGTAAT TC

>JH015F05r_193 pos=193|len=755|mol=genomic|alleles="C/A"
CTATCATGTT TATTTATTTT ATTTATTTAT TTATTTTCAA GGGATCTATT CGGGGGTTTC CAAATTGTAT TGCTTATAAA
TATGACTTCA TTCACTTGCC TTAGGATCTT CTGGAAAATT TCCTAGAGGG AGGACTATTG TTTGAGAGAT CACAAACCGG
TGCCATTGCA CTTGGACTTT TTGGGTGAAA TT
M
ATGAATCCCA AAGAGAGGAT CACACCTTGC AATTCTTTGA ATAAGTGTGA TTCATTATCT TGTTCTTGCA ACTTGGTGCA
ATTCGTAAAT CCAAGTTGTG TTATCATTGT TATTATCTTT TTATCAATAT ATGAGGTTTA TTCAACACTT GTGCCATTCG
TGAATCAATT GTTGAATTGT TATCTTTGTT CATTCAAGTT CATAAGTATT GTTGTTTTTG TTCTTGAGTG TTCTTCATTG
TGTTCTTGGT GTTCATCACA TTTTTTCTCT TCCTAATCCA TTAAACCCTA AAAGTCGACC AACACTAGTG TTAGTCAACT
TTCCATAATT GTTTGCTTCA TCCATTTTAC CCTAGCCGAA ACACACTTTC CCCCCTTGGT GCAAAGTCCT ATTCGGCTAC
CACTTGTCTT ATTTGGATTT GCCCTAGCCG CCCACTCCAC TTGCCATACT AGTGTTCCTA TAATTTAGGA ACCCTAGTTG
ACCCAATCAA ATCCCCATAA CCGGCCATAC CATCACCTTT GACTTCCAAG TTTTTAGGAA ATTTTCCTAA AAAACTCTCA
CT

>JH015J11r_204 pos=204|len=712|mol=genomic|alleles="A/G"
GTGCCCTTTC ACACATCATA TGTCATGCCA GAATCTAATT CTAGACCCAC CAATCACCTC AAATTGGGTA TAACTAAAGT
ATGTAGTCCA TCCTCTTTTG ATGTGCTTCT AGAGCCCCCA CCCCATATGG TCCACTCACC TCAGTTGAGC ACCAACCTCC
CCATGCTCTA TCATACTTTG AGCCTATGGC AGTTCTCCAC AAG
R
CCCCCCGTTC TAGATGATAT CTTCATAGCC ATTTGCCCAG CAAAGGCTTG TTAAAAATCT ACAAATTTCA AATACTCATA
CCTCCTTCTG AAATTGGGGA ATAGACTATG GCCCAATTTA CCAGATGAAA TTTAAACACA TAATTCATCC CCCACATAGG
AAACCCACTG AAGTTTCTCC ATACCGCAAG CCACCTTAGA GGGAAGTGGA AATAATGTTA GGAAGTAGGT CTGTAAATTG
GAGAGGGTAC TTTTAATAAC TGTGACTGAC ACCTTTGGAT ATGTACATTC TCTTCCAACT TGCAAGTTTC CGCTCCTTTT
TTTCTAACAC ATCATCCCAA ATTGATATCG ACTTGTATGG GGCACCCAAC AGAAGGCCAA GATATTTCAT TGGCAAACGA
GATATCTTGC ATCCCAAGAT AGAAGCCATA CTTTCCACAT TATAAACATG CCCCACCGGA ACTACATCTG ATTTGGCCAA
TTTTCACCTT CAATCTAGAA ATTGCTTT

>JH015G04r_622 pos=622|len=848|mol=genomic|alleles="C/T"
ATTTAGAATT GAAAATTACT GGGGTGGGCG ACTGGTGAAG GAAAGAATGC AGTTGCTCGA ACGCTGTTCC AGTCACAATG
CTTCCCAAGA ATACATTCAC TAACATAAAA TAATAGTATT TTGCTGCTGC TCTTCGTTCC AGTGTTGAGA ATGCTATATG
TCCTTCAATT TTTGACATGA TCATCAAAAC TGTTGGGAGA ATATATAGAA AGATTTTAAG GGCTAGACCT GGGAGGAAGC
CCTGTAGGAA TGACTTGATG AATTTCCTGT ATAAAGTTGA CAAGATTTTA GATAAGAGTT CCAAAGAAAA AGGAAAACAT
AAAAGGAAAA GCTATTGGAT TTGAGCTGTA TTGGTAACCA TGAATTAAGA AAACGACCAT CTTGCATGCA ATGGTGAGAA
AGCACAAACA GATCAATCAG TCAATTCCGA ATATGAGTAT TTCCTTTGAA GGTTTATAAT TGGATGCACT CCCACATTGG
CAGCAATGTG AAAATTCATA TTAGTGACTA AAAGGGTAGT ATCTTTAGTT TGAAAGGCAG CATAATGAGA TTAACATAAG
AAACATACTT CATAGATTCA ATAGCATACA TGAATATATT ATCATTTCAC ATTGATAAAA G
Y
GAGCCCTATT GGTGATAAGA TAAAGCCACA CGGAAATTAA ACAGAAAAGA AAAGATTTTC ACAAACAATT TATATTCAAG
GAAATGTCCA ATCATGCACA CCAATACTTT TTTGCCTTCA CAAGGCTTCT ACAATGTACT AATATTGTTG GAATCAGGAT
GAAGGTATCC TGCTGTCATT CTAATGCACA AATAGTCCAC TCCACTTCTT TTTCCCCGCC CCCTGG

>JH015K24r_403 pos=403|len=830|mol=genomic|alleles="A/G"
TCGTGAAGGA TGATATTATG AAAGTTTTTG ATGAATTTCA TTCCTTCAGA AAATTTGAAA AAAGTTTTAA TACAACTTTC
ACAACTCTTA TTTCTAAAAA GGTGAGTGCT GTTGATATGA GGGATTTTCG CCCTATTAGC TTGGTTAATG GGGTTTACAA
TATCAGCTCT AAGGTGCTAG CTAACTGCCT TTGCGTGGTT TTGGACAAGA TTATAACAAA GCCTCAAAAT GCATTCGTGA
AGGGAAGACA AATCCTTGAC TCGGTATTAA TTGCTCATGA GTGTTTTGAA AGTAGGAAAA GGATGGGACA ATCTGGAATT
TTAGTCAAAT TGGACATGGA AAAGGCTTTT GATCATGGAA ATTGGGATTT CCTTCTCTAC TTGCTTGGGA GATTTGGATT
TG
R
GGAGAAATGG TGCTCGTGGA TAAGACATTG CATTTCGATG GCAAAGTTCT CTTTTTTGGT GAATGGCTCT TTGGCTGGTT
TTTTCAATAG CTCCCGTGGA TTAAGGCAAT GAGACCCATT ATCTCCTTTC CTTTTTATCT TAATCATTAA TGCCTTGAGT
CATATGATTG AAATGGTAGT TGTAAGAGGT TTTATGTCGG GCTTCAAGGT GGGAGACGTC TCTAGGGGAT GCATCATGGT
TTCTCACCTT CTCTTCATGG ATGATACTCT AATTTTCAGT GATGCTAACA AGGATCATCT TCGTGCTTTA AGAGCTTTAT
TGTTATGCTT TGAAGCTGTC TTTGGACTTA GAATCAATTT AAATAAGTTT GAAATTGTTC CCGTGAGCAA TATTTATAAT
TTTGCTAATA TTCTGGATTG TAAAGTA

>JH015K14r_639 pos=639|len=844|mol=genomic|alleles="G/A"
AAGTGATTTA AGGGGAGTTT CAAATTTATT AATCTTTTTT AGGGTTATAG CCCAGATGTT GCTAACGCTT TCCATGGGTT
GTTACTTATG GTAACAGAGC ACTGTATAAC AATACCTTTA TGAATTCTGA ATTTAAGAGG AGTTTGTAAC ACCCAATCCC
ATAAAGAATT AGTTGGTTAT AAAGATAGTC ATGGGTGCTA AGTCTCACAT TGGCTACTTA GTAAGTGAAA CGATTCTAGG
GATGCTTTCA ATTGACTAAT CCTTTTGAGG TTATAACATA CATGTGGCTA TAATCCACAT TTTTTAATCA GGAAAGAAAA
ATTTTATTGA CGGTATTGAT AGGCATGGTC CAAGCACACA GGATCATGAT AAATTTAGAG CTACATTGTA GTGAAATACC
TTGAAATTTG TTATATGCTT GGAAAACTGA AATCCACACT ACAGTTGAAT TCATAACTTA GGTTTCTGTA ATCTGATTAA
TCATTGTGAA TCATTGAACC CGTGGGTAGA TAAAGTCACT TCATCTGCTC TTGAATTACA ATTTTCAACT TTTATGTTTT
TAGATGCACT TTGTTTTGGC ATAGCTCAGA TGATTTTTTG TTTTGTCAAA GCTTTTAGTT ATTCATGATT TGTATCCC
R
ATTCAAAGTG AATGTATTAA ACTCACCCAC AGGTTCGAAT ATTTATTCCA TCTAAATATT TTGTTTTGGT TATGCTCCTT
TGATTCAAAT GTGAACCTAA TGAATTCATG CTTTGCTAAT TTATATATTA AGATGAGAAA TGCTTTAGCT GCAAAGAAAT
CTCACAAAAG TAAATCCACA AACTGACGTA GCTTGATTTA ATGCG

>JH015I02r_165 pos=165|len=810|mol=genomic|alleles="C/T"
TAAAAAAAAG ATACCAATGA ATTAAAAAAC AATGAAAAAG AGCACAGCAA CTATAAGTAG CCCTATAACT TAAAGCATAT
TGATCAGCAG TATGGGAGCA ATCAATTCAA ACGCTTTAAG ATACTATACT ACTACAAGAG TATATTCTTA CTGGGTAAGG
AAAA
Y
GCCTGGCCCT TGAGTTTGTT CTTAAGAAGT AGTCTCCTCA CATTTTCATC TGGTAAAGGT ATATATATTC TCTTCACCTG
GTTCAGGGTT CACATTAAGC AGTCAAAAAA TTGAAAATAA AATTTTAACT AAGTTCCCAA TGCTATAAAC ATTGTGAAAG
TTTTCAACAA GAAGCAATTG AGAACAACTT ATTTTTAATA TACCACGCTA GCTACTTGCC ATGTCATATC TTTCTTCAAA
TTATAATCTT TTTGAAACTT AATACATAAG TAATGGACAT CGATAAACAT GCAGGGAACT AAGTATGGTC ATCACGAAGG
TGCCTAGGGT TCTCGGCAAT TTCAAAAGGC ACAGACCTGG TGTTTCACAA TTTGGGAAGA ACTTATGTTC ATTCAATTGT
CATGGCAAAA CAAAAATGAA GAAAAAGAAG ATAATGGCAT TTGAAATGTG AATCTAGGTG AAATCCGAAA GTGCCAGATA
GATGCAAGGC TCTCCATATG CCATCCAGTT TACCTAGACA CTTGGTACAA ATTTCCTTTC CTTTTAGTCT CAGCACCCAT
ATCTTCACCA CTCTTTTTTC ACTTGCAAGT CTGTTCCCAC AATTATACAG CAATGAGGCC CCAAGTTAAC AAAGGGCTAG
GAAGT

>JH015I18r_389 pos=389|len=830|mol=genomic|alleles="C/T"
GTTTGAGTCC ATTGATTCGC AGAGTGCGAG TTGGCTGGAA AGACTTTTTG AAGAAGATGA AATTCATAAG GTTATTATTA
GCATGGCCAA GGATAAAGCA CGGGGCTCGG ATGGCTTTTT GATGGGATTT TTTCAAACAT GTTGGGATAT TATAAAATGC
GACATCATGC AGGCTTTTGG GGAATTCCAC TCTTTCAGAA AGTTTGAAAA ATGTCTCAAT GTGACTTTCA TTGCTCTTAT
TCCAAAGAAA CATGAGGCCA CGATAATTGA GGAGTTTCAT CCCATAAGCC TAGTAAGTTG AGTTTATAAG ATCATTGCAA
AGGTCTTGGA CAATCGCCTG GGTCTAGTTT TGGAACAAAT TATTTCTAAG CCTCAAAATG CGTTTGTT
Y
GAGGGAGACA AATCCTAGAC TCGGTTCTTA TAGCTAATGA ATGTCTGGAT CATAGGTTGC AGGAGGGAGT CCCCGGCATT
TTATGCAAGC TTGACATAGA AAAGGCATAT GATCATGTGA ATTGGGATTT TCTCATTTAC CTACTTGGGA GATGTGGCTT
TGGTGATAGA TGGATTTCTT GGATTCAACA TTGTGTCTCC ACCGCCCGTT TCTCAGTGCT AGTGAATGGC ACCCCTACTA
GCTTCTTTAA CAGTTCTTGT GGGTTGAGGC AAAGGGATCC ATTATCCCCT CTTGTCTTCG TTATAGTCAT GGAGGCACAT
GGCCAGATGG TTAAGGCGGT GGTGGGAGGC GGTCTTCTAT CAGGTTTCTT GGTGGGTAAT GGCAATAATG GCTCAGTCAT
AATTTCTCAT CTCTTGTTTG CAGATGATAC TCTTCTTTTT T

>JH015M06r_248 pos=248|len=789|mol=genomic|alleles="C/A"
TCAAGATAAA AATGGTCATG AGGATCGGAT GACACTTGGT CATGCTTGAG AAAAGAATAA ACTATATATG ATGGTGAGTT
TAACACTTTA TAAGTCATGA GATCATCATG TGCATGGTTA ATTTTAACAA GGTTTCTGCA TATTACCCGA AAAAAAAAAG
AATGTCTGGC CTAGTTAGGA GAAAGATCAT GTTTCTAATA CAAGTTACAT AATGAAAAGT AATGTTTCCA GCTTTAACAA
AATATGA
M
ACCTAATTAT GAAACTGCAT GCACCCATGC ATTATATGCA TGTTCCTTAA ACACATGCAT GGCAAATTGA TGGACATGTG
CACCTAATTA TTAGCTGCTT TCAATGTTCA TACAGTGAAG TTTTAACACA CTTCCATGTT TATTGAACTT TTATCTCTCT
CTCTTCTCTT TGAATTTGCT GTAATTTCAT AATATTAACT TACACTTGCC AACTAAGTTT TAGTTCCCCC CTTCCCTTAC
AAGAGTAGTG AATTGTGACA TGAAAGCCTC AACAAAAAGC TAAAAGAAAG TAATTAAAGG GATGGAAACG GCAATATAAT
AATATAGTAA TATTCCATAG ATATTCTATG CTATTTTATG ATTTTTGAAT ATTGAATTTC CTTTTACTGC ATAGGCCTTA
TTCAAATATT ACAATTGCAA CATCATATAG TATATATAGA TCTGCATTAA TTAAGTGAGA AGTACAAATA CATATCTTGA
TTCATAAACC ACGCATGATG ACTGCAAGCT ATTACTCAAG AACCAAAGAG ATTATGCAAG A

>JH015J24r_211 pos=211|len=783|mol=genomic|alleles="T/C"
GGACTTACAC TGCTCCAAGA CACAGAATAT CCATCGATAG AGAGCAACCA ACTTGCAGCA TTAGCTTGCA AACCCCTTGT
ATTGATAGCA TAAAAATCAG GCAACTCATT GTCACGGCTG TCATCACCAC CAAAGCTTTT TCTTCTCTTT CTTCTTTTTT
CTTTCCTCCT GTGTTTGACT CTGATTGATG CTTTACGACC TGAATCAGAA
Y
CACTTTCTTC TGACAGTTCA TCATGATCTA GCAATCTATA TTGATTTGAT CTGCGAAAAC CCATGTTATT ATCTCTGAAT
AACAGTTCCC AGGAATCAAG AGTATGGCAC TCCTCAGACA ATATATAATA AAGAACCCAA GCCTGAAGAC CCAGCCATTT
TATCGCTTTA ATGGTCCTTT TTTTGAAGCA TTGCATGAAA ATAGGCACCA AACTATTGGC ATTGCTTGGT ATTGCACGAA
GCCGTGACAT AATGTCTTTT ATTTTTGAAT GTTCCTCCAG GCCCCCTTCC TCGTGTAGAA ACCGTAGAAG TTGGCGCCCT
TGTGTAATAA TCGCATTTAA CAACATCATC TGATCAATAG ATCCGCAATT ACCGCACTTA GAAATTATAA CCTCAAACAA
GTAAGATGAA TTTCCAAATT CCTTAGGTTC CATTCTCGGG TCAAGAAGTT TACAAAGCAA TTCCAAAAAA CTATGCAAGT
CCCTCTCTTC AAGAATAATA AGAAGGTGGT GGCACAACGA AGAGAAAGAT TCTTCAAATA GGAACTGATT TATGACTTTC
CATACATCTT CT

>JH016D18r_58 pos=58|len=530|mol=genomic|alleles="T/C"
TGAGACACTG ACAGTTAAAT TAGTATAAAT GATCAGATGC TATAGAAACA GTTGTGG
Y
AGTTGTGCTG TTTAGAAGCA ATGTTGTTAA AACTAAACAG TTTACCTTTT TGATATTAAC ATCCAGTTCA TATCCTCTGT
CAATTGTTCT TGTCGGAGTT GGTGATGGAC CTTGGGAAGA CATGAAGAAG TTTGATGACA AGATCCCTGC GCGCGAATTT
GATAACTTTC AGGTATCACA GTAGTAGCAT ACAATTAACT TTGATTTGAT GCAATGTTTT ATTTTTTAAA TAATATATTT
TCTGCGTAGT TTGTCAACTT CACTGAAATA ATGTCAAAGA ATGGGACACC TTCCTCAAAA GAAACAGCTT TTGCTCTAGC
CGCCCTAATG GAGATCCCTT TCCAGTACAA AGCAGCAACT GAGCTTAACT TATTGGGGTA GGGTTCCTTG TCCTTCTCAT
ATTATAGCTT TCAAGCGGTG GCTATAAACC CGACATAAAC TTCGCTGAAG TGAGATTTTC TGTGCAAAAT TG

>JH016J08r_569 pos=569|len=779|mol=genomic|alleles="A/G"
GACATTGCAT GCATGAGACT GCAGGTCAGA TGTCCTCTTT ATGGTGTGAG CAGTTTCATC TTGATGATCT TGAGGAATGA
CAGTAGAGTT GTGTTGATAA TGCTACTCTA ATATCCCCCC ACAAGATGGA GAATAGATGC TATCTTTTCC CATCTTGGAT
AAATGAGAAA ATAGAATGTA TGAAGGGAGG GATTTAGTGA AAATATCAGC TAACTGTAAA TGAGTATAAA CATGTGCAAT
TCTGATACTT CCTGCAAGAA GTTGATCTCG GATTATATGA TAATCCACCT TTATGTGTTT TGTTCTCTCA TGGAAGACGT
GATTAGCTGC TATGTGGAGA GCAACCTGAT TGTCACAGTA CATATGAGTA GCTTGAGGAT GAGGAATTGC AAGATCAGAA
AAGAGGTGCC TCAGCCAAGT GAATTCAGTG GATAGGGAAG CCATAGCACG ATACTCAGCT TCAGCAGAGG ATCTTGAGAC
CACGTTTTGT TTCTTTAAGC GCCATGAAAT GAAAGAATTA CCCATGAAAA CATAGTAACC AGTAACAGAT TTTCTAGTGT
CAGGGCAT
R
ATGCCCAGTC TGAGTCACAA TACCCTTTTA AATGAATGGA TGAAGTAGAA GACAGCAAGA TACCTTGGCC AGGAGCAGTT
TTAAGGTATC TTAGAATTTT ATGAGCTACT GCAAGGTGAA CATTGGTAGG TGTATCCATA AATTGGCTAA GAACTTGAGT
AGGATAACTG ATGTCTGGTC TGGTTAAGGT AAGATAGAGA AGCCTGCCCA

>JH013M01r_417 pos=417|len=768|mol=genomic|alleles="T/C"
GAACCCAAGC CATTTTTTAT TCTCTTGATA TTACTTTTCT TGAACAAATA TTCTCATTCC AAGCTGCTTC TCCTCCAGAC
CCACCACTAC CCATTATTCC TCTCCCCATT CTCGAATCCA TAATTTCTCC TGCCCCCCCC CCTCTCCACT CCTATTCCCG
ACCCACCACC ACCTCCACCA TCTCCTCTCT CCATTCGTCC TAGACACGCC ACCACTTGAC CTGCATATCT TTAGGGTTAC
ATCTGTCTGA CCATACATAC AGAGTCCACT GCATCATCAT CAGCTGCATC AGTTTTAGGT ATTGCTCATC CTTTATCTAC
TTTTCTTTCC TATTCTCGTT TTTCTCCTTC TTATCTTACT TTTTTAACTG CTCTCACCAC ATATGTTGAT CCTTCCTGTT
ATTCCATTGT CATTCG
Y
CATCCTCATT GGCGTGAGGC CATGACTGCT GAGATCCGAG CCTTAGAGGA TAATGTCACT TGGACTCTTG AACCCTTTCC
TCTTGGTAAA AAACCCATTA GATGTAAATG GGTTTTCAAA ACTAAACTCA AAGCCGACGG ATCTGTCAAG AGGTATAAAG
CTCGATTAGT TGCTAAAGGT TACACTCAGG TTGAAGGTCT TGACTTGTAA CGCCCCAATA GAAGGCCTAA ACCACATGGC
CTATACTCCA AAAGGACTAG TCAACGATAC AACTGGAGTC TCATTAGAAC CTTATAAAGA GCATAAACTT CTCCTTCCCA
AGTAATGTGG GATCCCATAC ACCACCTACC C

>JH013I15r_396 pos=396|len=716|mol=genomic|alleles="G/A"
CTGACCACGG GATTCGCCCT CGCGATCTCT TCTCTTCCAA CTGTCTTGAA ATCGAACGTA CACCCGTGCT TCTCCGGGTA
CCTATGGATC CCACAAAACG TGGTCCCACA CCTGCACCTA AATCCGGTCA ACCCGGTCCG CCTCTTGCAA ACCAAACACC
GGTTAGGCCG GGACGCCTCC GCCATGTCAT CGCCACCGCC CACGACCGCC GGAGACACTG TGTCCACGGC TACCTCAGGC
AAGGTCAACG CGGGAGGGGT AGGAAGCGCT TCGGTCTCCG ATGGATAAGA GGATGGTGGA GGAGGAGACA GAGAAGTCGA
GGAGACGGGA GAAAGGGCGA TTTCGATCGA GGATTTGGAG GAGGAGGATG AGGATCTGGT GTGCTGTAAG TCTCG
R
TAGCATTTAG AGCAGAGGTT CATGGTGGTG GGGCTGCCGA AGAAGCCGCA GTTGTTGGCG CATAGTCGGT GGCCCTCAGA
AGCCTGGCAT CTGTGCTCTT CCGCCATTTC TCTCTATTTC GTGCTTCGCT CTTTCGAGCT CTGTTTGAAT CTGAAAACGA
AAAAGACGCG ACTTTAACGA TCGGATCAGA TCCTTGAAAA TAAAAATTAA AAACGGATCT GAAAAATTAA AAACCTCATC
GCTCTAAGTG AAGAAAACAT GCAAATTTAT ACAATTGAGG AAGCCTTTTG GAAGCTGATA AACGTATATG AAAGAAAACA

>JH013A23r_344 pos=344|len=767|mol=genomic|alleles="G/A"
CCAATATTTG CACATTCCTA GAGCCATCCA TATATGCATT GACAACATGA AAGTCGAGAG TGGAAGGTTA TCTATATTGA
CTACCGATAC TAAAAATTAC GGACAATATG TGCTGCAGTC ATGTTTTAGT CCAAGATTGT TACTTATTAG AGCATTTTCT
TTCCATCCCA ACTATATATA TGTGTGTGTA ACCTCAGTTG GAAATTATTG TATGAATGTT TTTGGGATTC CTATCTTATT
AATAAATTAT GTTCTTCAAT TTAATTCCAA CTATACTCTC CATTCCAGTT GAGAAATACT TTAACCATAA AGTGACTACA
CAAAAATAAA ACTACAAATT GAC
R
TGCCTTCATG CGGTAGTACG TACGTTAGAT TGTAAAGTTA TTTTTATTAT AAAGTAGATC TAACGAAGTA CATGAACTCA
CGTCAATTTG TGTATTTACT TTTGTATAAT CCCTTTGTGT CTCTAGCCCT TCTCGACGCA GTTTACACCA ATCTACCATA
GTGTCTAATT TTGGGAGTAT ATTTGTGACA TTTCTTTTTG CAAGTTGAAG GTTTGTTCTT CTCACTAAAT TTTAATAAAA
ATCCGGCCTG TGGAAGCTTT GGACACCAGT TTTTTTTTTT TTTTCTTGTT ATTATGGAAG TTTATATATA TATATATATA
TATTATATAC ATATTTTTAG AGACAGATTA AATTATATTC GTAACTTCTA TCAATAGCAA AACAAAATAT TAGCTCATGG
TGGGCATGAA TAGCCAGATG GTG

>JH013E05r_660 pos=660|len=853|mol=genomic|alleles="G/A"
AGTAAGGGAA GCCTTCTCAA GTATATTTTT AACTTTTTAA GGAATAACAA TAAGTTCTCA TCTTCAATTC CTTTCTTTTT
AAATTTGTGT AGATATAATG TGTTATTATA TTAAACTTTT CTTTCATTCT TAGCACTGTC CTTCACAAAC TAGTTTGGCA
AAGGATAGCT GAAAATCAAT TAGACAACCA AAATTCACAG TAATACTCAC TACAAAGGAT AGCTGAAAAT CAATTAGACA
GCCAAAATTC ACAGTAATTC TCACTATGTC ACTAATCTTA TGTCATTAGA TTATTTGGAA AAAAAGATAG AACTGTTTAC
CCACCAATTA GAATCTAGAC TCGAGGCATG AGTTCCAATG TTCATCAAAA TGAAATGAAT TACTAATGAT TTTAACAGAC
CTTAAAACTC CTTCCGGTTC AAAAGGAGCA TAGCACCATG AAGGAGCATC ACTTCGGAAA GGCCCTTCAT ATGGGGAGTT
ATCAGTGCAA GCCTGCAGAG CTTTAACTTG GAGAAGATTA AATTGAAAAT GCCACTGCCC AAACAAGTGG TCTACAATTG
ATAAATTAAT GTGTAGAAAT GAGAACAGCT GCACACCTTA GATCTCTTCC AAGCTGGATG TTGATACATG TGATTGAGTC
CTAGCACCAG TCTGTCGAT
R
TATCCTACTG CATTACAAGG AGGATCCAGT TTCCCACTCA TGCCACAGGC TACCTAAAAT AAATAGAATA TACCCGTTTA
TCAAGATCTG ACCATTTGTT TTCTAAAAAA TTTTCAACCA TGGTACTTGG TTCCATTGCA GAAAGTGGGA ACCATTAAAG
GGCCAAATGT AGTCATTTAA AGTGATAAAT GCT

>JH013M09r_244 pos=244|len=501|mol=genomic|alleles="G/T"
GTCTGCTGTG GGTGCATACA GTTAATTCCA GATTTTCAGT GAGTTCTTTT TACAAGGTGT TAACTTGTCA TGGGGTCAAA
GATTATCCCT GGAAAAGTAT TTGGAGAGCC AAGGTGCCTA GTAAGGTTGC TTTCTTCTGT TGGCTGGTGT CTCTTGGTAA
AATTTTAACC ACAGACAACT TGAGGAAGAG AGGCTGACTG GTGGTTGATT GGTGTTTTAT GTGTAAGAAG GATGGTGAAT
CTA
K
TGATCATCTT TTTCTTCATT GTGAGGTGGC GACTTCTTTG TGGAATGAGA TTTTTGCAAG GGTTGGCATT TTTTGGGTGA
TGCCTATGCG TGTGGTAGAT TTCTTTGCAT GCTGGCAAGG TCTTGTGGGG AGAAGTAACA GCACTGCAGT GTTGAAGATG
ATCCCCTTGT GCTTGCTTTG GTGTTTATGG TTGGAGAGGA ATGAGAGGTG CTTTGAAAAT TGTGTAACTT CTTTAGGGGA
ATTTAGGGAG TTTTTCC

>JH013C19r_90 pos=90|len=830|mol=genomic|alleles="C/T"
GGTTGCCATT CACAACTGGG GAATTACATC AATTGGATGT AAATAATGTT TTTCTTCATG GGGAATTAGA TGAAGAAGTT
TATATGAAA
Y
TGCCACCTAG TTTTTAAAGA CCTGGAGACT CTGGGGTATG CAAGTTACTT AAGTCCTTAC ATGGTTTAAA ACAAGCTTCT
CGTCAATGGT TCTCCAAGTT TTCTTCCACT TTGATTACCT ATGGTTTTAA TCAGTCTAAA TCTGATTATT CCTTGTTTAC
AAAGAATTCT ATTAATTCTT TTATGGCATT GTTGGTGTAT GTTGATGATA TTGTCATTGC CTTTAATAAT TCCACATTTG
TTGATGATCT TAACCCTTTC TTCATTTGCA TTTTAAGTTG AAAGATCTAG GCAATCTGAG GTATTTTTTA GGTCTTGAGG
TGACAAGATC TACCAAAGGT ATTTCTCTTT CTCAGAGAAA ATATGCACTA GAGATTGTTA TTGATTCTGG TCTTCTTGCT
AGTAAGCTAG CTACTTCTCC TATGGATCAA AATTTACGGT TATCCAAAAC TGATTCTTCT TGCCCTTTAC TTGATGACCC
AATATCTTAT AGAAGGTTGA TTGGTAGACT TCTTTATTTG ATACTCACTA GGCCTGACAT TTCTTATTCT GTGAACACTT
TGAGTCAGTT TTTGGATTAC CCTTGCCAAT CCCATCATGA TGTTGCTCTC AGAGTTGTAA GATATGTTAA GGCTATTGCT
GGTCAAGGGC TGTTTTTTCC AAGTTCATCC TCTATGCAGC TGAAAGATTT TTGTGAATCA GACTGAGCTA CATGTCCTAA
CTCCAGACGA TCCGTCATTG

>JH013G15r_445 pos=445|len=888|mol=genomic|alleles="C/T"
TCTCCCTCCA ATACACCAAC ACATACATAT AGGTACCATT TGCCAGATGG CCGCCACTTG TGAGTTACCG TGAAGGTCTC
TCCAGCTTGC GAGAAAATCC ACCAATCTAA GAGGCATAAC CCATGACAAT CCGATTCTTA TGGAAAAATC ATCTCACATG
GTCCTGGCCA CCTCGTAGTG TAAAAGCAAA TGATCTACTA ATTTCCCATG CTTCTTACAC ATACAACACC AATCCAACAC
TATTACCCGG CATTTCCTTA AGTTATCTGT GGTAAGGATC TTGTCCAATA ATGTTGTCCA AACGGAAAAA GCCGCTTTTG
AAGGAACTTT CGTCTGCCAT ATACTCTTCC ACAGAAACAT GATCATTCCA GGACTCATTC GAACTTGGTA AAATGATCTA
ACAATGAACT TACCTTTCTT CTCCGATGTC CCCTGTCATA CTTA
Y
TGAATACAAT GCCGCAAAGA ACTCTGTAAT AGTCTCTAAC TCCCAATCTT GGGTTGTCCT AATGAAATCA ATATTTCATT
GAGGGGAGCC ATTGGAAAAG ACCAAAAGAT CGACAATCAC TGCATCCATT TTTTTTTTTT TTTTATAAGC AAGAGATAGA
TATTATTGAT ATGAATGAAG TAGGCGTAAC CCTTGTACAC ATGAAGTATA CATAAAGACC CCTAAATGCA TTCTAAGAGC
AATAAATTAA AGTTGGGAAA TCATAAACAT TGTTCCCATT TAGTAAAACA GTAGAAAACC AAAGCATTTT AGTGTGAAAG
AAAAAATTCT TCAGTTCCGC CATAGTGCGT TCCTTATCTT CAAAACATCG CGCATTCCGT TCCGACCAAA TACACCACAT
GATGCACAAC AGAATCATCT TCCACACTGC TGCCACTTGA TGA

>JH013A13r_625 pos=625|len=864|mol=genomic|alleles="A/G"
CATAGGATAC TACGGGATTT TTTGTATGAC AAATGATACT ATGTGGTCAA TAGATATTAT TGATCATCCC ATTATGTAAT
AATAATTACA TCTTGAAAAC ATAAACAATA AACTGATATA GTAGTTAGCA ATGCAATTAT ATTGATGTTT GTTCTCATCA
ACTAACTAGT TAAGTTGTTA CGCATCTGCC TTATACTGAA CACAGATAAT TCCCTTCAAA TGATGGTTAT CTAAATGCTC
CAGAAGCATG ATTTTCATAA AAGTAGCCAT ACCCCATGTG TTTTGTATAA GCAGGTAACA TTCAGGGACA ATCAATTTTC
TTCCTTCCCC CTCTTTTTCT TTTAACGGTA ATGGTGATGC CATAAAATGA GACTTGGACC TTTTCAACCC ACCCCAGTCC
ATCAATATCT TTGCTAAGAC AATAGAATTA TTGATGGCAA AGTGAGGTTT ACGATTCCAT CTAAACTTTA GGATGGTTTT
CTAAGGCATG TGGTTTAATT CCAGTTCCTG TTTTATGAGT TCTATCACTA TGAATGTTGT ATCAATTATG GAGATCAGTA
CTATCAAGTT TGAAAATTAA AGAACAGACA ATGATAGTGT CAAATGTCAA ATACTTCAAA TGTA
R
TAAAAATTTA ATGAATGGAA ATGTCTAGAT GTAAGATACT ACACAAAGTA CACTAACTTT ATAAAAAAAA AATTCCAGTT
TTTGAAAAAC AATGCTAAAA TACAGGACAG AGCAGTTCAT AAATTTTGGT TTCTTTTCCT ATGTCTTGTG CAATTAGATG
CTGGAAAGTC TCCTATATAC ACAAATAATA TATACCACAA GAATACACTC GGGTGTTAAT ATCATTCATA AAAACACCC

>JH013M07r_537 pos=537|len=623|mol=genomic|alleles="G/A"
CCTTCTACAC ACGCGAAAGC GACGATGCGC TCAGCGAAGG ACTCGGCCCC GTCGATCCAG CGCAGGGCCC ACTGTGCCTT
CTTAGCGACG CAAGGGACGG TCTCGATGGC GTGGAAGAGG CGGTGCTTCT GGGCGGAGTC CTTGATGTAG GTCTCGAGCA
AAAGACTGTA CATCTCGGAG TGAATATTCT CGATGGCGAT CTGGAAGCCG TAGAAGGCAC GGGCCTCGGC GACCTGGACC
TCCTTCATGA ACCTGCCAGC GAGATTCTCC AAAACGATGC CGTCAGAGGC GGCAAAGAAG GCAAGGATGT GGGAAATGAA
GTGTTTCTCG TCGGGAGAAA GGGATTCCCA ATGAGAAAGG TCCTCGGAGA GGTCAACCTC CTCGGCGGTC CAGAATGAGG
CCTCAGCTTT CTTGTACATT TCCCATATTT CCGGGTACTG GATCGGGAAC ATACAGAAAC GGTCCGGGTT AGGAGCAAGC
AACGGCTCTT CGGGAAAGGC AGGCATTTTC TCTGTGCGGT GTATGGTTGA AAAATC
R
AAGAGAGAAA TGAGGAATTT GAATGATTGG GGTTGCAGAG TATCTGGGAT AATGAGGGTG GATTTATAGA GGGAATAAGA
GAGATG

>JH013A03r_344 pos=344|len=832|mol=genomic|alleles="G/T"
CTTGATGATC ATACAATGAA CAGATTTAGC ATTTTTCATA TCCATCGNTG GAAGTGAAAG AGTTTAGGAC CGATGGATAT
GTAAAATCAT CAATTTTCAT ATCTCTCGCA TGCATTTTCT TAAATAAGGA CAGAGCTTCC TGTTCAAACC CATGCCTTAC
ACACCCAACT ATCATTGAGT TCCAAGAAAC CACATCATCA AATTCCATAT TCTCTAATGC CCTCCTTGCA CTGTTCAAGT
TTCCACATTT TGCATACATA TTAACCAATG CACTTTGAAC AAACACATTA GCCCCAAAAC CACTCCTAAC TATGCATCCA
TGGACCTGAG CCCCGAAATC ACC
K
GCTGAAACTG ATGCACAAGC AGTCAAAATG CTAGGAAATG TAAACTGATT GGACTCAACC CCTTCTGCCT GCATGCCTCG
GAAACACTCA ATTGCCTTAA ACTCATCACC ATTTTGGGAG TACCCAGAAA CCATAGCAGT CCATAACACA TGATTTCTCC
TCCCAGGCAA TGTATCAAAA AGATATTCGG CTTCCAAAAT GCACTTGCAC TTTGCATACA TGTCAACAAG AGCAGTGACA
ACAAAAACAT TAGAGTCGAA TCCAATCCTT ATTAAGTAAC CATGAATGAT TTCACCTCCC TGCAGCAATC CCAATACCGA
GCACCCCCTT AGAGCACTAC CCAATGTATA TTGGCTCAGC TTTTGTCCCT CATACAACAT TTCCCTAAAC AAGTCTAAAG
CTTCCATTTC ACAACCATAT CGACAATACC CTGATATAAG AGAAGACCAA GTAATAGAAC TTCGATTAGG AGTCTCATTA
AACAGTTT

>JH013K11r_115 pos=115|len=852|mol=genomic|alleles="C/A"
AGGGCTAGGG GTGAGGGCTA TAAAGAAAAT GTAGGATTCA AAAAAGTAAG AGAACTTAAG TCTGAACTCA CCAACAAAAC
AAAAAAAGCA TTCTCACTTC TAACACAAAC ATCT
M
TTCTCACACA TTGTGACTCT CTCAACGTAC CTCTCTTTAT TGTACTTTCA AGTATCTCTC TCTTTACCTA TGTATTTGCA
GATCAATATG TTTTTTTTCA AAGAATATTC CTTCTCGCAT GCCTTTGTGG ATGTCTCTCG TCGCCGTTTT CTTGTTAGCC
ACATAGTTTA CTTTTTTACC CCCAAACTTA TGACTCTCGT CAGCCTTTCC CTGTCGGCCA CATAGAAGAC AATTTTTTTT
CACACCCCCA AGCTTATGAT TTTGATAATC TGGCTATAAT GAACTTTACT TGTAGACCCA CTACCTCTCT TGCCTTTGAT
TCTCTTGTGA GTCTGTGATT TTGTGTAAAC TTAGTTCCCT TGGAAGGTAA GGAAATCAGT ATTTAAGCTC AAATAGGATA
GAGAATATGA GGTTTACAAG AAAGAAATTT ATAAGGCTAA AATATAATTC AATGAATCTC AAATGGGTGA CTAAGGATAA
AGATAATAAA CAAGTAGGGT GTAACCGGTC CGGTTCGGTC CGGTTTTGTA TAAAATCTAG GATCGAACCG GTATGTAACG
GTTTTGTATT TTTCAAAACC GATTACGCAC CGGTTACCCT CCTAAATCGG TATTTTCGGT TTTACCAGTT TCCGGTCCAG
TCCGGTCCGG TTTTCCAGTT TTATTAAAAT GTAAGTTTCA CAAATTTTGT CATTAAAAAT TTGGTTATAA AAAAAAAAAA
AAAAAACTGA TTTTAAA

>JH013O01r_130 pos=130|len=786|mol=genomic|alleles="T/C"
GCTACAAAGT ATGTAGTTAT TATCTCGGAA TGGATTGTCA GTAGTAAAGA AGGTAGGCAA GACCAACTTC AGCTCCCTGC
CTGGCTCCTC GAAGTTGGAT CTACGGTCGG GCTACTACCA AGTGCATAT
Y
GCGGAAGGAG ACAAGCCAAA GACAACCTGT GTGACAAGCA TGCAACCTTA CTAATAAAGG GATGTTTGAT TTGGTTATGC
CTTTTGGAGT AACCAATGCC CCTGCCATGT TATGCACCCT CCACAATGAG CTGTTCCACT TTTTTTCTAA GAAAGTAAAA
ATATGGGTAT TTATGCAAAA TCAAAAGAAA AGCATTTGCG AAGACCGTGT TTAAATCAGA AAATAAAAAC TGTGGTTTTT
CAGTTGTCAA TTTATTTGAT TATGACACAG CAGGACGCCA CTCAATAGGT GTTTATCCAA CTGTGTGGAA ATGGCATTTC
GCATGGCATA GGCTGAGTCA CTTTAAAGAG TTTATAAGTT AAGCAAATCA AGTTAATCAC TCTATGTGAG GGAAGTGATG
GTCATATGCA TAATTTTAAT TTTCTGATAG TAATGCTAAT GCATAATCCA AGTGCATTTT CTATGATGTA ATGCCTTTTT
CTTATAGTTT ATTTGTATAT TACAACCCCA TTTCTTGTTG GACATGTTAC TCTCACATTT CTCATTAACA TCAACTGTAT
TTATCTTTCT GCAGTTAGCA TTCTCCTCCA CACCCTTTTT TGAGCCATTT GCCATTCCAT TGCTTCTTGA AAAACTTTCT
TCTTCTCTAC CATTTG

>JH013C05r_451 pos=451|len=755|mol=genomic|alleles="G/A"
TCTCTGTACC TGAATGGGTT ATTACAAGAT GGACCCACAC AGTTTTCACG TGGACGAGGA TAACTGAGGA ATCAGACAAA
ACAATTTTCA GCCCGCCCTG TGAAGAACCT TTAATTAAAT TTGAAATAGC TTTGTTACAA AGGGTGCCTG TGGGTGTGAG
TTAGAATATT AAAATTTTCA GCCGTGTAAA GGAGGAGGAT AATACCTGTG AGGTTTGGAG TCGAAAATAG TAGGGAGACC
CACATTCTCG GAGAATGTCA CCACCGTCCC AGTAGGTCGC ATTACCCATC TGATGGTGTT AGATGCAAGC ACCATAGCAT
TGGCAGCCTT CTCCTGTTAA AAAAAAAAAA ACGTAATAAA AATTAACAGA ACAACTTTGT ATCAGAGAGA GAGAATTCAT
CTGGTACTTT CCAGTACCTT CGCCAATTCT TCGTTGCGCT TCTTCAATTT
R
TCTTCCCGCT TTTTCCGGCT AGAATCTTGA CCAAGAATTT TTCTAATAGC CTCGGCCTAA AAAATTCAAT TCAAACATCG
TTGTTCCCAT AATTTGCAAT GTAACATATC GATAATATAG AGAACAGTGA GTATAGTGAA ACAACAACAT ACCTCAGATT
CCCGAGCAGC CTTCTCAACC TGCATCCTCC GTCTCTGAGC AGCCTCAGCT TTCTTTAGTT GCTGCTCTTG TTCTGAAAGT
TTCTCCTTCT GCTCTGGTAT CAATAAAAAC TCAAAATAAA GATGAGAATT TACCATTAAT TATC

>JH013B01r_398 pos=398|len=643|mol=genomic|alleles="A/G"
GTTACTGGTT GCGGCATGAA GTGCCAATTT TATCCTTACT TCCCGTGATA ACATTTGGTG CACCATCTGT CATGTGTGGA
GGTGACCGTT TGCTTCGCAA GTTGGGATTG CCAAGGAATC ATGTTCAAGC CATCACAATG CACAAAGACA TTGTACCTCG
AGCCTTCTCT TGCAATTATC CTAATCATGT TGCTGAGATT CTCAAGGTTG TCAATGGCAA CTTCCGCAAT CATCCTTGTC
TCAATAATCA AGTAACTTTC ACTCTTCAGA AAGAAGCATG AACTAATGAA ACAAACAAGT TTCTTACAAG TCTAAACTAT
CTGACCATAT CATCTTTTTT TTTTTTAATA TAATAGAGAC TACTTTATGC TCCAATAGGC GAGCTTCTTA TACTACA
R
CCGGATGAGA AATTCTCTCC TAGCCATGAT CTTCTTCCTT CAGGCAGTGG TCTATATCTT CTAAGCAGCC CACTATCTAA
TACCATTGAT GCAGAGAAAC AACTTCGGGC TGCACAAATT GTGTTTTTGA ACTCACCACA CCCACTTGAG ATTCTAAGTG
ATCGGTCTGC ATATGGTTCT GAAGGAGGCA TCCAAAGAGA TCACTACATG AATTCTTACA TGCAAACTAT CAGGAGTGCG
ATTTA

>JH013F19r_382 pos=382|len=890|mol=genomic|alleles="G/A"
GACATATTCT GTGCCAATAG TGGAAGCGTT TGTGCTGATA TCGGCTCCGA TACATAGTCT CGGGGTTGAG CCAAAACTAT
CTTGCCTTTG CTCCCGAGAG AAACAACTTT ACTCCTCACG ATTGACTTCG GGATCTCCTT CACTACTACC ATCGACTGAG
TCTGTGCAAG AGTCGAGTCG TTTGATTCTG ATCTTATGGC AGAACTGCCT GGTTTCGCCC CTCCATGCTT AACGGACTCT
GCTACAGGCA GCATTTCTTC CAACGAAGCT TCGAGAGCCT GCGTCGTCAC CATCTGAGGC ATCGCCAACG TCAGAGGCAC
TGACCCACCC ACCTCTGAGT CCGCCCCGAC CTGCGGCTTC TTCCTCCACA CCAAAGATTT C
R
GCTGGTTGGG CTTGGATTCG AAATTATGTT TGGACTGAGC CTTACCTTCA TTCTCAAACT CCGGCCCACT CCCCAAGCCC
AAATTCGAAC CCATAACTCC TTTACCCAAG ACGCACCGTA TCATCCCATT GACTTTAACA GCCATCTCTT CCAAAGCTGC
ATGCATATCC CGCAAATCCT TCAAAATATC ATTTTGCCTA GACACGCCTC TGCCATCACC CTCCCGCCTC TGTGCACCTA
CCACAACAGG AGCTTCCCCT ACTCTATTCA AGCCTGCCGA AGCAAAGTTT CTCCCCTCTC GAGGTGTCTG TAGAACCTCC
AAGTAAGACC GAGCTACTGT CGACAACGAA GATGGAGGAC TTCTCCCCTG AGCACCTTTG TTACTCACCT CCCTCACGAC
TGCTGCAAGC CTCCTCCACC CCATTCCTTC TCTTTCCCCA AGGATAAAGA TGAAACTCCG ACGCCCCTCT CCACTATACT
CCACTATGGC CAAGAAACAG CCACGGGA

>JH013L21r_344 pos=344|len=851|mol=genomic|alleles="T/G"
GAGTTTGAGT GATGTATCTT GTAGCTTCTG ATCTGTTTAT CAACTAGCAG GAGTGCCTCT TCTATTCTGT TCCATTTGGT
GCATTGGAGA CCTACATAGA ATCTATTGAA TCTCATCTGC TACAGTCTGA GGTAAATAAT TTATGTATTT TGTTTTTGTG
GAAATTAAAG TAATAAGCAA GAGCCAGCAG CCTGCACAAT ACACACAAAC AACAACCATG TTTAGATTTT CTTTGAATAT
CTGCTGCTGT CCAGAATTTA TGTTGTGAGT TTCACCTTCC TTTTCTCACA TCTTTCTTCT ATATCTTGTG TATTTGAGTG
GATAATCATA AGGAAGGAAA ATA
K
GATCTGTAAA TAGGATTAAA CCCACCTGTT AGAGCTCAAA GTACATCAGG AAATTTGTGA TGTTTTCTAT TTGTGCTGCA
GCAGTTTCCC CTTCATTTTT AGCTTATATC TTCACTCTAC AATGCTGGAA CCTTGCCTTA AATTTCATTT ATAAGAAGAC
TAAGTTCAGT TTAGTCTAAA ACTCCATCAT TTTTCCCTCT CTTAGCTCAC GTCTAGCACC TAAAAAGATA ACAGCAACAC
ACTTCCAAGT TCTGAAATTT TCTGCAATAG ATTCTGTCAT GGTGTCTTCC AACCCTTCCT TTTCTTACAC GTTTCCCCTA
ATACTTGTTT AGTTGGGTAT GTAACCAAGT GGAGGGAAGG TAGAAACATG CATAATTCGT GCAATCTACT GCTTGAAGAG
GTGAGAGATG ATTTTCTGCC TCGTTTTGTT CAAAGCTTTA CAGTTTCTAC CAAAAGGTTC TGCTATGGTT TTAACTATAC
TTCTTCCTCT ATTTGAATCA CTTTTCA

>JH013D11r_562 pos=562|len=884|mol=genomic|alleles="A/G"
AGGGTACAAT TCCAAATCTA AGTTTGTGGT CGCTGAAGTC AAGCTTAACT CGTTAAACCC GGGACAACTA TTTCACAGCA
GGATCCAGAT ACCATATCCC ACACAATCGG GACTCTAAAC CACCAATTTG TTAAGTTTCC GTTGGAAACA TTGTGATATT
TCAGAATTTG GGTGTGGAAG AAAAATATAT TGAGCGTAAT GGCTGTCAGG AAACCTGGAT TAATTGCCTT GTTTGATGTT
GATGGCCCCC TTACTGCCCC TAGAAAGGTA CCCAATTTCT CCTCCGAGTT CCTTTTTCTT CTTAATTTCA ATTTTGTTCC
GGTACATGGT TCTGTTATGA TTATGGAATG GTCACATAAG CAATAATATG TATATATACA CACACCCCAT AATCATACAT
ACCTCCATAT ATATATATAG AGCTTAAATT GTCTGATGCA TTGTTCTTTC CTCTGAAATG CTAGGCGGTC ACTCCACAGA
TGCTAGAGTT CATGGGGGAG CTTCGAAAGG TACATGATTT GTTAGCATTA ACTGTGGTCA CTGTCCCCCC CGTAAGATAT
T
R
CTTAAAAGTT TTCTTTTTCT TTCTTTTCTT CTTCTGACTG CAGGTTGTGA CAGTTGGTCT TGTGGGAGGA TCTGACCTTA
GTAAAATATC TGAGCAGCTT GGAAAGACAG GTTTGCTTTA TCAGGCTCTA AGCTGTTTGC TTTTAGGAGA ACATTTCGGA
AACTAGCTAG GAACCAATAG TCTGTTTGAT TACTCGATTT GATTCAGCAT GATTTGGAAA TAGACATGCT GCGTTGCTTG
TTCATCATTA AACTTGACAA TTAAGCATTT ATACTTTTTC TGGATTGGGG AATAGTTTCA TACGGAACCT TTATAAGCTT
GT

>JH013B21r_273 pos=273|len=873|mol=genomic|alleles="T/C"
GCGAGGTGAA GATTGGGGTT CGTAGCAGTT TCCATGGGTG TTTCGGTGTG AGTCAATCCT AATCGTCTGA AGATATTGTC
TCGTCTTCGA GGGGGTTGGT TTGATTTCAC AAGTGTTGAT TTTAGAAACA ACACTAAGCA GAGAAACGGT GTGCAAAACG
CACCGTTTAA ATAATGCTGA TTCGGAATTC GGGTACGCGG CGTGTCCCCA TCTCAGGTGT AAGTAGCATT TTTTAAAGAA
TATACATTAT TATTACAATC TAGTACACAA AA
Y
TCTAGTGTAC AAATTCCTAA ACAAATCAAT TGGAATCAAA TTACTCTCCC TAATGAATGA AAGTTAGAGA ACATTACTCC
ATTACCTAGG TAGAAAATAA TTATAAAGAA AATCTTAAAT ATATAGATCA AAAAAGGACG AAACAATCAA AATAACTTTT
CAACATTTTA GAAGATTTCT ATCACATTAT TCTTCTCTAG CACTTTCTAG TTATCATACA CTCAGATCTG GTCTTACATC
AATATCTTAA AATAGATCTC AAAATTTTGA CACCAGATCT TAGAGTCTAG ACACACAAAT TGGAGAATTA TTCTCGAAAA
TATTATTGAT ACACCATTAT ATAATGTTAA TTATCCAGAT AAGGCATCCA CATCTCATAA TCCTGAAAAT GAACATTTTT
CTCCTACATA TTCACAAGTA GCTAGAGATG ATGTCCAAAT ATATACCCTG AATAAAGAAG AATTTAAAAT TAACAAAAAA
ATATCTTAAA CAAGATTATA TTAAGAAAGA AAATAGTCAC AAAATATTAG TATTTTTCTC AACTTTTACA AAAATAAAAA
AATATTATAT TTAAGAAAAA TATTATGAGT ATCTAGAGAA

>JH013L03r_585 pos=585|len=788|mol=genomic|alleles="G/A"
AGCTGCAGCA GAACATGGCT GCCTGCTTAA GGGAATATTG GCCATGCTGA TGCATAAGGG CTTGTACAGC CCCCATTCTG
CTTAATGCCA TTTGTCGTTC ATAGGCTGCA CTGTGAGCGG CTCAAAGACC TGGCATATGT GCAGCAGTAG GTAGGGGAAG
AGTTGAAAAA ATCAAAAGAG ATGTGAAAAT ACTAATGAAT ACAGTACTTT CAAGAAAAAA TCGAAGTTAA TGAAAAGTAC
GTAAACCATT TTAAAAATAC AATAAAAGAC CCGCATTTGT CAATTATTTA TTTAGTAAAT AGAGTTAAGT AGGGCTGGCG
GCCGCGGCCA GTCGGTCTTC CCCCACCCTT CTTGTGATAT CCTATATGAT AAGAATAATA ATAAGAGGTG TATGAGATTT
CGTATTACTT GAAAATAAAA TTTTTTTACT CTTTATAAAG TTTTAAGAGC ATTCTTAATG GGTTATAAAC CCATATTTCT
ATATAATTTA AAGAAAATAA TCTAAAAGTG GCTCCCAATG GATTATCTAT TTCATCTGTA TTTTCCAATT GACTACAATG
TTACCGCTAC ATCTAGTGGT AACT
R
TTCACAGTTC TAAATAATTC TTTAATCATT TCTCTCTCAT CTACTCATCT CCCAAACTGT AACGTCCCAA ACCTGGGTGG
CTTGGAGAAT TACTACCTGT CACTTATAAA CATATTTCCC AACACAACTA AAATAAATCT AAAAAAAAAA ACTTTATTAG
CAAAACTCAA TCTCATGTTT TCTAAATAAA CACCCTGAAA ACT

>JH013B15r_121 pos=121|len=871|mol=genomic|alleles="T/C"
AGTAGCTATG ACCATGCTCC TTACACACAA AGTTCTCTTA TGAGAGAATA TCTCTCTTTT TACACATGTT CTCCTACAAA
AGAATAAATA TATATATTAT GTACAAGCCT TTCTTGGTAG
Y
CCCTGTTAAG TATCCTATTG ATTACAATTG TTTGTATGTA AGGTAATGCA TCATGAAACT TTTATGCATG CTCTCTTTAA
ATATCTATGC CTTACTTATA TGTAACATGA CATGAAATAC TCTTTTTAAG TCAAAAGCAT TTGCATTGGA TTAAAGGAAG
ATAATGAAAA TGTTTAACTA AAAAGAAATA AAAGAGAAGA ACTAAAAGCA TGAACGTACC TAATGGCCAT ATGAATGAAA
GGGTACCAAA GAATGGGCAG ATGGCAATGC CGGGTAAGTA GTACTGGTAG TGCACCCAGT GCTACTCCCA CAAAAAGGGG
TTCCAACCTG TGGCCGCGGG TGGAATTCGG GTCCAAAAGA CTGCTAACCC CAACACACGG GGCATAATAG TGTGTATTAG
CCCAAGAAAG TGAAATTATA AAGCAAAGTC ATTGCTTTAA TTAATTATGC ATGAAAAGTA CGTGTAAGAA AGAAAGCACC
GTTTACGCAT GAAGAGTACA GTTAAGCATG AAAGTAAGAA TATGCATGAT AAGTACTGTT AGACAGGAAA GGTACGGTTA
AGCATGAAGT ATAATGATGC ATGAAAGTGT AATTATTCTT TAATTATTTA TGCATGAAAG CATTTGTTAA TAACTAGTAA
ACAGTTATGT CTGCATGTTT TCAAAAAGGA AAAGATTATG TGACTATTAA GTTAACCGTA TTTTGTACTG CTTACTGAGT
ATTAGACTCC CTTTGTGTTA ATGTTTTAAA

>JH013C18r_140 pos=140|len=896|mol=genomic|alleles="G/T"
ATACTATGGG TTTTGTCCCA AACTCAATCG CTCAATCTCC TTCAATCTTA CATCATCTAA ATAGAGTGAG TAGAGTTTTG
AAACTGCCAA AACGAAGAGA GAAACAATGA GAGAGTGTGA GTAAGCACCA ATGGTTGGA
K
GTACGATTTA TTTGGCACTT TAGTTTTCGA TTATTTTAAG TGTTTAATTC CGCATTTAGA ATCGCTAATA AGCTTTCATT
TAGTCGTTCT AAAATGTGCT ACTGAAAAAT AATTTGATCC TCATCTCTCT TGTCTGCAAA GAGATTTCAT CATAAGAAAT
TAAGGAACTG CAGACACCTA GCATACACAA AAAAAGTCAT GGTAAACAAC AAACAATCAT GCATGCTATC TCAAGTTTAA
TTATTCATAA AGGAAAAATA CATCACCCAA AATATTATGA TTATTGATTT CCAATGTGTG CTGCACGTTG AGGTTTATAG
CAGAGAGCCA ATATTCCTCA GAGAAAAGCT TTAGGGCATA ACAAGTATTG TCCTATAAGA GTTTTTAGCT AAGCAAATCA
AGAAAAATGA GGGTTCGAGG CCAGTAATAG AGGAAATAGG AAGCTATCAA TTGCGGAGAA GGAATTCCAA CAAACCCCAA
GGATTTGTTG ATATTTCAAT TCCTATTTAT GAGGAAGGAA AGAGCCAAGC TCATATAGAG ATAGTAGGTA TTCATGATCA
ATAAATACCA ATCACTTGCA TGTGATTTTG ATTCCAATAT TGTATTTTTA TTTTATAGGT AACGAGAAAT GATTTAAGCT
CTTAGATCTT ACCAACAATA TCATCTTAGC CACTGGAGAT GGCGCATCTC TTTCCACGCA ACTGCCTCTG GGTAATGGAT
AGTTACCTAG AGCCAACTCT TTCCCCCACA CCCTAA

>JH013K06r_361 pos=361|len=835|mol=genomic|alleles="T/C"
AAAGAAATTG ATGATTCAAC TTTATGTTGA CCCTGACCGA CTCAACCAAC AGCAGCACAA GAATTTCAAC GTCGTCTCTA
TTGATCCTGT ACAGGATGAC ATAAAATGAT GAATCATAGT ACAAACATCA AACAACCACA TGTTTTGAAC TACTGTTTTT
GTTGAACTTT TATTAAACTT ATCACAGGAA GCTTTGTTAA AATTATGAAT GTTATAAACA TATATTGGAT TGTATGATGT
TTTGAATTAA TGTTTTTTAT TTTTTTCACT ATGTCTTAAA TTATTAAGTG AAATTAATCA ATTTTATAAA ACTAGGCAAA
CGTGCTTTGC ACGTTGCTCT GCCTAGTATA TATATATATG
Y
ACGTACTTAT GAAGGTGGCA ATTAGTTATT ACAATATTCC CTTGCATCCT CACCTAATTA AGAAATCTCA AAGCAGCAAT
ATATAATAAT AGGCACCATT AATATATGAG ATCATCATGA GGTGCATTTA TTTCGTTTCG TATTGGATCT AATGATCTCT
TCTTCATCAG CACTTCATGT ACTTTTCGGA GATCTCAATT GGTAGACCAC TCGGGAACAC CAAGCCTGGC CTTCGAATCA
TTTTCTCAAC TCCTCCATTT ATTTTCCACC TAAAGTATAA ATATATATAT TTATATATAT ATATATATTA TTAATTAGTT
ACAAACAAAT GGAAAAATAA AAGAGTAAGA AATATTTTTT TTATCAATAA ATAAGTACTC ATACTTATCG TATGCCATAT
TTTAAATAAT TGCCATTTAA GTATTGGTTA TATTAATATA TAAAATTATT TAAAACTTGT CACATTAATA AGCT

>JH013A10r_509 pos=509|len=746|mol=genomic|alleles="G/T"
GCCTGTAACG AAATTCACAT TCGTAAGGAT AATCATGTCT ATAATTGTAA AAACGAATTT GAAATTACAT CAATCAGATG
TTAAAACAAC TTTTCTTAAT GGTGAAAAGA AATCTTTATA ATTCAACCTA AAGGATTCCA AATTGAAGGA CATGAGGACA
ATGTCTACAA ACTGAATAGA TCATTGTATG GACTTAACCG GTCTTCAAGG CAACGGTACT TGAAATTTCA CCAATCAATA
TTTAAAATGG ATATGTGTTA CAAAAGAATT AGTTTTATTA TGAAAACTAA TTAATAAATC AATAAATTTG TGATAAAAAC
TTTCTATTTC TTTGTTATAA AACTGTCAGT TTTTCGCCCA AACAGAAAAG TACATTTATC ACAAGTCTCG CAGTTTGATA
TCAACCACAA CCAAAGAATA ATCAATATTA CAATATATGA CCAGGTTACA TATATCGAAT CGTACAGATC AAAATGAGGC
ACAAAATATA TCAAGAACCG AAAGAACA
K
ATATCAAGAA AAAGGAATGA AAATAACAGA AATATAAACT GCAAAAGGAA ATAAAAAGGA TATGAGGAAA GAACACACCG
ATATACGTGG TTCGACCCTA ATGGTCTACA TCAATGACAG GAATGGCCTC AGAGAAGCCA CATAGATCTT TATTTATAAA
GAATATTTCA TAGAGAAGCC TTAGTACACC AAAGTTACAA AACCCCTCAG AACTCACAAG AAATCACACT GATTTCT

>JH013O12r_109 pos=109|len=834|mol=genomic|alleles="A/C"
TTTTCGAAGC TTAGAGCTAA AGGGTGGGAA GAAAGCCGAA ACCCTTGTTA GCAAGGGCTC TAAGGCAGAG CCAAAGAAAA
AGATAACAAA GAAGAATAGA GTTTGGGA
M
GATTCACCTC CTCAGGCAAA ATCGGATTTC ACAGATGATG TGGGTGAGAA TGGGAACAAT ATAGAGGTTG TTGCAGCAGA
TCATGGTGAA AGTATGATGG ACAAGGAAGA TATTTTTAGC AGTGAAATCG AGGCTGAAGA AGATGAGGAT GTGGGGAAGG
ACAGCAAGCC TGAAACTAAG AAGTAGGGGT GGTTTCGACA ATGTTCCTAA GGTTAGTTTA TTAATTTCAA TCCTTTGGTT
ATTGTGTGTG CATGTATGAC TTAATTTAAA GCATACGCGT AATTTTATTT TTATGACTTT CATTCACTAT CTGCAATCTT
AGTAGTTTTA GGTATAGTTA GTTGAAGGAT ATTGCTTGAG TTTTTCAACA TTGTCTTTCT TGAAAAGAAT ATTTTTCTTT
TATAAGTACC ATTCTTGAAA AAAATTTGAT ACTGAGTTCT TGATCTCAAT CCCGGTGATT GTTGTTTCAA CAATTCAATA
TAATGTTTTG GGCCATAATT TAGTTTTTAC ATCGTTACTT CCTTTAAAAT CTACTTATTT TTCAATTTAG ACAATGCCAT
TAAACGGTAA ATGAAGTTTA AGTGCCTAAG TTTCCCTTGA GCAGTTCAAC CTTCCCCCCT TCCTTCTTAC AATTATGTTA
TAAAAGAAAA TAATAAATAA ATTATCTAAT GGAATTATTA ATTAATGGGA GAAATCATTG TTTTCTTTTT AGTGATTTAT
TTATC

>JH013O10r_450 pos=450|len=810|mol=genomic|alleles="A/G"
AAGATCTTAT GCAAGTCTTT CTTGAATTTC ATTCTACTAC TAGATTTGAA AAGAGCCTAA TAAGGGGAGA GCGTAATAAG
GGGAGCGTAA TTCTAGGCTA TGCCTTGGAG ATTGGTGGAT TTAGAATTAC GAAGTTTAGT CTTGGGTTAT GCCTTGGAGA
TTGGTGGATT TCCTCGCAAG CTGGACAGGA CTACACGGGG ATTCTCAGGT AGCGGCAATT TGGAGATTGG TACCAATATG
CCTGTGTTGG TGCATTTGGA GGGAGGGAAA TGCTAGATGT TTTGATAATC AAGAGAGAAC AAGGGGATGA ACTTAAAGTT
TTCTTTTTTA AGACATTGTT CCTATGGGCG GGGGCTATAG TTTGTAACGG ACGTAGTGTC CATGATCTCT TTCTTTCTAT
TGTTTCTTCT AGCTAGGCGT GTCTTCACGT ATACTTCCTG TGTACCTGG
R
CTATGCCTAT TTTTATGAAT ATATTATCTT TGATTAACGA TAAAAAAAAA ATGGTTTTGA TCATCAGTTT ATTATGTTGC
AGTGGTTATC AGAAAGGTCA GAATGTCAGC TGCAAATTTC CGGCAAGTTT TGTGGATGAA GACCCTTGTT TGCCATTACT
GCTTGATTTT CATTGTTCGG GACAAGGCTA TTCTCGCTCT AGTCCAGGAT TAGTATGACT TGGGTTAATT TCAACCCAAC
CTAACAAACT CTTCTAATAG TATAAAAGGG TTCCTTTTTA TATGCAGCTA AAACGGGTGC TTTGAAATAG ATACCATAGT
TACAATCAAG TTTTTTTTTT CACTTTCCCG ATTAATATTT

>JH013A12r_501 pos=501|len=800|mol=genomic|alleles="G/T"
TCTAAGTATT CATACACAAG GTATGAGTAT CTTGCATGTG AACAAAAACC ATAGAGCTTT ACAATATTCC TGTGTCTCAC
TTCTGCTAAA GCAGTAATCT CACTTGCAAA GGCTCGGTTG GCCACTTCTC CATCCTCAGA TTGGTGAAGT TTCTTCACTG
CAAAAACTTG ACCCGTTGAC ACCTCTGCTT TATAAACATT TGCAGATCCT CCCTCTCCAA TGCAATGTCT TGGGTTGAAT
TTTTCTGTCG CTTCAACAAT GCTTTGATGT GCCATTTTCC CATCATAACT CCAAATTTCA AACAGAGTTT CATCTTCTGC
ATCCCTTGGC TCATGATCTG GCTTTCTCAT ATTCTGGAAG CAAGCACATT AGACTGCTGC AATGATATAA AAAAGAAACA
GAGTGCCAAA TAGAATAACA GTGATCAAAA TAACAACTCG GAGGCTTATC TTTCCATCAG GTCTTTTGCT CGACAACGAG
GGGCAAGCCT TCAGAGCAGT
K
TTGTTGCCGC ACAGACCTCT ATTATGTTCT AGAGCTCTCA TTGGCACCTT GCTGAACGCT TTGTTGTCAG GAAGTGGACC
CTCCAATCTA TTGTATGATA TATCCACCCA TGTCAAGCTT AACATTTCAC TAAAAGTTGA TGGTATCGAG GCAGACAGAT
AGTTGTGGGA GAGGTTTAAT AATTCTAAGT AGTGTAATCG TCCAAGCTCC CAGGGAAGCT CTCCTGTGAG CAGGTTTTGG
CTAAGATCAA GATACATGAG AGAGCGTATA CTGCCAATCT GGGGGGTAAT ACTTTCCCA

>JH013I02r_403 pos=403|len=838|mol=genomic|alleles="T/C"
CGATTACAAA AAAGCATCTA TGGGTCTAAA ACAAGCTTCG AGGCAGTGGA ATGCCAAGCT TTCATCTTCC TTAATTGAAT
TTGGATTTGT TCAATCGAAG GCAGATTACA CTCTGTACAC CAAGGCTACA ACCACATCAT TCATAGCACT TCTTGTCTAC
GTAGACGATA TAATCCTAAT GAGTTCCGAT CCTCAATCCA CTTCCGATGT CAAAGGATTC TTGGAAACAA AATTTAAGAT
CAAAGATCTT GGAAGTCTTA AATATTTTCT TGGTATTGAG GTGGGGCGCA CAAAAGGAGG TATCCAACTT TGCCAAAGAA
AGTATGCTTT AGACATACTT TCTGAAACTA GATTGTTAGC AGCAAAGCCA TCTAATTTGC CTATGGAGCC AAATGTCAAA
CT
Y
AGTAAAGATG AAGGGGAATT GTTCAAAGAC CCAGCACTAT ATCGACGATT GATTGGCAAG CTACTCTATC TCACCAACAC
ACGGCCAGAT TTAAGCCAAA GTGTGCACCT ATTAAGCCAG TTCATGGAGA CTCCCCGTGA TCCTCATTTT AATGCACTTC
TCAAAATTAT CAGATATGTA AAAGGAACTC CAGGGCAAGG ACTTTTCTTT CCTGCGAATT CGAAGATGGA ACTTGCAGCA
TACTCGGATG CAAGCTGGGC CAATTGTCCT GATACGAGGC GTTCTACAAC TGGATTTTGT GTCTTCATCG GCAGATCACT
TGTGTCATGG AAATAAAAAA AACAGACTAC TGTATCCAGA TCATCTGCGG AATCCGAGTA TAGAGCTATG GCTTCAGTGG
TTTGTGAACT CACATGGAAG ATATTTTCTT GCTGA

>JH013L06r_483 pos=483|len=801|mol=genomic|alleles="C/A"
AATCTCCTAT TATGATGTAT TAATCACATA GGATAAACTA CAAGATGTAC CATCTGGAGT TATTCTCACT CTGTTGACTG
TATAGGTACC GTCCCACAAT GATTTAATTA ATTTGTATGA ATATTATTAT CACCTTTCAT TAATTAGAAA TTACTTGATA
TATTTTTATT TTGCAAAAAG AAATAAGAAT ATCATCTTGT TTTTGAATAG AGAATAATAA TATTTTTACA ACTATTTTAT
AAATTTATTT TACAATTAAC TTATGTAATA TTTTCATTTC ATTAAAAATA CTAAATTTTT TTTATTTAGT TTCAAATTTT
ACATAATTAA TTTTAATTTA AAACAAAATT ATGAAAATGA TTACAAGTGT ATGATTGCAG CTCTTTCAAC CAAAAACTTG
GCCTATCTTG TGCCTCGAGG AGTGGGGGTT GGATTTGTCG TAAACCAAAC CCAAAGCGTA GTGTTCCAAT GAGGGGACAT
GG
M
GTTATTGATG GTTATATGCT AGAAATCGGC CACGAGTCCT TGCACGGGCT AACAAAGTCA ACAATACAAA CTACAAAATA
ATGGCACAAT ACTGACAAGA TCTTAGCATC CCTCACTCAA ACTCAAAAGG GTAGCAACAA ACTTCCCATG CTATATCTAA
AATCTCCAAT CATACCAGCA CTCCAATGAC TAAAGTGTAT GGATACACCA TCTTAAGATG TGAAAATTTC CAAACACAAC
AATATAATAG TAAGAACATG ATAATCCAAA ATTATCAACC TACAAATTTA TATTGTTGCA ACAGTATATA AAAAGTTG

>JH013F20r_613 pos=613|len=796|mol=genomic|alleles="C/T"
CGTGCACACT TTGGTTTTTA GACATATTGA ATTTTCATTG TGAGTTGAGT TTACTCTTGT TCTTGATTGA ACTTTTGAAC
TTATCAAAGG TAAATCACAA CCTTTGTGGT ATTCCTTGTA ATCTGGGTGC TTGAGACATG TTATAAAATT GGTCTAGATT
TTGATATAAT CTAGGTTCTT GAAAAGAGTT CTCAATGGGT CTACATTCTC CATCCATTGA CTTGATTTTG ACTTTCTTGG
GTGAGTTTTC AAATTGATTG TGGGTTCAAG GGAATCCATT CCCACGGGTT CATATCATTT GGTATTTAGA GAAAGGTTTC
CAATCAGGTC TGATTCTATC TTTTATTTTT TGCATATTTA ATTCTAGGGC TTCATTGTTC TAGGATTACC AAAAAAAAAA
ATGTAGTGCA CTATCTCCTT AACAGGTGGC AATCCACTAA ACACACCACT AGGAATCATG ACCTCATATC CTTGCAATAA
AGAAACAACA ATACTAGGCA TAGGATCGTT AAATTTGTTA GTATAAAAGC TTGCCTTAGC ATAAAAACTC ACTTTATTTT
TTCTGTTTCT CTTTGCAATC TCTCTTTCTT TTTCCTCTCG TGACTCCACT CT
Y
TTTTCTTGAC TCTCAGCCAC CTTTCTATTT TCTTTTTCAC TCTCTCTTTC TCTTAATGTT TCGGCTTCAT TCTCTTTTTT
CCTCTCACTC TCTTTTTCCT TTTCACTCTT TTATTTTTCT TTCACTCTCC TCTTTTTTTG AACTCTCGGG CCCACAATTT
GGTTTTTTCA ACTCATTCTC TCT

>JH013F06r_106 pos=106|len=849|mol=genomic|alleles="A/G"
GAAGTGGAGG GCTTGGTAGA CATTATCTGC AATAACTTGG CATTCTGTCA TGTTAATATT GTCACCTTTG CAACAAACGT
AAACGAACTC GTTCTTCACT CGGCA
R
CCCAAGGTTG AAACTTCCGA CTTCCTCATC TCAAGCTGAA GGGGATCAAT GGCCTGTCTT AGATTAGAGA AAAACTGCGG
TCGGTAATCA CAGCAGATAG ATGCCCTGTA AGACATTATT CCATCTTCTG CTCCATCATC ACAAGGCTCG ACTCTCACCT
CATCAGCATC CATGGGAATG AGAAAACCTT CGCTTGTTTC AACTGCATTC TTCTTCAATT CTTTCACTTG GCTTATTACT
TCAGCAAGCA ACGCGGCTTT GTCCATCTAA TTCAGCAATG AATCTCCATC AGCACTCTAG CTACCTTATA AACCGATTCA
AACGATGTAT TTCTATAAAA CATTGATGTG CAGTATTGAA ATGGCCCCTG CAATTATATT TCACAGCTGA AGCTACTGGC
AAATACCATA CCAGCAACAG ACATCATTTT CTTCAACAAT CATAGCACCG GATGAAAGTC TGATAGTTAA TTCAAATTTA
CTTCTAGTTG TGGGAAGAAA AGGGCACGGA AAAACAAGCA TTAATTAAAT TTACCAGGAT CATCTTAATG CTAATTCCTT
TTTTCATCAA ATTCTCGAAT CTTTAAAGCT CAACATTAAT TTAGGCAAAC CAAGAACCCA ACAAAAATAG TATAAAATAG
CTCTAGATAG ACGAAAGAAA TGAACAGATC TGTGTCTAGT ATTAATTAGC ACCATCGCTT ATTACGACAA CACTCGATTA
ATTCATTGTG CTGCTATTGT TGA

>JH013D02r_220 pos=220|len=838|mol=genomic|alleles="C/T"
TGCGTTTGGA TCGGTCTTTG ATTATTATGA TATGCCGCTG TTGTTGAATT CTTTCTTTGT GAAAGGATTT ATTGGATTAT
TTTTTGACTC GGTTACTGAT TAATAAGAAC TTTCGAGTCT TTTTTATTTT ATTTTTTGCG GTCGCAGACG ATCATATGCG
TATCTTGTTT AATTTGACTG GGAATCATTC TTGTTCACTA CTTTTACGAA TATAACCTT
Y
TTTGGAAAAT CTTCGCTGAC TTGCATGCTA TTTTGTTCTC TGCCCCTTTT GGGGTTGGTT ATTTCTTGTT CGAAAGCTCC
GTTTAAGCCC ATGCATGGGA TGCGAGATGT TTTGCATGTC TTTGGTTTAA AACCCACTTC TTCCTCTGTA AAACCGGAAA
AAGTTATACT TGATTGATCA AACTTGGTTT TACGACGTTT GTTTAGGACG AAAAGAGAGT ACTGGATTTT CCTTGAGAGT
TTTATTATTC TCTTTTTATT TTCCGTGTTT TCATTCTTAA TCGCTTTTAC CCAAATTATC TATTTTAGAA GCTTTTAAAT
AATTACGAGA TTTTACCCAT CAAAAAGAAA AAAAATACGA GATTTATATT AATTTCTAAA GATGCTATTC TTGCTTCGCC
AAGTGCTTGG TTACATGTTT GAGCTCAAGA ATTGATAACC AAAGATTGAC ATTAGTGATA GTTTGTTATG TTTGACTGCT
TTTGGTTTCT TTCTTGATGG TTTAGAAATC AATTGCTTCT CCTGGTCGTG GGATCCTTGC CATTGATGAA TCCAATGCAA
CCTGTGGGAA AAGGCTGGCA TCTATTGGCT TGGATAATAC TGAAGGCCAA CCGACAGG

>JH013B16r_649 pos=649|len=900|mol=genomic|alleles="C/T"
GAATAAGGAG GAAGGACTAA AAAGGAGAAA AGATCCTGAT AGCAAAGGGG AGAAAATCTG ATCTAGATGG GCTAGGCACT
TAAAAATCAC AAACAAAGAG GATATAGTGG AAGGTGTAAC ACGGTACACC CCTTCCTATA GGTCTGGAAT GTTACGTACA
TTCATAACAT AATACCCGGT AAAGAGATTT AGTCTCATAA AATACCTCAT CTATTGGATC ATAAAACTTG TCTAGCATGA
CAGTCTTTCA TAAAAGCTGA AAAATAAAAG AAATGACATA AGCTAGTTCT ATGTGAAACT AACACTACTT CAATGTCTAA
ATCATACACT AAGTCTCCGG AAATTTATTC TACTCTTGGC ACTCCTGCTC TGTATCCACG AAATCATCGT CTGGGACATG
AAAACATAAA AACCGAGAAA CAAACAAATG AGTCGAAGAC TCAGTAAGAG CACATCATAC TGTAAACTTA ACTTAGCTTA
ACATTAGGCT TAATTTTGAA AACTTACATA TATCGTCACA CATTCACATA ACATATATAT CATTCATTAG TAACATAAGC
GGAATCATAC ATAATCATGA CAATACATGT AACGTGGATG CATGAATGAC TGACTCCATG CATTTCCTAA CAATCATACA
TGACTTGT
Y
CATCTTGTCT TTCACTTATT TAGTGGCAAT TCATTACATG TGTGCATCGG TCCAATTGTC ATTGACTGTA TATAACATAA
GGTAAACCAC GCTTGGGTCC GTGTTATCAC TTAACATATA GTGAACCACG CTTGAGTCCG TGGCACCGTC TAACATATCA
TAACATGTAG TAAAACACGC TTGAGTCCGT GTTATCACAT ATCATATGGT GAACCACGCT TGAGTCCATG GCACCGCTTA
ACATAAACAT A

>JH013P16r_544 pos=544|len=775|mol=genomic|alleles="T/C"
CTTCTTGTTC TTGTATGAAC TTTTGAACTT ATCAAAGGTA AATCACAACC TCTTGTGGCG TTCCTTCTTG TAATCTGGGT
TCTTGAGACA GGCTCTTCAA CATATTTTAA TATAATCTAG GTTCTTGAAA TGAGTTCTCA TCGGGTCTAG ATTCTCCATC
TATTGACTTG ATTTTGACTT TTTTGGGTGA GTGTTCAAAT TTATTGTGGG TTTAAGAGAT TTCATTCCCA CAGGTTCATA
TCAATAATAG TGGAGATGAC CATTCCACGG GTTATAATGG TGGTTTGTAA CCCTCTCACG GGAGTTAAAC ATGGTATACG
GCCCAACTAT GGGTGATAAT AGAGGATACG GCCCTTCCAC GGGTTAAAAT GGTGGTTTAT AACCCTACTA CAGGGGTTAA
ACATGGTACA TGGCCCAACC ACGGGTGATA ATAGTGGATA CGGCCCTTCC ACGGGTTATA ATTGTGGTTT ATAACCCTAT
CACGGGGGGT TAAACATGGT ATATGTCCTA ATGTGATGCT CTGATATGAT AAAGATGATG TCT
Y
AGATTTTGAT ATGCCAAAGG ATTTTTGAAT AAGAATGTTT TCTGAAAGTT TCGCTCTGAT ATTTTTAGTA ACATGTTTTT
TATTTTCATT CTGAAAGTAA ATGTTCCTGA TTCTGCATTC TGAAAGTAAA TATTTGTTCT GCATTCTGAA AATGCTCATG
TTTACATACT AGCACTACAA GAGATTGGGG TTTTTGAGAT AAAAAATTTT CTCTCAAAAA AATCCAAATT T

>JH013D14r_345 pos=345|len=822|mol=genomic|alleles="A/C"
ACCATCACCA GAAATATAAC TCTGTAGGAC CAGAGGCAGT ACCAGTCCCA ATAGTACTTG GATTAAAATA AGCTGGAGAT
GGAGATGGAG ACGGTACTGT ACTTATAAAT GGGACTACCG GATCACGGGA TGACATTGGA GATCCAGATA TTGTTGAGGA
TGCGGCCTTG TGCTTATCTG CATCAAAAAA CTATTCTATG TTACAGCAGT ACTAGTACTT CAGATAAATC GAGTCTAATC
AAAACTAATC CTAAAAGAAG TTTGGCATGC AGATTCATAT ATCCTATATT GATGCAGCAG GCTATTTACC TGGGCACTGA
GAAGAACTTG CCAAACTGCA GATC
M
AGGAGAAATG AGGTATGCAT TATGACCAGC TTGTTTATAA ACATGAATCA AAATAAAATG AATAGCTATT AATGTTTAAT
ATGTTATTAA TTTGTCTCGT TTGTTTTTGC AGATGATCAA ATGAGATGAG TTAAGATAAA AGTTAAAAGT TAAATAAAAT
TATATTGTTA GAATATATTT TTTTAATATT ATTTTTATTT TAGAATTTAA AAAAAATTAT AATGATTAGA CCATATGAGA
TGAGATGAGA ATGTCTGTGA AAACAAACGA GGCGATCTTG AGTTCGAATT CTAACTTTAT ATTTTTTCTT TAATTATTAA
ACGTACATTA TAGAAACATT AATTTAGGTA ATTTACGTAC CTTCGGAAAA TTTTGCGGCC AGTATGGCCA CGGTAGACGC
AGGTAGTGAC ATTACAATCA CCAGCATCAG TGTGCTGAAC ATATTGCATC CCCAATAAAA AAGAGTAGAT CCTTTGC

>JH013B14r_690 pos=690|len=868|mol=genomic|alleles="C/T"
TAGTAGTAAA ATTATTTAAA TTGAAATGTT TAATTTATGA GATTTTAGAA AATGAGAGGA AAAAATAATA ATAAAAATAA
TATAAAGTTA GAAATATTGT TAAAATATTA TTTTTTAATA TTATTTTTGT TTTGAAATTT AAAAAGTTGA AAAGTTGAAT
TATTTTATAT ATTTTATTTG AAAGTTTTTG AAAATTGTAA TAATTAAATA ATAATTAGAT GAAAAATTTG AAAATTTGAA
ATTTAAAAAT ATTTATATTT ATTGTGTTTC AATATTGAGA TAATATGTGA TAAAATTAGA TGAGATAGAA TGCTTTTGCT
ATCCAAACCA ACGCTAGATG TTCTCTTGCA TATCATGTTT AGGTACCGTT TGGGCTACGA GGATGTAGAA ACATATAGTA
CGGTGTTGAA ATTCTCATGA ATATTAAGTG TTTACATAGA TATGGATATA CATATATACA TGGATACATA TATATATATA
TATATTTAGA AAAAATACAT ATTGCATTTA TTAATAATGA AAATTACAAA TTTGACCTAA AACATACATT ACAAGTCAAT
TATAACATTA ATAGCTCACT AGTACACACA CGTGATTGTC ATAATCTAGT CCAAACTATA AATTTCTACA GATCTAAAGT
CTGAGAGATA GCACAACTCC TCAATACAGA GTTAATCAAA CTCCATACT
Y
CGTCTAAGAC AGAGTAGAGT TAACGAAACC CCACACTCCG TCTAAGATGG AGTTGAGGAC ACACTCTACA AATGAAAATC
CAAGCGACTG TATTTTCCCA TGTATTTTTA AATTTTATAA TGTTTTTTGT TTTTGGATAC ATATATATTT ATATATAAAG
ATATAATATC TAAATTAA

>JH013F04r_286 pos=286|len=765|mol=genomic|alleles="A/G"
CTTTTGCGAG ACTATTCCTC GGAAGCAGCA CCATGAGGTA CACAAACTTT CTGTATCTGT CAAACTCCAA TATGGGTCTG
GTAAAATGAT CCAGTCTAGC ATGAACGTAT GCCATCATTG TTTGTGTGTA TTTCGAATTG AGAGTAGTAG AAATTGTATA
TGTCAATGGA TATGGAAACA GCTTATCATC TACAAAGTTA CAATACATAA ATAAATACTA CCTTTGGAGT TAGCTTTGCG
TGGCCTTCTC TTTTGTTGTT CCCTTGTTTT CCATAGAGCA ACAGA
R
GGGAAGAGTA CTTTAATTGT TTATTATGGA ATGTTACAGG GAATGATGAT GAATCTTATT CGATATGACA AGCCATCCGC
ATCTCAGATG AGTGATCAAA ACGGTGGTTC ATCGCTAGAG AGGAGCAGTA TAGATAAGAA GATGGAGGTA TTAACAGAAG
CTTGTGAAGG AAATTCCACT TTGTTGACTG AGGTGGACAA GCTGAAATCC TCCTTGTAAA GAAATATTTA TGTAATAAAT
ATCCAGGAAC AAAGGCCATA TGTAGATGTG CGAGAAATAG TTGAGGTCAG GGGACCAGGC TTTGTGGATT CACTTGAATG
TTCTGTAAAT GAACGCGTTT TGGAAGAAGA AAAAAAAAAT GGAAAGGTTT TGGTATTTTC AATACGCATC AATGTCGAGG
TTTTTATTCT TAACCCCTAA TAAGTCCCAT AACTTCAAAA ACTACATATA ATTTGGAAAA ATCTTCAGGC CGGATGGGT

>JH013B18r_151 pos=151|len=816|mol=genomic|alleles="G/A"
ATATCAGTAG TACTATTATA CATATATATA TAAGTGAAAC ATAAGAAGAT CTAGAGCTCT TCGTTATAAA GAGACATTAG
ACAAAAGGAA TTAGCAATTT AGCAAATGCA TTATTTCTCT CTTGACTCGT TAGCAGCTTC CTCCCACATC
R
TATCTCACAA ATCCCATCAG TTCTGGTCCT TCAAGTCTTG GATTGTTCTT GAAACTGCAT CCAAACAACC AAAAAAAAAA
AAAAAAACTC TTGAGAAAGC TTAGAATTTC AAGAGCTTGA AAATTTAGAG CTCTTATATA TTCCTGAAAG CTAGATATGT
ATTACAAGTA AATGATCACA GTTACCTTTC CTCCGAGAAC TTAGAAAACG AACCCGAGGT TGGGAATGTA CCACACAAAT
CATTGTGAGA CACGTCACTA CACGAATCGC ATCAAGTTCA TTAATTAGGG GAAAAAGGAT TAAACGAAGA GAGAAAAAGA
GTACTTAAAG GCTTATATTT TACATGGAGA ACATACAGGA TCTTGAGGTT TCCAAGTTTA GTGAGTTCCC TCGGTATTCT
CCCAGTCAGA TTATTGCTGT TCAATCGCCT GCATGCATGG ACATTACGTG AACCACTGAT CACCAAAGAA GTTCGTCTTT
AAATGCACAC ACTAAAGACA AATTAACTAT AATTATGGTT GGTACCACAG AAGTAGTGGG CCAACCTGCA TAGTTATTAA
TCAGACGGCA GGAAAAATGC TTACAGGAAT TTGAGATTGG AGAGCTTAGA GAGGGAGGCA GGGATGCACC CAGTGAGGTT
ATTGTGATAA AGATCCAAGC TAACA

>JH013N22r_183 pos=183|len=833|mol=genomic|alleles="T/C"
GTTGGCCTTG ATCCTTATAC GACCAATGGT CTCTATATAT ATGTGATATT TTTCTACTCA CATTTCTTTT TGTATAGAAT
GCTATTTCAA ATGCTCTCTA ACATTTGAGA CTTTTTTGTA CGAAATTTCA TTTGCAGCAC TTACCTCCTA CGTGGCATTC
CATATCTATT GTGGAAGTAT GA
Y
GGGCAAAAAA ATTATCCTTG GTAGTTAGTT ATCTCTCTCT TCTAGTTGAA GTCACTTCTT TCTGCAGGTA GGGTTAATAA
CTTGATTGCC GATGACACAT TTATTTCTCC TACTCCTCTC AGGCTCCCTC ATCTCTTCAT CTCCTCGTCC TACTCCTACT
CTTTTTCTCC TATATTCCTC TTCTCCTTCG TCATCTCTTC CTCTACTCGT ACTCATCGTC CTACTCCTCT CTTCCAGCTT
TCACCATCAT CCTCATTCTA CTCTTTTCTT CCTCACAGTC TTCGTCTTCG TCTTCTCGTC CTCATTGACA TCCTCTTCTC
TTCCTCAAAT TTTTTCAAGA TGTACTATTT TTGTAGTATA TTTTTTTAAG AACACTTTAT TTTTGGTCAT ATATGATTAG
AGTTTCTGTA TTCTATTTTC AATTCTCTCG AGTATTTAAT ATAATAGCTA CCAAAGCTTG AGATTTGTAG AGGAGGTCTT
ACGCATCATT GCAACCTCGA TTGGATTGGT GTGTCGGCTC GCCTTCGGCC TTAAGGATTC GACGAACGCT CTCTATATGT
GGGGAGATAC TTTTCTACTC ACACTTATGT TTGTATAAAA TGCTATTTAA AACTTTGTAT GCTCTCTAAC ATTTGAGACT
TTTTTTGTAT

>JH013D10r_624 pos=624|len=865|mol=genomic|alleles="T/C"
CCATTGCTGC TATTCATGGG CTGGTCTCTT CTCCAATTTG ATGTTAATAA CGCATTTCTC CATGGAGATT TAGACGAGGA
GATTTATATG CGTAAACCAC CCGGTTACAA CAAAGGGGGA CCCAACCAAG TATGCAAACT TCTCAAAAGT TTATATGGCC
TCAAACAAGC CTCACGGCAA TGATATTCTA AATTCTCCTC CTCACTCATT GCCTTTGGTA TTCACCAATC TAGAGCTGAT
TACAGTTTAT TTACTAAATT AGATGGCACT TCCTTTACTG CCCTTCTAGT TTATGTAGAT GACATTATTG TTGCTGGAAA
TTGTCCATCC TCTATTGCAT CTCTTAAATG CTTTCTTAAC ACCTAATTTA AGATCAAAGA TCTTGGTTGT TTGCGCTACT
TTCTTGGCTT GGAAGTTGCT AGATCCTCAA AAGGGATTCA CTTATGCCAA AGAAAGTATG CTTTGGACAT CTTGGCGGAC
TCAGGTACAC TTGGCAGCAA ACCTCTCCAG CTTCCTCTTG AGCAGAATTT CAAACTTAGC AAAAATACTG GAGTTCCTCT
ATCTGACCCG AGCACTTATA GACGACTTAT AGGTCGTTTG CTGTATCTCA CAATTACTAG GCC
Y
GATATATGCT ATGCTGTCCA GCTACTAAGT CAGTTTATGG ATCATCCAAC TACCTCACAC TTGACCACAG CCCATAAGGT
TCTTCGCTAC ATTAAAGCTG CTCCTGGTCA AGGCCTCTTG CTTTCATCTT CTTCTCAGCT TCAGATCAAA GCATATTGTG
ACTCTGATTG GGCCTCATGT CCTGACACAC GTAGAAGTGT TACCGGCTAT TGTGTGTTTC TTGGTGACTC ACTTGTTTCT
T

>JH016K19r_29 pos=29|len=459|mol=genomic|alleles="A/G"
TTCACGCACT GCATCTAATA TACTCATC
R
TTATCTATTT TATACACAAT AAGATAGCCA ATGTCTTTAT CTGTGAGTTC TTATATTGTG GTGTGTACTT CAATACTTAT
GTTGATCCTC TTACAAATTG CTTTGGAAAG TTTTGTAGTT GATCCCTTTT GTACTTCAAG TTACAACATT TGTCTTCTTG
GAAAGAGTGA CGGCTTCCTG ATTTTATCTC AGGATGAATG CAAACGAGCA TCCATGGAAG GGCAAAACCT GAGATTAGAT
TTATCAGCCA AGTTCCAAGA TGCGATAAAG GTTCAATTGA TTTTTTTTTT TTTTAATTTG ATTGAGAATC TGTGACTTAT
CTTGACATAA AGTTAGCTCA GTAGGTTATG TGGGATATGC TTGCTTTTTC CCTAATCTTT AGTAGAAAGA CCATAAAATG
TAGTTGCGGT AATTGTTATG TAATATTTTT

>JH016K09r_31 pos=31|len=788|mol=genomic|alleles="C/T"
CCCTATTCCC GATTCATATG ATAAATCAAT
Y
TTCCAGATAA AGGATTAGCA TAGTTTTTAC TCTCTTTCTT TTGAATGTTT TCTCTTGCAC CATACAGCAG CACTCTGTAA
ACAGATTTGC TAGTACATAT ACAGCTCGCT TTTTGTTTCA CTTGTTAATT AAAGGAAACA AAATTAAAGA TTTAAACAAA
AGCAAAGAAA ATCTATAAGA AAATCGACCA GTGGCAGACT CAGTAGTTTT CTTGGGCTAC ATTAATAGAT TATATTACTC
TTTGTTGACG TTTACATTAC AATAGAAATG GTAACAGTTC GTTCAATACA AGCAAACTAT CATTCACCCA AAACTTTGTC
AGACTTGAGT TTTCTAATGG CCGAAACAAC TTCAGTAATG GCCTGGAAGT TCCTCCGTTC CTTGAGAAGC AACTTCGCAA
CTTCAAGAGC TGTACGAAAA TTAATAATCT CGATCGGACC AACAACGTAC TAATTCCTTC CAAGTATTAA TGGGATTTCT
TATTCTGAAC TCCGAAAAGA ATGGTCAAAA TGTCCAGGCC CATTGCCTGC AGATATTAAA GCTCCGTGCC AAGAAGCTGC
GAGCTGCGAC AGTTCGATAT TGTAAGTCTG GGTCAGCTAA AAGACGCAAC CGGTCAACTT TAACGATGGC TTGACTATTT
AAGACCGAAG ACTTAACTAT TACAACATTT TTAATAGATT AGTTAAAAAT TAAAATCTAT TAAAACTTTA ATAATTAAAA
TATAAAATAA GATTGAATTA ATTTAATTCC CAAAGTT

>JH016C19r_77 pos=77|len=364|mol=genomic|alleles="A/G"
TTGCACCACC CCGAACCACC ATACCCAACC CCGTGTTGTC GCGAGCCACC ATCACATGGC ATCTCCATCC CTTTCG
R
TTGCCCATTG TCGGTTTGGC CCTCTTTCTC TCTTTCCCTT ACTGTCCGTT TCTCTCACGG TGCTGATCTC TCCCTCTCTC
CCACCACTCA CTCACTCTCG CTCACCACTC TCTATCTCTA TCTCTCAGTG CTCCACCGCC GTGTGGACCA CCTGCGACAT
CCGCCCAGCC CTGCTGTTGC GTCCCACCTT CCTCCTCGGT AAGCATGGCC ACTGTTACGT GTTTGTAAAT CCCAATTTTT
GTTTTCAAAG AGCCATGTAG GTAGGGGTGT CAAATCGTGT TAACGGG

>JH016D13r_560 pos=560|len=707|mol=genomic|alleles="C/T"
ACAGAAAACA GCAACAAAAT CTGGAGAACC ACCAGATCCT GAAAACAAAC TAAGTTTAAT AGAGGATAAG CCCTGATACA
CTAGAAAAAA AAAGAAAAAA AAAAAAGAAT AGCCACCTGA ACCAGGCATG GACTATGGGC ACTATAACAC AATATGGGTA
ACACCTCAAT TTTCTTTTTG AAGTAGTGTG CTTTACAGAA GCAGCAACGT CACATAACTC CTACATGTCC TACGAACTAT
AACATCTTTT TCTAGGTGCA CACCGAGATA AACCACTTAC AGAGCATTAT CTAAAAAAGA ATTTAGCTTT CTTCACCAGT
CACAAAAAAC AATTGTTGAC AACAGCACCC TACATTCTTG TAACATAAAC TGAAATAGTT GCTCCTCAAA TTTGGAGAAA
ACAGGAAGCT ATAAGCACTC ATAAGTAAAT AAATAAAAAG AAGAGAACAA AATAACAAAA GCAACTTAAC GAGACCTGTG
CAGAAGCAGA AGAATCAGCA TTTTTTGGGT CAGCCCAACT CACGGTTGGG GCATTATCAC CTAGCTTAAA TTGTGGGTT
Y
ATCATCTTTT GCCTTGAATA CTCAGCACAT GCATGATTAT AATAATCAAC AAAAGCAAAG CTTCTGTTAT TGCTGGTGTT
CTTTACATCC TGTGACAAAG TTTAATAACA TCAGCACATG ATGACGCTTG TAACACATAT AAATTTC

>JH016L21r_246 pos=246|len=529|mol=genomic|alleles="C/T"
AGCGGTGCCG ACCAATTCTC TTCAATACAG ATGGCGCCAA TGCTGGTGAT CAGGTATGAA AATCGCAACA AAACTTGCGC
TTTAGATTCT AATTAACTAT TTATTTCCTT AGCTACTCGA AAGATTGTCT GAACCTAACC AACCAACCAA ATTCATGATG
CCCTTTCTGT TTTGTATATA AGTAACATAC TTATTATTGT TCTTATTGTT GAGAGAGAGA GAGAGAGAGA GAGAGAGAGG
TCTCA
Y
GCCGACAGTT TCTAATATGC AGGTGCCCTT CCCAATGGGT GTTAATGTTC GTACTAGACC TGGAAAAACT CGGACCAACA
CCCATGAGGA CATTGAGGAG AACCAACAAG GAAGCCTACC AAAAATTGGA AATGGGGAGG ATCCTGCTGG AGATCCATGT
TCTTCGAAGG AGTAAGACTA AGGCAAGCAT GTCTTTGGCG GCCTAACTTA CATCACCGGG TAAACCAAAT CCTACCTAAA
TCCCATTAAC TTTCGCTGGA TTGCTGGGGG GTGGGGTGGG ATC

>JH016P21r_119 pos=119|len=710|mol=genomic|alleles="G/A"
GGGGATCAAG TCCAATGGAA CGTGAACTTT AGTAGGGCTG TCTAATATTG GGAAATTGGT AGCTTTAAGG ATTTTTTTTG
TCTTTTATAC TCAATGAGAC TGAACATTCA AGGAATTG
R
CAGGTTGTGG TGGATACCAA CAGCTTCGTT GGGTAAGATT TTGAAGATTG ACAACTTACG GAAATGAGAG GTGATCATAG
TAGACTGGTG CTGCATGTGT AAGCAAAGTG GTGAGACTAT GGATTATCTT CTACTGCATT GCGAGGTCAC TAGAGAGCTA
CGGGATGATG TGTTTTGCAG GTCAGAGCTA GCTTGGGTCA TGCTTGTCAC AGTGGTTGAG TTCTTGGCCA GCTGGACAAA
TCTAAGAGGT GCCCCCCAAA TCATAGTTGT ATGGAAAATG GTGCATATTT GCATCTTATG GTGCATATGG AAGGAGCGAA
ATGACCGGAC ATTTGAAGCA AAGAACGCTC TATAGAGGAA CTTAGATCAC TTTTTGTTAT AACATTATTT AGCTTTAGAT
TTTAACGGCC TTGGCATTCA TAACTTTCTT GTTTCTTTTT CTTCTTCCTA GATAGGCACT GACTCGTATA TAACTTCTTG
TGTACTTGGA TTAAGTCTAT TATTATTAAT ACAATTGTTT ACTTATAAAA AAAATTCAAA TTTTTAACTT TTTATCTAAT
CATTACCTAT ATATTACAAT TTTTTTTAAA C

>JH016N03r_245 pos=245|len=782|mol=genomic|alleles="A/G"
TTCGTTGCAT TATAAACGAA ACACTGCGCA TGTATCCAGC AGCGCCATTA CTTGTGCCGC ACGAGTCATC GGAGGATTGC
CAGGTGGGTG GTTTCCACGT CCCTCGTGGC ACTACACTAC TTGTGAATTT GTGGGGCATA CAATATGACC CGTCAATTTG
GGAGGACCCC ACGAATTTCA AGCCGGAGAG GTTTGAAGGG ATGAAAGATC ATGAGTTTAA GTTTAGGTTC ATGCCTTTTG
GATC
R
GGGAGGAGGG GCTGTCCCGG AGAAGGTTTG GCCATGAGGG TGGTTGGCTC TGCTTTGGGT GCACTGATAC AGTGCTTCGA
GTGGCAGAGG ATTGACGAGG AAATGGTAGA CATGAGTGAA GTGGTTGGGC TGACCTTGAC CAAGGCTCGA CCATTGCATG
CTATTTGTCG ACCACGTCCA GCCATGGTCA ACCTTCTTTC TCAACTTTGA ACCAATAAAT ATATAGATGT GTGTTGTTGT
GCTATATACA TATAAAGCAG CCCTAAAGAA ATGTGCACAT TGCCCTTGCG ATATATATGT TGTTGTGCTT TGAAATACAT
TTCTTCCTTT GAAGTACATT GGTCTTAGGC CTAGTTTGTT TTCGTAAATA AGATAAATTG AGTTAAATTG AGATTAAAGT
TTAAAATTAA ATAAAATATT ATTAGAAAAT ATTTTTTTAA TATTATTTTT ATTTTAAAAT TTGAAAAAGT TGAATTATTT
ATGTTATTTT ATGTGGAAGT TTAGAAAAAT TATAATGATT AAATGAGATG AAATGAG

>JH016J19r_121 pos=121|len=705|mol=genomic|alleles="C/T"
CCTTTCCTCT ATCAAAAGGC TCAAAAACCA CTTTAAGTGG CAATATGTCA AACAGATAAT GAGCAAAAAA TTTCTTCCCC
TTACATTTTT CAGCATACTC ACCCACGTTG CCTTCGTCAT
Y
AGTGTTCCTC CACCCAAATG CAGAGTCACA AATATCCTTA CATACCAACC CATGAACAGA TTCAATGTTC TCAATCCATC
TAAAAAATTC ATGCAGACCC ATACCATGAA CAGCATCGAC AAATTTGCAG TGCAGATCCA CAGACCAAAC AACCCGCTGC
TTCTTCTGAG TTGATGGATT ACCACGCCCA ATTTCATCAT GTTCCCCAGT TCGAATAGCT TTCAGTAGAT AATCACAAGC
TCCATTGTCA AGGTTTATGC TAATGGAATC TGCAAGAAAA TGAAGGCAAA CTGCATGGTA GTTCATATCT TCAAGGTTTA
TGCAAGCATA ATTCCGGAAG AACCAAACAC CAATAAGATT CACCAATAAA TTTGTCACCA CCGAAACAAT TAAGTAACGC
TTGTGCTCAG ACTCATCTTG GATGAAAACA TGAAGACCTT CCACAGTTGG ATTCATATAG ATCGAGTTGA GAGAGGTATA
ATCACCGCCC CTGAGCATCG GATGAGCACC GAGCTCTGAA TTGGTCTCCA GCAGAGAATT AGAAGGAGCT TCCTCCATGT
ACTGCTGCAC CATGGGTGAG GAAC

>JH016F15r_183 pos=183|len=720|mol=genomic|alleles="T/C"
AGCCTCAGAA AGGAGGAGGG ACCAAAGAAG AAGAAGAGAG ACTGCTAGAT AAGGCCTCAT GGGAGCAAAG GTTTTGAAGA
AGAAATTATC AGAAAGGATA TGCAGATTGT AGGAAGAGAA CTAGGCGTTC TGAATGTGTA ACTTGGATTC TCTCAGCTCT
TTTCCTTCCT AAAAACTTTG AA
Y
GTGTAGCTTC TGACTGGTTG CTAACTAGCA TGGGGAAAGC CTACTTAAAT ATAGAGAGAA CCATAGGGTC CACATGCTTA
AGTTCTCCGA CAGAAACTGA GAGTAGGGTT TTAATTTCTT CCACTTTCCT TTTCTTTTCT ATTTGTCAAA GGAAATGACT
ACTCACCTCA TATCTCTACA AGATTCAAGC TAAAGAAAGA AGGCTGGAAA TAAAAGATCA CAAAAGTAGG GTTGCTTTTA
GTCATTTCCT TAACTGCCCC ATTCTTTTTT ATGCAATAAG GATATATATT CTGAATCCTT TTTCAGATTT TGCACTATTA
GTCGCTTTTT ACCCTTTGTC TCGTCCCCTT TCATGCGATC ATACCATGCA GATAGCTAGC AAGCTCACGC CGAGGTCTCA
GATCTCCATA GCTAGCTAAG GATTAGACAA TTTGATTTGC CAAGTGCTAA AACATCAGTA GTACTACCAC TGAGTTATAC
ATCATGAACA TCATTATTCA TGATCATCAT CATCATAGTC TATTCGTCAA CTACGTA

>JH016H05r_275 pos=275|len=812|mol=genomic|alleles="A/G"
GTAGAAGGTG AGAACGATCG CAAAGGTCAA GTAGTCTCAG AGTTAGAAAG GTTGATTCTA ATGGAAAAGA TTTTGTAGAG
GCAAAAATCA ATGGCATTGT GGCGTAGGGA GGGGGACAAA TGTATCAAGT TGCAAACTCA CATAGGAGGT TTAATGCCAT
AGAGTCCATG ACCATAGATG GCGGTTTATC TTCAGATCAA GCAATAATAA AAGATCATGT TGCTGGACAT TTCAAACAAT
TGTTGTCGGA ACCTTATGCA TGGAGGCCTA CAGT
R
GATGGTCTAG CTTTTGAGGT CATTGATCAA AATAGTATGG CTTGGTTGGA GAGACCATTT GAAGAGGAAG ATGTATGACT
AGTAATCAAA AAAATGAATA AAGATAAAGC TCCGAGCCTG GATGGTTTTA GTATGGCATT TTTTCAGACT TTTTGGGAGG
TGGTGAGAGA GGATGTCATG CAGGTTTTTC AGGAATTTTT CTCTTTGGAA AATTTGAGAA AAGTTTAAAT GCTACTTTTA
TTGCACTTGT CCCTAAAAAG GTTGGTGCAA TAGAGGTGCA AAATTTTAGG CCTATTAGTC TTGTGGGCAG CATGTACAAG
ATACTCTCCA AAGTACTTGC CAATAGGATG AGTATAGTCA TGGATAAGAT TATTTCTAAG TCTCAAAATG CCTTTGTGGG
AGGTAGACAA ATATTGGATT CGGTTCTTAT AGCTGATGAG TGTTTAGACA ACAGGCTTAA GTCGGGAGTA CTTGGGTATT
TTATGTAAAC TGGATATGGA GAAGGTCTAT GATCACGTCA ACTGGAATTT TCTTATC

>JH016N13r_45 pos=45|len=463|mol=genomic|alleles="A/C"
GGTAGTGGAA GATGTTCTAG TCCAAGTTGA TAAGTTTTAT TACC
M
AGTGGACTTT GTTGTTCTTG ACATGCCACT TTCAATGAAT TCTGTGTTTC AAACACCTAT AATTTTGGGA ATACCATTTC
TTGCTACCTC AAATGCTCTA ATAAATTGTA GAAGTGGTGT TCTAAAATTA AGTTTTGGAA ATATGACCTT AGAACTAAAT
ATTTTCAATT TGTGCAGGCA ACCCCAAGAA GTGGAAGAAG TGCATGAAGT AAACCCGTTG GAAAGCATTT TTTCAGAAAT
TTTTCCACTG TCTTGCCAAT CTACTGATTC ATTAATTGAT TTAGAGGATG ACTCTGATCC AATCAATACA TCTACTAAAT
TTTCCTCTAT CTTATGTATA GGGACTCAAG CTGAATCCTA GTGGAAACTC AAGTTTGAAC AACTAGCTCC AGTGACAGCA
ACAATAAGAC AAGAGGAG

>JH016G12r_382 pos=382|len=732|mol=genomic|alleles="C/T"
AAAAAAAGTC CGAAATACAA TCCCATCACA TGGTTGATTC TATCAACATT TCTCGCATAT TTAGCAAGAT AATGAGCAGC
CATGTTTGCT TCTCTATAAA CATGTCTAAA TAAACATTCC CTCCCCAAAG TTTTACTCGA TGCTGAGAAA CGGAAAGATG
GATTATAAAA CTTGTAACTT TTGGATTTTG TTATTCCCAA AGTTTCTTTA TTATTTTTTT CTTACCTTTC CCTTTTCATT
TAATTTTCGG TTAATTTCTT TCTGGTGGGT TGCTGTTGCA GGATATTGCT CCTTCAGTGG ATTTGCTGCG GCCTTTGTTG
CAGCCTCCAA ACCCTTACCT GAAGAGCCTG AAAATTGACT GCGATCGCCT TAACGATTCG G
Y
AATCAAACTC TTGCTTCGTC CTCCATTGCA CGAACTTTGC CTGCACAATT GCGCCGGTTT TAGCGGGAAA CTGCTTTCTG
AGATCGGCAG GCGATGCCCG GATCTAAGGT TTTCTCTCTC TATTTTTTTG TGCTTGAAGC GTAGCTGTAG GATTTTAATC
TGTGCATCTC TTTTGAGTCG TATGGTTGAG ATGAAGAATC GTATCTATTT AATTAAAAAC TAATTGCTGA CACTTTCAGA
GTGGACTTAG CCAAAAAGAA AAACGTAAGA GGATCCTAAT TCGGTGAAGA TACATATACG TGATCATTAG ATTTATAATG
GCATGGTTTC ACTTGTTCCC CTAATTTTAG

>JH016K10r_408 pos=408|len=813|mol=genomic|alleles="C/T"
TTTGCAATGA GCACCTATAG AGATAACCAA GTCTTTTTGT GGTGCTGTTG CTCCCATTAC AAAATTTTGT TCCTGCCACT
GTTCTGTCCA CCTTTTAACA ATCACGGGGT TTGTACTTTC AGGGACAATG TTTACCAGAG TTCATTTTCT TGTCCTTTTT
AATATATTTA TTTTTTACAT ATGTGTAGCT GGTGCTTCAG AGATAACTAC TGGAGTGGCT GAGAGTGATG TGCTGAAAGC
CTTGTCTCAA ATCATTGACC CCGACTTTGG GACAGATATT GTATCGTGTG GTTTTGTGAA AGATCTGGAC ATCAATGTGT
CTTCAGGAGA GGTCATTTAG AATCTGAATG TGACAAATTT CTACTAATAT AAAAATATGT CCAGATTTAA ATGTCATGAC
TTTACAT
Y
TCAGGTTTCA TTTCGGTTGG AGCTTACTAC ACCAGCATGT CCAATCAAGG ACATGGTAAA TGACACACCC ACCGTTGTTT
GATCAGGATC TGACATATGT TGGGAAGGGT AGACTTTTAT TTCATAAAAT TCACTAAAAA TTACTTGAGA ATATGGAAAC
AATATCCACC TCTCATTTTT TCTTCCTTCC CTGTCCTAAA CATCAATTCT TTTCCCTGAA AATGATACCC AATTTTTTTA
ATGGTGTATC TTGGAAGACT CATGAGCATT TTTCAACATA ATTATGCTTT TGCTTGTGCA GATTATATGA TTGCTTTAAT
CTAGTTTTTT GCATGGGAAT TTATAATTAG ATTTACTTAT GACAGTTTGA AGCAAAAGGA AATGAGGTGG TTGCAATGCT
TCCTT

>JH016I24r_205 pos=205|len=819|mol=genomic|alleles="A/C"
TAGAATAATC GTCTCACGAA TCAATTCAAT AATTTTTTAA AAAATAAGTT AATTATATGA ATAATCAAAA GAACTACATG
AACCAATAAC AAATTTTTAA TCGCTTCTTT CCTAGAGCTT ATGCAGTCAT AATCGCTTCT TTAATTATTC TGCTCGCTAC
TTTATCTTTA TTGTCCAGCT TTAAGAGGCC GGAATTGCTT GTTA
M
GCAAACTTTA TTTCTAAGTT GCATCTTCAA TGAAATATTT AGCATTAATG ATAGTTTCAA GTGGCCGTTT TTGTTCTTTA
AAATGGGCAA ATATACTTTT ATTTGTTTTT GCATTTAGCT TTACACTTTT ACTTATTTTT CTCGGCCTTC TCTTTTATAT
AGCTGCTACA CAGTTGACAG TAGCATGCAA ATCTATTCTC TACTTCTAAA AAAATCAATT ATATTAACTT AACTCTTAAG
TTAATTCATC AGGCACTTTA CAAAAATTAT ATAAAGAGAA ATCCTTACAG CCGGTCTGGC TGGTTTTCAC ACAAAACAGT
CTGCCACTTA TAAACTTACA CGTATGCCTT CCACTGTATC TATCATAAAC CATCAAACAT CAGAAAATTA ATTTGTTTGC
ACCCCCCTTC GAAGGAAATC CCTTGCACAG GCCTTCATCC CTCGCACCAT ACCATATACG ATCCCGAATC GCACCCTCAC
CCCTCTTCCT CTTCGCAACC CCGAATCGCA TCCCTTAGAT CGAAGCTCAA CCCGAGCACC CCCTTCGTCG AATCGCACTC
ACACCCCTCT TCATAACCTC AAATCACACC TGCACCCCCC TTCGCAAACC CCCA

>JH016M14r_385 pos=385|len=816|mol=genomic|alleles="G/T"
TGTATGCATC TACTATTGAT CCTTCTAGCC TTGCTTTATT CTTAACATAG CGCTTGAATT TGCCAAGGTA CCTTCCAAAT
GAGTACATCC ACTAATATTG AACTGGCCCT ACTAGCAAGG CATCACGTGA TAAATGAACC GCTAGATGAA CCATGGCATC
AGAAAATGAG GGAGGGAATA TCATCTCCAA CTTGCATAGA ATTACAACGA TATCAGCTTC GAGCTGGGCC AAAACATTGA
CATCAAGTGT TCAAGCACAC AATTCTTTGA AGAAATTTCT CAGTTTAATC AAGGCCATCT TAATATCATT TTTTTAAGTA
CCCACCAACT GCAATAGGTA GTAGTCTTTA CATGAAAACA TGACAATCAT GACTTTTTAA TCCC
K
AGATTTCGCA ATCACGTACA GACACACACC GAGCAATATT GGTAGCAAAC CCATCTGAGA ACTTCACATC AGACAGCCAC
TGACAAAAAG TCTCAACTCT GTATAATGTG AAACATGCAT GTGGCATTGT ACACCAATCA CCATTGTGCC TCAAATGTAG
TTCCTTTCCT ATACTGTGGT TGGAAAGGTT GCGACGTGAA TTGATATTAT CTTTCATTTT TTGAGGAATA TTCATTAGGG
TTCCCAAGAT GTTTATCGCA AATGTTCTAC TCAATGAGCA TAATGTCGAG ATTATGACGA AGTTTCAACG TTGACCAATA
TGGAAGATTT GAAGAATATT CTACTTTTTC CAGTTCAAGT GTTCAGGAGG GCATTTCCGC TTCTTTCCTA ACTTTCCAAA
TTGCACATCT CCAAGAAGCT ATAATTGATT G

>JH016A14r_200 pos=200|len=691|mol=genomic|alleles="A/C"
TTCTTTTCTT CTTCGCCCGT TTCTTCTTTT CTTCATTTCT TTCTCCCAAA ACCCCTTATC TTCTTCGTTT TCTTTTTCTC
CCGAAGCTTA TTCTCTTCTT CGCCCGTTTC TTCTTTTCTT CGCCCTTTTC ATTTTCAACC CGCAAGCCAT AATCTCCATT
ATCTTCTTCA ACCCGCAAGC CATAATCTTC TGGTTCATT
M
TTGCCGAGAC GTCGCTCTTC CTCAGCCCGC AAGCGTCCCC TTCTCTCCAG CCGTTGCCGT CGTCTTCGTT CTCTACAAAC
GTAAGTTTCT CTTCCTCGCT CTTCTCTTCC TCTTCTCTGT GTATTCTCTG TGCCGTCTCC TCTCTCCCTC TTCCTCGATT
CTCACTTTAT CTTATTCGAG TGATTAAATC ACCTCATCTT TTGCGTTGCA AGGAGAAATA ATTGTTGAAT CGGCTTCATT
CCACGAATCG TCAAAACAGG TTCTTCAATT TCTTCCACGA ATCGGCTAGG CTCTACCCTA TAAAGCACCT GCCACTACAA
ATTTGCCACT ACCGTTGTGT GATTTGGGTA AATACTTTGC TATTTTTTTT CTTTTTGAGG ATGGAATGGT ATGATGCTTT
TTGTGATTTG GGTAATTTGC CACGAATCGG CATGATTGCT TTTTGTGCTT AATCTCTGTT GGGAATCCAG ATTGAGTTAA
AATAATGTTG T

>JH016O16r_336 pos=336|len=582|mol=genomic|alleles="T/G"
TGGAAAGATC AAAACTCCAT GCAAACCACA TGCTTATATA TTTTTCGAAG CCCATTGTCA ATCACTTCAT GCAGGAATAT
CTGTTCTTTG ACACAATCTT GAATGTCCCC CTCTCTCCAT TGAATTGGAA AAACAGAAAA TGAAATTGGT TCATCCTCGT
TGTCTTCAAA ATAGTAATTT GACACCCATT GTGGCAAGAC ATCAGCCTCA TCATCAGATG ACGCCATTGC CCTTCTTTGA
GTCACCTGCA CCATAAGACA TTCAAAAAAT AAATACCGTA AAGAAAGCAT TGAGAACGAT ACAGACTACA GAGCATGTTA
AGGGAATCCA TAAAA
K
ACAGGTTCCT TTATAGGGCT TCCATGCGCT TCTTTTTATC TTCCTCTTTT TGAGCCTTAG ACTTTCATAT TTCTAAATTA
AAAGTTTAAG CCTACCAACG TAACCAAAGG ATGACGGAAA GTTAAGACGA CATATTCTCA GAAAAAGTTA AAAAAAAAAA
AAAAAACAAA AAAAAAAAAA AAAAAAAAAA AAACCCCCGT TTTTAACGAT CAATTATAAC TATTGATGCC TTGCTAGCAA
AGTAAT

>JH016O08r_111 pos=111|len=747|mol=genomic|alleles="C/A"
CCAGTTGGTT TGGTTTTGCG ATGTTGAACT GAAACAACAG AAAAACAAAG AAATTGAATA ACAAAGAGGT GAGAGCTACG
TTTCGGAGGA ATAGAGAACG ACTGGGTTTC
M
TAGATGCAAA CCTTCATTTC TGATGGACTT GCCGCTACGG CCGCCGATAC GAAAAAATGC TGCCACTTGC TCTTCCTCCA
CTTGGGCTTC TGTTGTCAGG GTCGTGGGCT TGGAGAAGAG ACTTCTATAT TTACACAAGG GGACTCTTGG ATGTTTTTAC
GACAGAGTGG TAATATGTGA GTGAATCTGA GACCGTATAC TTGGATACTG TAAATCATAC TTTAGTCGGT GGGCTTTTTA
AATGATGAAC CGGTTGCATA ATCATATACA TCGTTTTTTT TTTTTTGGGC TTTGGGTGTT ATTTGCTAAA TGGACACTAT
TGGGCCACCA TTTTTATTTT AATTAAGCGT CCTAGAAAGA AGATACGTTG CGAGTTAGTT TGGGCCCCAT ATCAATTTAT
TAAAAAAAAA AATATTCATC ATTTCTACCC GCTACACCAC ACACTATATA TGATCTTTTT TTTACTGAAA AATTCTTATT
GCAGTCCCCA TTCAAGAACT GCGTTGCAAA TTTAATGAAA CGTAGTGTTT CATTATTAGA GGGAAAGGGA AATCTGCAAC
AAACAGCCCC CTCCCAGCTG GCTCATATAT ATTCGCACTG AATTCTCCCC TTGATTGTTG CTACCCTTCT CTTCCC

>JH016G20r_708 pos=708|len=776|mol=genomic|alleles="C/T"
CTTTTTTCTC TTGTGGCTCC CTCATTTTTC TTTACTCTTA GCCATCTCTC TATTTTCTCT TTCACTCTTT CTTTTTTGCT
CATTTTCATT TTCACTCTCA CTCCTTATTT TTTGCTCAAT CTCTTTTTCA CTTTCTTTTT TTATCACTCT CATTTCCACT
CTTTCTATTT TGATCACTCT CATTTTCACT ATTTCTTTTT TGAGCAACCT CACTTTTCAA TTTCAGTTGG TCCTCATGGA
CCTGTCTTGG AGTTAAATGA GCAAACTTGA TTGTTTTGCC CTCCTTTACA AAGTTGTACA TGTTCTTGAA CCCATCATAG
GACACCCTCC TATCATACGG CCACGGCCTC ACCAACAAAA TATGGCCAAC ATGCACAGGC ACAACATCAC AAATCACCTC
ATCCTGATAC TTCCCAATTG AAAAGTAAAT AACACTTGTC TATCCACCTT AACCTTTCCA TAATCATTCA ACTACTGCAA
CTTGTATGGT CTAGAGTGTT TCAAGGTAGG TAAATTCAAC TTCTCAACTA AAGTAGTGCT AGTCACATTA GTACAACTTC
CCCCATCAAT GATCATAGTA CATACCTTAC CGTTGACATG GCATCTAGTA TGGAAAATGT TCTCCCTTTA TTGCTCTGCA
TCATCCATCT TAATTTGTGT ATTGAGAACA TGCCTGACAA TAAGAGACTC ACCATACTCT TCATTCT
Y
ACACTTATGT TCAATACTAG GCTCACGCCT CCTCCTATCT CTCTCACCTT GCAGCTACAC ACTTTATC

>JH016M22r_497 pos=497|len=673|mol=genomic|alleles="T/C"
TTTCTAATTT TTCTAAAGTT GTATCTCACT TACGGCTAGG GGCCACCTAA AGTCTCCAAC TAAAAGAGAA AATGTAAATA
CTACCATTAA ATTTTGGCAT GATTTATGGT GTGGCGATGT AGCGCTCAAG AAAACTTTTC CACAAGTTTA TGGCATAGCA
AGCATGAAAG AAGTCTCGAT TACGGACCTC TTCATTCTCT CTAATGGCAC TCCACAATGG AATGCCACAT TCCTTAGAGA
TGCTCAAAAT TGGGAAGTTG TGACTTTTTT GGAGTTCTAT AACCTAGTTT ACTCCACCCG GTTGTTGGCG GGAGTTGAAG
ATAAGATCTT TTGGTGCCCT TCTAAGATAG GAAAGTTTTT AGTCCACTCT TTCTACAAAG TCATGACAAT GCATGGTACA
AATTCATTCT CATGAAAGAG TAATTGGAAG ACAAAGGCGC CTCTAAAGAC AGTTTTTTGT ATAGATAGCT TCCCTAGAGA
AGATCATCAC TTTAGA
Y
AATATAAGGA CATGTCGAAT CATAATCTTG GATTGGTGTT GTATGTGTAA AAAGAGTAGA GAGTCGGTTG ACCTTCTACT
[truncated: 4,991,252 more chars]
