# Supplementary material for: Genome-wide SNP discovery in walnut with an AGSNP pipeline updated for SNP discovery in allogamous organisms
Source: BMC Genomics. 2012 Jul 31;13:354. doi: 10.1186/1471-2164-13-354 (PMC3527177; doi:10.1186/1471-2164-13-354)
Supplement: Additional file 4 — Sequences of discovered 13,439 SNPs. [file 1471-2164-13-354-S4.fasta]

>JH018E07r_415 pos=415|len=779|mol=genomic|alleles="G/C"
CAAACAAATA TTCTTCAGCC TTACTCAAAT TTCATCTGCC AAATCACATT TGAAAATCAA CAAAAGGGCC ACCGACTGCA
GATCAAAGGA AACCAAACCA AGAAGAAGAA TCTTTTCTTC TTGTTTGGGT TTCAAGAATT CACTTTTTTC CTTTTTCCTT
CTTCCTTTTT CTTTGCTATG ATAAAGTAGG TTGCTAAGAC TAGGTGAGAT GTGCTAATTT AACAAATTTA ACTATAACTC
CCGTAATTTG ATATGGCACT TTAAATCTAT CTTTAAAATA AATAAAAAAA ATTTTCAATT TGCTATGATA ATGTTTAATG
TTGTGAAAGA TTGGGTTGAG ATAAAAATTT GTGGAGGAGG TTCATCTAAG TCAGACACTT TTGACTCTTC GATCCCTCCG
GACTTTGTGG TCCA
S
TTAGCACCAC AAGGGATGAT TTCCTTTGAG ATATTTAATA AGGGGACCGT GCATGCATGC ATTAAATGGT GAATGCTGGT
AAAATGTTTT TATCTTTCTT TTTCAAAGGC AATGTCCACG AAGTTTTCCT TTCTTTTGGT TGTAGGCCAT CTGATCAGGA
CAAGCATTTT GAAAAAATAG GATAATTGCA ACTTCTAGCT GGCTACTCTG CATCAAGACA TGATAGAATT GAAAAACGTC
TTACATGAAT CATTGTCATC TCTCTTTTTC TGAAATTATC AACTGTGCAT AAACATTATT GATGGGTCTT TCCTTAAGTG
AAATCATCGA AGCTAACCAC CAGTCAATAA ATGATCAAAT GACC

>JH018E07r_612 pos=612|len=779|mol=genomic|alleles="A/G"
CAAACAAATA TTCTTCAGCC TTACTCAAAT TTCATCTGCC AAATCACATT TGAAAATCAA CAAAAGGGCC ACCGACTGCA
GATCAAAGGA AACCAAACCA AGAAGAAGAA TCTTTTCTTC TTGTTTGGGT TTCAAGAATT CACTTTTTTC CTTTTTCCTT
CTTCCTTTTT CTTTGCTATG ATAAAGTAGG TTGCTAAGAC TAGGTGAGAT GTGCTAATTT AACAAATTTA ACTATAACTC
CCGTAATTTG ATATGGCACT TTAAATCTAT CTTTAAAATA AATAAAAAAA ATTTTCAATT TGCTATGATA ATGTTTAATG
TTGTGAAAGA TTGGGTTGAG ATAAAAATTT GTGGAGGAGG TTCATCTAAG TCAGACACTT TTGACTCTTC GATCCCTCCG
GACTTTGTGG TCCAGTTAGC ACCACAAGGG ATGATTTCCT TTGAGATATT TAATAAGGGG ACCGTGCATG CATGCATTAA
ATGGTGAATG CTGGTAAAAT GTTTTTATCT TTCTTTTTCA AAGGCAATGT CCACGAAGTT TTCCTTTCTT TTGGTTGTAG
GCCATCTGAT CAGGACAAGC ATTTTGAAAA AATAGGATAA TTGCAACTTC T
R
GCTGGCTACT CTGCATCAAG ACATGATAGA ATTGAAAAAC GTCTTACATG AATCATTGTC ATCTCTCTTT TTCTGAAATT
ATCAACTGTG CATAAACATT ATTGATGGGT CTTTCCTTAA GTGAAATCAT CGAAGCTAAC CACCAGTCAA TAAATGATCA
AATGACC

>JH018G15r_348 pos=348|len=606|mol=genomic|alleles="G/A"
GTTCCGTGAA TTTTAGCAGT TGATGAGTTG CTAACAGCCA TTCTGTAAAA TTACATTGTC CAACCTCCTG AAAATTAGAT
TGGTTGTCAA TTTGGTGATG GTTTTTCTGC ATGTGTATTT GTACGTTCAG TTAACATTCT ATTGTCTTGA ATGGGGGCTT
GAATTCTTGC ATTTAATTTA AGTGTATTTG CACATATTGA TAATTTTATT TTGAAAAAAA AAAATCAAAT GGTGTTTATC
AGCAATTAAA GCGAAAGAGT GACACAACAG ATTATGAAGC TGATTCTGTA GATAGAATGG CTAGTCCTGG GTTCACTGAA
GTAGTTAACA ATCCCCTTCA GACACCT
R
TGTCAGTAAA AGGGGGAAAG GCAAGCAAAT GTGCTTGAAG GAATTGGTCT CATAGAAAAG AAGCTCAAAA ACAGAATTCA
GTGGAAGTAA GGGAATGTTT TCTTCTCTTT TCAAAGTTCT ATGTTATATT TGTTATCCTA ACTGTGAGGA CTGATTATCA
GCTACATGTG AGAATTTACT TTTTTTGACG GATTATTTGA TTAGAGGACT TGATGTCTAA AGGTCAAGGG AGGTTGATGA
TGCCGAGAGG TTGATGAA

>JH018G15r_526 pos=526|len=606|mol=genomic|alleles="A/G"
GTTCCGTGAA TTTTAGCAGT TGATGAGTTG CTAACAGCCA TTCTGTAAAA TTACATTGTC CAACCTCCTG AAAATTAGAT
TGGTTGTCAA TTTGGTGATG GTTTTTCTGC ATGTGTATTT GTACGTTCAG TTAACATTCT ATTGTCTTGA ATGGGGGCTT
GAATTCTTGC ATTTAATTTA AGTGTATTTG CACATATTGA TAATTTTATT TTGAAAAAAA AAAATCAAAT GGTGTTTATC
AGCAATTAAA GCGAAAGAGT GACACAACAG ATTATGAAGC TGATTCTGTA GATAGAATGG CTAGTCCTGG GTTCACTGAA
GTAGTTAACA ATCCCCTTCA GACACCTGTG TCAGTAAAAG GGGGAAAGGC AAGCAAATGT GCTTGAAGGA ATTGGTCTCA
TAGAAAAGAA GCTCAAAAAC AGAATTCAGT GGAAGTAAGG GAATGTTTTC TTCTCTTTTC AAAGTTCTAT GTTATATTTG
TTATCCTAAC TGTGAGGACT GATTATCAGC TACATGTGAG AATTT
R
CTTTTTTTGA CGGATTATTT GATTAGAGGA CTTGATGTCT AAAGGTCAAG GGAGGTTGAT GATGCCGAGA GGTTGATGAA

>JH018O05r_444 pos=444|len=663|mol=genomic|alleles="G/A"
GGAGCTTGTT GCTTTTACTC TAATATCATC TTTTAGACAG TTTTAATTGC TCATAATTCT TGACATCATT GTGCTTCATG
ATCTAACAAT ACCCGACAAA GTTTGCACTT CTCTTTTTTG ATCGACTTGC CATATTTTGT CTTCCTAGGT GGCAACAAAA
ACAGAGACAA CTAAGAATGC TGGCAATGCT ATTCTGTATG AATGCGTTGA AACTATCATG AGCATTGAAG ATAATGGTGG
TTTACGTGTG CTTGCCATCA ATATCTTGGG ACGATTCTTG TCAAATCGTG ACAACAATAT CAGGTTTTGT TATATTATTT
GAAGCTTGGT TGCTTTTGAG TCAATTATGG TCCTTTTTTA TTTTCAGGTT TTACATGATT TTTTTTTTAT AAGCAAATAA
GTATCTTGAT TGAATAGAAT GAAACTAGGT AATGTCCAAG TAC
R
CAGGAAGTAT ACAAAGTGAG ACACCTAATT ACATTCTAGT AAGCTGAAAA TAAGATAGAA ACTCATGGAC ATTCCCACCA
TGCAATAGCA GAAAACTACT GTAAAAGAGA AAATATAAAA AAATTCCAGA TTTCCCCCAC TGCACGCTCC TTGTTATTAA
AACACCTATC ATTCCTTTCC GATCATAGAC ACCACATTAA GCACAAAGGT ATCATTTTG

>JH018O05r_541 pos=541|len=663|mol=genomic|alleles="T/C"
GGAGCTTGTT GCTTTTACTC TAATATCATC TTTTAGACAG TTTTAATTGC TCATAATTCT TGACATCATT GTGCTTCATG
ATCTAACAAT ACCCGACAAA GTTTGCACTT CTCTTTTTTG ATCGACTTGC CATATTTTGT CTTCCTAGGT GGCAACAAAA
ACAGAGACAA CTAAGAATGC TGGCAATGCT ATTCTGTATG AATGCGTTGA AACTATCATG AGCATTGAAG ATAATGGTGG
TTTACGTGTG CTTGCCATCA ATATCTTGGG ACGATTCTTG TCAAATCGTG ACAACAATAT CAGGTTTTGT TATATTATTT
GAAGCTTGGT TGCTTTTGAG TCAATTATGG TCCTTTTTTA TTTTCAGGTT TTACATGATT TTTTTTTTAT AAGCAAATAA
GTATCTTGAT TGAATAGAAT GAAACTAGGT AATGTCCAAG TACGCAGGAA GTATACAAAG TGAGACACCT AATTACATTC
TAGTAAGCTG AAAATAAGAT AGAAACTCAT GGACATTCCC ACCATGCAAT AGCAGAAAAC
Y
ACTGTAAAAG AGAAAATATA AAAAAATTCC AGATTTCCCC CACTGCACGC TCCTTGTTAT TAAAACACCT ATCATTCCTT
TCCGATCATA GACACCACAT TAAGCACAAA GGTATCATTT TG

>JH018K23r_160 pos=160|len=560|mol=genomic|alleles="G/C"
GGTATAAGGT ATGGTCCAAG ACCCATTGAC TTGGATATAT TGCTCTATGG AAAGTTCAAG GTGCACTCTG ATATTCTAAC
TATACCCCAT GAAAGAATTT GGGAGAGACC ATTTGTAATG GTGGACTTTC TGAGTTATGG GAGAAAATGG GTGGTGAAT
S
ACTTATTGGG AAGGAAGGCA TGAAAAGGGT TATAACCATT AAAAACGGAT TATGGGACTG GTCACAGAGA ACCTCTGTCA
TGGGTATTCT TAATGTGACC CCAGATAGTT TTAGTGATTG TGGAAAGCTT GTCTCTGTGG AGTCTGCCCT TTCTCAGGTC
CGTTTGATGA TTTCTAAGGG GGCTGATATA ATTGATATTG GTGCAATGGT ACTCAGTCTA CAAGGCCAAC GACCTCTTGG
GTTAAAAAAA AAAAACCAAC AACAACAACA ACATGTTTCT TAATTTTAGT GCAATTATTT CACGATTAAT AGTAGTAGTA
CTGCTGCTTG CATTTCTATC TCTTTAAAAA AAAAAACCAG AAGAATGACG TGTATGCATA TGTATACACT TCAAAACCTG

>JH018E17r_482 pos=482|len=561|mol=genomic|alleles="A/G"
AGCAACCGAG AGACCTTTAG CATGGAGTCA CTTTACTTCT GAAGGCAATG TTGAGTTCAA AGCAGTATGG TTCATGCCAC
CCAAGGTGCC TCATGATCTA TACGAGAATT ATTATAAAGC CAACAAATCC AACTTGAATA TAATTGATAG GCGCATCTTC
ATCCCAAATG AAGTTGATGA GCCTTTGTTG AGGTATCTAA ACTTTTTAAA GGGTCTTGTT GCTTCTGACA GCTTGCCACC
CAACGTATCA CGTGAAATGC TTCAACAAAA CAGTAGTTTG AAAACAATTA AGAAGAAGCT ACTGATTTTA TCTTTGGAAA
CATCTATCAT TACTATTCTC TTGTTTGGGT TACTAGGTAT TTTTTATATG GTAGATGCTG ATGTGGGTCA GCTCAAAGAA
ATTGAAGGCA AGAAGTGTGC CTCAGCTAAA AAGAACGGGT TGAAGTATAT CCACACCTTG TTGGCAAGAT GTTTTAAAGG
G
R
GAGAATTTGT CATAGTTCGA TAGTATAAAG GGAGATCCGA TTGTATGGCC ATAGGCCACT ATGTTATTGG ATTATTTTT

>JH018I23r_150 pos=150|len=744|mol=genomic|alleles="C/T"
CTAAAGCAAA AAGAAGAGCA AAAGAAACAA AGGAAATAGA AAATGATACT AAGGAAACTT TAAGTGGGAA TCATGATAAC
ATGTACATGC AAGAGATCTG TCTCCAACAT AAAAAGAATA GAGAAATAAT AGTTGCAATC ATGAGTGTG
Y
AAGCACCATG CAATCTTTTT GAAAAAAATG AATAAATACA GAGACCAACA TGAAAATAAA ATTAATTTTT TAATAGTAGA
CCTTACACTT TTTCAAAACG ATTGTATGAC ACTTGCGTAT TTCACGACTA TACGTAGCAT TACTCAAAAT GAATACATTA
GTTTATTTAA ATGACAATTG CAGAAAAAAG CGTATGGTAG ATGCTCAATG ATACACCTAC GGGAGTTGAG AATGGATTTG
TATATCTAAA ATTCGATGAT AATTTTGTAT ATGCTCGTGG GATGGTGGTT CAAAGTTACT GTCATTGGCT TGTTCGAGAA
CAAGTCATCC AATCCAGATT GTAAATCTCG CTCATCTTCA ACCATTATGT TATTCAATGT TATACACGCT ATCATAATAC
CTTTGAGCAT TTCAATTAAT AAAAATGTTC AAACCTCCAA ATACTCATTC AACATATTGC TTCGAGACTC TTAAATTGTG
GCAAAATATT TTCTCTTATT TCCTTGAGGA GCATGAATTG TCCTTTCCAA TGTTTTCCAC AAATGATAAA TACCATCAAC
GAGATAATAC TCCGGTTGTA TAGTCATGAA CATT

>JH018I23r_379 pos=379|len=744|mol=genomic|alleles="A/G"
CTAAAGCAAA AAGAAGAGCA AAAGAAACAA AGGAAATAGA AAATGATACT AAGGAAACTT TAAGTGGGAA TCATGATAAC
ATGTACATGC AAGAGATCTG TCTCCAACAT AAAAAGAATA GAGAAATAAT AGTTGCAATC ATGAGTGTGC AAGCACCATG
CAATCTTTTT GAAAAAAATG AATAAATACA GAGACCAACA TGAAAATAAA ATTAATTTTT TAATAGTAGA CCTTACACTT
TTTCAAAACG ATTGTATGAC ACTTGCGTAT TTCACGACTA TACGTAGCAT TACTCAAAAT GAATACATTA GTTTATTTAA
ATGACAATTG CAGAAAAAAG CGTATGGTAG ATGCTCAATG ATACACCTAC GGGAGTTG
R
GAATGGATTT GTATATCTAA AATTCGATGA TAATTTTGTA TATGCTCGTG GGATGGTGGT TCAAAGTTAC TGTCATTGGC
TTGTTCGAGA ACAAGTCATC CAATCCAGAT TGTAAATCTC GCTCATCTTC AACCATTATG TTATTCAATG TTATACACGC
TATCATAATA CCTTTGAGCA TTTCAATTAA TAAAAATGTT CAAACCTCCA AATACTCATT CAACATATTG CTTCGAGACT
CTTAAATTGT GGCAAAATAT TTTCTCTTAT TTCCTTGAGG AGCATGAATT GTCCTTTCCA ATGTTTTCCA CAAATGATAA
ATACCATCAA CGAGATAATA CTCCGGTTGT ATAGTCATGA ACATT

>JH018B05r_32 pos=32|len=732|mol=genomic|alleles="A/C"
ATTCTAAGCG CCATTCTAGC CTCTACCTCT C
M
TACTATAACT CCTCTTATCG CTACTGCTAA AACATCACAT GAGGCATGGA AGAAACTAAC ATGTCTGTAT GCAAGTAGGT
CATGGACAAG GGCTATGCAG CTCAAATAGG AGATTACCTT AATTTAGCAT GGAAATCGGT CCATTACTGA GTATTTGCAT
GCTGTCAAGG CCTTGGAAAA TGAGATTGCC ATTATTGATC ATCCCATTTC TGATGATGAC CTAACTTTGT ATGTCTTGCA
TGGTTTAGGT TCTGATTTTC GCGAAATTGC AGCGCCAATT CGAGCAAAGG AGAACTCACT CGCTATTGAG GGGTTTATGA
CCTCCTCGTC GGCCATGACA ACTACCTGCG AAGGTTAGAT GCTGCAACTC AACAACTGGT GGCTACCGCA AACTATACAA
CCTAGAAACC TGGTTCGGCT GGAGGTTCTG CAAAGAACTC CTCTAAATCA AATGGGCATA ATCGAAATAA TGGGCAAGGC
CGTCACTCTC AACATGGATC TTGTTAGTCC AATAACAATC AGCGGCCCTT TAAACTCAAA TGTCATATAT GTGATCAGAT
TGGTCACACG ACCAAAACAT TTTGTCAGTT ATCTCAAAAC GAATTCATTG TAAATTGTGC CGCCATTTCC AAGGCAACTG
AACAAAAATG GCTTATTGAT TCAGCTGCAT CTCACAATAT TACTGGTGAT CTTCAAAACT

>JH018L13r_291 pos=291|len=596|mol=genomic|alleles="A/G"
CCTATTTGGT TGTTTTTTTT TTGAAACCAA AGAACCTCGT GTATTCATTC ATCATACTGT AAACCTGAAC AATTTATATC
CTTACATACT TGTAAAAAAG TAAAAGCAGG ACATTCATCT ATCCATATTT GGTTGTTAGA CTATACTGAG ATCAACTCAA
TGCAATCTAA TTTTAAGCTG AGTATAATAT TCAAATATCT AACTCTCAAA TCAATAAACT CATATAAACT CAAAACCTCT
TTACATTTGA GATCCACAAC TTTTTTCAAT ACAATATATC TTTACACGCG
R
GACCCACAAC CCTTTTCAAA TTCTCATAAA TATATCTAAA CTTATTTTAA CATCTAAAGT CTAAATACAT TTAAATTTGT
CATAAGTGAG CCCTATAAAA CTTACTCTAT CATATCAATT CATTACTATT CATAAAGAAC TCAGTTCATC TCGATTCAAC
TCAACATCTA AACGTAGAGT TCCTATCTCT CGGGTTTAAG TCTGGGGAGT TTGGGAGTAT GAAGGGAGAT TTGTCCAGTA
TGTATGAGAA TCTCAAGTTA ACTGAAGATG AACAACAGGA GGTGGAGATC AATGAGGAAG ATATA

>JH018L13r_387 pos=387|len=596|mol=genomic|alleles="T/C"
CCTATTTGGT TGTTTTTTTT TTGAAACCAA AGAACCTCGT GTATTCATTC ATCATACTGT AAACCTGAAC AATTTATATC
CTTACATACT TGTAAAAAAG TAAAAGCAGG ACATTCATCT ATCCATATTT GGTTGTTAGA CTATACTGAG ATCAACTCAA
TGCAATCTAA TTTTAAGCTG AGTATAATAT TCAAATATCT AACTCTCAAA TCAATAAACT CATATAAACT CAAAACCTCT
TTACATTTGA GATCCACAAC TTTTTTCAAT ACAATATATC TTTACACGCG AGACCCACAA CCCTTTTCAA ATTCTCATAA
ATATATCTAA ACTTATTTTA ACATCTAAAG TCTAAATACA TTTAAATTTG TCATAAGTGA GCCCTA
Y
AAAACTTACT CTATCATATC AATTCATTAC TATTCATAAA GAACTCAGTT CATCTCGATT CAACTCAACA TCTAAACGTA
GAGTTCCTAT CTCTCGGGTT TAAGTCTGGG GAGTTTGGGA GTATGAAGGG AGATTTGTCC AGTATGTATG AGAATCTCAA
GTTAACTGAA GATGAACAAC AGGAGGTGGA GATCAATGAG GAAGATATA

>JH018L11r_532 pos=532|len=746|mol=genomic|alleles="G/A"
TATATCAATC ACCAGTTTTC ATAGAGCTCC GGTTTCCAAA TTATACCGCC ATAACCACTT CCCAAGCAAA GCCCGATTGA
ATGTTCTCAA ATTCTTTATG CCCAACCCAC CTGACGAGAT TGGTCTACAC ACCTTGTCCC AGCTAACTAA ATGAAATTTG
AATTCATCCC CTATCCCACT CCATAGGAAA TCACGATACG GTTTCTCAAT CCGAGCCGCT ACACTAACAG GCAATTGAAA
CAAAGATAGA AAGTACGTAG GTAAGTTAGA AAGGGTACTC TTAATGAGAG TAACCCGGCC ACCTTTCGAC AAATACAATC
TCTTCCATCC TGCCAATTTT TTTTCTATCT TTTCAATAAC AGAATCCCAA ATGGATGAGG CCCTAGCAGC AGCCCCCAAA
GGTAATCCCA AATAGGTAAT GGGAAAAGAA GCCATCTTAC ACCCAAGAAT GCTAGCTAAC TGCCTAGTAT TGCTCACATT
CCATTCCCCA CTGGTACTAA CTCTGACTTG TCAAAATTAA TTTTCAGGCC T
R
ACGCTGCTTC AAAGCATAAT AACAGAGCCT TCAATGTACT CAACTGGTTG TGATCAGCCT CACAAAATAA AAGGGTGTCA
TCTGCAAATA GTAAGTGAGA CAAAATAATA GTACCCCTAT TGGGGTCACC AATCGGAAAA CCAACCACCA ACCCATGCGT
GACCACCGCC GATATCATCC TACTCAATGC CTCCATAACC ATAACAAAAA GGAG

>JH018F15r_13 pos=13|len=692|mol=genomic|alleles="C/T"
CAGTTTTTCT CG
Y
CTTCTCCTTC AATGTCTTCT ATGATTCATG AACACTATGA AAGGATTGTC ATCCCATTAG ATGTAAATTC GAAATATAGT
TCAACTGTTT TGAAGTTAGA TTTTATAGGA GTTTAAATAA AATCATGAAG CCGTATTATT TTCGAAAAAA TTGAAGGGCT
GATGTCATTA TTTTGGCGAT GATATAATAC ATGGGATGAT TGTTTAAGAT TTTAAGTGGT AAGTACTTCC CAGAAGTTTC
CGTGTCTTCT TACCGTTCAT TTTTTAACTC TTCCAGTAAA TTAATACTGT TTCTGCTTTC TTTCAGTATC CTGAACTACA
AGCTTCCGGA ATGCTTGCTT TATGTCGATT TATGATCATT GATGCAAATT TTTGGTAAGA GCTCATGTTC TCTCTCTCTC
TCTCCCCCTG TCTAATAAAC AAAACAAAAC ATGATGCTTA CACATTTTAG TGAATGAAAA TTTCCAGTGA TGCAAATCTC
CAGCTTCTCT TCACCGTTGT GGAGAGTTCA CCGTCAGAAA TTGTTCGATC CAACTGCACT ATTGCTCTGG GAGATTTGGC
AGTTCGGTTT CCTAATCTAT TAGAACCTTG GACCGAGAAC ATGTATGCCC GGTTACGGGA TCCTTCACTT TCTGTTAGGA
AGAACGCTGT TCTGGTGCTT TCGCACCTCA TATTGAATG

>JH018F15r_232 pos=232|len=692|mol=genomic|alleles="G/A"
CAGTTTTTCT CGCCTTCTCC TTCAATGTCT TCTATGATTC ATGAACACTA TGAAAGGATT GTCATCCCAT TAGATGTAAA
TTCGAAATAT AGTTCAACTG TTTTGAAGTT AGATTTTATA GGAGTTTAAA TAAAATCATG AAGCCGTATT ATTTTCGAAA
AAATTGAAGG GCTGATGTCA TTATTTTGGC GATGATATAA TACATGGGAT GATTGTTTAA GATTTTAAGT G
R
TAAGTACTTC CCAGAAGTTT CCGTGTCTTC TTACCGTTCA TTTTTTAACT CTTCCAGTAA ATTAATACTG TTTCTGCTTT
CTTTCAGTAT CCTGAACTAC AAGCTTCCGG AATGCTTGCT TTATGTCGAT TTATGATCAT TGATGCAAAT TTTTGGTAAG
AGCTCATGTT CTCTCTCTCT CTCTCCCCCT GTCTAATAAA CAAAACAAAA CATGATGCTT ACACATTTTA GTGAATGAAA
ATTTCCAGTG ATGCAAATCT CCAGCTTCTC TTCACCGTTG TGGAGAGTTC ACCGTCAGAA ATTGTTCGAT CCAACTGCAC
TATTGCTCTG GGAGATTTGG CAGTTCGGTT TCCTAATCTA TTAGAACCTT GGACCGAGAA CATGTATGCC CGGTTACGGG
ATCCTTCACT TTCTGTTAGG AAGAACGCTG TTCTGGTGCT TTCGCACCTC ATATTGAATG

>JH018J05r_342 pos=342|len=744|mol=genomic|alleles="G/A"
ATACATTCAG TTGCTTTAGC CCTAGTGGAG AATATTCAGT CAATGGAGTT CAGGCATATA AGGCTGCTTG TTCATTCATT
TTTTATTCCT TTGGTTAAAT ATTGCCCTTC TGATATGTGG GAGATCTGGC TAGAAAAACT TCTGCACCCT TTATTTCATT
ATTCTCAGCA AGCTCTCAGC TGCTCATGGT CCAGTCTTCT GCATGAAGGC AGGGTAAGGG TTCCAAACAT TCACAAAATA
TTTGCTGGGT CAGACTTACA AGTGGAAGTA ATGGAAGAAA AGCTACTTCG AGATCTAACT CGTGAAATAT GTTCACTCCT
CTCTGCTATT GCTGGGCCAC C
R
CTAAATACTG TCCTTACTTC TTTAGAACAG TCTGGGCATA TTAGCCGTGT GGATACGTCT TCTCTTAAAG ATTTGGATGC
ATATGGATCG AACTCTTTGG TTGGGTATGT GGATTGTCAT TGTTTCTAGA GTTTTTCTTG TGTCGTCTGG GAGTCCTTTT
ACATCCCCGT GATTTTTTTT GGTCTATAAG TTTGATTGTG CGGAATGATA ATTATCTTTG ATCTTTTCCC CCTTTTTTTG
ACCAAGTTGT CGAAAAATAT TTAGTCCAAC AAAATCTAAT TTTGACTGAA AAAGTGTAAT TTGTTTGCAG TTTCCTGTTG
ATGCACAAAA AGTCTAGCCA TTCCGGCCTT GCAGATATGT TTAGAAGCCT TCACTTGGAC AGACGGTGAA GCCGTGACAA
AA

>JH018N09r_606 pos=606|len=657|mol=genomic|alleles="C/T"
ATCCATCTTC TTTTAGCACA GGACCTATCC CATCCCCATT CGCATCACAC TCTATAACAA AGGTTTTAGA AGAATCAGGC
AATGCCAACA CTGGAGGATT AGTGACAGCA ACCTTCAGTC TTTAAAATGT TCCAATGAAA GGGGTCCTTC TTGAGAAAGG
CAGTCAAGGG GGCAGCAATC ATTCCGTAAT CTTTGATAAA CTTCCGATAA TAGCAAGTAA GCCCAAGAAA TCCCCGCAAG
GATTTCACAC TCCCAGGGCA GAGCCATTTC ACCATAACTT CAATCTTAGA GGCATCAGCT TTAACACCAT CTTGAGATAT
ACTATGGCCC AAGTACTCTA TCTCAAAGTA TACATATTTT TGCACTTGGA CTGTTTAGCA TATAATTGAT GGTCCTATAA
GGTCTGCAAC ACAGATTGCA AATGCATTAG ATGAGCCTCT AGACTCTTGA TGTATACCAA ATATCATAAA ACAAAACAAT
AACAAACTTT CTCAAGAAAG GCCTGAAAAC TTCATTCATG AGGCCTTGAA AGGTGGAAGG TGCATTTGTT AAACCAAAAG
GCATAACCAA AAATTCATAG TGGCCTTCAT GAGTGCGAAA AGCTG
Y
CTTGGAAATG TCCTCCTCTC CTTCATTCTA ATCTGGTGGT AACCAAAATG C

>JH018J11r_573 pos=573|len=708|mol=genomic|alleles="A/G"
ACATGGGTAA ACATCAACCA AAACATAAAT TTAGCCAAGA ACATCATCAC TTNTGGCCTA ACCGAATATC TCCTTCCATA
AAATTTCATA TGTTCGAAAC TAACACCAAA TATCTTCAAA ATAACATTCT AACATGTATA TAAGATGCTT AGAATCTTCC
AATAAAAATA TCAAAGCCAT TGGAATAAGA TTAAACCATA AACGATTTAA ACTTTCTCAA AACAGAAACT GTTTTTCCTC
TTCCAGTTTC TAAGTTTCTA GACCTAAGAA AATATTTCAC CAAAACTTTT AATCATGCAA CAAATCCTCA ACCAATAATC
ATATACACAT GTTAACAGTA CTCCATAAAA ATTTCGGACC AAGATCTATT CATTAGCTTG GTCAAAAACT CCAAAATATA
ACACACTCTC CAGTTTATCG CCCAGAATGA CCTTTCTGGG GTCTAAACAG CTTTTTACCA ATCAAATGAT CTCCAAATGG
AACAAATAAG ATATCCACGT AAACTAGACT CCAAAAGAAA CAACTTCCAT GAAGGAAACG TTGCGAGCAC TTACAAAAGC
TTCTAAACAG GC
R
TTCAAAATAG GTACGAAAAA CTGTCCGAGA GTGTCTTTTG TGTTCTATGA AGGAAAAGTG TAAAGGAGAG TTGCTTTTTC
GTGGGAAGTG GACTGAAGAG CTTCTTACAC AAGCTATGTA AAGTGATAGG ACTGA

>JH018E16r_415 pos=415|len=580|mol=genomic|alleles="A/G"
GAAAGTTTTG ACATAAGTAT TGTGGTAGAG CTTATTGAAG AACTGAACCG CTTCCTTTCG ATTTGACCAG CTATGAATAA
TCTCACTCTC GCAAAGTATG TCCACGTCCT TGGTAGTGTT GATGAGGTTG TCTATGAGTA TGGCATAGGA AGTCAACCAC
GCTTCACAGT CAGTGTAGCA TTGCTCAAAA GCGATCAGAT TTCGAAAAGC TGTTTCTGTT GTCTCTTGGA TTAGTAATGA
AGGAATTTTG AGGACCCCAT CATTGAATTT TATGTCCAAT ATGCTTTCAG ATGTACCCTT CACGAATTTG ATTCCAGCCT
CCACAAGGCC TGTAGCAGAA GGCATGACTT CCCAATATTC TGAGTTGCTT TTTTCCTCTA AAGTTGATGA AACCAACCAT
TTTCTCAATA GGTC
R
ACAATGTGCT TGATGTCTTT GAGAGGCAAG ATTTTGGTAG GTGGTGTGGC TGAGAAAGTT GTCCCAAAAA ATTGAATGCC
AAGTTCAAGT AAAGATTGGG TATGGGTTTG TTGTTTGGTC ATGTTGAACA AGTGCTCGAG CACAATCCAA GGAACTTGGT
TTTCT

>JH018E16r_494 pos=494|len=580|mol=genomic|alleles="C/G"
GAAAGTTTTG ACATAAGTAT TGTGGTAGAG CTTATTGAAG AACTGAACCG CTTCCTTTCG ATTTGACCAG CTATGAATAA
TCTCACTCTC GCAAAGTATG TCCACGTCCT TGGTAGTGTT GATGAGGTTG TCTATGAGTA TGGCATAGGA AGTCAACCAC
GCTTCACAGT CAGTGTAGCA TTGCTCAAAA GCGATCAGAT TTCGAAAAGC TGTTTCTGTT GTCTCTTGGA TTAGTAATGA
AGGAATTTTG AGGACCCCAT CATTGAATTT TATGTCCAAT ATGCTTTCAG ATGTACCCTT CACGAATTTG ATTCCAGCCT
CCACAAGGCC TGTAGCAGAA GGCATGACTT CCCAATATTC TGAGTTGCTT TTTTCCTCTA AAGTTGATGA AACCAACCAT
TTTCTCAATA GGTCAACAAT GTGCTTGATG TCTTTGAGAG GCAAGATTTT GGTAGGTGGT GTGGCTGAGA AAGTTGTCCC
AAAAAATTGA ATG
S
CAAGTTCAAG TAAAGATTGG GTATGGGTTT GTTGTTTGGT CATGTTGAAC AAGTGCTCGA GCACAATCCA AGGAACTTGG
TTTTCT

>JH018E12r_307 pos=307|len=579|mol=genomic|alleles="A/G"
TCCTTAGTTT AGAAGAGTCA AAGAGAAAAG GCAATATGAG CATTTTCTAT GTGAAAGTTC ATATACATGC ACACTAAGGA
CTTTGATAAT AAATATATTG TTTCATCATA TAAATGCAAT CTAAAATTAT TTTATGAAAA TATATTTTTC AATTAATTTT
TTTTTTCGAA ATCGCAATCG TATAAGTTAT ATGATGAGAA CAATTATCTC GCAGTTTATT GACCTGCTGA GAATGGTGTT
ATAAATGAAT TATGGCGCAA ATCAATTGTT ACATCACACT TTGGGTTGAT GTAATATGGG GTTGCA
R
CCTTAATTCT GATTTGTTGT CCTTAGATCG AGTTCATTCG CTTTTGAGAA AGGTTGAGTG ACTATTTTGT GCAAACGTGA
ATTCTATTAA AAATCGAGAG GATCTAAGCT TGATCATTTT TTGGTTGAGT CAAGAAAATT ATTCTTATTT TAAGCGAGGA
TGGGGAATTG TGGATTTTTG TAACACTTAT TTTTGGAAAG AATGTTTTCA TCACGTTTCA TTCCACATTT ACCTTAACCT
TAATTTTTTC AAAATTCTCT TTTATATAAA AT

>JH018M04r_545 pos=545|len=803|mol=genomic|alleles="A/C"
CAGTGGCCAG TAGTGGTCGA CTTGCCAGAG TCGACGTGGC CAATGACCAC AATGTTGATG TGAACCTTCT CCTTACCCAT
CTTAAATCAA TATATTTCCT GCAAAACCGA TTAAAAACAA AGAACATTTA GTCAAATTCA TATTCAACGG TAGACAAATG
TAACCACGTA TAAAAGCTGA AGCAATCATG AATAAAAGGT AAAGTTAACG CGAATATTTA AAAAGATATA AAAGGGTTTT
GAATATTTAC AAAAAGGTGA AAAGAACTAA CCCAATAGTC ATTAAAAAAG ACCAATCTAT AAAATCAAAT TCGTCTACTT
TTTAATCGGA AATATAATCA GTAGGACCAC GAAAAACATG AAAGTCTTTC AACAATGAAT AAAAAGCCAT AAACAACGAA
CACAACCAAA TAACAAAGGC AGGAAAGATT TCGATCGTAA TTTTGAAATA TTAAACTTCC CAAGTAAAAT CAGAAATTTG
ATATATGAGA AAATTGATCT CAGATCAACT AAACTCCAAA ATAAACTCGA AAAAGCTCCA AGTC
M
CAAGTTGAGT AAACCAACCA CAACATAAAC GAGACAACAA CGCCCAACCG AACCAACAGA TCTAAAACAG AGAGGCGTTG
AAAAAGGAAA CGAAAAACAT AACTGAACAA GACATAGATC TGAAAGTACC AGCCAGATCT GACCCAATTA AGCAAAACAA
AGTCGGAGTC AAGCCTAATC TCAGAGTAAG ATACCAATAA AGATTACAAG AGGCACACAA AAAGAACACA AACAAGAAAC
TTTCACACAA AACAGAAA

>JH018M04r_666 pos=666|len=803|mol=genomic|alleles="T/C"
CAGTGGCCAG TAGTGGTCGA CTTGCCAGAG TCGACGTGGC CAATGACCAC AATGTTGATG TGAACCTTCT CCTTACCCAT
CTTAAATCAA TATATTTCCT GCAAAACCGA TTAAAAACAA AGAACATTTA GTCAAATTCA TATTCAACGG TAGACAAATG
TAACCACGTA TAAAAGCTGA AGCAATCATG AATAAAAGGT AAAGTTAACG CGAATATTTA AAAAGATATA AAAGGGTTTT
GAATATTTAC AAAAAGGTGA AAAGAACTAA CCCAATAGTC ATTAAAAAAG ACCAATCTAT AAAATCAAAT TCGTCTACTT
TTTAATCGGA AATATAATCA GTAGGACCAC GAAAAACATG AAAGTCTTTC AACAATGAAT AAAAAGCCAT AAACAACGAA
CACAACCAAA TAACAAAGGC AGGAAAGATT TCGATCGTAA TTTTGAAATA TTAAACTTCC CAAGTAAAAT CAGAAATTTG
ATATATGAGA AAATTGATCT CAGATCAACT AAACTCCAAA ATAAACTCGA AAAAGCTCCA AGTCACAAGT TGAGTAAACC
AACCACAACA TAAACGAGAC AACAACGCCC AACCGAACCA ACAGATCTAA AACAGAGAGG CGTTGAAAAA GGAAACGAAA
AACATAACTG AACAAGACAT AGATC
Y
GAAAGTACCA GCCAGATCTG ACCCAATTAA GCAAAACAAA GTCGGAGTCA AGCCTAATCT CAGAGTAAGA TACCAATAAA
GATTACAAGA GGCACACAAA AAGAACACAA ACAAGAAACT TTCACACAAA ACAGAAA

>JH018O06r_152 pos=152|len=630|mol=genomic|alleles="A/G"
TTCTGCTCTG AATGACATTT TTAACCCTCA GCTTTGACAA TTTATATAAA GACTGGATTC AAGTCCTGAA ATAGCATGGT
TAATCTCCTA TGAAATTCCT TAATAAAACT TTGTCTGCTA ACTTGTTGAA AAATCAGCAA GTAGTTTCTC A
R
GATAATCACA GATTCCATGC CCCTGTTGGC CCGCATGACT TGAAGGCAGT CAACCGATAC ATTTGGCACC ACATGCTGCA
AGTTGCCAAT AATGTGTGCC AATAAAACCT TTTTGTTTAA AAACTCATGG TGGGTTAAGT TCTCTCCATT TGTACTTAAA
CTTCCATTAC GAGATGCATT GGGTTCTGTT CTCGCTTATA CTACTTTCTT TTACTGGTCC CTAGAAGGTA TGTTTACCCA
GGAAGCAGGA AAGATGGCAA GGAAAACTAT TTCTATTGTT TCTGTGAGCT GACGGCTTAC ATGTTGTTAG GTCCATCTGA
GCTAGATAAA AGCAAACGGG AATCTGAATT GTGGCTAGTT TGCTTGGAGT ATCAAGAAAA CGTTGGTGAC ACATCCCATG
TAGTGACATG CTCTCCTTTT CTGATGTTTA CAGGTCTGTT AAGGTCTAAG TTAATACTTT TAAGCAATAT TATTTATA

>JH018L22r_362 pos=362|len=714|mol=genomic|alleles="G/T"
AATTGGCTGT AACATAGCCC CCAGTACTTA GGTTGCTGGA TTTCACCCCA CTATTCACGA TTGAGTGTGA CGCAAGTGGA
AGAGGAATGC TTCAGTTTTG ATGCAGGGGG GGCAGCTGCT GGCTTATATG AGCAAGGCCT TAAAGGGAAA AGAACTCCTT
CTCTCCACAT ATGAGAAGGA GCTCCTCCTG CTAGTGATGG TGGAGAGGAA GTGGAGACCC TATCTTCATG GGCAATCCTT
TGTGATTAAA ATGGCCTAGT AGGCCCTAAA ATTTTTGTTG GAGCAGCGTG TGGGAACCGC AACTCAACAA AAGTGGGTGA
GCAAGTTAAT GGGATACAAC TTTGTTATTA CTTACAAGAA A
K
GAAAGAAAAA TGTGGTAATG GATGCATTGT CGAGAAAAGA GGAAGAAAGT GAGTTAGAAG GTGGAGTCTT AGCCATGATA
ACATTTCCAA CACCCAAATG AGTAAAGGAA CAGCCAGGTA TGAAGAGTCA GTTGAGCTTA AGGAGATCCT TAAACAAGTA
AGGGAGGCTA CTGTGTTACC AAGAAATTAC CAGATGCATC AAGATTTTTT TTTTTTTTTT AAAGAGAAGG AAGTCACATG
TCCAATAGTG ACCTCTGCCC GAATTTATTA ATGAACCCTC ACTTGTGGCA GAGGAAAACC GTGGTTACAA TCATCAAAAT
ATCTCTCAAA GATCTACCAA CAAAACACAA AC

>JH018F04r_338 pos=338|len=772|mol=genomic|alleles="C/T"
AGGTATTTAA TTTTCATATA CATGATGCCA TGCATGCATG CATGTGATGA TCAAAGCAAT AATATTAGTA CTAGCTAGTA
CTCTTTCCCA AATGGAATTA AGAGAATTAA GTTCGAATTA AGTACAGCTA CAAGTAGTAG TACTACTCTA CTACTTCGAT
CGATGATAGA TCATCGAACT TTCAATATAT AATTGTTATA ATTTGATTAT ATATATAAAT GCAGCAAACA TTGTGGATGG
CAACCTGAAT ATTCTCAGTG ACAGAATAGA AGAATTGAAG AGAAAGGAGA CGAGATCACT CACATGCAGT AGTACTAGTA
CTACTACAGC AACTCAG
Y
AGCTCTTGAA AAGAGAGTGG TGCTATGGGG CTGGTTATGA TCATAGATAT AAGCGGGATG CCATGTTCTC ACAGTCTATA
GTGCTTATGG CTTTAGCCTC TGGTGCTTGT GGCCTTGTGT TTCTCACTGG TTTTTTTCCA TCTACCTTGT ATCTTCTTCT
TCATTTATTT CAGCACTAGC TGCTTATTGA TGATCTATAT ATCAAGCCAA CCATATTATG CATGCATGTC GAATAATTCA
CGGAATTAAG ATTTTTGGTC TCAAATTAAA TACTTGTTTT CAATTATTCA TCTATTGTTG AAATCTAATA GCGTCAATTA
AGCATAAATG AGACTACAAC ATTTACAGCT ATGGCCTTTT CTTTTTTCCA AGAGTTATGG GTTTTATTTT AATTGTTATA
GTAACAATAT TAGATAGGGA AACCTTGGTT ACTA

>JH018H08r_584 pos=584|len=813|mol=genomic|alleles="G/T"
ATAAACATGG ATTCAATTCT TTGATTTTTC CAATTGAAAT TATACACACG ATTAAAAATT ATAACACCAA ATTCCTAATT
GGAAGATATG ACAATATACT CATCTAATTT CTCAAATTTA GTTCTAGAAT CTATTCCCTC ATTTACATAC CACAATTTTT
ATGTATAAAA AGAAATATCA GAACTAAAGA TGATATTATC TTCACAAACA ATAGTGTAGT AAAATATCAC ATCAATGGTA
AGAAAAACAT GTTTAAGTCA TAATCATATA TTCATAATTC TATAGCTCAA CACAATTAAA CCATAGCAAG ATTTAATATA
ATTGTCTCAA ACTTATTGTA TCCAAATCAA ATATAGAATT CAATCTTATC TTCTTAAACA ATAAAGTCTA ATCTGTGAAT
TAAAACATAA TTAAAACATT TTCACCAATC AATTTCAGTC TTAGACTTTA CCTAAGTTTT AGTTCTTCAT GGGAGTACAA
AAAATATAGT CTTTTTTTTC TTTTCCCCCT TCCATCCCTC CAAAACTATA ATAATGTTAT CTTTAAAAAG TTCCCACACA
TTGAATAGTG CTTCTGTTGA AAA
K
ATGCATGCAA TCATGCTTCT GTTAAGGCTG TGTTTGGATC ATAAAATATT TTCAACTCAT CTCAATTCAT TATTACAATT
ATTTCATATC TCAATATAAA ATATAATAAA CAATTCAACT TTTTTAAATT CTAAAATAAT AATAATATTA AAAAAATAAT
ATTCTAATAA TATTTTATTA TCTCAACTCA ACTCAACTCA ACTCACTTTA ACATCCAAAT TCACCCTAA

>JH018P14r_225 pos=225|len=574|mol=genomic|alleles="G/A"
TTTGCTATTT TTATTTTGTT CTTGTGGATT CTAAGTGGTT CATGCTATGT TCATTACCAT CAAGTCTTAA ACATTAACTT
CTGTTGATAC TCTTAATGAC GGCAGAGAAT CCATCCTAAC TAATATTTTG TGCCTTGATA CTTAATGAGC ACGAAGCATT
ATTTCTGTGG CTTGAGATTT TATTATTTAC CTATTTGGTG AGCTCATGCG TCTAGTGATT TTGC
R
ACGTAGGGGC CATTGGGGAA GGAGTTCAGC CATCTTTGAG TTGATCATGC CTTACTGCAG TTGCAGAGTG ATTGAAAAAG
TTGAGAGCTA GAGATCTCAA AGGTCACTCG CGCTGGAAAG GAATAGGAGA TTGGTTGCAA CCCCTAATTT TGTTTTCAAA
TAACCAAATA GTTTCATCAG GGAGGCTTTG TATGTTTTGA CAGAGTGTCT CAGTGAGGTG GCGGTTTCAT GGTGTTGCCT
GGTTAATTGG CATTTGAGGT TGCTAAAAGA ATAGATGAGG CTGAAGCAAG TGGCTTTCTA TCTTTGGTTG AGATGAAATG
TGGGAATATA TATGTTTCAT AGGTGAGCA

>JH018D12r_85 pos=85|len=635|mol=genomic|alleles="C/G"
GGCCAAAGAG TTTTTTGATA ATTCCCAAGG CTCAAGTGGA TGGTTGAATG ATTTTCTACA ACTAGCAAAA ATGGATTTCA
ATAT
S
ACCCAATCTA TGCACCAAAT GGAAATTGCT CAAATTTCGA AGTAGGTTTT ATATATATGT GTGCGTGTAT GTTCAGTTAT
GTAATATACC ATTACATATA TTAATGTCAT AGCCTTCCTC TAATGTTAAT CTTTGCATCT TAGATGGTGG GAGATCTTGG
TTTGGCTAAT GAGCTAAAGT TTGCAAGGAA CCAACCATTA AAATGGTACA TTTGTTCCAT GGTCTGTCTC GTAGATCCAG
ACTTGTCGGA TGAAAGGGTG GAGCTCACAA AACCCATTTC TCTTATCTAC ATCATAGACG ACATTTTTGA TGTCCATGGG
ACGCTTGAGG AGCTCACTCT TTTTACAGAA GCCATCAACA AGTATGCATC TGTTTCACAG AAGAGTTATT TGTGTGACAC
ATTAGTTTCT TTTATCAACG ACTTAAATGA CAATCACTTA AGATAACAAA TGAAGAAGAA CATTACTTTT TACAGAACTA
ATGTTCACTT TCCTTATAAC GATTATTCAT TGCATAATAA ATTGTTGCAC GCAGATGGGA TTTTGGTGCC

>JH018D12r_166 pos=166|len=635|mol=genomic|alleles="G/A"
GGCCAAAGAG TTTTTTGATA ATTCCCAAGG CTCAAGTGGA TGGTTGAATG ATTTTCTACA ACTAGCAAAA ATGGATTTCA
ATATCACCCA ATCTATGCAC CAAATGGAAA TTGCTCAAAT TTCGAAGTAG GTTTTATATA TATGTGTGCG TGTATGTTCA
GTTAT
R
TAATATACCA TTACATATAT TAATGTCATA GCCTTCCTCT AATGTTAATC TTTGCATCTT AGATGGTGGG AGATCTTGGT
TTGGCTAATG AGCTAAAGTT TGCAAGGAAC CAACCATTAA AATGGTACAT TTGTTCCATG GTCTGTCTCG TAGATCCAGA
CTTGTCGGAT GAAAGGGTGG AGCTCACAAA ACCCATTTCT CTTATCTACA TCATAGACGA CATTTTTGAT GTCCATGGGA
CGCTTGAGGA GCTCACTCTT TTTACAGAAG CCATCAACAA GTATGCATCT GTTTCACAGA AGAGTTATTT GTGTGACACA
TTAGTTTCTT TTATCAACGA CTTAAATGAC AATCACTTAA GATAACAAAT GAAGAAGAAC ATTACTTTTT ACAGAACTAA
TGTTCACTTT CCTTATAACG ATTATTCATT GCATAATAAA TTGTTGCACG CAGATGGGAT TTTGGTGCC

>JH018P10r_323 pos=323|len=606|mol=genomic|alleles="A/T"
ACAGTGCAAT AAATTCAGTA CTGATGCAAG TAGCAAATGC AAACCTATAT TGTAAATGTC ATTCAAGCCT CAATAAGACA
CCAATCTTGT AGGCTGCATT GTACCAATAG CATATAATTA TGAAGAATCA CAGTATCGGT TCTTACACTT CCGGAATGGA
TGTCAAAGAA CCTGAAGAGC AATCTAAGAA TGGTCGACTT GCCTGCAACC AAATTACAGT TGTAATGTGA TATCTTTCAA
AGAAATCCCG CCGCCAGGGG GAGGAAGAAA AATATAAGAC AATGGGAAAT ATGCATCATA TCACAAACCA AAAAGAGAAA
TC
W
ATGGAGAAAT TATAATTTGC ATATGAAATG TGATCATGGG AAGGCAATGG GATTAAATGG ACTCCTATCT ATGTTACCAT
AATGTTGGGA AGTGAAGTGA GCCCTTCCAA AGTCTAGTTG TTTCGATTAT GTGTTAGTAA TTATTTGAAT TAGGATTTGT
GAAGATGCTG AGAAGGGTTC GAGTTCCCAG GGGGCAGTGC TGCAAGAGTT TTGGCAAATA AGCCATAGTA GAGGTGTAAA
GGACCCTGGC AATGCATCCT AGTTCCCACC ACACCCCTCC CCC

>JH018L14r_63 pos=63|len=756|mol=genomic|alleles="T/A"
CACCTATAAA GTCTAAACCT TAAATCTTAT CAAAATCATA TTCTACATTC CATTAAAAAG CC
W
AGTGGATCTA AGACCTTAAA CGTCATGAAG ATCGGTTCTT GAAATTTACA AACTTTAATA TCTCAAATTT CCTAGAATAT
ATTCACGAAA GCCTATCAAA TTCCAAAACC TTAAATACAA ATTTCATCAT CTCTTACTCC TAGAATTTCT ACACCTCAAA
TCTGAAATTT CTTCCAAAAC CTACAGATAT CTAAACCTCC AAGGTTTAAA GTATGCAAAA TTCAAACCTG TCTCTGATAC
CAACTGTAAC GCCCCCGGTC CCGCTGGGAT CGAAGAGTTA CTCCCTATAA CTTAAAACTC ACAATTCATC AATATATTTA
TAGATTCTAA AATATAACGT CATCAGAATA CTACAAAATC TCTTAATAAA ATCCGCCACT TCTCAGAAAT CTTCTATGAG
TAATACACTA TGCTTAAATA ATCATCTCAC CAATGCTCCA TAATCCTGAT CCTTAGCTGG ACTATTCAAA ATCATCTGAA
AAATGTATGG AGATAAGGGA TGAGTTATCA ACAACTCAGT AAGCATAGGA CATATACTAG TGTGTAAACC TAAGCATTTT
CACAGAGTTC AGAATGCAGA AACAAAACTT TTTCAGTATC AATATGCAAA TCTCCAAAAT ACATATTATC AGAAAATCAG
AACAACTTTT CAAACATTTT ATATTCAGAA ACCAACTTTT CATATCCAAA GAC

>JH018L14r_613 pos=613|len=756|mol=genomic|alleles="C/A"
CACCTATAAA GTCTAAACCT TAAATCTTAT CAAAATCATA TTCTACATTC CATTAAAAAG CCTAGTGGAT CTAAGACCTT
AAACGTCATG AAGATCGGTT CTTGAAATTT ACAAACTTTA ATATCTCAAA TTTCCTAGAA TATATTCACG AAAGCCTATC
AAATTCCAAA ACCTTAAATA CAAATTTCAT CATCTCTTAC TCCTAGAATT TCTACACCTC AAATCTGAAA TTTCTTCCAA
AACCTACAGA TATCTAAACC TCCAAGGTTT AAAGTATGCA AAATTCAAAC CTGTCTCTGA TACCAACTGT AACGCCCCCG
GTCCCGCTGG GATCGAAGAG TTACTCCCTA TAACTTAAAA CTCACAATTC ATCAATATAT TTATAGATTC TAAAATATAA
CGTCATCAGA ATACTACAAA ATCTCTTAAT AAAATCCGCC ACTTCTCAGA AATCTTCTAT GAGTAATACA CTATGCTTAA
ATAATCATCT CACCAATGCT CCATAATCCT GATCCTTAGC TGGACTATTC AAAATCATCT GAAAAATGTA TGGAGATAAG
GGATGAGTTA TCAACAACTC AGTAAGCATA GGACATATAC TAGTGTGTAA AC
M
TAAGCATTTT CACAGAGTTC AGAATGCAGA AACAAAACTT TTTCAGTATC AATATGCAAA TCTCCAAAAT ACATATTATC
AGAAAATCAG AACAACTTTT CAAACATTTT ATATTCAGAA ACCAACTTTT CATATCCAAA GAC

>JH018B14r_214 pos=214|len=608|mol=genomic|alleles="C/T"
AATAGTTTTA TTATTTATGG GATTTAGGTG AAAAACCATT GAATTCAAAT TCCCAAAAGC TAAGATATAT TAAAAAAAAA
ATGACAAAAA AAATCCATTG ATTCCATTTT TCATGGCCGT AAAGGAAATA ACACGTTGGT CTTCACTATA GCAAGCTCAT
ATCATCCCGA CAACCTTCAG GTGCTGGTTG GATCTTCTTC TAAGTATTGA TTC
Y
TAACTATTAC AAGTTATAAA TGTTCTCCTT GTTTCCCTTT CATATTGATA ACTGCAAGCT CTTGTTCAAC AAATTCAAAG
TTGTCATGGA AAGGAGGGAC GCCTGTACCT CCGTCCTCTG CCTCCCTTCG TTTTACTGTA CCCATCATTT TATAGAAGAA
AATAAGCTTC TCCACAAATT CTTACGTTTC AGTAGTTTTT TTTTTAATAT ATCTGCTACG TGGCATACCG ATTCCCTGAG
GGTTCCCACC CCCGGTTGTC TATAGCAGAG CTGATAACTA CAGCCTAATA GGCAATTCCT AAAATTGTGA GATTCCAAGA
AATTGATAAA AGGTCAGAGA ATAACCAGAT CTCAGATCAA CAGACAGCCA GGAATATAGA ACAATATCTC CAAT

>JH018J04r_408 pos=408|len=740|mol=genomic|alleles="C/T"
TACGAAGAAA GCAAAATGAA AAGTTTCAAT GAAGAAGAAA GGTATCATGC GACAGGGAGA AACCAACTCA TTGTGAGAGG
AAATCGATGC GACAGATCCA GTGAAGATCA ACGACGGTGA AGCTGAAAAT GGGCTTTGAT TATAGTGGAG TTCAGAAAGA
GAAAAAGATT AGTCTGCGTT TGGATGCTGA ACTGAGTTGA GTTGAGATGA TAAAATATTA TTAGAATATT AATTGTTTAT
TATATTTTAT ATTGAAATTT AAAAAAATTA TAATGATGAG TTGAGGAAGC AAACGAAGCC TTAGTCTCGA TAATACTAAC
TGAGAATCAA AAGAACATAG AAAGAGAGAG AATGAAAGAA AGGGCAAGTC AATGAGGCTT ACCACCAGAG GAACAAGACG
CCGAGCA
Y
GGACAGATCT GGAGGCCAAA TAGACTGTGA TGAATGACGA TGGATGAGAT CAAGAGAAAT TTTGCTTGAT GCAAAAGGAT
GGAAACAGAG AATAAAGGAG GTAGGGTATT TGTTGCTCTG CTGAAAAAAT ATGGAATATA AATTGAAGAA ATTAATTTTT
ACATTGTAAC GTCTAAAAAT TGAAGAGATC AAAGAGGAAA AATTGAAATG GAAACAACGG CTAAAAATCT GAAGGTTTTT
AATAAATTAA GAATTAAGAA TTAATAATAA TAATACCAAT AATATAAAAA AATAAAATAA TTTAAAATTC TTTAACTTAA
AAAAATTGTG GT

>JH018J04r_496 pos=496|len=740|mol=genomic|alleles="G/A"
TACGAAGAAA GCAAAATGAA AAGTTTCAAT GAAGAAGAAA GGTATCATGC GACAGGGAGA AACCAACTCA TTGTGAGAGG
AAATCGATGC GACAGATCCA GTGAAGATCA ACGACGGTGA AGCTGAAAAT GGGCTTTGAT TATAGTGGAG TTCAGAAAGA
GAAAAAGATT AGTCTGCGTT TGGATGCTGA ACTGAGTTGA GTTGAGATGA TAAAATATTA TTAGAATATT AATTGTTTAT
TATATTTTAT ATTGAAATTT AAAAAAATTA TAATGATGAG TTGAGGAAGC AAACGAAGCC TTAGTCTCGA TAATACTAAC
TGAGAATCAA AAGAACATAG AAAGAGAGAG AATGAAAGAA AGGGCAAGTC AATGAGGCTT ACCACCAGAG GAACAAGACG
CCGAGCACGG ACAGATCTGG AGGCCAAATA GACTGTGATG AATGACGATG GATGAGATCA AGAGAAATTT TGCTTGATGC
AAAAGGATGG AAACA
R
AGAATAAAGG AGGTAGGGTA TTTGTTGCTC TGCTGAAAAA ATATGGAATA TAAATTGAAG AAATTAATTT TTACATTGTA
ACGTCTAAAA ATTGAAGAGA TCAAAGAGGA AAAATTGAAA TGGAAACAAC GGCTAAAAAT CTGAAGGTTT TTAATAAATT
AAGAATTAAG AATTAATAAT AATAATACCA ATAATATAAA AAAATAAAAT AATTTAAAAT TCTTTAACTT AAAAAAATTG
TGGT

>JH018D18r_100 pos=100|len=669|mol=genomic|alleles="A/G"
TCTTCGAGAA TTTCAGTCAG TCTAACCAGT TAAATCTGGA AAACACTCAG GACTTCCATT CCTCTGTTGT TGCAACAGAC
ATCTATGAAG TAGGACGGT
R
CCAGCTATAT CCAAGGGCCT AAAAGGTGCA GCCACATTCA CACCTAATAT GCATATCTGT TCTGATGTGA AACCTATTAG
GTTCTGTCCA GCCACAGGTG TACAAAGTAG CTTTCATTGT CTAGCTTTTC AAAGAGTTCA ACCTCTGGGA TCAGGCATTT
CAGCTTGGGC TTGGTAGTAT GCTTTGCTCC AACTTCCAGT CATATTGTTG AGTTTTTGGG ATCACTTGTA TCATATGGTT
GGCCTGACTT GGTTCTTTGC CTCTTATTTT TCTTTCTTTC TTTCTTTCTT TTGCCTGCTA TGAGTTGTAT CTGTTTGCCG
CATGCAAAAT GTATGGTTGT CGATAAATTT GGATGAGGTC TGAACTCTGG ACAAGGACAG GACTCATTTT TCATTGTGCG
AGATCATTTG AAATTTGAAA CCTTGATTTT GAGAATTTTT CAAGTTTTAT TATTAGCAGG AAAAGGATAA AAGATCAGCT
AGATTTGTTC AATTTAATCG GTTTCTAGGC GTTCTAGTAT CATTTTTTTT GTCTGTGTAT GTTTCTGGTT AACCAAAGGT
GAATTGTTA

>JH018L12r_45 pos=45|len=740|mol=genomic|alleles="T/C"
TGCAATTTAC CTGGCTGGAG CTGTTTTAAC ATGTCGGTCT ATCC
Y
AGATTCAAAA TCATTCTCTG AAGTATCAGT TTTTGCCATG CCCTTTGTAG AAACCACCTT ACGATATGAA TTCATTTGTT
CATCCAACTG AGCTTCAAGC TTCCGAGCCT GCAATCACAG ACAGATGAAA TACTCACTGG AAAAATTACA TTTACCACAT
AGCAAGAATT TAAGAAAAAT AAAACGCGCA CAGTACAACC CATGATGAAT GCACTGTTCA GTACATGCAA AAATATTAAT
CGGCATATTC GTTCTTAGAA TTATGCGGTC CTATCATCTG AGATCTATGT GCTAAATTGT TTGTTCAAGC TTAAAATGAG
ACAGGAGCTA AATCAGCAAA GAGAAATTGG GTCGAAGAGG TTGGTAGACA ATGTAATTAG AGCAAGAAAT TCTTCATTTA
TTTGTCGATC TACCTTCTTT TCCAATATTT GAGAGGTTGC GGCCCATACA TATAGATATG TTTATATGGC CAATGATAGC
AACAATTAGG ATGAGAGATT AAATTTAGGC GAGGAAAAGG CCATCTTTAC CTAAGCTTTT TATATGTATG ATAAGTTGAT
GATAAAATGT CATTGCCATC CGTGGAGAAA AAAAAATATC CCAAGTTTTA ACAAATGACC AGGAAAATGG AAAAGTTCCC
AAAGGAGGGA GATGCAGAAA TTTCTTTTAT TTATAAGTAT GGCGATAATT GAAGC

>JH018L12r_334 pos=334|len=740|mol=genomic|alleles="G/A"
TGCAATTTAC CTGGCTGGAG CTGTTTTAAC ATGTCGGTCT ATCCTAGATT CAAAATCATT CTCTGAAGTA TCAGTTTTTG
CCATGCCCTT TGTAGAAACC ACCTTACGAT ATGAATTCAT TTGTTCATCC AACTGAGCTT CAAGCTTCCG AGCCTGCAAT
CACAGACAGA TGAAATACTC ACTGGAAAAA TTACATTTAC CACATAGCAA GAATTTAAGA AAAATAAAAC GCGCACAGTA
CAACCCATGA TGAATGCACT GTTCAGTACA TGCAAAAATA TTAATCGGCA TATTCGTTCT TAGAATTATG CGGTCCTATC
ATCTGAGATC TAT
R
TGCTAAATTG TTTGTTCAAG CTTAAAATGA GACAGGAGCT AAATCAGCAA AGAGAAATTG GGTCGAAGAG GTTGGTAGAC
AATGTAATTA GAGCAAGAAA TTCTTCATTT ATTTGTCGAT CTACCTTCTT TTCCAATATT TGAGAGGTTG CGGCCCATAC
ATATAGATAT GTTTATATGG CCAATGATAG CAACAATTAG GATGAGAGAT TAAATTTAGG CGAGGAAAAG GCCATCTTTA
CCTAAGCTTT TTATATGTAT GATAAGTTGA TGATAAAATG TCATTGCCAT CCGTGGAGAA AAAAAAATAT CCCAAGTTTT
AACAAATGAC CAGGAAAATG GAAAAGTTCC CAAAGGAGGG AGATGCAGAA ATTTCTTTTA TTTATAAGTA TGGCGATAAT
TGAAGC

>JH018L12r_425 pos=425|len=740|mol=genomic|alleles="G/T"
TGCAATTTAC CTGGCTGGAG CTGTTTTAAC ATGTCGGTCT ATCCTAGATT CAAAATCATT CTCTGAAGTA TCAGTTTTTG
CCATGCCCTT TGTAGAAACC ACCTTACGAT ATGAATTCAT TTGTTCATCC AACTGAGCTT CAAGCTTCCG AGCCTGCAAT
CACAGACAGA TGAAATACTC ACTGGAAAAA TTACATTTAC CACATAGCAA GAATTTAAGA AAAATAAAAC GCGCACAGTA
CAACCCATGA TGAATGCACT GTTCAGTACA TGCAAAAATA TTAATCGGCA TATTCGTTCT TAGAATTATG CGGTCCTATC
ATCTGAGATC TATGTGCTAA ATTGTTTGTT CAAGCTTAAA ATGAGACAGG AGCTAAATCA GCAAAGAGAA ATTGGGTCGA
AGAGGTTGGT AGACAATGTA ATTA
K
AGCAAGAAAT TCTTCATTTA TTTGTCGATC TACCTTCTTT TCCAATATTT GAGAGGTTGC GGCCCATACA TATAGATATG
TTTATATGGC CAATGATAGC AACAATTAGG ATGAGAGATT AAATTTAGGC GAGGAAAAGG CCATCTTTAC CTAAGCTTTT
TATATGTATG ATAAGTTGAT GATAAAATGT CATTGCCATC CGTGGAGAAA AAAAAATATC CCAAGTTTTA ACAAATGACC
AGGAAAATGG AAAAGTTCCC AAAGGAGGGA GATGCAGAAA TTTCTTTTAT TTATAAGTAT GGCGATAATT GAAGC

>JH018J02r_449 pos=449|len=645|mol=genomic|alleles="G/A"
TGCTTTGACT GACGCGAGGA AAACGTTTTA ACATGGTCCC TACAAACCGA CGTTAAAATG CCCATATGAA CTGATGTTTC
ATGGATTTCA CCAAAGATTA TGTTTAAGCC CAAGCTTTTA AAAGATGTTT TTCCATGAAC GAACTGTTAA ATGAAAATGA
CTGAAAGGAC TAAAATGAAC GAAAGAAAGA AAGGACAGAA CGTTAATGTA TGAAAATACG TAACGACCAC ATGAATGAAT
GAAATGGGTG CCAATGAATG GGCAGATTGC AATGCTGGGT AAGTAGTACC AGTAGTGCAC CCAGTGCTAC CCCTTGACTG
AAAAGGGATT CCTAACCAGT GGCCACCGGC AGAGTCTGGG TCCAAAGGAA GACTGCCAAC CCCAATACAC GGGGCGTAAC
ATTGTGTACC GGCCATTGAA AGCGATAAGA AAGAATGTAT GAATGCAT
R
AATATATGAA CGCGTTGCAT TCTTTAAGAA GTGAAAGCAC TGACGGGAGA CACGTTTTAC GAAAAGAAAG TCCCTTTTAA
AAGAAAAATC TTGTCCAATT ATGTTTTCAA AAGAACGCGT GTATGCATGT ACGTATAGTA TGTATGGTAT AATGAATGCA
TGAATGAAAA CCTATGTTAT TTAATTGTAT GGAGTA

>JH018H16r_290 pos=290|len=722|mol=genomic|alleles="C/G"
ATTTTCTATA TATGACAAAT GGTTTCTGCA AAGAAAATTT TTAATAGCTT TGCATGATTA ATAAAAATTT AAAGAACTTA
TATGCTGGAA ATTGATGTCT TGTAAATTAA CACAAATCTT CGAATGTAAT GCTTTAATTA AATTACTATG CATAACAGAC
AAGTATATAA AAGTCAATTT AAATAATTTT TCTTATAATT TGCTTTTAAT AGTTTTTTTT TAATATAAAC CTCAATGTAC
TTATAGATAA TGTAGTAAAC ATGTCAAAAT TCTAAGATGG ACTTTTTTA
S
TCGCAACAAT AAAGGCAATA GAAAATAAGA AAACATACAT CCCTAGTATG ATTCGTAACC TCAACTGCCG AACAACCAAA
TGCTTCTTCT ATAACTTCAC CAAACAAAAT AATAGATAGT CTTCATGTAC CATCATTAAG TTCAACATAT GCTCGGCAAC
TATAAATTTG ATAGAAATAT CATTTTAAAT TAGAATCAAT AAAAAAAATA CATTAAATCT ATCACATAAA TTATCAAACA
AAAAATTTGA AAGATATATA CCGTGGTTGG GAAATGCTTT GGTGTTTCCA ATGGTAACAA AGGAAGCTAT TATTGTAATC
ATGCTCAATT CCTTTATTAC AGCCAATACA TGACATGTAA AAAAAATATC TGGCACAAGT CAACCATAAT TATCTTCTCC
TTTATCCAAA ATTTTGCTTT CTACATTACA TT

>JH017G19r_332 pos=332|len=656|mol=genomic|alleles="G/A"
TTGGACGAAG AGAATCTCTT TGCTGCCCAT AGGACAAGGC TCCTCGCCTA AATCTCATAG GCTCTCTTTA GTTCTCGTTG
CCTCTCATTG GTTTGGATCC GTAGTTTCTT CTTTTGTACT CAAATGCTAT ATTTTGCACT AAATCTTCTC ATTACTTCAA
ATCCAAGAAA ATAAATAAAA ATATGTAGAA ATAAAATAAA ATCAATAGTA TTGGAGGGAA AATGATATTT TTCATAAATA
AAATAGTGAT AAAAATCATA TAAAAATAAC ACTTATCAAA GAACTACCAT AGCAAAGGAC CACAAGTAAT CTTCAGATAA
TACGAGCACA C
R
TACATGAAAG CAAGAAAATA ACCCCAAGAA TTGCAACCCT ATCCTCCCCA CGAAAACCAA ACCTCTCACG AAATCCAAAA
ATCCAAAACC AGAAGAAAGG GTAAAGAATT ATTTACTGGA ATATGCTTGA TAACTCGAGT GGAAGTCTCC GAACGATCAT
CCAAGAAGCA AGATTTGGAT TTTACCCTAA TACGTGGCAT CAAAATGGGG AGGATTTGAG GCCGGGAGGA TGATGAAGGA
GAGAAAGCAC GAGTTGATGA TATGTGGATA TGAAAAATAA TCCCATTGGT GGGGAGAGAA AGAGAGAGAG AGGGAGGAGA
GAGA

>JH017C15r_438 pos=438|len=628|mol=genomic|alleles="G/A"
TGTGGATCCA TAGGTTTTGG ATTCCTTGAG ATAGACATCC ATTGCACGTT TACTCTGAGT GAGTATTCTA TTGTGTATCT
TAGGTGTAAC TTCTTCTGGA AGGCTTTTGA GCTTTTGCCA GAATCATGGA GATCATCATT AAAAATTGTG GAGAGAAGTA
GAACTGTAGA AGGGTGTGGA GATCTGTAGT GATGGGTCAC AGTGGTCTAG AATGGTTGAT GGCTACGATG GAAGCAGTAC
TACAAGCGGG AAAAAATTTG GACTTCACAA AACACTTGCG CGAAGGCAGC AGAACATTCA TGGCTCAAAG ATGCTCCAAT
AAGCATGGTA GGTTTTTAAC TGTCACTGAA TATGGTGGAG GAGGCCGGCG GAGTATTGTA GCCATTCCCG AAGGTATGAA
GGTCTGGGTT GGGAGAAATT TGCTGCAGAA TTACGCA
R
AGCTAGGGAT ATGTTTTTCG CTAATGGGGG TCAAAGGAAA ACCAAAAGAA GAATGAGAAT ATCAACTTGG AGGTGAATCA
TAAAGACCAT AGTACATCCA CGGTGGCGAG ACGATCATAA TGGCAGCTCT GAAGACCGGT CATGATTCTG GGGTGCATAG
TGAGTGGAAT GATGTAAGTG GTTTGCAGAT

>JH017G03r_55 pos=55|len=730|mol=genomic|alleles="C/T"
GAACTTCAGC CACCAAAGTT GAGTTCAGAT TCAAAGTGAT CTTTCTTGTA ACTG
Y
CTTCATTTAA CCACGACAGG CCAACAAGTC TACCTGAGCT CGATTCTGAT TGTGGGGTTC GCATAACATT TCCACTACCC
AAAGAGTCCA TGGAGAATGG AGAATTATTA CCTTCAAGAT CGAAAACGTT TTCTCTACTT TCTTTTGCAG TGATAGCTTC
CCCAATAGGT GTCGCATGGG GAGAAGACGC GGTGGATAAC CCTTCAAATT CAGGAAGTAC ATTTGGAGAT ATTAAATAGG
TGTCCCTTCT CCTGTTATTA TTAGTAGTAC TTTCCGTATT ACCCTTATTA CCTTTATCTG AAGCAAACCC TTGACCAGTT
GACGGTGAGG AAGGAGACTG GATTATATCA TGCCCTCCTA ACCGCCGACG TCTACATGAC CCATCATCTT CTGAATTCTC
CTTCTGACCC TCATCCTCCT CATTACATGG AGATAGAAGC CAATGCATCG AAGCCTCGGT GGGTTCATGG ATAACAGTCG
AATCATCACC AATTCCTATA GCATTTTCTT CTTCATCACC ATCAAAACTA TCAAAAGGCT TAACTCCGCC AAAGCTAAAA
TCATGTTCTC CTACAGTTAG AACCCCTCTA GGCTTACACT TCCTCTTGTC AGCTACCCCA GAAACAATGT GGCCAGCACC
ATAACAAGTA GGTGTGATTG CGGTCGAGAC TATTG

>JH017K19r_257 pos=257|len=753|mol=genomic|alleles="G/A"
GCTTTAAAAC CCTGGCTCGC ATGGCTGACT GAAACAACCT CCCACGCTGC CACATCGACG AAAAAAAATA AGAGCAAATC
GGACCTGAAG AGGAGACTTG CCATTTCTTT CGCTCCAACC TAGCTCCATT TCTTCTTCTC CTCCATAACC AGTATCAAAT
GGATCCCAAC ACCCAAATCC TTGAAAACCC AGAAGCGAAA TCATTAGAAG AACAGAACCC ACTTGCCATT GTGCCATCAA
AGGAACAAAT CACCTC
R
CCCCCATTTG CCACTGCTTC ACTCTCTCTT TCTCTCAATA CAATTCTCCC CACACCGTTC TCTCTCCAAC CCAAGATTTA
CTCATTATTT TCTCACCAGC CAAGCAGGGT CAAGGTCCCC ACCCAAGCTT CCTCTCTTGC CCACCTCTCT CTCACCGCCA
CTTCCCCCTC TCCCTCCAAA CTCTCATTTA AGTCCACAGT CTCGGCCAAT CCTCTCCAAA ACCCACTTTC TCTCGGTCCT
CGCCGCCCCT CTGACCCTTC CAATGGGGCT GGAATTCGTC GAGCTGCCAT CGTTTGGTTC CGCAACGATC TTCGCGTCCA
CGACAACGAG TGCCTCAACA CCGCGAGCAA CGAAGCCATG TCGGTCTTGC CTGTCTACTG CTTCGACCCT AGAGATTACG
GAAAATCCTC TTCTGGGTTC GATAAGACCG GGTCGAACCG CGCCTCATTC TTGATTGAAT CAGTCTCTGA TCTCAGGAGG
AATCTCCAGG CAAAAG

>JH017C17r_234 pos=234|len=368|mol=genomic|alleles="A/G"
TCCTTATAGG GTGAGGTTCC ATATTCGTCA GCACTATTGG GTGAGCTTCG GAGTTGTCTG GAATGGGTTG TAGCAGGCAT
ATGAAGTACA TGCAATATCT ACAAGGATCC CACAGACGAC GTCACTGTTA AAGTAGTGTT TCGTACACCT TTGGACTAGG
TTTCAACAAC TTAGGTCTTC AAAACTGGGC CTACGAAAAC AAAGAAGAAA GAAACTGGGA GAGAGCGACC TTG
R
GGCCGGGAAG TCTCTGATGC CAAAGTTAGT AGAGTAATTT GAAAATTTTT AAATAATGAG AGAGTCTAGA GACCAGAGAG
CTTTTTCGTA CTTAAAAATT GTTATTTATA CTGGAAGTCT TGGGGGGGGG GGGG

>JH017I23r_115 pos=115|len=695|mol=genomic|alleles="T/C"
ATGCTTTGAC TGACGCGAGA AAGTATGTTA TTTTAAAAGG TCCATATGAA TCGATATTTT AAGGATGCCA TGAACTGATG
CCTTAAATGA TACCATGAAA GATGACGTTT AAGC
Y
CATGCTTTTA AATGACGTTT TTCCATAAAT GAACTGCTAA ATGAAAAGGA CTGAAAAGGA AGGACTAAAC TGAATGAAAG
GACTGAACGT TTAATGTATG AAAATATGTA ACTGCCATTT GAATGAATGA AAAGGGTACC AATGAATGGG TAGCTTGCAA
TATCGGGTAA GTAGTACTAG TAGTGCACCT AGTGCTGCCC CCCATGAAAG GGATTCCCAA CCTGTGGCCA CGGGCGAGAT
CCAGGTCCAA AGGAAGACCG CTAACCCTAA CACACTGGGC GTAATAGTGT GTACTGGCCA AAGAAAGTGA TAAGAAAGAA
TGTATGAATG CATGAATTCT TTAAGAAATG AAGGCACTGA CGGGAGATAC GTTTTATGAA AAGAAAACCC CTTTTTAAGG
AAAAATCCCG ACCTGTGACG TCTTCAAATG AACGCATGTA TGAATGTACG TATAGTATGC ATGGAATGAT AAATGCATGA
ATGAAAACCT ATATTATTAT ATTTTAACTG TATGAAGTAA TGCTTACGAG TCATCGACTC ATTTTAATTT TTATGCTTGC
CCCTCCCCCC ACAGAAACTG

>JH017G09r_397 pos=397|len=533|mol=genomic|alleles="T/G"
ACAAGCAGAT GTTTCAGTGA GCTATATGTT GATCTTAGGT GATAAAAATG GTAAGGTACA TGTGTAAATT GGTTGGACGC
ATGTGTCAGA TAAATTTACC ATACGTAATG GATAATCTGT CCAAAGCATG AGTATATGAT GTTTAAGCCT CAAGGTTGGT
TTAAAGTTGT GTATTATACT TGGTTTGGAT TATGTTGAAG TGTTGATTAG ATTATGCATG AATGGAGGAA GAGATGTTTG
TATTGTCTAT GATTGAGATG TATAACTTGG TTGGTTCAAC TTATACATCG GAATGGATGG TTTGGTAGGA AGAGTATACG
TCTTAACCTT TAAAGTGAAT CAATGAGATT CACCTTAAAG AATAAGGACA TGAAGTAGAA TGCTATGTGT TGGAAA
K
GTGACCTCAA GTGGGTCACA AGCTGCGAGC TTGAGATTTA AGAAAAGTGA CAAAGGAAAA CATAGAAGAT GGACTTGGAT
GATAGAGTAT GAATAAGTGA ATGAAGTTTA AGTAAATAGT AGTATTATGT AAGTTT

>JH017M23r_513 pos=513|len=673|mol=genomic|alleles="C/T"
CCTCTAAAGG TTTTTCAAGA AAGACCTAGT AAAAATAATT CTCTAACTTG TTACAAATGC AATAAATCTG GACATAGTAA
GGCAGAATGT CTTATACTAA ATAATTTTTT TTTTTATAAT AAGTAAACAA AATTTATTGA TCAAAGAATT AGGCAAAGCC
CAATAAATAC AAGAAACCTC TATATGCCCT AATTAAGAGG GCACAAAAGA GACAAGAAAG TCATTCTTAT ATGCAAACAT
TTATTGACCT CGTTGAGCCC GCAGACATTC CATGACACAA TTTTGGGTTT TATTGGGAGA ATGCCTTTTT CCCCTTCCCT
TTCGACTTGC CCCTGCTGGC ACATCAACCA TGTCAACCTT TTGAGCTCAC GTTGTCTTTT GGAGTTATCT TTTCTTTGTT
GTTTATGCCT CGCTTCAATA GTTGTAAGCA AGGCCATAAA CTGTTCCTTG AAACCTTCGC ACTCCAAACC CACAAAATTT
TGAATTTCTT TGAACCTATC CATGACCCAA TC
Y
GACACCTCAG GATGAACATG CAGCATAAAA TTCAAGGGAA TAGGTTCAAC CTCCCTGTTG TCCATCTGTG TACCTCGAGT
CTCCACCACC ATAGTAATTT CATCCAATCC TATGTGTTCC CCCAAGGCCT AGACTCGAGG TACACAGATA GACACCCTTT

>JH017K21r_296 pos=296|len=649|mol=genomic|alleles="T/A"
GCAAATCTCA TAAGGTTAGA GATCCATTAA TCTGAATACG AGAAACAGAG AAGGCTTAAC AATTCGGATA ACGTACTTTT
CAACAGAAGG TAATGTATTT TGATTTTGGG CATATAACCT TAGTTCTTTA TAAAAATTAA AACCACTAAT CTTTTCTTCT
GTTGGTTCTC ACCTTCAAGG TTTTGAATCC TGTAAGTGTT AGGATTTGTG ATGCAAATTG ATATTATTGC TTATGAGGGA
GGGGGAAAAA TAAAAGAAAG AAAGGAAGTG GGAAAAATTA ACTAAAATAT TGAAG
W
CGGAAAGCTA GTGGATTTTC TATATATGCT AGAAACCAGA TTTTGGTGCA TGCCACTTGA GAATGTACAC CCATCAGCTT
CTCTTATTGT GGCTTCACAA ATTTTAATAA AATGATGAAA GTGGACACGA TCAGGACCCA AAAAAACGAG AGAGAATAGA
AGTGTATATA TCCGAAAGGT TTTCCATAGT TTGACCCGAT TGCATAGAAA ACCCGCCTGA TCTTCCAATT TGTGCTTGAA
ACATATTCGA TCCGCCAAAA AAGGATACTC AAATGTCCGG AAATGGGACC AACAATATGG CATATGTAAA TAACACACGG
GGCTAGGATT ATTCTGGGCA AAACGGCCTG TCC

>JH017K13r_191 pos=191|len=794|mol=genomic|alleles="G/A"
CACAGCTAGC ATACATGTGT ATGAGTGCAT TGTTTAAAGA CACTGACAAC GTCTGGTTCC TAGCACTGAT TCTCTCTTCA
ATGTACCAAT GAATCTGCTT TCCCAAATTC AAATCTCCTA ATTTGGCACA TGCTGATAAC ACTGCAACCA ATGCAACCTG
ATCCACTTCC ACATGAGCCC TCCTCATCTC
R
CTAAACAAAG ACAAAGCTTG CTTATACCTA CCATTCTGAG CACATCCTGA AATTATGGTT GTCCAAGATA CAACATTCCT
ATCAGGCATA TCATCAAATA TTCTCCACGC CCCATCAATG TCCCCACACC TGATATACCC CGCAAGCAAT GAATTCCAAC
TCACAACACT TCTATCACTC ATTTCCTCAA ACACGCGCCG TGAATGGCTG ATATCATTAA CTCCACTCAT AGCATATAAA
TTAACCAAAT TCGTCTGGAC AAACACATTT GAGCAATACC CATTTGCCAA AACCCTCCCA TGCACCTGCT CCCCTTCTCT
CAACAACTCC GCTCTCGCGC AAGCACTTAA AAGATACGAA TATGTAAACC CATCCGGCTC AGCCTCCGCT GCCACCATTC
TATTGTACAA CTCGATGGAT TTTCTTGGAG TTTGACTCTG AGCATGCCCT CTGATCATCT GATTCCAAAC AGTGGCACTA
GGCTTTTCAA TACCTTCAAA AACTCTTAAG GCATGCTTGA GATAACCAGA AGCAACATAA AATGATAATA GCTTGACAAG
GAAATAATTC TTCTGGGTAA AACCGTTAAT GATTATTTGG GCA

>JH017A13r_159 pos=159|len=735|mol=genomic|alleles="G/A"
TTACAGTGGG TATAACAAGC ATTTATAACA GAATCTAAGT TCTTCACGAA ATATCCAAAA CACATTCCTA GCTACTTCAG
CTATACTGAC ACTGGAAAGA CAAAAAAATG TAGCGCATAT GCGAATCAAC CATTAACATA TATTATAAGA TGGGCTTC
R
AAAGAATGGT AACACCTGCT AATCGGCAGC AACATAAGCA AGATCCACTT CTTAAGTGCC ACCATACACC ATTTTGATTT
AGTTGGCAGC TGGTTTTGCA ATGGCCTGCT TAACAGCCTC AGCATACGTC CTATGTTGAT AAGTGAGTGT TGATTCAAGC
AAGTCCCACA GAGATGTCTT TGGGTTCCAA CCTGACAATC ATAATCCATA ACTTCCATCA CAATGCTCCT AAATCTCAAG
GAATTTTACA AAAAAGTAAA AAGAAACAGA AAATAATCAT TACCAAGTTG CCTATTGATT ATGGTCATGT CAGGAATTCT
CTTATCACTA TCATCATATC CCACCCCATA AAATTCTTGG GAGCTCACAT CAACAGTAGG TACTTCCACA GAAGGTTCCC
CACTTACCTT TGAATAGACC TGTACATTGC ACGAACATCA AGTTTTAAAA ATCTCGCCCA AGAAAAGCAT AAAAATTCAT
TAATGCATTT TCATTAGACC ACAATTCGTA TATATGCATA AAAAACAACC CTTCACCTGA ATCATCATTT CAGCAAGCTG
CCTAACTGTA ACTTCA

>JH017G05r_357 pos=357|len=713|mol=genomic|alleles="A/G"
TAAAGAAACT GGAAGCCGAT TTGAACTCAA TGCAATCCAG AAGAAGTGCT CCAAACGGAG ATGTTCGCAA ATAGTTAGCA
ACGTATCTAA CTAAGATTCT GGATAAACCT ATCAGCAGAG TCCTTCTCCA AATCAATTAC AACATTACCT ATTTATAGAG
GAGTCAGCTG AATTTTTTAA GCAGTGACTT GAACAACACA TATTCACAAT TATTGAGAGC TTGAACATCT GGATAAAACT
TCAAGAAATT ATGCAAAACA AAATTCTTGA GAGAAAGATT TTCCAAAAAG CTCAATCCGT AGGATTGAGT GAGAGCATAC
TCCACGGGGG AGTTGCCATG TTCGAGTTCA ATCACT
R
GAGGTTCCAG CAAAAAAGAC AAAGATTGGA AAGTATCGGA GGTTCTGACT ACCTACAACA GTAGAAGACA AGCGGGTCGC
GTGTCTTGGG TAAACGTGTC TAGTTATAAT GGTTTTTTAA ATGTTTTATT TGTAATACTC TCAATCGATA AAATTGGTTT
TGCTAGGTTT TGTTGACTCA TAGGGTTTTA CCTTTGATGA GCTTTTCAAA GGATTTCCCT TATTGTGTTA CTAATATTTT
GTGTCTAAAT TATTGTGTTA ATGATCGTAA TATTTTATAT TGGTTACTAA TCCATACTAA TAGCTTTTGT TTAGCATTAA
CGTGCATATA ATCAGGGGTA CTTGGGTAAT TTCAGT

>JH017E09r_480 pos=480|len=570|mol=genomic|alleles="C/A"
TTCGGGAGAG GCAAGGTGGT GGAGGGGTCA TCCAAGATTC CAATGGTAGA GTTATAGCAA GTTTTGCGCG CTCCTACGGA
ATTGCAACTA ATACTATCAC AAAGTGTTGA GCTTTACTTG ATGGGCTTCG GTTATGTAAA CGTTTAAGTT TGCAGGATGT
CTTAGTAGAA TCGTGATGGT TATCATAAAT TGGCTTGCTT ATGGAATTTG TCAACTTTGG TTTCTTTGGG ATTTTTGGGA
GGAGATTAAA GAACTTGTTC ATGAGCTCAA TGTACGATTT AAGCATATTT TCCAAGAAGC AAATATGGTA GTGCATTTTT
TGGCGAAAGA AGGGTCGCAT GGAGTCACTA TGGATTTAAT TGGTGCTGAA ATATTACAAC CTCGATTGAG AGGATTGTTG
CATATGGATC GTTTGGGAAT TCCTTCTATT AGAGAGAAAT GAGGTTGGTT GTTCACGGAT TTTTTTATGG AGAGGTCGA
M
TCTGTTTTTT GGTTCAGGGG TTTGGGTATC ACCTTGGTTT GGAAATTATT GGGTGTTTTT TGCTTTGTAA GCTTATGTGG
TTGAGTGTTT

>JH017O11r_149 pos=149|len=642|mol=genomic|alleles="G/A"
TCTAGCCCAG TTCATTGCCT CAAGCTGCTT CTCCGATAGC CTTACAAACT CAGCTCCCTC AACTGGGTCG GAGCTAGAAA
CACCGGCCTT TGAACATGAA GAAACTTGCT CTGTTGGATT CAATATGCAC CCACTCAGTT TCATATCT
R
CAAATGAAAC CACAAAGGGA GCATATTTAT AGTTAACTGG GTATTTTCCT CCATGAGTCG CCCACTCCGA TCCATCCCAA
ATCGTTGCGT AGATCGACAT TGGTTTTGAT GGATAAACGG AAGAGAAGCC GCTGTTGCGT GGAAACTCTC TTACAGGTAT
GTTGTCCACC AAAAACCTGC ATTCATTATA TATAAATATA TATATATATA TATATATATT TGGGACTACT GTAAGATTCA
TTGGTAATCA AACTCTTAAT TTCTCTGCGT GTTTGTGAAT TTTGTTCTGC CTTACACTAT ATGATGACTA TTCCAGATGA
TGCTGTATTG ATGGTGCTGC TCTGTAGGGT CAAACCAGAA ATAGAATTTC TCTTCTCTTC CGGTGCTGAC ACTTCCATTA
GCGTAGATAT TTGTTTGGAG GACCCAGTCA TTTCCTTTAT CATGAACCAA TAACTCGATG TCAATTTCAT CATGGTTGTG
AGGGGAAGCC TCT

>JH017L03r_274 pos=274|len=798|mol=genomic|alleles="A/C"
CTTTTATCAA GCTTATGTCA ACTTCAAAAT CTAAACCTTA GATCATATCC AAGTCATGTC CTACAGCCTA CAAAATAAGC
TTACCAGATC TAAAACCTGA AATGTTATAA AAATCATTTC TTAGAATTTG CAAATTTTAA ATCCTCAAAT CCCATCAAAA
TCAAACATAA GGTTTTTAGA AGCTCAAACT TAAATATCCA CATGATCATC CTTAAAGTCC TCAAGTTCCT ACACTGAAAT
TTTTACATCC TATGAACCCA CAGAAATCTA AAC
M
TCCAAGATTT ATAGTATGCA GAATTCAAAC CTGTCTCTGA TACCAATTGT AATGCCCAGG TCCCACACGG GTCGGAGAGT
TACTTTCTAA CACTTAAACT CATTTTTCAA CAATATAAAA ATAGATTCCA AATTCCCAAT ATCATATAGA AAATTTGATT
CCATCTAATT TCTTCAATAT AACCAATTTT CCAAAATGCC AAGTCATCAA AACACAATAA AATTTCTTAA TAAAGATCAA
GAATACTCAT AAAAAAATTT CCTATGCTTA AACCACTATA CTTAAATCAT CTCACCCAAT GCCTCATAAT CTTGATCCTG
AGCTAAACCA TCAAAATATC TGAAAAATAT TGAGGATATA ACGGGTGAGT TATCAACAAC TCAGTAAGCC GAGGACATAT
ACTAGTGTGT AAACATGAAC ACTTTCACAG AGTTCAGAAT GTAGAAAACA AACATTTTGA GTATCAATAA TGCAAATCTC
AAAAATACAT ATTATCAGAA AATCAAAGCG ACTTTTCAAA CATT

>JH017N15r_412 pos=412|len=776|mol=genomic|alleles="G/T"
TTGTAGAGTT GCATCACCAC CTAAAACTGA TGCTGCATCA ATCAAGACAT CCGCAACAGC TACCAACATC ACAGGTTCAA
TTAGCATTAT GCTCAAGAAA CAGATAAACA ATCACTTGGC TGAAGAGAAT GACATGAAGG CAAACAAACC CAACTAATTG
GAAGTTTCAA TTCTAAAAAT ATGAGAAAAT AACATTTCAT GATAGAATTT ATTTGACTGG GATTTCTTCA GGTTTCCAAG
GGATAACTTC CAGGATATTC CTCTACTAAG GAAATTCACA GAAAGGAAAA TATACAAATA AATCAGCAAA ATAGCATTGA
GGAGCTACAG ATGTGTAAAA TTAACCACCA TATTAGTTAT TAGTTAGTAT AAGGATGCAA AAGATGTGAC TCCAATCAAC
TAGGATCTTT T
K
TACTTTATAA GATGTTTCAT CATGAGCTAA AGTAAAGAGC ATTAGTTCTG TGCCAATTGT CTGCCATTCT CTCTCTAATA
ATTGTCTTAA TGGTACTAAC GATTTTCTTA ATAGTATAAA CCTCTTCATT GGTTCAGCAA CCACAAGATC CAGGTTTGCA
TTTTCTAGAA GATTCTCCCC ATGAAAGGCA ACAATGATAA GCTAAAAATA GCCCTTACCA AACTCTTTGC ATGCTACCAT
AAGCAGGTTA AAATAAGAAA TCTTTTAAAC CGCATGAGTG GAATATATGG ACTTTTTGAA TTAGTAAAGG ATAATAAACA
AAAAGCAGAA TACCATAAAG ATGATCATTA CCGTATCTAG TCTG

>JH017J23r_145 pos=145|len=761|mol=genomic|alleles="T/C"
GAAGGAACCT CTGTGGCATC TCAACCCCAG TTTTTTGGCG TTGTATTATT CTCTTCGTCA TCATCCGTCC CCTCACATTT
CTTATTTTCT AGGGTTCAAC TTAATCACTG ATAGCTTGGT TTTTTTTTTC AGGGGACGAA TAAA
Y
TACCAGGAAC TGTTGGAGGA GAAGGATCTG AGAGTTGAGT ACAGAAGCTG TGGCGTCTGG GCTGAGAGTA TTTGTGGAGC
AGTTGAAGTC CGAGAGCATT TGATTCGACG AGTACGTCCT GTAGATCGAT GCATAGTGCG GCAAGTGACG GAGTTTGAAA
TTGTCGTCTG GATGCTTGAT CAGTATGGGT CTTTGCTCGA ATCCAAAGTG CAATCCATCT GGCAACACCC TCCCACCTCG
TAACATAATT AATCATGTTT GCTGTCTCAT TTTCTGCTTC ATATCTGTTA TCTGAAACTT GTGATGACTG TTTTTGAATT
TTGTGAAATA TCATTCTGCA TATCACATTC GAATACTTGA ACTGAACTGG GCAATCTAAG TTGACGAATT GTCTTATGAA
AATCCCATAA AGAATAACGA AATAATAATC TTTTGTATTA CATCAATATG GGATACTTGC AACATGTTCC TTCTATGCAC
AGAAAACCCA TGTCCGAAGA AACAGAGTAT CGACAGAACA GGAAACAGTT GTGTACATGA CTTTGCTCCG TACAACATCG
GCTTTGCTTG TCATACATAC CTTCAACTGA TTCATGATTC AGCTAATCAA TCCGGA

>JH017J11r_338 pos=338|len=844|mol=genomic|alleles="C/T"
ACTATATTAT GATGATGTGG ATGATCTTAT CTTAATGCTC GATTCAGACA AAAAGCATGC ATATATAAAT ATAAATATAT
ATATAAATAT GCATATATAA TCTGCCAAAA CTAATAAGCA GTACTTAATT CCAGCCCTGA GTCTTACTTT ACATTGAGAA
ATGTATTAGG TAGCTCTTTC AATGATGTAT TATAGCACAT TAGAATAACG TTTCTGAAAG CATAATGTCA TTAAACCTTC
CAACTCATGT ATAGCTATTC ATTTCTTCCG GCTTCCTTTA CCCCTATTCT TCTTCTTAGA CTTCTTGCTA CCCTTCCCCT
TGTTTTGTGT TTCCTTG
Y
TGCTTTGGCT GTAGGCTCCA GACACCGCAG CAACTTCTGA AACATTTGAC TTACCCTTAT CAACACTACT GCCGCCTCCC
TTAGCCTCGC CTTCACTGTC CATCTCCCTA TGCAAAAATA ACCGAAAAAA GTTAAATCGC TTCAAAAAGT CAATATATAA
CAATGTTATT CTTGCAAATT TAGCAATATC TTTAAAGATT TTCTAAAATG CAAAAGATCA TACAAACCCC TCGAGACATT
TCTCTTTGCA GCGATTAAGA AAGTCATATG TATATTTCCC AAACTCTCTC TTCACATTTA GGCTGCGTTT AGACGTTGAA
TTGAGTTGGG TTGAGTTGAG TTTAGATTAT AAAATATTGT TAGAATATTA TTTTTTAATA TTATTATTAT TTTAAAATTT
GAAAAATTTG AATTGTTTAT TATATTTTAT ATTTAAAATT TAAAAATATT ATAATAATGA ATTGAGATGA ATTAAAATAA
GATTTGAAAT CCAAACTTCC CCAAAA

>JH017P21r_363 pos=363|len=705|mol=genomic|alleles="A/G"
CGAGAGCTAC TGGGTGGGTA TTAATATTAC CCACTATCTC ACCAAGTGTT CGCTAATTCC ATCCATGTTG CTGCCACGTA
ACTCTTTCTT CAAAAGACTG CTAAATGAGA TGTAAAACTT TTGCCAATAG ACCCCCATTT AAACCATGCA AATGCTCTTT
GTTCCTAATA ACATGTAAAC TTTTTTGCAT GCATTTTTCC TCGGGAGAAG CAATTTCAGA TATCTATTTC CAGAACTACT
TACTTCAGTT CTTCCATCAC GTATCATATT GATAGCAGCA ACATCAACTA TGTTAAGCTC TGCACCAACC AAAAATGGCA
ACCTTGCCAC ACCACAGTAG TAACCAATAC CTTCAAAATT TC
R
ATACGACTGA TAAGGCCAAG CTTGGGGATA TATATATTTT CTGATCAAAC CGCCCAGGTC TCACAAGTGC TGGATCTAGA
ATATCTGGTC TATTCGTGGG AGCAATGGTG ATCACTCCCC TCTAATTCCT TCAAATGCAT CCAAGCAGAC AAGGAGCTGG
AACACGCACA TCAATTCACA AACAGAAAAA GTAGAATATC TCTAAAATGA AATATGCTCT AACCAACCAA ATTAAAAGTA
GCAGACAATT GTGTCATGAG AGATGACGGA CAAGATAAAA GAATTGATAT TGGAGAAAGG AGTGGCATCA AGAAAATATA
ACTGCTATCT GTAAACACAA AA

>JH017B13r_204 pos=204|len=696|mol=genomic|alleles="A/G"
TTCTTGTTGG TCTCTAACTT AGATTCCTCG ATCCTCAGCC TTTTCTCATG CAAGCTCATA AGCTCTCTGT GCCGCCTCTC
TTCTCTTTCC TCGATTGTCT GAATGGCTTC TGCTATAATG CAAGCGCTTT TGGAGATGGC AGTGCCCATT TCATGATGTG
AGGTGCTTGC ATTTGTAGTC CCTGTACAAG TTCCTTGATC TCC
R
CTTTCATCTC TTCTCCTTCT CTTTGATGCA GACAAGTCTA AAGGCTCACT TGTTTCAAGA TCTAAGCTAT CACAACATCT
CCAAATCATA AATCAAACCA ATCAAACAAA TAAGTTCTAA CTGAAAAACC ATGACACCAA AGCCATCGGT AGTGATGAAA
TGAGTCAAGT GATTAACTGC TAGCCTATTG GTTATATGAC TGTAACATCC GGGTCCAACA ACAAGTCATT TTCTAAAATT
TATTTATTTA TATGTATGAA GAGCCTAGTT AATTTTTCAA GTATTTTTTT AATAGACTAC GGGCCTAAAA TCTTTGTTTT
TGAGGATTAT GATTTTAATT AGGCTTGATA ATTAGGTTAT ACTTTTTCTA GAGGGCCAAG TGAGAATTGA TCCGAGAATT
TTTCTAGGAC AAGTTTGGAT TATTTTTAGA AATTGAGTCG AGACCCATAT TATTTTTAGA AATTTGAGTC GTGACCCCAT
GACTAAAAAA AA

>JH017L09r_560 pos=560|len=723|mol=genomic|alleles="A/C"
AGCGTCATAT GGGTTGCTAA TAGAAACAAG CCCCTCAAGA GTTTGTCGGG AACTTTGACT ATATCTGAAG ATGGCAATCT
AGTAGTATTA GATGAACAAA AGAATATAAT TTGGTCATCG AATATAACAG GTTCTGTTTT CAATTCAAGT GCTCAACTTT
TAGATTCTGG TAACCTTGTC TTGCAGGAAA ACAAAACCGA GACAATCATA TGGGAAAGTT TCCAACATCC TACAGATACA
CTTGTGCCAA AGATGAAACT TAGTACTAAT GTAAGAACAG GCAAGAAAGT GCAGGTAACC TCTTGGACCA ACCAATCTGA
TCCATCCATA GGAACCTTCT CTGTTGGTAT TGACGTTTTT AATCTTCCTG AGTTATATAT TTGGAATGGC AGTAGCCGAT
ATTGGCGTAG TGGTCCATGG AATAGTCGGG TCTTTATAGG AATACCGTCC ATGGATTCTG TATTTCTTGA TGGGTTTAGT
CTTATAGATG ATCAAGAAGG AACATTCTAT TTTAGTTTTG CCTTTTCGAA TGAGTCTATA TTATATAATT TTGTCTTGA
M
TGCTCAAGGA AATATAGTGC AAAAGAATTC ATATAAGGGG GGCAATTGGG AGGTCGGGTG GCTAGTTTTG CAGAGCGAAT
GCGATGTTTA CGGAAAGTGC GGGCCTTTTG GAATATGTAA CTCAAAAAGT TTACCTATTT GCAATTGCTT ATTGGGGTTT
AAG

>JH017D21r_121 pos=121|len=825|mol=genomic|alleles="G/T"
AATCTAAACC TTAAATCTTA TATAATGCAT TTGCTATAAA ATCTACGGAA TAAGCCTACC AAATCTAAAA CCTCAAATGT
CATGAAATGA TTTCTTAAAA TCTACAACTC TAAAATCTCA
K
ATTTCGTAGG CTAGCTACCA TGAGTCTACA AATGCTCAAA CTATATATCT TCAAAATCAT ATCTTGATGC CTACAAAGTT
CTAAAATCTT AAATGTCACC AAACACCTCA TTATAGTATG CATAATCTCA AACCTGTCTC TGATGCCAAC TGTAACGCCC
CATTTTTGAA GGTCTGCAGA GTTAACTCTT GTAACTTAAA ACTATTTACT ATAACATATT AATATACTCC AAATTCCCCA
TAAAGACCAA TTCATTTATT CAAATCAAAT ATATATGTTC CTCTATCAGG ACACCAATTA CAAACCTCAA TGAAATAAAT
TAAAAACTCC ACAAAGATTT AGAAATATCC AAGGCTCAAA ATACACAAAA TAACATAAAA TTATAAACCT ACTAAAAAGA
CTCTCCAATA AATATTGTAC TCCTTCGACA TTTATTCATC TACAATCATC AAACATTGCT GATAATTTCT ACTCTTGATT
TCCAGCTGAG TGACTCACTA AAAAATGAAC AGTACAGAAA CTATCCCAAG TGCAGGAGAG TGTCACGTAA TAATAAGGAA
TAAATTAATT CCTAAATCAT CTCCTCAAGA AAAGTTGCTT AAAATCAAAC TCGTGTGAAA TAGTGAAAAT ATTTACAAAG
GGGAAAATAA AATAAAAGTG GAAATATGTA TAATAGATGA AATAGTGCAA CGGAAATGAA AAGT

>JH017H17r_86 pos=86|len=795|mol=genomic|alleles="T/G"
CGGAATTCCC ATCCTAAATG AAGGTCCTAA AGATCAGTTG CATAACCATG CGGCAAGACA CGATTTGTAT ATGATTAATA
CAACT
K
GCAGTTATGA AATTTGCCCA AAAATCTGAA AGAGCGTACT GAGAAGCAGG AGATACATAC GCCAGCGCTC TCAGATATAT
TGGAATTCAG TTGCTCACGG GCCATCCTGG CCTCCTCCCG TTCAAACTGA AGCTCCTCAT AGAGCTAAGC AAATTAAACA
GTATTTACCA ATTAAAAATC GTATGTGGCA TAGGTCAGAA AAATCAAAAG CTTGAAAAAA TAAAGTCAAA AGGATCAGAT
TCTTGTGGAT ATTCCAAAAT AAAATTGGAG TGCGCCGTAG GGCATAGGCA CACACAACCA CATGAGATTA CTTATCCAGA
CTCTAAAAAT GCTCTACAAA TACTGCTAAA ACTTAGATCA TCCATTCACC AAAACAAATC CACAATAAAT ACAATAATTA
GCATGTATAC TATTTTGCCC ACTTTTTAGG CTGATGCAGG AGTTGGAGCC TTTGGTTTCC TAAAAATGTA AACAGGTTTG
GTGAAGATTG GATGTTACAG CCTTGTTTGG GAAATAAAAA TTATAGAAAA AAACTATTCA GTTTTTTTTT TTGGGAAAAA
AATAATCTTT AATCCTCTTT TTTTATATAA TTAAAATCAT CTTTAATCCT CTTTTACACA CCAAAAAAAA AAAAACTCAT
CTCTCAAATG ATTTTCATCT AATCATTTGA ATGATATTCT TAATTTAAAA ACAAGAAAAA ATAAAAAAA

>JH017L19r_222 pos=222|len=706|mol=genomic|alleles="T/C"
CATGGGCTTT ATTTTCTGCA ATTAATGCTT ACTGAGAATC ATCTCTTTTG TAATGAGTAC AAAGAAGCAT GGGATTTATT
TTATGTAATT AGTGTTGTGT AGCTACTGCT ATAACGTCTG TATATTTCTT AAAATAGATT TGGAGTCTTG TATATAACTG
CTCTGCAGAA TCAATAGAAA TTTGAGTTGA ATCTTTCCTT TCAAAGACTC CCAGTATATC T
Y
ATCCTCTATA TCATGCTTGT TTGTAGGCTT GATACGAGTT TTTTCGTTGA ACATTTGTTT TCCATAGAGA AGGTTCAATG
TGGCCATTAA CTATTTCATT TTGATGCTTC CAAGTGAGGT CAAGTGTTAA AGTAGCAAAA ATCTAGAAGT GATGAATTTC
TAGGCCGTTT AATCCCAAGG CAGGCTCTGG ATCGATTATC AGTAATACCC AATCTGAAAT GGAGTTGATC GGCAATGATG
TCAAGTTTAA TGGCCAGTTG CTTTGAATCT TTGACTCCAT AAAACTTGAG AGAATGTGCA TTCAATGAAG AGGTGGAGTA
GTGATTCTTC TTCTCCATTA CGCAATGGAT AGTGCAATTT TTTAGGTTGA AAATTTGGAA GAACACTGTT TAGTCTTGCT
CGAGCCAGGA GGATATTACA AATTATTTTC CAAAATAGCA ACTTGTGGCT ATCATGGATT TTAACTTTCA CATTCTTTTT
AGTA

>JH017M24r_183 pos=183|len=767|mol=genomic|alleles="T/C"
TGGCTGAGGT TGCCAGTTCG AGACTGAATA CCCCCAATGC AATGGGAGTT GTAAATCGCT CAGTGGATAT GCTGACTAAG
GGTGATGTAC ATAAGAGATT GAAGTCAGCT TGACTTCAGT ACATCTTCTA GCTTGAAGAC AAGATCTATA AGTTGCAGAG
GTGGTAGGGC TTGGGCTGGA AA
Y
AGTGGATGGC ATGTGGAAAA CCAATCTCCA AGTGGGAGAT TTTTGGATTG TATGTGGAGC CTGATTTGTG AGCAAGAAAT
CGAAAAATAG AGTGTTCACT CAACTGTCGA AACTCAACCT GTGAGTTCGC TCGAGTCTCA CACGACAGTG GAATCGAGCA
AGGCACAAAC CATGGATGAT CCATTAGCAT CTCAGCCGTG AATCTGTATG TAGGCTTCCT CGCAAGACAC GACTTCAAGA
AACTCTTTGC TTCATGTGAA ACACCACTTG GTATTTTGGG AACTTCACAC TCATCCCCAA TCAGCTGTAA AAGCTCGTTT
GCATTCAACT TTTCCTCCCT ATCCCAAGGA GATTTTCCAG TAAGCATCTC ACACACAAGA CACCCAAGAG CCCAAATATC
ACAGGGAGGC TCATGTACAT TCTCAATCAC CGCTTCAGGT GCCACATAGA GAGGTGTGCC TCTCAAGTAA ACGTCAAGTC
CATCCTCCTC TTCATTTTTT GTGCCAATCT CTTCGCCAAA CCCAAATCTC CAATCTTTGC TACCAAATTG CCATCATGGC
TAATGGCGAG CATGAGTAAA ACAT

>JH017M24r_380 pos=380|len=767|mol=genomic|alleles="C/T"
TGGCTGAGGT TGCCAGTTCG AGACTGAATA CCCCCAATGC AATGGGAGTT GTAAATCGCT CAGTGGATAT GCTGACTAAG
GGTGATGTAC ATAAGAGATT GAAGTCAGCT TGACTTCAGT ACATCTTCTA GCTTGAAGAC AAGATCTATA AGTTGCAGAG
GTGGTAGGGC TTGGGCTGGA AATAGTGGAT GGCATGTGGA AAACCAATCT CCAAGTGGGA GATTTTTGGA TTGTATGTGG
AGCCTGATTT GTGAGCAAGA AATCGAAAAA TAGAGTGTTC ACTCAACTGT CGAAACTCAA CCTGTGAGTT CGCTCGAGTC
TCACACGACA GTGGAATCGA GCAAGGCACA AACCATGGAT GATCCATTAG CATCTCAGC
Y
GTGAATCTGT ATGTAGGCTT CCTCGCAAGA CACGACTTCA AGAAACTCTT TGCTTCATGT GAAACACCAC TTGGTATTTT
GGGAACTTCA CACTCATCCC CAATCAGCTG TAAAAGCTCG TTTGCATTCA ACTTTTCCTC CCTATCCCAA GGAGATTTTC
CAGTAAGCAT CTCACACACA AGACACCCAA GAGCCCAAAT ATCACAGGGA GGCTCATGTA CATTCTCAAT CACCGCTTCA
GGTGCCACAT AGAGAGGTGT GCCTCTCAAG TAAACGTCAA GTCCATCCTC CTCTTCATTT TTTGTGCCAA TCTCTTCGCC
AAACCCAAAT CTCCAATCTT TGCTACCAAA TTGCCATCAT GGCTAATGGC GAGCATGAGT AAAACAT

>JH017M08r_356 pos=356|len=754|mol=genomic|alleles="T/C"
TCGATGATTG ATCCGTGTCA ATAACGCGGC TAGCTAGCTC GTGAAACATG GATCAACCGT AGGACTAGGA TCAGGATTTT
CCAATAAATA ATATTAAGGC CAGATCACTT ATTCAGGAAT ATCGGGGTCC TTGAAAATTT ACCGGAGTAA TATTCCAATT
ATCAAAGTGT GGGTCCAAAT TAGAATTTAA TCTAACTAGA CAATTAGGAG TATTGATACA TGAAAAATCG CACAACAGAT
CGGAGTGGGA GAAAAATTCA TTCTCAACCC GCTGAGATGA TTTAGGCCTC AATAGGTATT GTTTGGAGCT CCCGACAGTG
GTGCGGTGCG ATTGTACGAT GTCAATACAT ACATC
Y
ATGATGGTAA ATGAAAAATA AATGCAGAGA AAATAGAAAT AAAGGGACAC AAATTTATGT GGTTTGGCAT GTTGCCTACG
TCCACAGGCG TTTGGAGAGG AAAAATCTAC TATAATATAT ATGTTTGTTT ACAGTCTCTC ATAGTCTCTT ATTTCTCATT
GTATAATAGG AGCAGAAGAT CTACTTGTTG TAGAAGATGT TCTCTCTGAA ACTCTCCCTC CAGAGGTTAG AGAAGAAGTC
GAAGAAGAAG CCCGTTTGAA GTCGTTTGTA CCTCCCCTTT TATCTGATCA TCTTCCCGTA TGCGCTTCGA TAGTGGTGAG
GGATGTCCAC TTTGCATGTC TAAACCCCTC TCCCTTTCTC ACTTTCTCCC AACACCCTCA TGTCTTTTTA TCTCTTGA

>JH017M08r_543 pos=543|len=754|mol=genomic|alleles="G/A"
TCGATGATTG ATCCGTGTCA ATAACGCGGC TAGCTAGCTC GTGAAACATG GATCAACCGT AGGACTAGGA TCAGGATTTT
CCAATAAATA ATATTAAGGC CAGATCACTT ATTCAGGAAT ATCGGGGTCC TTGAAAATTT ACCGGAGTAA TATTCCAATT
ATCAAAGTGT GGGTCCAAAT TAGAATTTAA TCTAACTAGA CAATTAGGAG TATTGATACA TGAAAAATCG CACAACAGAT
CGGAGTGGGA GAAAAATTCA TTCTCAACCC GCTGAGATGA TTTAGGCCTC AATAGGTATT GTTTGGAGCT CCCGACAGTG
GTGCGGTGCG ATTGTACGAT GTCAATACAT ACATCTATGA TGGTAAATGA AAAATAAATG CAGAGAAAAT AGAAATAAAG
GGACACAAAT TTATGTGGTT TGGCATGTTG CCTACGTCCA CAGGCGTTTG GAGAGGAAAA ATCTACTATA ATATATATGT
TTGTTTACAG TCTCTCATAG TCTCTTATTT CTCATTGTAT AATAGGAGCA GAAGATCTAC TT
R
TTGTAGAAGA TGTTCTCTCT GAAACTCTCC CTCCAGAGGT TAGAGAAGAA GTCGAAGAAG AAGCCCGTTT GAAGTCGTTT
GTACCTCCCC TTTTATCTGA TCATCTTCCC GTATGCGCTT CGATAGTGGT GAGGGATGTC CACTTTGCAT GTCTAAACCC
CTCTCCCTTT CTCACTTTCT CCCAACACCC TCATGTCTTT TTATCTCTTG A

>JH017A20r_225 pos=225|len=646|mol=genomic|alleles="T/A"
CCTTCGACTT CTACTCACTT AACATCTCCA CAAGTATAAT TTCACGCCAG TGTAACCACC ATGGTTGAGC CTAAAACCTC
ATTTCCAATT ACCGGGTGCC TAGAATGTTG GATCATACAC CTTTGCAGCC TTGATTTGTC ACTCGAAGAA AGTACCTAAC
TCTAAAACTC CATAATGAAG AGGTTCCGGG CATATTCTAA TTTAGGAAAA GAAGTTTCTA CTAG
W
AGGCAAAAAT TATATCATTG AGAGGTAATA ATGGTCCTTT GTAATCACAA TTTGGTACCT ACAACAAATT TGTTCTATAT
ATTTTGAAGT CTATAGAACA AATTTGTGCA AGTATGTTTT TTTTTTTTTT TTGATAGGTA AACGATAGTA TTAAATAAGA
GATAGTATTA AATAAGAATA GGCAAAACCC AAGTATACAA AAAGTTATAC TAGAGGTAAG ACCTATCTAA GTTGCTATAA
AAGAAACAAG AAAATCATGT ACATTTAGGC CATTAAAATC TACAGCCATA GCCCAAAGAA GTAAGGTGCG GAAAAATAAA
GCTCGAAGCT CCTCTAAAGT CCGCTCCTTA TCTTCGAATG TCCACTTTTT ACGCTCTCGC CAAATACACC ACATAATGCA
GCTAGGAACC ATCTTCCACA C

>JH017K10r_633 pos=633|len=795|mol=genomic|alleles="C/G"
ATTTAAATCA CAGAAAATTG AGCTGAGAAA CCAAAAGCAT CCAAAACATG AAGAAGAAAC TTCCAATCAA CTCTATCATA
GGCCTTAGAC ATATCAAGCT TAATAACCAC ATTACCGCCA ACAGATTTTT TATTAATAGA GTGGACCATT TCCTGAGTTA
AGCTAATATT CTCAAAAATG CTACGACCAG GAATAAAAGC TCCCTGCTCT TGAGCTATCA TCTTAGCTAG CAGATTAGTC
AACCGAGCCA CAATGATCTT GGTACAAATC TTATAGAAAA CAGAGCAGAG GCTAATAGGT CTAAATTTAT CAAAACCATT
CGGCTTATCA ACCTTAGGAA TCAAAACTAT ATAGGAAGCA GTGAAATACC TGGGCAAGAG GTGCGAGTGG AAGAACTCAA
GGGTGGCTTC CAAGAGATCC TCCTTAACAA ATTCCCAACA AGTACGAAAG AAACCAGAGC CAAAACCATC CGGACCCGGA
CTGCTATCAA TAGGAATACT AAAGAGGGCA TCTTTAATAT CATCAATAGA AGGATCTTTA CAAAGCATAA GGTTCTCTTC
ATTAGATATC ACAGGAGAAA TAAGATGGTT AAGGTCAGGC ATATCACAGC TATTATGATG CCCCAAAAAT TC
S
TTAAAATAAT CAACAGCAGC TTGATGAATT TTAACAGGGG AATTTATATG AGTACCGTCA ACCAAAAACA TATCACTAAC
CCTATTATGC TTTTTAACAT TCAAAATAGC ATGAAAAAAT TTTGAGTTTT GATCCCCATC CTTCAACCAA TTTTTTTTGG
CC

>JH017G16r_430 pos=430|len=739|mol=genomic|alleles="A/G"
CCGGTTTGGA GGGAGCATTG GATTTGAACC CACCACGAGA AATGGTTCCT TCTCGTCGGT TCAGATGCTC AATCTGTCAA
GCAACAGGTT CACCAATTTG GTCCGGCTCG GTGGTTATCC GGAGCTTAGA GTTCTTGACC TTTCGCGCAA CAATTTCCGA
GCTTTGCCTT CTGGGTTCGC CAACCTCACC AAGCTAGTGC ACCTCAAAAT TTCAAGCTGC AAAATTTCAG GCAATGTAAA
ACCTATTTCA GTTCTTCGGT CATTAAAATA TTTAGACGTG TCCAACAACT CCATGAATGG TACTTTCCCT TTTGATTTCC
CTCCACTTGG TATGCTCAAC TTTCTTAACA TTTCACTTAA CAATTTCACA CTAGTAGTTG ACCCAGACAA GTACCGGAGA
TTTGAAAAAT CCTCGTTTAT CCATTCTGG
R
ACCTCAATTT TTAATCCTTC CAAAACGCCA AGCATTGATC ATGTCCAACC TCAATCCAAA ACACCACCTC ACAGTCTCAG
ACCTGTCCAA AAACACAACC CTTTGAACAA AAACTCCAGC ACTAAAAATC CAAAATCAAA AAATAAAGCT CTGGTTCTGG
GTCTATCATG TGCATCTGCG TCTGTCTTTG TTTTCATGGC CATCTGTTTG GGCTTGTTGT ACAGAAGGAA TAGACTTGCA
AGACAGAACA AATGGGCAAT CTCCAAACCG GTCCAATTGC CCTTCAAGTA CGAGAAATCA GGACCGTTT

>JH017G16r_559 pos=559|len=739|mol=genomic|alleles="T/C"
CCGGTTTGGA GGGAGCATTG GATTTGAACC CACCACGAGA AATGGTTCCT TCTCGTCGGT TCAGATGCTC AATCTGTCAA
GCAACAGGTT CACCAATTTG GTCCGGCTCG GTGGTTATCC GGAGCTTAGA GTTCTTGACC TTTCGCGCAA CAATTTCCGA
GCTTTGCCTT CTGGGTTCGC CAACCTCACC AAGCTAGTGC ACCTCAAAAT TTCAAGCTGC AAAATTTCAG GCAATGTAAA
ACCTATTTCA GTTCTTCGGT CATTAAAATA TTTAGACGTG TCCAACAACT CCATGAATGG TACTTTCCCT TTTGATTTCC
CTCCACTTGG TATGCTCAAC TTTCTTAACA TTTCACTTAA CAATTTCACA CTAGTAGTTG ACCCAGACAA GTACCGGAGA
TTTGAAAAAT CCTCGTTTAT CCATTCTGGA ACCTCAATTT TTAATCCTTC CAAAACGCCA AGCATTGATC ATGTCCAACC
TCAATCCAAA ACACCACCTC ACAGTCTCAG ACCTGTCCAA AAACACAACC CTTTGAACAA AAACTCCAGC ACTAAAAA
Y
CCAAAATCAA AAAATAAAGC TCTGGTTCTG GGTCTATCAT GTGCATCTGC GTCTGTCTTT GTTTTCATGG CCATCTGTTT
GGGCTTGTTG TACAGAAGGA ATAGACTTGC AAGACAGAAC AAATGGGCAA TCTCCAAACC GGTCCAATTG CCCTTCAAGT
ACGAGAAATC AGGACCGTTT

>JH017E10r_362 pos=362|len=670|mol=genomic|alleles="T/A"
TTTCAAAACC AAGTCCTTAA CCAAAACCGA ATTGAACCAA TGAGCTAGTT GAGTGAGAAC TGGTTGGGTT GAGTTCTAAC
CAACCACCTG CCATGGTTGA GCCACCATCC CACGCCACCT CCAGTACCAC CCAAGGAGGA GAGACAAAGT GATGATCAAA
ATTGTCCAAG GCAAACCACT TGAACCCGTC AGCCCCCTTG GGTGGTTTTG ATGGTTTTCC TCATCTCTCC TCTGCCCCAC
GACTTGACCA CCATCTGCAG GAGTAATGTA GCCACTATAG GGAAGAAATC ATGGTGGTTC CAGGTCACTA TTCCCCCTGC
ACAAGTTGAC ACATCTTGAT GTCTGAAAAT TCCAGCCTTT C
W
CTACCGCCCA CCTCCACCAA TCACCATGAA CCAAGGCTAG CGTCTCCTCC CTTTGGCCGC CTATAAAAGG ACCCTTCACC
CCCTCATTTC CTCTACACTT CATCTCCAGC TCCTCCTTGA GCATAAAGAG CAATCTTCTC CCTTAGTTTT GAGAGAATCC
AAAAGTGAGT GAGTTTGAGT GTTCTTAGGA GTTCTTGAGA GTTCTTGAGC TAGGATCTTG AGTGGACTAC GAAATTTGTA
AGTTTTCTTG CCCTTGATTT TAGTTTATAT GTAAGCTTTG TTTTCAAGTG TTGGAGTGAA TTTTGGTT

>JH017C08r_477 pos=477|len=710|mol=genomic|alleles="C/T"
ATCCTGCGGG TTGGGTTCCT TTGTTTCAGC TAAAGGTTCT TCAAATGACT AATTGTAGCT TGAACAAGCT TGCCAGCAAT
ATTCCTACAT TTCTCCTCAA CCAGCATGAG TTGGAAGTAA TTGATCTCTC TTATAATAAG TTGAATGGAA GCTTTCCGAA
TTGGTTGCTT GAAAACAATA CGAGATTAAA AGGCCTGGAT CTTCGGGATA ATTTCTTTGT GGGTCATTTA CATTTTCAAC
TACAGCAGCA CACTTATATT TCTCGGATGG ATGTCTCAAA CAATCACATG GAGGGAAAAC TTCAAGAAAA CATTGGGAAG
ATGTGTCCAA ATTTAATCTA TCTAATTCTT TCCCATAATT CTTTTGAAGG TAATCTTCCT TCCTCAATTG GTGACATGAC
TATTTTGGAA ACCTTAGATT TGTCCTTCAA TGAATTCTCG GGTGAAATCC CAAGAGAATT GGCTAGGAAT TGGTCG
Y
GGATAACGAG TTTGAACCTT GGTTATAACA GCTTTCATGG CGAAATCTTA TTAGAGCAAT TGAAGTTAAC ATCGACTTCG
GACTTGAGTG GAAATCAATT CACCAGTATT CTACCGATGC TTAATTCAAC TTATTCTTAC TTAAGTTATT TAGATATCAG
CCACAACGAC ATCTCAAGTA CGATCCCCAA GGGGCTCGGA AACATTGCAG ACTTGAAGAC TCTTCTCATG GCT

>JH017O04r_404 pos=404|len=741|mol=genomic|alleles="G/A"
TCTCTCAAGA ATTTTCGCTT ACACGATCTC TTGAAGTTCT ACCCAAATCT TTAAGCTCTC AATGCTAGTA AATACGTGTT
GTTCAAGTGT TTTTTTTAAA ACCCTCTACC GACTCCTCTA TAAATAGGAA ATGTTGTGAT TGATTTAGAG AAGGACTTTG
CTGACAAGTT TATCCAGAAT CTCAGTCAGA TACGTTGCTA ACTATTTGCG AACATCTAGG ACTAGATCAC TTATTCTGGA
TTGCATCGAG TTCAAATCTG CTTCAGTTTC TTCAATAAAG CTTGCGTCTT TATCTCTTCA ACTGACTCTT AGACTCGAAA
CATACATAGG ACTCTTGTAG ACTCTTATTT TATAATATAA TCAAGATTTG ATGAGAGTTA CAATTCAAAT ACTTATCATT
ATC
R
TATAATTTCT ATTCACATAC TCATCCTTAT CAGATGCAAT CCTAAAGTCC TATTTAAAAT TACATTCATC TATAATTTAA
ATTTAAGTAC AGACTCACCT AATTGTAGTC AAACATAAAT TAAATTTACA GAAAGGTCAA TCTGGGCTAT AATCTAGATA
GTGTGTTGTA TTTTGGAATT TGTTACCAAG CTAATGGACA GATCTTGGTT TGAAAGTTTT ATGGAGTGTT GTCACCATGT
TTATATGAAT ATTTATTGGA TATTTGTTGC ATGATTAAAG CTTTGATGGA AGATTTCCTT ACATCTAAAA TGTTAGAAAC
TGGAAGAGGA AAAACAA

>JH017K06r_390 pos=390|len=772|mol=genomic|alleles="T/G"
GTCATTCCAT TATACGATTG ACATCCGATC TCAATGGAAA CATACATCAA ACTAGGGCTG CAACCCGGCC CGTCACAACC
AGATTTACAC CTGATCCGAC CCGACCCGCT ATATTTATGG CGCCAAACCG AATTGACCCG ACCCGATTAA AATAAACTCG
GGTCGAATCC TATGACCCGA CCTTTACCAA ACAAAAAAAT ACCTAACTTT TTGCACATCG ATTTATCTCA GATTTAAGCC
TTAAATGACA ATATCAATCT CCATCGATCT CAGATTCTTC TCAATCTCAA GAAAAAATCT CAAAAAACAA AAAATGATAA
GAGCAAACCT TGCATAAGTC ATTCGGATGC AATCGTTTGC AGAAGCGGTA GTAACAAACA AGAATAGTA
K
ATATTCAATC TTCCTCCTTG CCCTCATTCT CGACAATGTT GAAGTAAACA TTCTTGTCCT TGTTAGAAGC AATCACCCGA
AGCCAGTCCC TCACATTGTG CTTCTTCAAG TACTTCTTAG TCATACTTGA GATACTTTTT AGAGAAGTTG TTATTAGAGG
TGATAGAGAT TTTGTTCTTT TCACGGACGA CGGTGATGGA TTCACAAAGA GCGCCGGCCT TGCCTCTGAC CTTGATCCTC
TCCTAGAGGA ACTTCTCAAG TGAGGCAATA TCCATGATAT TTTCCTCAAC CGGCTTCGCG CAATCAATCA CGAATGTGGC
TCCCTTCTTC TTCCCCTTCG GTCCCACAAC TGCTGCCCCG AGACTCATTT TCGCTATGAT TC

>JH017G20r_504 pos=504|len=775|mol=genomic|alleles="T/C"
CCTTCTTTTA TCTTTTATAA GAATTGTGTG AGCGTTTCTG CACACGATAT ATGTCAACAC TAATTAAAAT AATGATGATG
ACAATAAATC TAATGTATAT ATATATATAT ATATATATCA AATTACATAA TTCTTTTAGT TATAAAATAA ATCTAATATT
CACTTTTAAT GGAATGAATG TCTTCTCTCT AAAAAGAATA GTCAAAAGTA TAAACTCGAA TGGCTATGGC GGCTACTAGA
GCTATATATT GATTGAGATG CGAATTAAAA GGACTAGGAA AAGGGTCGAC AGCTGACCCA AGGGGTGAAG TAGTTTTGTG
GGGTTTCTTG AATGATAAAA AATTGGGGTG GAATGGATTT AAAAGAGATT TTTACACCAA TTAATGATAG TATGCCACGT
AGGTACTTTT GGAAAAAAAA ATTATGGAGC CGCGTCGACT CAAAATCTCT CTCCCATCCT TGCCTCAATT CATCTTCACA
CAAGCTTCTT TTCTAAAAAA AAT
Y
CTCTTTCTCT TCATCTCTCT CCCGCCCGAT CTTGCTCCCA TAATTAGGGG TGTAATCGAT CCGATCTGAT TTTGGATAAA
ATCTAGAACT AAATCGGGAT GTATTGATTT TGTATTTTTC AAAATTGATT ACGCATTGAT TACCTTCTTA AACCAGTACT
TCCGGTTTTA CAGGTTTCCG GTCCGGTTTT TCGATTTTTT TTAAATGTAA GTTTCACAAT TTATCATTAA AAATTTGTTT
ATAAAAAAAA ACTAAATTTT AAAAAAAATT G

>JH017C18r_320 pos=320|len=688|mol=genomic|alleles="T/G"
CTCTCTTTCC TCTCCCTCCA AGACACACCT ATAGGTAGAT CGGAACCATC TTCCAAATTG TGGCAATTTG AGAAGGGCCT
TGGAGATCTC TACATGAAGC TAAGAGGTCG ATTACCCTTC TTGGCATCAC CCAAGCTACA CCCAACCTAG CAAAAGTCAT
TCCACAAAGT TGTGGCAATC TAACAATATA TTAGTAGATA ATCGACGGAT TCTCTGCTTT TTTTACACAA ATAACACCAA
TCCAAGACTG ATTCAGCATT TCCTTAGGTT GTCGATAGTT AGAATCTTCC CTAAAGAAGC TGTCCATACA AAAAAGGAT
K
CCTTTAAGGG GACCTTCGTC TTCCAAATAC TCTGTAAACT CTTCCATGGG AATGGGTTTG CATTATAGAT GGATTGGTAG
AATGAGCATA TTGTGAACTT CCCTTTTGCC GAGGGGCACC AAAAAAGCTT GTCTCCCCCC CCCACCCCCC ATAGGAACAT
AATAGACCAC TACTTTATTA ACTCACTTGG GTCAATCAGA CACTTATACT CAAAACATTG TCTTTTATTT TTTCTCCTTA
AATATTATCT TAACATCATT TGCAACCTCC GTGTTATATA CAAACACATA CATATGATGA TCTGTACATA AATTTGTACT
CTGTTTTCAC TTGGCTGGTT TTTTGTTGAA CCTAAATATT AATTATAC

>JH017M06r_365 pos=365|len=709|mol=genomic|alleles="A/G"
AGATTAGTTA AGTAGGATGA ATTTTATGAG TTTCTACAGT CTAATATTTT GTTCATGAAT AATATATTTA ATAAAAGAAT
CAAATCAAGT TTAATAAGCC AAATTCGATC ATAACTCAAT TCAAGTAAAT AAACACATTT TTGTTTAAAA TAATAGCACT
TTTGTTTAAA ACAATGGTAC TTTTTTTTTT TTTTTTAAGG AAAATGTCAC CATTCATTCA TTCATCAAGA GAAACTTATA
TCAATGACCG GATACATGCG GGGATGTCCT CATATCAACC ATTTGGAGCT CCACTAGTAT ATTATTGGAT TAGTATGGAC
TTCACTGCTA CTGATACTCT CTGTAGAAAA ATGTTCCAGA GATA
R
CGCTTTGTCT AAACAGAGAC TCAACCTCAC CCTTCATAGA AAATGAGGAC TCAATCTTTA CGGACACACC GTCTAAGAAT
GAAACGTTTT ATTTTTATTT TTACTATATA ATAAGGAAAA CAAGAATGAA AAATGATGAA TTACAGTTTG GACTAATTCT
GGTAGACTTT GACGATGCGT GAAGGCAACA AGTTTGTCTC TTTTCAGCCA CAAAAGTCAG ATTCGAAAGA TTTGGTGGTG
GCACGTGAGG CTCATGAGGA CCATGTGCGG TGATTTTAGC AAAACCGCCA CTATCCTCTA AACAATTTGC GGGCTATGAG
TCTTCTTGTG TTGCGCTTGG TCTC

>JH017G24r_203 pos=203|len=482|mol=genomic|alleles="T/C"
GTGATTGATT GAAAACTTAC GAAAATTATG TGATTATTTT TATAGGTGAC GATTTATAGT CGACTCGACA TTTTTTAGAA
AATTTCTGAA AAGCTAAGTT GCCCAGGTAA GCGGGGTTCA TATACTAGTT TTGCATAAAA GAAATTAAAT GAGGTTGACT
TTGAAAATAA GCATGTTTGT TTCTTTAAAA GAACTATGAA AA
Y
GACCTCAGAT GTTTATTATG CATATGCATA AATTCAATAT AAGAGAAAGT GTTTTTCTGT CATGACGGGT GTAAACATGA
GCTAGTTTTG TGTATTTTAT TTCTGAACTA TGCAAAAGAG CGAATATGAA GATCTAAAAG TTTTGTTATG AACAAATGAA
AATATTTTGA TTCTGTTTAT CTCGAATATG TGAAGTGATC TAAAGTTATT AAGTATTTTG TTTTAATATG ATGTGGCATC
TGAAAACCTT GGCATGAAGT TTTGAATCTG TATATGATG

>JH017G24r_302 pos=302|len=482|mol=genomic|alleles="A/G"
GTGATTGATT GAAAACTTAC GAAAATTATG TGATTATTTT TATAGGTGAC GATTTATAGT CGACTCGACA TTTTTTAGAA
AATTTCTGAA AAGCTAAGTT GCCCAGGTAA GCGGGGTTCA TATACTAGTT TTGCATAAAA GAAATTAAAT GAGGTTGACT
TTGAAAATAA GCATGTTTGT TTCTTTAAAA GAACTATGAA AATGACCTCA GATGTTTATT ATGCATATGC ATAAATTCAA
TATAAGAGAA AGTGTTTTTC TGTCATGACG GGTGTAAACA TGAGCTAGTT TTGTGTATTT T
R
TTTCTGAACT ATGCAAAAGA GCGAATATGA AGATCTAAAA GTTTTGTTAT GAACAAATGA AAATATTTTG ATTCTGTTTA
TCTCGAATAT GTGAAGTGAT CTAAAGTTAT TAAGTATTTT GTTTTAATAT GATGTGGCAT CTGAAAACCT TGGCATGAAG
TTTTGAATCT GTATATGATG

>JH017D02r_142 pos=142|len=624|mol=genomic|alleles="G/T"
CCTTTTTCTT TGGTTTTCTT CTTTCTCCAG AAATGTATGT TGCTTTGTAA AATAGTTTTT AGGTTTTAAG CTTGATAGAC
GTGAATATTT ATAAAGATTG CCATTAAGCC CTTTTGTGAT GTGATTTTCT GTAAAGTTCC T
K
AAGATTTCTT TTGAATGATC TTACGTTATT ACCCTTAATA GGTAAGTCTT GGCAGAATAC TTATTTGACT TAGGTTGGGC
TTTATTTTTT TTTTTTAAAT TGCATATGTA TTTTAAGTTG GACCTGGTGT TAAATAGATT TGCAATTGAG TTTGTATGTC
AAGTGAATAT TAAGTTGGTA TCTCAAGCCC ATCTTGAATA TTCAGCTATT GCTAGACTTG TCTCAAGTAG ATTGCACTAA
TCCTTGCATT GTCTCATTCA TCTTCTCGGC TCTTGACCTT GTAATTGGCC CATCTGGAAC TTGCAAATGA TCATTAAGAT
TAGGTCTATC TTGGTACCCA TCAAGATGTA ATTTTCATGG GCTTAGTTTT AATTGACTAA ATATTTTAGC CATACATTTT
ATTTTATAGA AATAATTTAG AGTTTAATGT ATTAGTTCGA AAAATTTAGT GGACATAGAT TAAATTGGGA AGTGATGATA
TT

>JH017P16r_426 pos=426|len=721|mol=genomic|alleles="G/A"
GACAAGAAGA GAAACCGAGT GCTGTTTGCT GAAGCAGGCA AGGACTTTGT TGATTTCCTC TTTCAATCTT TCACTCTGCC
GGTCGTGACT GTCACTAGCT TCCTAAAAAG TGAAGACATG CTAGGGTGCT TGCAAAACCT ATACGAAAGC ATTGAAAACC
CGAGCCATAA TTGCATTCAG CCAGGCCAAA GCAAAGAAGA CTTGGTGTTG AAGCCCAAAC TAGTAATGTC TGGTGCTACA
GACTCCCTAC TCTTGCCAAG GGTCGAGTCC TCTTATACGT TCAGGAAATT GTATAAGTGT AGCAACAACT CATGCAGTAG
CCGTGATTAT GAGCTGTCTT CTATAGAGGG CGCATATTGT AATTCATGCT CATCATCATT AGTACCAATG AGACACGAGG
TATCGCTCAG TGAGTTAACA AGCGC
R
AACAAAGCGA TTAGTAATTT CAATTTGTTG AAAGAGTGGG TCAGATTCAT AGTGATGGAT GATCTGTGGA TGATGCTCAT
GTCCGCCGAC GCTTTCATAA CTCTGCTTCA TGAGTATGAT ATCAAGGATT TAAGGGCGCT TGAAAAGAGA GTGGTCGATT
TGGACATGCA TGGGGTATGG CTGTTCTACG CCTTGCATGC TTTTTTTTTT TTTTGGTTAT GTTTTATTCA TGACCCAATA
TGATTTTCTT TTTGGTCAAT TAATCCATTA AATGATATTG GTCATTTTGT GCAAG

>JH017H18r_176 pos=176|len=685|mol=genomic|alleles="T/C"
AGCAACAGGT ACATCAAGCG CAATAAACAA AACCACCAGA TGGCAAAAAC CAGGTAATGG CTTCTTTAAA GCAAATTGAG
ATGTAGCTCT AGATGGGAAC TTGGTCCAAG TCATGTATAT TTGAAGGGGA TGCTCTATAT GTGATTAAGG ATGATATTCA
GAGGCCCGAG TAGAA
Y
TGGTCACGGT ATGACCAGAT CATTGAGGAC ATCAAAACAA CTTTTAGAAG AAGTGCAAGT TGGAGGATTT AGGGTTCATT
TGGATAGTGA GATGAGATGA GATGGTTTTA GATGAGTTGA ATAAAATACT GTTATAATAT TATTTTTTAA TATTATTATT
GTTTTAGAAT TTGAAAAAGT TAAATTATTT ATTATATTTG TGTAAAAATT TAAAAATATA TTGATGAAAT AAAATGAAAT
GAGATAGTTT CTATATCCAA ACGAGCCCTT AGTATACACC AAGAGATGGG AATAATGCTG CTCATCAAGT GGCTAAACTA
GCTCTATTAT GTGAAGATGA GTTAGCATGG GAATAATGAA TGAAGTATTG ATTTAAAAAA AAAAACAAGA AGCATACTTT
CTTTTTTTAT TAATTGCAAA ATCAGTTTCT AAATCCTCTT AAATTTCTAA TTTTAGTAAT TAGCTCTTAC AAATGAATTT
ACAATTTTTA TAATTTTACT TGTTTCTTT

>JH017D06r_129 pos=129|len=704|mol=genomic|alleles="C/T"
GGAAACGGAA GGAAGAAACA GAGAGGAAGA AAGGGAGCGG AAGAAAGAAA GGGAGAGGAA GAATCGAAAC GGGAAGTCGA
GATTTGGGGG TTTCGGGGTG GAGAAGAAAA CAGAGAAGAG AGGGAAGA
Y
GGTTTGCCAG ATTCGGGAAG AAAGAAAGGG AGAGGAGAGG AAGAAAGAAA GGGAGAGGAA GAATCGGAAA TGGGTTTGAG
GATTTCAGGA TTCCGGGGTA GAGGAAGAAG GAAGAGAAAA GGGGGAAGAA AGAACTGGAG ATGCGTCGAT TCGAGAAGAA
AGAAAAGGAG AGGAAAGGAA GAAGGAAAGG AGAGGAATCG AAAGGGATTG GAGATTTGGG GATTTCGGGG GTAGAGGAAG
AATGCAGAAT AGAGAGGGAA GAGAGCGGCT TTTGCGTGCG AAATAATTGT TTCCTAATAA AATAACCGTA TAGATGTTGA
ATAGTAGGTC GCTAAATTTG GCGATTGAAG AGACTTCACT GTAGCTAAAA GTTTAAGATT TAAGGAAAAG GTGAATTCAA
TGCAGAGTAT TTTTCATTAA ATTCTTCAAA TTATGGGCAT GCCAGTGCTC TGATGAAGAA ACTCCACGGA AAAGCTTGCG
TACAGCATGT CTCAAAGAAG GCGCACAATT TTTCAACCAC TTCCCTTACT TTGCTATCCA TCGATGCCAA GTTCTTAAAA
ACACCAATAT GAAAC

>JH017D06r_283 pos=283|len=704|mol=genomic|alleles="A/G"
GGAAACGGAA GGAAGAAACA GAGAGGAAGA AAGGGAGCGG AAGAAAGAAA GGGAGAGGAA GAATCGAAAC GGGAAGTCGA
GATTTGGGGG TTTCGGGGTG GAGAAGAAAA CAGAGAAGAG AGGGAAGACG GTTTGCCAGA TTCGGGAAGA AAGAAAGGGA
GAGGAGAGGA AGAAAGAAAG GGAGAGGAAG AATCGGAAAT GGGTTTGAGG ATTTCAGGAT TCCGGGGTAG AGGAAGAAGG
AAGAGAAAAG GGGGAAGAAA GAACTGGAGA TGCGTCGATT CG
R
GAAGAAAGAA AAGGAGAGGA AAGGAAGAAG GAAAGGAGAG GAATCGAAAG GGATTGGAGA TTTGGGGATT TCGGGGGTAG
AGGAAGAATG CAGAATAGAG AGGGAAGAGA GCGGCTTTTG CGTGCGAAAT AATTGTTTCC TAATAAAATA ACCGTATAGA
TGTTGAATAG TAGGTCGCTA AATTTGGCGA TTGAAGAGAC TTCACTGTAG CTAAAAGTTT AAGATTTAAG GAAAAGGTGA
ATTCAATGCA GAGTATTTTT CATTAAATTC TTCAAATTAT GGGCATGCCA GTGCTCTGAT GAAGAAACTC CACGGAAAAG
CTTGCGTACA GCATGTCTCA AAGAAGGCGC ACAATTTTTC AACCACTTCC CTTACTTTGC TATCCATCGA TGCCAAGTTC
TTAAAAACAC CAATATGAAA C

>JH017N20r_408 pos=408|len=784|mol=genomic|alleles="T/C"
TTATTCCAGT CGGTTTTCCT CTAATGGGCC CTTAGAATTG GTTTGTTCAG ATTTATGGGG CCCTGCTCCT TGTGTTTCCC
GTATGGGCTT TAAATATTAT CTATCATTTG TTGATCACTA TACAAGATTA CATGGATTTT TCCTCTCAAA CTCAAATCTG
ATGCCATTAA TATTTTCTCC ACTTTTTTAC CTTTTGTTGA ATGCATGTTT AAAACCAAGT TAATAACATT ACTGATGGAG
GTGGTGAATT CAAACCCATC ACCACCATGT GTCAAAAACT TGGAATTAAA CACTGTTTTC CCTGCCCACA TAGTCATCAA
CAAAATGGGC TTGTCGAAAG AAAACATCCA TTGTGAAAAC TGGACTTGCT CTACTAGCCC AAGCTTCCTT ACCTTTTACA
TTCTGGA
Y
TGAAGTCTTT GAAACAGCGG TATATCTCAT CAATCTTCTA CCCTCTCCCA CTCTTAATAA TCAATCCTTA TTTCATTGTA
CATAAAAAAG AACCTGATTA TAATTTCTTG AAGGTATTTG GTTGTGAATG TTGGCCAAAT TTACGCCCAT ATTTACCAAA
TAAACTTAAT TTTCGTTCAA CCTCGTGCAT ATTTTTAGGA TATAGCAATA CCCATAATGG GTACAAGTGC CTTGATCTCA
CTACAAACCG TCTCTACATT TCGCGTGATG TCCGCTTTCA TGAGACATCA TTCCCTTACA AAAAAATGAC ATGGCCCACT
TCATCTCTTG CAACTTCAAC AACTCACACT CCCTTACCTA TTTTCCAACC TCTATT

>JH017J02r_147 pos=147|len=759|mol=genomic|alleles="C/A"
TCATGATATA TAAGATGTAA TGTTCCTAAA ATGCATCTAG CATTATGCAA TATTCACAGC GGATAATTTT TTTTTTAGCA
ATACTATGCA CCAAACTTAT AATATCCGAA TTAATTAAAG CGTAATCCAT TCATACTTAA CAAAAT
M
AACATCCACG ATTACAGTAC GGGTCTCAAA AGATTGTAAT ATCAAAACAT AGGAGACCAG ACTACATATT TACATTATCA
AAATACACTA TTGGGCCAGT TCATCGAGTA ACTCGACAAT GAGGCCAGAA TACTGTCCAA AAAAAACTAT GGAAGCTATA
AGCTTCGCAT CGCATCTGCG GCATCTAGTT AACCTCTTCC AATCTACCAG TGTTCATTCC CTGCTCTGAT CCTGACAAAT
CACCTACCAT TTTGGGGGAA TGATAGTTGG GACTACCACG GTGAGATTGT ATTACAAATC TCAGCAAGTT AACAGAAAAC
TTTCACACAG ATTATTGATG CATGCATGGC AATAAAGGCA TGAATGCACA ATCAAAGTCA ATAGTAAACA TAGCATAACC
TGACATAACA TGGCATGAAA TAATAAGCAT AACGTGACTT GACATAACAT GGCATGAACT GAGATAACTT GAACTGAACC
TGAAACTTAG CTTGACGTGA CATAAACTTG AAAGTTGACA TAAACATAAA CTTGAACATA ATATAACGTG AAACATGACT
TGAACGTGAT ATACATGAAT TTGGAATCTT ATTCAATAGA CTTAATTAAT AA

>JH017J02r_327 pos=327|len=759|mol=genomic|alleles="G/A"
TCATGATATA TAAGATGTAA TGTTCCTAAA ATGCATCTAG CATTATGCAA TATTCACAGC GGATAATTTT TTTTTTAGCA
ATACTATGCA CCAAACTTAT AATATCCGAA TTAATTAAAG CGTAATCCAT TCATACTTAA CAAAATCAAC ATCCACGATT
ACAGTACGGG TCTCAAAAGA TTGTAATATC AAAACATAGG AGACCAGACT ACATATTTAC ATTATCAAAA TACACTATTG
GGCCAGTTCA TCGAGTAACT CGACAATGAG GCCAGAATAC TGTCCAAAAA AAACTATGGA AGCTATAAGC TTCGCATCGC
ATCTGC
R
GCATCTAGTT AACCTCTTCC AATCTACCAG TGTTCATTCC CTGCTCTGAT CCTGACAAAT CACCTACCAT TTTGGGGGAA
TGATAGTTGG GACTACCACG GTGAGATTGT ATTACAAATC TCAGCAAGTT AACAGAAAAC TTTCACACAG ATTATTGATG
CATGCATGGC AATAAAGGCA TGAATGCACA ATCAAAGTCA ATAGTAAACA TAGCATAACC TGACATAACA TGGCATGAAA
TAATAAGCAT AACGTGACTT GACATAACAT GGCATGAACT GAGATAACTT GAACTGAACC TGAAACTTAG CTTGACGTGA
CATAAACTTG AAAGTTGACA TAAACATAAA CTTGAACATA ATATAACGTG AAACATGACT TGAACGTGAT ATACATGAAT
TTGGAATCTT ATTCAATAGA CTTAATTAAT AA

>JH017F12r_87 pos=87|len=801|mol=genomic|alleles="T/C"
TGCCCCAGCT CTCTCTCAGT AAAGTTCTGC ATAATAATCT GTATACTGCT CATGTCCTGT TAGCCAAGAG TCTCCCATCA
TGTCCC
Y
GAGCTTCGTG CCTTTCATGT TGCATAAATG GAAGTGATTG TTCATCATGA AGAGGTAGGA CAAGGATATA TCCTCATAGA
CCTTTGACCA TCCATCTAAA TTTAGCCCAA TTTCCTTCAT TATGACCAAA ACCTGATTGG AAATTAGATC CTCTCCATAA
TTCTCTTGTT CCCAGCTCTG ATGGATCTTG AGAACCTGGG TCAAGATGGG GCTGTAATCA TCACCTAGCA GCTGATTACA
GTAGTGAGTT ATGAAGCTCA CCAGCCTTGG AACACTGCCA TCTGAAGGAG GAGAAGTTCG CCTTTGCAGC TCCAATTGAA
GAGGAAGTTG CCAGAAAATC TCACAGGCAC CATTAACAAT CCTTTTGACA AGATCCCTTG TAGAATTCTG GATTTCAGCG
CAGTTTTCTC CCCTGAAAAG CAGGTTGAAA TCCAATCTCA GATTGTTCAA CGAAGCAAAC ATGTCCAATA GCTTCAAGAG
TTTAATCGGA TCCTTCTTAC ATTCTGTCAC ATGTTTCCCG AATTGGAGAA AAGCATGGAT TCCGGACTGA GCAGCGATCT
TTGCAAAGCA TCCCATTGCA ACATCTGATC CAATCTTCTT GAAAACATCA TTGCAGAGTC TATACTCGAG CTCAAAAAGA
TGCTTCACAG CCAACACCAA ATGCTTATTC CATTGATCGA TGTAACCCTC TAGATGCTGC ACATCATCAA ACTT

>JH017P04r_199 pos=199|len=745|mol=genomic|alleles="T/A"
TTTCCCATTT TGATCAGAGC TGTTCGCAGG GCGTGGGCAA ATTGTGACCT GGGTCTGTGA TCCAATGCAC GGAAACACCA
TACAGGCACC GTGTGGACTT AAAACACGTC CCTTTGATGC AATTTTGGTA CTATTTCTCT CCAACTTTTT TACATCATAT
TGATCACTCA TAGTTCTCGA GTTTTAGGAT AGCTTTCC
W
TAAGTACAGC AGTTGGGTGT TTTCAGAAGC ACAGAAATGG AAATATTCAG TGTATTTATT TTTAACTTAA CCTCCATATA
GTAGGAAGGA GTACAACCAA ATATCTGGCC CCCTGGAAAA ATCGGTTTAT AATCGGATAC CTAACACAAT CTGTGGAAAT
CAACGTTTCT AACCTTCAAG AGCTAATATG TAGCTTGATT GTCATATCTC TAATTAGTAA TTCTGTTAGG TAAACAATTT
AAGTCCTTTT CATTCTTCCA AAAAACTATT AAAGAGTAGT GCATGTAAAA GAGGCGTCAT ACATAGAGCA ATTTAGCACA
TTGCACTTGT CAAAAAACAT TTAGCACATT GCTGGTCCTG GCTGGTGAGC AGTCCAAGAG TTAAGGGTTC CACCTGACAA
GAAAGTCCAT TTAGTCAACA TGATATGGTC ATCTACTACA CACTTTGAGG TGGTTGTATG TGAAACTTTG GGTGCATGTG
AAACTCTTAC CTTTCCTAGA AAAATATCCC AAGTAACATC TAGGTGTAAA TAAGATCGAC CCTCTC

>JH017P04r_528 pos=528|len=745|mol=genomic|alleles="G/A"
TTTCCCATTT TGATCAGAGC TGTTCGCAGG GCGTGGGCAA ATTGTGACCT GGGTCTGTGA TCCAATGCAC GGAAACACCA
TACAGGCACC GTGTGGACTT AAAACACGTC CCTTTGATGC AATTTTGGTA CTATTTCTCT CCAACTTTTT TACATCATAT
TGATCACTCA TAGTTCTCGA GTTTTAGGAT AGCTTTCCTT AAGTACAGCA GTTGGGTGTT TTCAGAAGCA CAGAAATGGA
AATATTCAGT GTATTTATTT TTAACTTAAC CTCCATATAG TAGGAAGGAG TACAACCAAA TATCTGGCCC CCTGGAAAAA
TCGGTTTATA ATCGGATACC TAACACAATC TGTGGAAATC AACGTTTCTA ACCTTCAAGA GCTAATATGT AGCTTGATTG
TCATATCTCT AATTAGTAAT TCTGTTAGGT AAACAATTTA AGTCCTTTTC ATTCTTCCAA AAAACTATTA AAGAGTAGTG
CATGTAAAAG AGGCGTCATA CATAGAGCAA TTTAGCACAT TGCACTT
R
TCAAAAAACA TTTAGCACAT TGCTGGTCCT GGCTGGTGAG CAGTCCAAGA GTTAAGGGTT CCACCTGACA AGAAAGTCCA
TTTAGTCAAC ATGATATGGT CATCTACTAC ACACTTTGAG GTGGTTGTAT GTGAAACTTT GGGTGCATGT GAAACTCTTA
CCTTTCCTAG AAAAATATCC CAAGTAACAT CTAGGTGTAA ATAAGATCGA CCCTCTC

>JH017B08r_82 pos=82|len=746|mol=genomic|alleles="A/T"
TGTTCAACAT CTTTTAACTC TTGCAACAGG GCTGGCTCTT CTACTTTGTG CATCTTCCTC AATCAGTGTT TGCGGGCGTT
C
W
ATATGCTGCA TAGGTATTAG AGTGGGTTAA AAACAAAGGA AAGAATGATA AATAGGTGTG GTCCAGAACA GTTGTGCTGT
AACCTACGAT GCCTTTATTT CTTCCACAGT TGATAAGCTC CCGTGAAATA TAACTAGTAT CACAGCGTGC AGAGAAATTG
ACAACAATCC AACTGCTAAT TTGAACGGGT TTCAAAAGTT GCTGCAATGC AAGAAAACAG GACTGCATCT AAATCAGCTA
ATCAAACGTA AATGATGCAA ATAAGAACGG GATAAACAGA ACTTTCTCAC AGAGAAAATT GATTGTCTCT ATTTTTGGAT
GTAATGGACA TCAAAGCAAT ACCTTGTTAT TAAAATTCCA CCGCCCATTA CGAGGGATGC AATCATCACT GTTACCGACC
TTCAACTGTG AATCACAAAG ACAAATCCCT TAGTATGCAC ACAAGCAGTA ACAGTGACTG AAAAAAGACA CTTCTTGACA
TTCCCATCGT CTGTCTCTCT CTCTCCAACA AGCGCCCGTG CACACACACA CCCCAATATT AGTGAGTCCA TACCTTTGGA
GTCTCAAGGA CACGGCCCTC AACCTGAGTC AATTGTTTCT CTATAGAAAT ACCACACTCA CCAAGTAATG GGTCAGCATC
ATAGCGGTAG TTTCTCATGG CCTG

>JH017B18r_415 pos=415|len=757|mol=genomic|alleles="C/A"
TTACTACATG GTTTTCAATT TAAAATATAT AGTGCCCCTC ATGAAGATCT CCACAATCTA GCACGATGGG AAAATGGTCT
GAACATAATC TCGGAAGTCT CTTTCGACAT AAATAAGAAA AAAAGGACTC CCAAGGTGAA TATACTATAA ATTTGTCTAA
TATTGACCAA ACCCTTCCAT TTGAACATGT AAATTCCCTT TGGCAAAGGT AAATCAACTA AGTCTAGATC AAACATAAGA
TTAGAAAAAT TTGACATAGC TGGGGTAATA CTAGAATCCC CCGACCTTTC ACTCGGGAAA CAGGTGATAT TAAAGTCTCC
CTGATAGACC ATGGCCTATC CCACCAACTA TATAAACCAA AGATCTCCTC CCAAAGGAAT CTTCTACTAG TGTCTAGATT
AGGACTATAA ACAC
M
AGCAAAAGAC CACTTGTAAT CATCATTCAC ATTCTGAAAC GAGCAAGCCA CTATATATAC TTCAGTTTTG TCTTTTGAAG
ACAAACGATA TTGACCTTCC AACTTCTTGA CAAATTCTTT ACACAGAAGT ACTTACGAGG ATCATTCAGC CCCTTACATT
ACAAGATAAA ATCTTATTTT TCATTAATCA CAGATGTTCG CCTGAGCCTT GCTCCTACCC CTACTTGCAC TACCATCTCG
AGCATCATAA TCAATAGAGC AAGCAAGTCT CTTCAACTCC GTATCATTTT GGGTGTAAGA ACTAGCCAGG CTGGCCCACC
TCAATAGCTA TAAAAGGGTT TT

>JH017L22r_138 pos=138|len=808|mol=genomic|alleles="T/G"
TCTAAGACTT GGTTTTCACT GGATGGTGGT TTGCAGGGTT ATAAGAGGCC ATTGTGGAAG GCTGGGAGTC TGCCCTTAGG
TTGGATTACT TTCTATAATA AGACAATGGC TTTGGACAGG CGATGGCATG TCTTAGG
K
CTGGGTTATG ACTCAGCTGT CAGACGAGGT GAAATCGAGC AGGCAGCAGT GATACACTAC GATGGAGTTA TGAAGCCATG
GTTGGACATT GCGATTGGGA GGTATAAGGG TTATTGGAGC CAATATTTAC AGTATGATCA GCCTTATTTG CAACAGTGCA
ATATCCATGC CTAGGCAAAA TACTGCACAT GACTGGTGGT ATACACTGAC TCATGCCCAC ATAATTAGTT GCTTCTTGTT
CTAGAATCTA TACTAGTTCC CTCTATTCTT TCTTTTTCTT ATAGAAATTC TTCTTGTAAA GTTAAGCTCA ATTATTTGCC
AAAATTTTCG GGCCGCCGTC TTCTAGAAGT TATGAATCAA TTAATAGCAA TATCTGGAAT GAAATAAGAG TCCCTTCTTG
TAGTTGAGAT ACTCCACTTG ATGGTTACTT CTTGCATGTA CATAATTGAG AATCTCCACT TGATTCCATG CAAGCACCTT
ACACTTCCAA TACACAGATT TACTTTGGTA TCTTTTCATT TATTCAGTAA TTATGCATCC TCCATACAAG CTTAATGAAT
GCTCTTTCTG CCTTTGAGAA CAAGTTCACT CGTTCGGTTA AAAAGTCTCA TGAGTCAAAA TGTTGTGCCA ACTATTATCT
TTGTCTTTTT GTACGCAAGT GAGCTGTGTT

>JH017L22r_323 pos=323|len=808|mol=genomic|alleles="G/A"
TCTAAGACTT GGTTTTCACT GGATGGTGGT TTGCAGGGTT ATAAGAGGCC ATTGTGGAAG GCTGGGAGTC TGCCCTTAGG
TTGGATTACT TTCTATAATA AGACAATGGC TTTGGACAGG CGATGGCATG TCTTAGGTCT GGGTTATGAC TCAGCTGTCA
GACGAGGTGA AATCGAGCAG GCAGCAGTGA TACACTACGA TGGAGTTATG AAGCCATGGT TGGACATTGC GATTGGGAGG
TATAAGGGTT ATTGGAGCCA ATATTTACAG TATGATCAGC CTTATTTGCA ACAGTGCAAT ATCCATGCCT AGGCAAAATA
CT
R
CACATGACTG GTGGTATACA CTGACTCATG CCCACATAAT TAGTTGCTTC TTGTTCTAGA ATCTATACTA GTTCCCTCTA
TTCTTTCTTT TTCTTATAGA AATTCTTCTT GTAAAGTTAA GCTCAATTAT TTGCCAAAAT TTTCGGGCCG CCGTCTTCTA
GAAGTTATGA ATCAATTAAT AGCAATATCT GGAATGAAAT AAGAGTCCCT TCTTGTAGTT GAGATACTCC ACTTGATGGT
TACTTCTTGC ATGTACATAA TTGAGAATCT CCACTTGATT CCATGCAAGC ACCTTACACT TCCAATACAC AGATTTACTT
TGGTATCTTT TCATTTATTC AGTAATTATG CATCCTCCAT ACAAGCTTAA TGAATGCTCT TTCTGCCTTT GAGAACAAGT
TCACTCGTTC GGTTAAAAAG TCTCATGAGT CAAAATGTTG TGCCAACTAT TATCTTTGTC TTTTTGTACG CAAGTGAGCT
GTGTT

>JH017L14r_337 pos=337|len=769|mol=genomic|alleles="T/C"
GAATTTCAAA TGAGATCTCT AGTTCACAAT CTGCATTAAA TTGACCATTC GTTTCATAAG AATATATAAA TCAGATGTTA
GCTTGCATGT CTTCATGCAC CATACCAAAA GGCAACATTC ATGTCAACAC AATGGGAAAA AGAATGATAT GATCCTAAGA
ATGAGATTGT CTCATCAAAG ATTTCATTAT TGTTAATAGG TCCAATTATC CGAGACAAAA TATAAAATTT CAACACAGCA
TGTAGCTTTG CCAAAGTCAT GTAAAGGACA CTTTAGGTGC AGACAATTTA TAGTTTTCTA GAGATGCTCC TCAGTGGGAT
GTGAATTTTA TCAGAG
Y
AGTACAAGAA TGGGAGGTAT GAGATTCATA CCTCTTTTTT AGATCATTTG CATTCTAGTC AACCCATAAG GATTTGCACA
AGTGGGAAGC ACAAAACCAA TAACAAGTGT TACCAAGGTG GTGCTCACAA TCATGAAACC AACTTCAGCT ATGACTGCAA
GAACAAACTG AATTTCATTA GCAGAATTTT CAACACAATA CTCAGCTTAT TTTTACAAGA TAACCAACCG ATAAACATTA
AGATAGTATT TTCAACACAT ACCTCTTGGC AATCGCTGCC CTCAACTCCG CTCTGTCTCT CGGCTCTTCC ACCATGTCCA
GGTTCCTGTG TAGGACTTCT TCGTTTGTTT TCTCATTAAA ATGCTGGACC TTATAGCTTG GTATCCCTAT CTCTACTAGG
ATCACAACCT CCCTTCCATA CATCAACCTA AA

>JH017F18r_412 pos=412|len=782|mol=genomic|alleles="G/A"
TAAACCAATA AAGCTCCACC TTCACTTGAT TCGATTATTA CCATCACCTC ATAACAGGGT TGAACTCCAC GTTATTCAAT
CATGGAATTA GCGTAACCAT TTATTTGGAT AAAAAAAAAA GGCAAAAAAG CAAAATTTTC TTAGTTACCT TGATCGTACA
CCCATTCTTC CCCGAGCCGA AAACTGATTT GAGCTGGAAG GACCATATGG GATTCCTGAA TTATGTTCTG AAGGAGGAGT
TTTATAATAT GGGCTCTGAT TCATTGGAGT CCCTTCTTTC TGCATTGCAG ATTTCAAATG GAAATCTGAC ATACCATTCT
GGAAGGCTGC AGTTGTTGGA GGCGGTGCAA AGGAAGCTTC CTCAGCTGGG AGCTCCACAC CTTCCTCTAC CCATCTCTTC
TGCTTTTCAT C
R
TAATAGAATT TGTTCTTTTC ACCTAACTTA GCCTTCAGCA GCAATGCAGA ATAAAAAAGA CCATTTAAAA GGGGTATCAA
GAAAAACATT AACCATACTC CAGAAAAAGA CAAACAGGAA AAACAAATGG AGAGAAGTCT AAAAAATAAC AATTTTCCAA
GTCACTACCT GTCGACCCGG GCGAGGCCTT AAAACTAGCC CGACAGTCTT TTGCAACAAC TGAGAGCCAA AACCAAAACG
AGCAAAGCGT GATGACCCAA CTGAAGCTTT CCCTTGGTCA TTTGATGAGG TCATAATTTT TGATGAATCG ACCTGATCCC
ATCCTAAGTT AGTACAATTG CAAATTTTAT TCAACCAAGT ACACATAACG

>JH017F18r_529 pos=529|len=782|mol=genomic|alleles="G/T"
TAAACCAATA AAGCTCCACC TTCACTTGAT TCGATTATTA CCATCACCTC ATAACAGGGT TGAACTCCAC GTTATTCAAT
CATGGAATTA GCGTAACCAT TTATTTGGAT AAAAAAAAAA GGCAAAAAAG CAAAATTTTC TTAGTTACCT TGATCGTACA
CCCATTCTTC CCCGAGCCGA AAACTGATTT GAGCTGGAAG GACCATATGG GATTCCTGAA TTATGTTCTG AAGGAGGAGT
TTTATAATAT GGGCTCTGAT TCATTGGAGT CCCTTCTTTC TGCATTGCAG ATTTCAAATG GAAATCTGAC ATACCATTCT
GGAAGGCTGC AGTTGTTGGA GGCGGTGCAA AGGAAGCTTC CTCAGCTGGG AGCTCCACAC CTTCCTCTAC CCATCTCTTC
TGCTTTTCAT CGTAATAGAA TTTGTTCTTT TCACCTAACT TAGCCTTCAG CAGCAATGCA GAATAAAAAA GACCATTTAA
AAGGGGTATC AAGAAAAACA TTAACCATAC TCCAGAAAAA GACAAACA
K
GAAAAACAAA TGGAGAGAAG TCTAAAAAAT AACAATTTTC CAAGTCACTA CCTGTCGACC CGGGCGAGGC CTTAAAACTA
GCCCGACAGT CTTTTGCAAC AACTGAGAGC CAAAACCAAA ACGAGCAAAG CGTGATGACC CAACTGAAGC TTTCCCTTGG
TCATTTGATG AGGTCATAAT TTTTGATGAA TCGACCTGAT CCCATCCTAA GTTAGTACAA TTGCAAATTT TATTCAACCA
AGTACACATA ACG

>JH014K01r_71 pos=71|len=762|mol=genomic|alleles="C/T"
AAATATTTTT TTCAGATAAA ATATTTTTGA ATCGGAATTC TATGAGTTAG GATGATGAGA CCAATTATCT
Y
GTAGTGTTAT AACTTGCTGA GAATGGAGTT AAATTTGAAT TATGACGTAA AGTAGTTGAT ACATCACACC TGGGTTGATG
TAATATGGGT TTGCAGCAAT GTTTTAAATT TTGGTCTGGT GATCATTCCG GTTTGAACAT TGGAATTGAT TATTTCAGTA
TCGGTGCGTT CTAGTGTATA TATAAAATGA TAATTAATAG AATAAATACA TGTATCTGTA AGTGTGTATC GTGTGTGTAT
GTATGGAAGA ATTGACTATT TATAAATTGA ATATAAGTTG ATAGCGATGA GAAAATAGAG ATATAGTGCC AAAAGATAAT
ATTAAAAAAA ACACAAATTT GAGCTTAGAC ACAAAAAAAC TAAAAGAGAA AATAAATTAT TAAAAATAAA GATATTTAAA
AAAAGAGAAT GAGGAGACGT TTAAATTTAC CAAAAACTAA AATTATATAA ATACCATTTA GATTTTATAT TTTTAATAAC
TTTTAAATTT ACAAAAATGC TATCCAAACT TAAGAAAATA ACAAAACTGC CATTTAAACA ATCCAAAATG GAATATGGCC
CGGAATGTCC TGAATTTGAC TGCAATGGCT GGAACATGCC AAAACAGGCC AAAATTTATA ACGAAATGGA ACAAAGAGGT
ATAGTGTATT GGGTACTACA CCGGGACGGA AAGTTCTTGC CGAAACGGCC G

>JH014K11r_103 pos=103|len=747|mol=genomic|alleles="T/A"
AAAAAGAACT GAAGTTTGAG AAAAAGCAAG CAAAGCATGC CAAAAGAGTG GCCAAGTTGG AAAAAAGTCA GAACCGTGTC
CTTCAACAGG AACTTGGTCA CT
W
GAAGCTGGAG TTTGATCAAT TAGCAAATCG CTTGGATATA CTGAATAAAT TATTATCACC TAGTGCCAAA GGTATAGATG
ACCCAAAAAA GGTTAGTTTC CTGTTTCATT AAATAGAATT CTTTCATTTT TTTTATCTGA TTTTCGAAGT AATGTTGCTT
TCCATGGGAA TTATTATTGA AACATGAGTA CAGATTATGC TGTCTCTTAC TTTCATCTGC TAGTGGTTGA TTTTTTTCTT
AGATGCGGGG TTGATGAGAG TTGAACCCAA TTATCAGCTA AATGGCCTTC TAGTGTAATA ATCTGGTCGT TAGAGCATAA
GTTTGTTTTT TAAAACTACT ATTAATGCAT GGACGGCTTC AGAATTGTTC TCAGCTTACA CAGCCCAAAT ATTCTTTGAA
ACAGTTGAAT TGGTTTATTG AAGTAGCCTG CGTTCTTGTC CCTTCTCTTC TTGGTAATCA GGAAGTAATA GTCTTATATC
TCATTTATTC TGTTAAATAT GTCAATAGTC CCAATTGTGT ACAGATTTGC CTTCTATTTA GCTAGAATTA TTTAAATGAC
TAGCTGTTTT CTGCACAGTT ATGAACATTT ACATTTTAAT TCTTATTATT GGCTTGAAAA TTTGTTTTCT TGTTCCCTAA
TGCC

>JH014E19r_576 pos=576|len=822|mol=genomic|alleles="T/G"
TCCCCAAACT GGTGCAATAA AAAACCCTGG AGTTAAAACC CTTTTATCCA TCGGTGGTGG AGCCTCTGGT GTAGCTTCGA
CCTTAGCTTC AATGGCTAGC AAGCAAGAAA ACCGCAAAAT ATTCATAGAT TCCTCATAAC TCTAGCCAGG GAAAACAACT
TCCATGGCCT TTGCCTCAGC TGGCTGTACC CCTCCACGGC CGTGGAAATG ACCAATCTGG AGTCGCTCCT CAAGGAATGG
CGAGCAGCCG TGGAAATTGC GGCCCGGATG ACCACCAAGG CTCGGTTGCT TCTAACCGCA GAGGTATTTT ACTCGCCGGA
TATATGCTCG GCGCGAGCGC GTTATCCCTG TAAGGCTATT TCAAGCTACT TGGACTGGAT CCACGTATTG GCCTATAACT
TCTATACCCC CAACTCGTCA CCCAAAGAGA CAGCACCCCC CGCACCGTTG AAAAACAAGA GAGACGTATC ACTTTGCGTG
GAAGCAAGCA TCGATACATG GATTACGGCA GGTGTGCATG CCAAAACTTT GGTCCTTGGG CTTCCCTTTT TTGGCTGGGC
ATGGATTCTG AGTGA
K
CCCTCGCAAC ATGGTTTATT TGCACCAGCA CATGGACTGG CGCCTGTCGT ACAGCATAAA TCTGTCGATG GATCCGTTCC
TTTTGCCGGA GTCAAGAAAT TGATCATAGT CGACCAAAAG GCCACAACAG TTTACGATGA GACCTACTGC ACAAACTATT
GCTATGCTGA TAGGACGTGG ATTGGTTACG ACGATTTGGA AAGTATAATC TCGAAGGGTA CATATGCACG CAAGGAAAAG
GAACTG

>JH014E03r_173 pos=173|len=691|mol=genomic|alleles="G/C"
GTGATTGGGT TGAAAACTTA TGAAAATTGT GTGATTATTT TTATAGGTGA CGATTTATAG TCGACTCGAC ATTTTTGAAG
AAATTTCTGA AAAGCTAAGT TGCCCAAGTA AGCGGGGTTC ATATACTAGT TTTGCATAAA AGAAATGAAA TGAGGTTGAC
TTTGAAAATA TG
S
ATGTTTGTTT GAAAAGAAAT CTAAAAATGA CCTTAGATGT TTGTTCTACA TATGCAAATA TTCTATAAGA GAAAGTATTT
TCTGTCATGA CTGGTGTAAA CATGAGCTAG TTTTGTGCAT TATGTTTCTG AACTATACAA AAAGAGCGAA TATTCTAAAA
GTTTTTGCTT TGAATAAACG AAGATGTTTT GGTATCTGTT TATTTCAAAC ACGTGAAATG ATCTGAAACT TTTCAGTACT
TTGTTTTGAT ATGATGTGTC ATCTGAAAAA CCTTAGCATA AAGTTCTGAT TCTGTTTCTG AATGTGATCT GTTCTGATAA
TGTTCTGTTC TGTTTCTGAA TGTGATCTGT TCTGATAATG TTCTGTTCTG CTTCTGTTAA GGCCCAGCCA CGGGTATAAT
GGTGGTTTAT AACCCTACCT CGGGGGTGAA ACATGGAATA CGGTCTAGCC ACGGGTATAA TGGTGGTTTA TAACCCTACC
ACGGGGGTCA AATATGGAAT ACGGCCCAGC CACGGGTA

>JH014M19r_455 pos=455|len=736|mol=genomic|alleles="G/A"
TGTTGCGGGG TGATAATGTT CCTACTTCTG AGTTTACGCA AAGGGCGTTT TTGGCGAATG TGGTATGAAA CTGCTAATGA
TTGGGTAATT GCACAAGTTT TGTATTAACG GAATTGGTAG TCAGGTTGTT TTGTCGTCTT TAGTGGATCT GGTTTCTTCC
TGCAGTAGGA TGCATGCTCA AATTGAGTTA AACTTATGGG TGCTAACAAA TCACGACTGT GTAGTGGAAA TTTATGGGAA
GGTTAAATAG TTTAAGTATC AAAGATGGCT AATTCTAAAG CCAGTTTCCC TTCTCCTGCT ATTTATGTCT TCAAGATTGA
TAATAATAAT ATGGTGGTCA CCTTACAGTA TGGCAAGTTG GTGTGACAGT TTCAACGCAC TTCGAGAAAA AATAGTACAT
GTTTTAGATA TTCTGTAAGA AATTCATATT ATGGTGGTAA TACTTTTATT TTCC
R
AACACCTGTT TGGCTGCTGG GAGGTTTATT TATATGCTTA ACTTTATCGC TTGCTTTGGA TTATGTTTGC TGGAAATTTC
TTGCCTGGTA ATTTCCTTCT TAGATATTCA ATCTTTCTGG TCTTTCTAAG TGGGTGTTTC ACTTGGACTA ATGCCTAAAT
CTCATTCTTT CACAGATCAG TAAAAGGGGT GAAACGGTGG ATGAAAAGAT AAAAAAGCTT GATGCTGAAC TTAGTAGATA
CAAAGAACAG ATTAAAAAAA CAAGACCTGG TCCTGCTCAA G

>JH014I03r_653 pos=653|len=804|mol=genomic|alleles="C/T"
TTTGATCTCA GAACCCAATT CAATTGAACT CCTGACACTT TTAAGCATCG AGTTATTCAT TTTATTAGAG AAACAGACCT
ATCTAAAAAT ATTTGAAAAA AAAAAAACAA GGGGTTTTTG AAAAGTTGAA ATAATTTTCA TAGCGAAATA TAATTCCGAA
CAATTTAACT ACATACAGTA CCGATGGAAT TGTAAATGGA CTTAAATGGC ACAATTTGTC CATACGCCAA TCATATAAAA
GGCCAAAAAT TAAAAAACAA GCGAAACAGT CCATTATTCT ATATGAGACA GATTTTTAAA AAATGATCAA TCATTGAATA
GCAATTAATA AGGTTTTTTT CCAAACAAAA AAAAACAAAC AAGTACAAAG GTGTGGTTAA ACTCGAAGGC TGTTCTGGAT
AACCCGAAAC AACAACCAAA CAACATAACT AGTAATAAGG ATGGATGTTT TTACAGTATG AATCAAAGCA TCCAACCAAA
AAAAGGCAGG AAACGTGATA AAACAAGTGA AAATGACCAG AACATATCTC TGTAAAACTA TACTAACTTT TTCTGACATG
ATATTTCCAA GAAAGCAATA CCAACTCCAA AATGAATCTG AGCTCTGAGA TGGCACATAC CTATCTCCCT GCTCGCTGTG
CTCCGTGAAA TC
Y
AAATTCCACT GGGTGACCCT TTGCATGGCA GCATAACCTC CGGTAGCGAA GGCCCTCAGA AGATTCAGAG TGGCTGCAGA
TTGACAGTAG GCCCTAATCA ATCTCTGAGG ATCCGGAATC CTCGATTTCT CGTTGAAAGC ATCTCCGTTC A

>JH014A23r_385 pos=385|len=802|mol=genomic|alleles="G/A"
GCTCGGCTCT GAATCGAACA AAAATAGCAA GGGCTAAACA TCAATTTTTT ATAAGTTCGA TTAATCGTGG TTCCTCCGCA
GCACAACCCT TTTCCACCGT GCACCGCCCA GAACGTTCAC TGCCCCTATA CGAAATCGAC CCAACCCACG CATAACTCCC
TTTCATTCAC TGCCTCTCCA CGTTCTCGAC TCTTGCTCAT CAACTTTGCC ACCATAAACC TCCACCGTAA ACGACCATCG
CCCAGGGCCC AAAGCCTCAC CACAGCCATT TCTACTCCTC ATTGTGAGAC CTTCCCCTCA GCGTAGCCAT GCAACACCCA
ATCACTGGCC AAGCCCGTAA CGCAACACGG GTTGATTCTC CGTGACACCG CTGCTGTAAC ACCC
R
GACCCAATCA AGCCCAATTT TTTATTTATT TTAGTTCATT TTATTTTATT TTATTTCCTT TTTTTCTTCA CATGCTTATT
TTTTTCCCGC ATGTTTTATT TTGTTTTCTT CTCTTTCTGT ATTTATTTCT TAATTCCCGT AAGTTTCCTC TCGTCCACTC
CTTGCACACG CACAGCACAT CCGCGCACAC GTCTCTCCCT CATCCCTGTA GGGTTTTCTC ATCACATATA TACTTAAGCA
AAGATACACT TATCCCTCGT GCATGATGAA GCCAAGCTGC CGCCGCCCTC TATTCATGAC CTCGGCCAAC CAAACTTCCC
AGAGCATCTG CCCTCCTTTG TTTACCACGG TCATCACCCA AACTCCTCCT GGAAACCATT TCCAGCCACT GGGCATCATA
GATAGCCCAA CCTGAGA

>JH014A23r_756 pos=756|len=802|mol=genomic|alleles="G/C"
GCTCGGCTCT GAATCGAACA AAAATAGCAA GGGCTAAACA TCAATTTTTT ATAAGTTCGA TTAATCGTGG TTCCTCCGCA
GCACAACCCT TTTCCACCGT GCACCGCCCA GAACGTTCAC TGCCCCTATA CGAAATCGAC CCAACCCACG CATAACTCCC
TTTCATTCAC TGCCTCTCCA CGTTCTCGAC TCTTGCTCAT CAACTTTGCC ACCATAAACC TCCACCGTAA ACGACCATCG
CCCAGGGCCC AAAGCCTCAC CACAGCCATT TCTACTCCTC ATTGTGAGAC CTTCCCCTCA GCGTAGCCAT GCAACACCCA
ATCACTGGCC AAGCCCGTAA CGCAACACGG GTTGATTCTC CGTGACACCG CTGCTGTAAC ACCCGGACCC AATCAAGCCC
AATTTTTTAT TTATTTTAGT TCATTTTATT TTATTTTATT TCCTTTTTTT CTTCACATGC TTATTTTTTT CCCGCATGTT
TTATTTTGTT TTCTTCTCTT TCTGTATTTA TTTCTTAATT CCCGTAAGTT TCCTCTCGTC CACTCCTTGC ACACGCACAG
CACATCCGCG CACACGTCTC TCCCTCATCC CTGTAGGGTT TTCTCATCAC ATATATACTT AAGCAAAGAT ACACTTATCC
CTCGTGCATG ATGAAGCCAA GCTGCCGCCG CCCTCTATTC ATGACCTCGG CCAACCAAAC TTCCCAGAGC ATCTGCCCTC
CTTTGTTTAC CACGGTCATC ACCCAAACTC CTCCT
S
GAAACCATTT CCAGCCACTG GGCATCATAG ATAGCCCAAC CTGAGA

>JH014M23r_402 pos=402|len=753|mol=genomic|alleles="T/C"
GGTGGAAATG CAGAGAATGA CATGTTGCAA TGCTTCATTG ACTCAAAGTA CAAAAATGGT CGCCCAACCA CTGAGGTAGA
GGTCACTGGC TTGCTTATCG CTGCTCTATT TGCTGGGCAG CACACAAGTT CCATCACCTC CACTTGGACT GGCGCCTATC
TCCTGCGTCA CAAGGAGTAC CTATCTGCTG TGTTGGAGGA GCAGAAAAAC CTGTTGGGAA AGCATGGGAG TAAGGTTGAT
CATGATATCT TGTCTGAGAT GGATGTCCTG TATCGGTGTA TTAAGGAAGC CTTGAGACTC CACCCACCAC TGATTATGCT
GCTACGTAGC TCGCATAGTG ATTTTAGTGT GACAACCCGA GATGGAAAAG AATATGACAT CCCAAAGGGC CACATAGTTG
C
Y
ACATCACCAG CTTTTGCAAA CCGCCTTCCT CATATATTTA AGAATCCAGA CAGTTATGAT CCTGACAGAT TTGCCGTTGG
GAGAGAAGAA GACAAGGTTG CAGGGGCATT CTCATATATT TCATTTGGAG GTGGCAGGCA TGGTTGCCTT GGTGAGCCCT
TTGCATACCT GCAGATAAAG GCAATATGGA GCCATTTGCT GAGGAACTTT GAGTTGGAGC TTGTGTCACC TTTTCCTGAG
ATTGATTGGA ATGCCATGGT TGTGGGTGTG AAAGGAAAGG TGATGGTGCG GTACAAGCGG CGGGGAGCTT TCTGTTATTA
ATCTAAGGAT TTTTATCACT CTGTGCTTTG T

>JH014E11r_656 pos=656|len=763|mol=genomic|alleles="C/T"
TTCTATAATT TATGTTCTTT TCAACACACG AATAAAGAAT ACATATTTTT TTTTTTCTCG AGAATTTATT GTACTTAATA
AAAAGAAACA TCGACCATTA TATAGTTGTA TTGTTTTTAT TATAGAGAAA AGTTAATCCA TGCTTATAAA TGTACGCGTC
TGAACTTAAA AGCCAAGACG ACGCACTCAC CCACCTCATT CTCTCCGGTC ACAAAACAAA ACAAAAAAAA CACACAGCAG
GAAAGCCGAA AAACACACTC CCAAAACTCA CGAAACCTCC CGCTCACAGA ATGATTGAAG AGAGACAAGG CGGTGCACCC
CACGGCATCT TACTGGCCGT GGTGGTGGCC CTCGTGCTTG TGGTGCCGTC CCTCGTCGGT GACCAAGGTG AGGCCATCAC
CGCTGCCATC GCCGAGCTTC TGAGCCCTGT GGGACTTCTG CTCCTCCCCA TCGTCCTCCT CCTCACCATC CAGTTCCTCT
CCTCCGAGCG TGGCTCCTTC ATCTCTAGCA TGTTCTCGAC CGGCGAGCCC GACACCATCC ACAGGGTTAG CGGTTCGCCG
GTGGGAGTCG CGCTCGTTCT GATAATCATT TTGTTCCTCC TCTACAATCG CGTATCGATC TTCGGCGGTG GCGATGATTC
CGGTGACTAG CAGCA
Y
GTACGGTTGT GTGGATCTGG ATTTTCTTAT TTGATCTCTC TCCTTGTTTT TTGGTTTTTT ACTTCTGTAA ATCGGTGGTA
TTGGTACGGT ACTTTACGGA CGTAGAG

>JH014E21r_282 pos=282|len=783|mol=genomic|alleles="G/A"
CCTTACATTC CTGCAAACAT TATTGCACTT TTAAGCATCG AATAATCCTT TGTCATTCCA GGCATCCATT TTCCATCACT
TCAGCACCAG GAGATGACCA CCTAAGTGTT CACATTCGGA CAGTTGGAGA CTGGACGCAA GAATTGAAGC GAATTTTCAC
TGAGAGCGAT TATTTAACAT CTATCAGTAG TCGAGCCAGA TTTAGTCTGC TTGGGCAAAT GGATCAAAGA GGGTACTGTA
TTCAAACTAT ACTTTCCTAG ATTGGAATAC AGAATACTTA G
R
AAAATGTCAA CTCTACTTAG TATATTGATG CAGCCAACCC AGAGTGCTTG TTGATGGCCC ATATGGGGCT CCAGCACAGG
ACTACAAAAA TTATGACGTC TTGCTCCTAG TTGGACTTGG GATTGGAGCT ACTCCTTTCA TAAGCATCCT TAGAGACCTT
CTACACAATA CAAGATTAGA AGAACAACTG GTAGAATTCT ACTTCAAGCA CATCACTTCT CTTTTCTTTG TTTTGTTTTT
TCTTCAAGAA TTTGACTTTT CACGTACTGT TGGCCTAGGA TTCAAACACG GAAACCAGCA GATCAGATGA AAGCCTGAAT
AGCTTTACTT CTTCAAATTT GACACCGGGT GGAAAGAGGA AGTGGCAGAG GTGTAAAAAT GCTCATTTCT ACTGGGTTAC
TAGGGAGCCA GGGTCCTTTG AATGGTTTAA AGGAGTAATG GACGAAGTAG CTGAAATAGA TTACAAAGTA ATGAATATTA
CATGCATATA AATAATTAGA A

>JH014C09r_47 pos=47|len=758|mol=genomic|alleles="A/T"
GCCAACCGGA AAATGAACCT TTCTATTACA ATAATGTAAA TGTTCC
W
AGCAATAGTT GAAGCATGGG CAATACATGC GATATTTTGG ATCAAACTGG ATAAAAAAGT CATACTCATC TAAAACATAA
ATAAAGTCGA CACTTAGGCC TAGTTTGGAC ACTTAGAATA TTTCAAAATA TCTACAAATG GTAATAAATT ACTTATAAAT
AGTAATAAAA TGATTTTAGT TATGATGTTT AGTTAAGTTT CGAGAAATGA GAGAAAAATT GCACAAAAAT ATTATAAAAT
CAAAATATTG TTTGAATTAC TATAAGAAAA TTGATTATCT GTGATCAGGT ATTTTCTACA AAAATGACTA TTTTCTACTA
AAATAAGTAT TTTTTCATCA CAATTTGTTA TTCTCGTCAT AAATAATCTG TCACAAATAC TCGTTTTTCT TGTAGTGATA
TATATATATA TTATAATTAA TATTGTCATT AATATCATTA TCATTTTGAA ATTTGAAAAA GTAGTATTTA TTTTTGTATT
TTGTTTGAAA GTTTGTGAAA ATTGTAATAG TTATATAATG ATTAGATGAA AGAAATAAAA ATTTGAAATT GAAAAATATT
TTACGTTTGA GTGATATTTG AGAGGAAATA TATGAAAATA TTTGAGAATA CATGTGTTCC CAAACTAACT CTTAGCATAG
TCTTATAATA GTGAGGGATT TTTCCCAATG CCACTCTTAC ACATTTATAC AGTCTTTGGT AAATAAGTTT G

>JH014I05r_37 pos=37|len=809|mol=genomic|alleles="C/T"
AAATTTCAGA GTACAAGGAA ATTAAGAAAT CAAATA
Y
GTGTGCTTTC TCTAGAGACC CAAGTTTTAA TTTGCTAAAT TCAAGACCTG TGCTATTGGA CATGTTAAAC TCAAGATGCC
AAGAAAATTT CCATCAAATA ACTGGCAGCA AATGCCAATA TAGACAGAAA TATTACTCAT GTGTCATCCA CATGCAAAAA
TATACTAAAG GAAAACATCT AAAAAAACAA AAGAAAAAGG GATGGGGAGG ATCCCCTCCA CCACCCTGTA CAATGGAGTA
GAGGATGCAC CATGGCACAG GCGGTGCCAG AGTGCCTCCA CTGTGGAATG GCCTCCAATG CGCTTCCATC CATTCCTTCA
TTGAAAATTA TGAAATACTC AAATTAAAAA CTCAGATCTC AAAGTCAAAA AGTGGGAAGT GTACAGGTCC TTGATTTCTT
AATTTCTCAA AAATATAACA TGGACTTTAC AACTTGACAT ATATATTCAT CCAGTTTGTT CCTTGTCATG ATGAGTTATT
TTAACACATT GATAAAATCT TCCATTCCAG TCCTTTGTCT CCCCCTACCA CACTCATCAT GCAAAAAATA AAGATTACAA
AGCAGATTTC AACTTACTAA ATCTGTCTAA TACAGAACAA GAAAGAATCC GAAAGTCTAC TTACATTGCT GAGACTGGGT
TGCCTTTCCG GTCCAGAGAT ATCTGGAGAA TGGGGAAGGG AAGGATTCCC AACATAGTAA GGTTCTGCAG AAACACATAA
AATGAGACAC AAGGCTCCGA CCCTCTGGAG AAAGAAGTTT TTCCAGTGAA TA

>JH014C11r_311 pos=311|len=633|mol=genomic|alleles="G/A"
GCCCCAACTG GCGGCACGGC CACCACAAGC CGAGATGCAT CAGTGACCCA ATTCCACGTG AGGAAGAAGA CCACTTGAAG
ATCCAGTACA GTCGCTGCTT ATCGCTGCTT ACGGACTCAT CCACTTGAAG AGAGAGCACG GGTCCACTTG AAGACCACGA
AGTTGAAGAC GAGCTCGAGA AGAAGACCAC TGAAGAGAGC GCACCAACGC CAGACCCAGT TCCAAACAAA GAGAAAAGCG
TGTTTTCGCT GGTTTTTTTA TTTATATAGC GGCTGATGTG GCACAGCCGA CTCCTCCGCG ATTACATCCG
R
CGACTATACC CAGAAGAACT ATATATATAT ATATATATAT ATATATATAT ATATATATAT ATATATCCTC TCGGCAGAGG
AGGAGAGCGC GGGTGCGGGG GTGGGGGGGG GGCGTGAGAG GGAGAGATAT ATAAAAATGT AATAAGCGCG CGCGCGTGTG
TGTGTGTGTG TGTGTGTGGG GCGGGGGGGC GCGCGCGCGC GCGCGCGCGC GCGCGCGCGC GCGCGCGCGC GCGCGCGCGG
GGGGTGTGTG CGCGTGCGCG CGCTCTCTGT GTGTGTGAGT GTGTGTGTGG AGAGAGAGAG AGTGAGAGCG AGATATGTGT
GT

>JH014M15r_159 pos=159|len=773|mol=genomic|alleles="T/A"
CCCGCCTCTC CATGAATGCT TTTACCATGG TAGAAACAGC TTCCCCACCG GCATAACCCA TTCCTAGTGC TGCTACTGCC
GCTTTCTGTG AGATACTACT AGCGCCTGAA GTGAACTGGA ATAAAATACA CTAGAATCAG CAGGAGCATT CAGTACAT
W
ATGAGCAACA TGGAATGTAA CTGAAAAGGG CAGTTTGAAA TACTGAAATA TTTACACAGA AATTAAACAA CAAATTAAGA
ATCATTATTA CAAAGGAAAA TACTACATAC CACTCCATCA TCTCACTCTT ATCTCACTAT GATGAGGTAA CATTGTCTAT
CAACTTTTGA TGTTTTTTTC AAAGAGATGA TCCAAGGATA ATGGAAAGTA CCACATTTAC AAAGTGGAAT GAAAGCAAGA
TCATAGGGTA GTATATAACA TTAATGATAT GTTACAAATA CACGGTTGGC AAGCCTGATC TCTAGTTTCT TCTTGTAACC
TTTTTAGCAG TTCCAACTGC ACCTTACCAC CATGAAGAGT TTTTTCCTTA TCAAAAAAAA AATGTTCCTT TCCTTTTAAT
GACTTTTTTT TATGACTTTA TACCATCTTA GTAATGATTA CTCACTCGTT ATATGCTCAC ATCGTCTTTC TCCCCGACAA
GTAGAGGTGT CATATCATGC CCTCCAAAAC AATTTTTTGG TCCATATCAC TTTGCTTTTG CATGCCCCTC TACATGCTCT
TCTCATATTT TCTTCTACCT ACCTAACTTT AATATATCTG AATGTTAAGA TCAA

>JH014F23r_222 pos=222|len=804|mol=genomic|alleles="A/G"
CCCGTTTATT AGATTATTTA TTCACTTGAA TATTAGGGAC TTTTGTGTTT TAACGAGTAG ATGGTTCTTA TATTCTTACA
CTCCTTTTTG CAGTTTTTGT CGATGAAACT TGCTACTGTC AATCCACGGC TAGATTTTAA TGTCGAAGGG CTCCTGGCAA
AAGATGTAAT AGTATTGACG ATATTTCAAT AAGAAACGGA ATCCTTGTAT GTACCATTTC T
R
GTTTACTGTA ACAAAATCTC CAATTTATGC AGATCCTTCC GTCACGAGTG GCCACTTCAT CTACTCTGGG ATTTTCACCT
GATATTCCAA TGGCTTATCC TCCGTTGCAC CCATCTCAAC GAGGACTTAT TCAAGCTGGT CTTCCTGGCA TGGGAAGCTC
ATCTGATTTA CTTCAAAGAA CCATTCATTC TCAATTGACA TCCATGGCTG GAGGATTCAA GGAGCCCACA CAGGTAACTT
AATATCTATA GCTAGAATTG TTTTTTCTCA TCACCTGCTT TGATTATAAA ATAGCTCACT CAGACTTTAT TTTATTTTAT
TTTATTTTTT TCTGTGTAAT ATTGCACAAT GAGAATGGCG GAACTCTAAG TTAGGCATAT TCTGCGTAAT GAAGAAGTTT
GACTGGGTAG GATGAACATT ATTTTATATG GGCATTCATT TGCAAAGTCG TTTTCCGCCC CTGGTTCTTG TTATTTTTTT
CACGAGTTTT CTTTCAAAAA AATATCTTCC AGCTTCAATG AAATTTTTTT TGCCCCCATC AATAATTTTC CTAGTTTCAT
CCCGGTTTGC AATCTTGCCA AC

>JH014F21r_409 pos=409|len=796|mol=genomic|alleles="C/A"
CAGAATCATA AGAACCTTGG GCCACCTTTA AACTGTAGGA GAAACAAATC ATGAAGGGCT GGAAAGCTAC AGCGTACAGT
ACAAGTAACA ATTTTACCAA GTATACATTT AGTAGTGAAG TTCATGTCGT GCAATCTTTT GGGAATTTGA AGGACTGACC
TTTTTCTATC CATACCCAGT CTAAATTTAA ATTCACGCCT TGTTGACAAA GACCTCCTAG ACCAACCCAA CACATTACAA
TAGAAGTCTG GGCAGTGGTA GCTAAATCCA ACTTGAAGAA CTAATTGCAC ATCATAGTAT GTACCCATGA CGAGGCTTTA
ATCATTTCTA GAATGGGGAG GCTTCAATTT CAGGGTCATT TTCTATAATA TCATAAATAG TCGAAGAATG GAGAAGCTTT
TGAACATA
M
TAGGAGGAAT ACATACTCTA TTGTTTCTAT GAATGTGGTG CACGCGTTAT AAACATCACC GTCGCAACCT CTTAAACAGT
TGAGAGTTCG AGAAAGAATG ACCTCCTCAA GCAATTCTTC TGACCTCTGG AGCACCAAAA CTATGGTTCA GAAATAAATC
AAGACTTGTT AACTACAGTC AACCAAAAGT TTTTATAAAA TTGAAGCCCA GCACAGTAAA AGACATTTAC AGTCCATTCA
TCCCAAAATA CCACAAGTAT TTTCGAAATG AATTCTCCTC TTTTCTAAAC AGTGACATCT TATCCTTCAT CTTTTAGTTT
TTCCCCTCTT GAACATTTGA AGAAATGTTA GCACTCAAAT AATAGAGGAC GGCCTCAGAT GATTTCC

>JH014N09r_419 pos=419|len=835|mol=genomic|alleles="A/G"
TAAGAAGCTA GAACACCCTC AGGCCGTCAC CAGAATTGGA ATGACGGTTC ATCATCTGAA GATGAAAGGA GTAGAAAGTT
GTCTGGGAAA CATCGGCATA GAAGCAGTGG TTCAGATAGT GATTCATCAA TTGATCATCG AGATCGACAT CATTCTAGGT
CAAAAGGGAG AAAGAAGGAA TCGTCTCGAG AGAAAAGCAG TAGCAGCAGA AGACACTCGA AACATCATAA GCGGAGAAGC
AGGGATTCTC CAGCCAGATC TCGACATGAA AGCAGAAGAG AGCATGGAGA AGCCAAGAGA GAGAGACGCA AAAACAGGGA
TTGAGAGCAT CAAGGTTCTG TTTCCTTGCA CTCGGAATGA TGGCCATGGA GGAGGAGGCA GCCTAATAGC TCACTTGATA
AGAATGCTTT ATTATCTT
R
CACTGCTTGT GAAGCTTCAT TTAGAAGATT TTTGTTTCTC AAGGTGAGAT GTAGGGCTTT CCGATAATGT TGCTCAAACA
CGACGCAATT GAAATTTACG AAATGCTTGG AAAGAGGAAA AAAAGAGCTT CAAGGAAAAC GCATTACCTG TCAGTAAATA
TTATACAAAA AAATGTTTTA TTTTAGTGTT GTAATATGAT AAACTTGTTT GCATGTCTTT TACTTCATTG TAAATTAAAA
AAATAAAAAA AAAACCGTAA TTTTGTCCTC TTAAATATTT TTTTTGTAAA ACCTAAAAAG TCTTCAATTT TTTTTCTTTA
AGCTAATAAT GTCTTTTTAA AAAATTAGCG TTTATTATTC TTATATCTTC TCCTTATTTC GGTTAGAGAG AAGTCACCCC
TAGAGAGAGG GAGAGA

>JH014N09r_501 pos=501|len=835|mol=genomic|alleles="G/A"
TAAGAAGCTA GAACACCCTC AGGCCGTCAC CAGAATTGGA ATGACGGTTC ATCATCTGAA GATGAAAGGA GTAGAAAGTT
GTCTGGGAAA CATCGGCATA GAAGCAGTGG TTCAGATAGT GATTCATCAA TTGATCATCG AGATCGACAT CATTCTAGGT
CAAAAGGGAG AAAGAAGGAA TCGTCTCGAG AGAAAAGCAG TAGCAGCAGA AGACACTCGA AACATCATAA GCGGAGAAGC
AGGGATTCTC CAGCCAGATC TCGACATGAA AGCAGAAGAG AGCATGGAGA AGCCAAGAGA GAGAGACGCA AAAACAGGGA
TTGAGAGCAT CAAGGTTCTG TTTCCTTGCA CTCGGAATGA TGGCCATGGA GGAGGAGGCA GCCTAATAGC TCACTTGATA
AGAATGCTTT ATTATCTTAC ACTGCTTGTG AAGCTTCATT TAGAAGATTT TTGTTTCTCA AGGTGAGATG TAGGGCTTTC
CGATAATGTT GCTCAAACAC
R
ACGCAATTGA AATTTACGAA ATGCTTGGAA AGAGGAAAAA AAGAGCTTCA AGGAAAACGC ATTACCTGTC AGTAAATATT
ATACAAAAAA ATGTTTTATT TTAGTGTTGT AATATGATAA ACTTGTTTGC ATGTCTTTTA CTTCATTGTA AATTAAAAAA
ATAAAAAAAA AACCGTAATT TTGTCCTCTT AAATATTTTT TTTGTAAAAC CTAAAAAGTC TTCAATTTTT TTTCTTTAAG
CTAATAATGT CTTTTTAAAA AATTAGCGTT TATTATTCTT ATATCTTCTC CTTATTTCGG TTAGAGAGAA GTCACCCCTA
GAGAGAGGGA GAGA

>JH014H07r_76 pos=76|len=771|mol=genomic|alleles="G/A"
ATTGACCTTT TTTCTCCCTT GAACTCGTAG GCATCCTAAG CAAGCTATTG AATTCCTTTC CCTTCCCTTG CACCC
R
TCGGTTCTAA GGCAAGCCAA GAGAGAAAAT TTCTCAAACC CTAAGTGAAG CCTCTTCATT CACACAAAAG ACCCTCTAGG
TTTCCTCTAG CTCGAACGAT TTCCTCTTCC TTCTTCAAGC CAATTTCTTC CCTTTCCCAA GCTAAAGATC CAACCAAAGC
TTCTTCAAGG AGGATGATTT TCGTAGCCGT GAATCTCCAG ATTTCCTCTC CATTTCTTGT TTGTGGCTTG TTTCCGTGTC
TTGAAAGCAA AGCCAAGTTA GGTAATGCTC TATCCTCAAG ATTTCTTGCG GATTGAAACC GTGCTAAGCA AACTCATGCC
ATGTATTTGG GGTTTTTGAA TTTTCTGTGC TGGCCGATTG TTCTGTGGTA GTTCTAGACT GATTTCTCTT TGTTTCCTCG
AATATTTGTT CTAATTGGGT GGTAATAGAG TAGAGGAATG ATAGCTCTTA TGTGTTATGC TCTGTTTTTG TTTCCAGTCG
TGTGTTTTTG CAAGGCACTT TGTTGTAGTC CTTCCTTGTA TTTTATCAAG TTTAAGCCAT GTTTTAATTA TGTTAAGTCT
TGTCTTTATG TGTTAAATTA ATGGAGTTGA GGTTTATAAT TTTAGACATA CTTTCCTCAA GGTTTATGGC TTAAGTAAGC
CACTAAGAAT TTTAATTAAA CTAGTAAGCT TGCTTTGGGA ATTCTGAGTT GTTGA

>JH014J11r_50 pos=50|len=853|mol=genomic|alleles="A/T"
TTGGCTAGCT AGTCTAATGA TCTTTTATTT ATGCTTCTTA TTTTCATCC
W
GCAGAATGCA AGAACAAAAG CATTTGATAG TGAAAAATGC ATGCTAACTT AATTTAGAAG GGCATATACT TTTCATTCTT
ACTAAAAAAA ATGGATAAAT ATTTTTTGCA TCTCATAATT AGACATCCTT GTGTGCAAAA GTTCCAATTT CTTAAACCAT
TGCCGCACTA CTCTCATCTT CTAACAAATG TGACAACTCT TCAACCAATG AACAAAGGTA AATTGAATCA ATTAATACAA
AGATAAACCA TGTATAAAAA TATCAACTTT AGGAAGAACT AAAGCGAACA TACGTCGCTC AGCGAAAATG ATTGCAAGAG
AAATCTTATG TATCCTGACA TTTGAGAAGT ATTATAAACA TTTGAAAATT CAAAAACTTA AGATAATAAT AACACAGCCT
AAAATAGTGG TGTGTTTGCT AATGGTTGGC ATTGGTCAGT TAGATTTTCA GCTAGCATAA CCGACTTCCC AACTCTCTTA
GCTTACTCGA GCTCCTCCTA AGAGGCCTCT TCTTCTTCAC AACATGCACA AGTTAGCAGC CACCAATACA GCACACATCC
AGAGCTGCTA CAAGTCCAGC CACTATCATG GTTCCAAACT TCAAGCAACA GCAGTCATGA TAGCTGCATC AAGTAGTCAA
CAACAACAAA TCGATTTCTC CTCCATTTTA GCTACACTAC CGACACTGGC ATTTTGTCAA TGATCTATTC TTTCTCTAGT
TTTCCTTTTT CTCCACTATC CACGGCAGTA GCCTTACTAA GCCACCATGA CAGTAACTGT ATAGCAAAAG AAAAAGAAAC
AAC

>JH014J11r_382 pos=382|len=853|mol=genomic|alleles="A/G"
TTGGCTAGCT AGTCTAATGA TCTTTTATTT ATGCTTCTTA TTTTCATCCA GCAGAATGCA AGAACAAAAG CATTTGATAG
TGAAAAATGC ATGCTAACTT AATTTAGAAG GGCATATACT TTTCATTCTT ACTAAAAAAA ATGGATAAAT ATTTTTTGCA
TCTCATAATT AGACATCCTT GTGTGCAAAA GTTCCAATTT CTTAAACCAT TGCCGCACTA CTCTCATCTT CTAACAAATG
TGACAACTCT TCAACCAATG AACAAAGGTA AATTGAATCA ATTAATACAA AGATAAACCA TGTATAAAAA TATCAACTTT
AGGAAGAACT AAAGCGAACA TACGTCGCTC AGCGAAAATG ATTGCAAGAG AAATCTTATG T
R
TCCTGACATT TGAGAAGTAT TATAAACATT TGAAAATTCA AAAACTTAAG ATAATAATAA CACAGCCTAA AATAGTGGTG
TGTTTGCTAA TGGTTGGCAT TGGTCAGTTA GATTTTCAGC TAGCATAACC GACTTCCCAA CTCTCTTAGC TTACTCGAGC
TCCTCCTAAG AGGCCTCTTC TTCTTCACAA CATGCACAAG TTAGCAGCCA CCAATACAGC ACACATCCAG AGCTGCTACA
AGTCCAGCCA CTATCATGGT TCCAAACTTC AAGCAACAGC AGTCATGATA GCTGCATCAA GTAGTCAACA ACAACAAATC
GATTTCTCCT CCATTTTAGC TACACTACCG ACACTGGCAT TTTGTCAATG ATCTATTCTT TCTCTAGTTT TCCTTTTTCT
CCACTATCCA CGGCAGTAGC CTTACTAAGC CACCATGACA GTAACTGTAT AGCAAAAGAA AAAGAAACAA C

>JH014J11r_529 pos=529|len=853|mol=genomic|alleles="T/C"
TTGGCTAGCT AGTCTAATGA TCTTTTATTT ATGCTTCTTA TTTTCATCCA GCAGAATGCA AGAACAAAAG CATTTGATAG
TGAAAAATGC ATGCTAACTT AATTTAGAAG GGCATATACT TTTCATTCTT ACTAAAAAAA ATGGATAAAT ATTTTTTGCA
TCTCATAATT AGACATCCTT GTGTGCAAAA GTTCCAATTT CTTAAACCAT TGCCGCACTA CTCTCATCTT CTAACAAATG
TGACAACTCT TCAACCAATG AACAAAGGTA AATTGAATCA ATTAATACAA AGATAAACCA TGTATAAAAA TATCAACTTT
AGGAAGAACT AAAGCGAACA TACGTCGCTC AGCGAAAATG ATTGCAAGAG AAATCTTATG TATCCTGACA TTTGAGAAGT
ATTATAAACA TTTGAAAATT CAAAAACTTA AGATAATAAT AACACAGCCT AAAATAGTGG TGTGTTTGCT AATGGTTGGC
ATTGGTCAGT TAGATTTTCA GCTAGCATAA CCGACTTCCC AACTCTCT
Y
AGCTTACTCG AGCTCCTCCT AAGAGGCCTC TTCTTCTTCA CAACATGCAC AAGTTAGCAG CCACCAATAC AGCACACATC
CAGAGCTGCT ACAAGTCCAG CCACTATCAT GGTTCCAAAC TTCAAGCAAC AGCAGTCATG ATAGCTGCAT CAAGTAGTCA
ACAACAACAA ATCGATTTCT CCTCCATTTT AGCTACACTA CCGACACTGG CATTTTGTCA ATGATCTATT CTTTCTCTAG
TTTTCCTTTT TCTCCACTAT CCACGGCAGT AGCCTTACTA AGCCACCATG ACAGTAACTG TATAGCAAAA GAAAAAGAAA
CAAC

>JH014P15r_569 pos=569|len=836|mol=genomic|alleles="T/C"
GAAAGTGCCT TTAGATATCC TAAAACAAAA ACAAAAAAAA AAAAAAACAA AACTTGTAGC TTGTTGCGAT GTTATCCTTG
GGGCAGGATA TTGGAAGTTC AAACTAGCCA AGACAATGGA TTTTGCATTT TTTTCAATTT CGTATTTTCT GATGTTATTG
AGCACAGTGA AAGAACTTGG AACAATAATA ATTGGCACAC ACGTTATTTC ACTCACCAAA CTATGAGAAA TGTTGTGAGA
TAGTAGGTTG TATTCAATAA ACCATAGGAC AATATTCCTG AAATCCCATA TCTCTTTAAT CTCTTCAATA TGCTGCCAAA
TTGAACAAAC AAAAATAAAC TGTTACCATA AGTAAAATGA CATCCCCAAG AAACCAAGGT AGTTAGACAA GCATATGGTA
AAATGTCATT CCCCCAAGAA ACCATGAAAA TGGACACGCA GCCTACATTA CATTTCATTC CTTCCCTTGT TCCTTTTTTA
AAAAAATGAA GAAAATCCTG ATAGCTAGAA ATAGATAAGT GATAATGAGC TTCTGTCCAG TAATAGAGCA TTTGAAACAT
GAGTTCCT
Y
GGGCTCTTCG ATTCTTATAA TGTTAAAGAA AAGAAGAAAC TGACAGAGGT TATGTTATGA GTACAAAAGC AACTCACTCA
GAGAAAGCTC ATGGGGGGGA AAAAAAGAAC CAATGAGATA TTATGCACTC AAGGGGGTCA AGAGGAAGCC AGGAGGGGAA
GTGAGGAGGT GCTGTAGTCC TCGGTGAAGT ACATCTTTAA GAGCACTCTC AATGGATTCT TCATCCTATC CTTTAAAATA
CATTACCAAA ACTCACTTTT TTCTATT

>JH014B11r_306 pos=306|len=810|mol=genomic|alleles="A/G"
TTCCATTAAA TATTTATTGT CTGTTAGGGC TTTGACTATA AAGTTGCTAA AGTGTTGATA ATGTATAAAG TACTATTAAC
CAGCAATATT GCACATAGAT TTAACATAAG TTAGTCGTTG ATCAATCAAG ATTGACTTTT GTTACGGTTG TTCAACTAAA
CATTTTTAAT TGTTGTTTTC TCGAGGTGAA CTAAAGCCAC TTGAATGCCT TTTTTTTAAC TCAGATTTTG CTACAATTAT
GCAAATGAAG TAAATGCTAA TGCTCTTATA ACGTCATGAT ATTAATGTAC TTAACTACTG GCATT
R
TTTTTTTGTG GACTTTGCAT GCCCATATTC TATATACAAT AATACAAGCA ACTGCGTTTG TTTTGGCTTG TAGCATTTAC
CTTATCACAA CGGTCTCGTT CATTTTTATA AAAAATTTCA TATCATATCA TCTCATCTCA TCTCATCTCA TTTAATTATT
ATAATTTTTT TAAATTTTTA CATAAAATAA AATAAATAAT TTAATTTTTT AAAATTTTAA AATAAAAATA ATATTTAAAA
AATATATTAT AATCATATTT TATTTAATTT TTAATTTTAA TTTTAATTTT AATTTATCTT ATATTAATCA TTAGTAAAAA
CAGACGAAGC CTTAAAAACT TATTCAAAAT TTCATCAATG TGTTCTTGCT TTGCAAGAGG GTAAACTCTA CCCTTTCCTT
CCAACGTGAT GGACGGTGTT CTCAACGTCC CCCGAGCAGC GAGTACAGAG CATAAAGCCA TTTTGCAGTT TTGGCACAGT
CTCGCATTTC GCTTCTTTTT TTTT

>JH014F07r_37 pos=37|len=583|mol=genomic|alleles="A/G"
AATGCATGGG AATAGTAGCG TATCTCGCGT TATGGC
R
TATCTTCTTT GTGGAGTTTC ATATGTTAGC CTCTTTTCTA TTTCTCTCTC CTAAATATTT TATCTCCGTA CACTTTTTGC
TTCGTTGGTT TTTTGCTCTT GGTGGTGGGT TGTCAATGGC AATATTTCCT TGTGGTGATT AGTGTGTAGT CCAGTTTGGT
GTGTAGTCCA GTTGGTGATT AGTGTGTTCA GTGCATTGGT TGGTTTCGAT GGGAATGCAC AGAGATGTTT TCATTGAACA
GAAGCTATTT GCGTTTTGAA AGGAGAATGA TAGGTGGTAG AGAATTATTG AGAATAGTCG TCCAGTGATG AAATACATTT
CCTTGGAGCA TGAAGCTTTG GGGTGGTTGG GCTTTACGAT GAGGAAATGT GCGGCGTCGT TGGGCTTTTC TGAGTTTCTT
AGAACACGTA GAACAAGAAA TTATGTGTTA ATGGTGCAGA GTGGATGTAA CCACAATGAA CAGTTTTTTC TCCCTTTCGG
AGTTTGGGCA CGAAAAGATG ACAGGTATGA TGGTAGTTAT AGAAGGTAGG AAGGGGGAGA GGCGGA

>JH014H03r_196 pos=196|len=867|mol=genomic|alleles="T/C"
TAGAGCCGAA GGATGAGGAA ATCATGGTAA ATATATATGG TAAAACTTCA TTTGAAACTT GAGATGGACC ATTGCATATC
TTTGCTAATT GGCTAGCTCT AATCAGTATC AGAGCATAAA TATGATAAAA GAATGCCCCT AATATGAAAC ATGTTTTACT
TCAGTTGGTA GGTAATGGAG TGGGAGCAGA AACTG
Y
TAGGGAATAT TTTGAATAAT AAATCATCTA TGTGCAATCG TATTGTAAAC TAGAGAATAT ATAAAATAAT AAGAACAAAT
TAGAAAGAGA GAATCCGATG TTGAGGTATG TTGTGATGGA CGCTTTCCTT AGAGTAGATT CCGCCGCCTC CAAATTTAAA
CATGCATGAG GTTTCTTGAT AGTCTACTCC CAAAGTACAA CAACGTCGGT TCCCGTTAAT TTCGGTGCAC AAAAAAAGAG
ATTCTCAAAC CCGATATACA ATAGCCAAAG CTCAAATAAA GAAAGACAAA AAGAATGAGA AAATGATTTT CTAATTTTTG
TAGAGAATTT AGAGTGAATA AATTTGTGGG TGTGGTTTCC TATTTATAGA AAATGAAAAG GCACTTGTGA AAAGTCACAG
CTAGAATGAA ATAACACTTG TGAAAAGTCA TAACTTATTT AAATGAAATG GTAATTGTGA AAAGTCACAA CATATAAATG
AAATGGCCAC AACTTATATA AATGAAAGGG TATTTGTGAA AAGTCACAAC TAAATTGAAT GAGCACTTTT GAGAAGTCAC
AACTTCTCAA ATATTAGAGA ATACATTGAA AAGAATTCTA AATCAACAAA AGACACAACC CTTTGTGATA TGAACCAGCG
GGAATTGAAT CTTTTAAACT CACAATCAAT T

>JH014H17r_669 pos=669|len=869|mol=genomic|alleles="A/G"
TTATAACGCA TGGAGATAGA TCCAAGTGAG TGCGTGAAAA ATCATCAACT ATGGTAAAAA AATAATAAGC ACCACAAATT
AAAGAAGTAT GATATCCACC CCATATATCG CAAAAAACAC GATTAAAAGC AAAAATACTT TATTAACTTG AGAAGAAAAA
TGGAGTCTAG TGTGCTTAGA ACGAGCACAA ACATCAGAAT CAGAAAGAAT ATAAACATTA TTGAAAAGAC TAGGATTATT
TAAACAAGAA GGATGACCTA GGCTTTGGTG CCATAAGACT TTATTAGCAG CATTTTGTAC GAAGAGGGCC ATAAATGGGT
TGGGGTCGAT ACACATAAAG CCCATTGCAA ATCTCACCAG CTCCAATCAG CCTCATTGAG TGTGAATCCT AAAAAAAAAA
AATTGGTAGA AGAGAAAGAG ATAATACAAG AATTATTAGC AGTAAGCTGA GGGACGGAGA GAAGATTAAA TTGGAATTAA
GGGACATAAT AGACTTTGTG CAAGAGGAGG GTTTCGGTCA AATAGCAAGT GCCGACACCT TCAATTGGAA GAGTGTGGCC
AGTGGGTAAT CTCACTAGCT ACTTATGGGA GGGAGGCACC AACTCGGTGA AGAAGCTTCG GTCGTGGCAC ATGTGGTCAT
TGGCACCACT ATCCACGACC CACGCACA
R
TTGTTATCAA AAGAGGGAGA GGTAGAGACG TTACCCACAA AGTTGGTTGA GGAAGGTTTT AGACTGAGTA GATCGATGAG
CTTTTGGTGC ATTTCTAGAG ACACGCCAGG CAGCAGCGAT GAGGAGGAGA GGAGAGAGGG CCTGGGCTGA TTCCATGCAT
CACAGCCTGG GCTGATTCCA ATAGCGAATG GGAGGTTTGG

>JH014B19r_262 pos=262|len=807|mol=genomic|alleles="A/G"
AGCTAAACTC TACAAAGATG CCTCTTTATC GTACCTATTC CTTGCCAATA ATCTCCAGTT CATTGTTGAG AAGGTATGCA
CAACCAACCT GAAGCACCTC CTAGGCGCTG ACTGGGTATT GAAGCACACC AAGAAAGTTA AACGATATGC TTCAAACTAT
GAATCAATAG CTTGGACTAA GGTCATCTCA TCATTACCAG GGAAAGATCC CACAGAGATT ACTCCTGAGA TGGCAAAGGA
GTGCTTTAGG AGGTTCAGTG C
R
GCTTTTGAAG AAGCATACAG AAAACAGACA TCATGGCTTG TACAAGACGG AAATTTAAGG GATGAATTGA AGGCGTCAAT
AGCAAAGAAA CTGGTTCCTG TGTATCAAGA ATTCTTTGAT ACATATTTCA TGATGCTAAG TGGGGAGAAG AATATGGAGT
TACTGGTGAG GTTTTCACCT GATGATTTGG GGAATTACTT ATCAGATTTA TTTCTTGGGA CTTCCACCTC AGGTAGTTCT
ACTTCTACAT CATCATTGCA GTTAGGGGGA TGTCTACCCC GCTAAAAAAA ACACTGTACG TACATTACAA TGCAAGATGC
ATGTAATTCA GTTATGACTG GTATTGGTAC CTTTCTAGTG GTCTTTTCAG ATATTTCAAA AGGATAGACG GAGTCAGCCA
TATATGAATG ATAATCATTT TGGAACAATA CTCCTATACA TGGGGATTCT AAAGGTTTCA TAAAAAAAAA TATTCCAACC
AGCGTTTTGG AGAATATACA GTGAATCACA TTTTTCGTGA AGATAATGTT GTGGCTGACT TTTCT

>JH014B05r_383 pos=383|len=855|mol=genomic|alleles="G/A"
ATAAATAGAA TACACACATA TTCAATCCAT CACCCAATTA AACTCAATAT ACAACTCAAC CAAAGCAATA TATCACTTCA
ATATTTAGTA ACAAATTCAT ATCATTCCAT TCCATCCTTC CATATACCCA ACTCAAATCA TAACACATAC TAACTTATTT
ACTACCCATA TAAATTAATC ATCCCAACCT TCACAAATAT TTTACCTAAC TTATAAGCCT CTTGGTAATA CATAAATATT
TCCAATTACA ACCTAACACA AACACACATA CTTCATAACA ACTTTTCAAT TACCACCTCA ATTCTGAATA GTTTATTGAA
ACATACACAT TTCATGCATA AAATCTATCC ATATCAATAC ATCTACGCAA CACAATCACA AA
R
CTTTATAAGC TTTATATGCA CCATTAACAA TCCCAACACT GCACAAACTA CACCATAAAC CCATTGCCTC ACACATAGCA
CACATGCACA TCACAATTAC ACATTTACTT CTTCTCAATT ATCACAATCA ATACATTCAA CATATATAAA TAAAAATCTG
CCCATACTAA CAGTTTCTTG CACATATAAA CTCCATATAC ATCAAACCTA CCAATTTACA AAACATTGCT TGCTCAACTA
CAATTTCCTT AGTCCATGAA ATCAAATATC ATATCATGCA ACTACGCACA TACTCAAAAC AAGGTCCAAT TAAACTCTAC
ACTAAACAAA TAACACAAAT CCTATATTTT ACAATCTATA TACTTCACCT CCAACTCCAT TACAGTCACA ACCATACCCC
ACTTCTTCTA AGTCTACCAC AACCAATACA GTCAATATAT ATAGAAAATC TGTCCAATTT CACAAAACAC AA

>JH014P09r_349 pos=349|len=845|mol=genomic|alleles="A/T"
AATGAAGCGA GTAAATTCGA GTTCCTACTC GAACAAAGCA CCCCCCTGCC CCCAACAATC ATATTGAGTG AGCTTGAAAA
CCAGGACTTC ATCACGAACC CATTTCTCCG AATTATCAAA TGGCAAGATA GTAATTCAAG CCAATGTACG CCCACAGTCA
CATTACTCAG AGCTTGAAAA CCAAAACTCC ATAGCAAACA CTTCGCTCAG AAACCACAAG GAGGAAAAAA GAATAAAATC
AAGCTTAAAG TAAGAACTCA GTGGAAAAGA TAAAACCCAA TAATTATCAC ACAAAAGAAA ACAGAGACAA AAAAAAGAAA
AAAAAAAAAC TAGTTGAAGT TGTAGTAG
W
AGAGTGAGTG AATGAAAGGG GACAAGGAGG AGGGACCTTG GGGACCGAGG ATGGTGGCGA CCCAATGGTA GAGATTGTCA
CCCTTGGGAC CAGCGGAGCA GTCGGGAGGT GGGTCCAAGT TGAGCTCTGC CATTTCTCTC TGGATCCTCT TCCCAGAGGC
GGAGACTGCC CACGATGTTG TCGTTGAAGA AACAGATGGG GATGATGAGG CCGATGGCGC AGATTTCCCT CCTCTTCCTC
CTGATATCAT CATGATGCTC TCGCTCTTGC GCTATGCACG CACCGTAACT TTGTAAACTC ACCCAGAGAG ACGAAGAGAG
GTGAGAGGAG AAGCAGAATG CAAGAGCAAT TTGTGCAAAA ACGCATCGTA TCCGTAGGTC CAAGGAAAAA GTTGCAAAAG
ACTAGGGAGA AAGGAAGCCA CCAGTTTACT CTTTAAAAGG AAATAAAAAT TATCAGAGAC AGGTTTCGAT CTTGTGACCT
GTGGGTTATG GGCCCA

>JH014H13r_63 pos=63|len=747|mol=genomic|alleles="C/A"
CCCTTCCTTC TTTAGCAATG GGTTACTTTG TCTATTCCCT TTTCTGCTAG ATATCTTGTG TT
M
ATTTTTCTAT TTCAAACACT TCTCATTGCA TTGTTCCCTC TGATTTCTCT TCTTTGCCTC TGATTGCTAA TGGGTCCCAA
GAAATCCTCG CGTCCTTCCA GAGTGGTGAG ACCTGCCAAC ACAGCTTGTG CTGTCGATGG TTAGGGTGAT ACCACTGTGA
AGGAGTTTTT TGGTTTCTCG TTGCCCTGGA AGGTGACTTC CGAGGAGTTG GAGTCATTGA GGGAAACTGT GACGCCCCCA
AATTTCGCTT GGGATTGGAC GGACATTTGA AGTGTTTAGA CATGCAACAC AAGGTTACCT GCCCCTGTTC ATGGCATATA
AGATGCAATA TTTCTAACAT GTATCTATCA TTATACAATA TTCGCGACAG ATAATTTTTT TCTTTAGCAA TACTTTGCAC
CAAACTGAAA TATCCCAAAT ACTTAAAACA TACTTCATAC ATAATGACAT ACTAAACAAC TGAGATCACA ACACTAGTCC
AAAATGGCTG CAATCAAAAG AGTGCTGGAG ATTGAACTCC ACAAATACAA GTAGTAATTT GAGGTAACTA CTTTACTATC
ATCTATGTCG CACCATCGCT TAGTCGACCA TTTCTAGTTG GTTGATTCTC AATTCTTCTT CAGATCCTGT AACAAGATCT
ACCATTCGAG GGGAATGGTA GTTGGGACTA CTATAGTGAG ATTT

>JH014J21r_557 pos=557|len=788|mol=genomic|alleles="A/C"
GAGGGCGCTT TAATACAGAA ATAAGACAAT AAAAACAAGA AAAAATACAA AAACTAGCAC GAGTATGAGC ATCATTATCT
CACCATGGAG ACCGAACTTG GGGTCACCTG AGAAGAGAAG CTCCTCCTTT CCTGAATTTT TAGGAGCAAT GAGAGGTGAT
AATTGTGCAC TACTGGCCAT ACAAATGGTG CTGGAAATTA ACGATATTCG ATACTGCACG CTAGCTGCAC TTGTAGTGAT
CTATGCAATC GATCTCTTGC AAAATGTGTG GAATTAGCTC GCTCGGCAAA ACTGTGCTTG AGTCGGAGAT ATAAATGAAG
GCCGAGCTAG GTGCTAGAGA TGTGTGGAAT AGGGGCAGGT GAATAAGACA TTGAGTGAGA CCGTCTTTTA TGTCTTTATG
CTGCATGCGG TGACAACTGT GAAACTGATA GATCGAGATT GAAGAGAGAG AGGAAATATT GCTGGGATTG TGACGAGGGA
ATGAGGAACA ATCCTCCCTA GCTTCCTAAC TTCGCTAGCC GTGCAGATAA GCATCCGGTT CAATGATTTG ATTTAC
M
CTGTTAAAGC TAACTAGGAC CATACATGAT AAATTACTGC ATGATAAATT TATGATATAT ATATGCCATA TCAACCTAAG
TAATAAATTA CAGCATGTTC TTTTGTTTTT AGTTGCATTT GGTGGGTTGA AAATGGACAG CTCGATCGAT ACAATAATGT
AGCCTTAATT TTGTCTAAAA AGATCATTTC AACAAAGAGA TATTGATTAA TTATCTATAA TAATATAGTT G

>JH014K08r_340 pos=340|len=832|mol=genomic|alleles="G/T"
TTGATTGTCC GTTATCAGCC ATATTGATAT CACTCTAGGA GAATTTCATT GAGATTTTAC CCTTCTTGGG ATGTAGGGTA
GTGATAAAAG TTCACTTATT CATTTTCACA ATCAATCATT TATTTATCTA AAAATACTAT ACATATTTAA AATAGGCCAT
TTCATAGTTC ACTAGAACAT TAAAAGATCG CAATGCGATC AACTATTTTA ATTACAAACA ATATGTCTAA TTTAAAGATC
TCTACTTAAA GAGCTCCATT AGATTTTTAA GTGTTCTTTG GACTCCTCAA TTTTTGTGTA GGCAGTGTGA AACTACTAGT
GCACAACTTT AATTTTGTA
K
CATTTCCTAA ACCCTAGTAG ATAAATAAAC TATACCCATA TATAGAAGAT TCAAACCATA AGTTATAATA GTTCAATTAT
TCAAATAGTT GGGCCATTGT TAAGGATGTG TTTCACACCA CCAACTGCAT CGATGACTTG CAATAGATGA GATAAAGGCA
CAAGGTGTCC AGTAGAACTC CGATGCCTAA GTTAGAGAGA AGTGATCCCA ATATAAGTAT AAGAATGAAT GAATGACCAA
TACGTTACCT TTAAGTGTTA TTTATAGGAG TATGAAGGTG TTGATAACAG TTAGCTCCAA AGTTTATCTT GGATAACCCT
TGAATAAATT GGTTGGATAG CTTTTCTGAT CCATCGGAAG CGTTATCTAT TCTCTATATT ATCCAAGTAT CCAACATGTG
TCCATAGGTT CAATCTCTGG ACTGGCAGAT AAGCCCCGAT TATTAAGGCC TCAGACTTGG GCCCTCAACC ACATGGGACT
TATTCCTTCG AG

>JH014K22r_357 pos=357|len=847|mol=genomic|alleles="C/A"
GCTTTGCGCT CATGGGTTCT TTCTTTGCTT AGCAGATAAG AACCCAGCCT CCTTAGGAAT GAGTCATCAC TAGGTGTACC
ACTAGGGATG CATTCCGACG TTATAATCTG TCCCAACCTC GTGGTACCAT TTTCACTGTC ATATCGCCCA TTCATTATCC
TCATTAAACA CATGTAGTCA GACATTTTCA TTTTCTTTTC TTTGGCCTTA CCTTACCTTG CCTTTCATTC CTTAAGAATA
TATACTTATA CAATATAATA TTCAGTCATA TTATCATTCA TGTAGTTCTA AAATCATATC ATATAAAATT TTCTTCATCA
TATGCAAGGC TCATAAAAAG GAGCTTCCAA CCAAGG
M
GTGCATGCGC GCACACCTTT ATAAGCACTT ACTACATACA TATGGTTGCA AAAAGACCTT TCAATTTACT TAAGCGATTT
GTAGAAAGAT ATGATTATAG TCGCTTACCT CAGTCCTTGT ATAAATCAAG CTATCAATGT GTATCTCCCA GCCGTAAATT
GAACATAAAA TATTTAGGTA ACGGAATAAG CAAAATAGTA GTAGCCGCAT ATATGATTCT CAATTGATAA GGACAAAATG
TAATATGTGT TTATGTTGCT ATTGGTAAAA AGCCTTGTCT ATGACTCAGG CAATGACTAT TTTACAAGAA AGGGAGTAAT
GGAATACGTG ATTGGGGTAG CTGAAATGGT GGATTCTTTT GCTACATTAC AATATCTCGA TCTTTATATA CGAGCCACTT
TGGCTAAATA TTTTATGTAC CATGAATCAC ACACTATAAT CATTATGACA ATACTTCCAA ACAAGCATTT GACTTGTCAC
CAAATGTCTC

>JH014G10r_286 pos=286|len=652|mol=genomic|alleles="C/G"
ATACAAAGCA TATAGAAGTT CCCATCTTCA ACTGCATTTC AGTTTCAATT TGCATCTAAT GATCATGTGG TTCTTCTCAG
CATTAGAACA TTTGGTGACT CTAATGTTAT CTTTATGAAA TGGCATTATC TTAATCAACT CTTCTCTCAG GACCATATTA
GGCTTCTTCT TTGTGATTAT CGCCAGGTGC CAGATACCTA CAAATATGAC AGAATTATAT CTTGGTGAGT TCTTTTCTAC
CACTTCGTAG AATCTGACCG TGATGATGCT AACAAAACCG TGATT
S
TGGATACAAT TTTTCAGCGA GATGATAGAA CATGTTGGCC ATGAATTTAT GGAAGAGTTT TTTGGTTGCT GCGAGTCATT
GTTATCCGAA GACGGGATTC TTTTTCTGCA GGTAATGAAC TTTGTTGGGG GGGATGGAGT AAATGATGGT GTCATGTCTT
TTACAGTTTG ATACTGATGT CATGGTTGGT TGCAAATGCC TTGGTGATTT AGCCCTATTA AATACATTGT GTTATGCCAA
TGGATACTCT TTAAAGTTAG TGAATTATCA CAAAGAAAAG ATCTTGTACA GTAGTAGTGA TAGATACTCA AATCCTAGCC
ACCAATATAC CCAATGCACC TAAATCTAAG TAGCAGCTCT TCAAAG

>JH014G10r_462 pos=462|len=652|mol=genomic|alleles="G/A"
ATACAAAGCA TATAGAAGTT CCCATCTTCA ACTGCATTTC AGTTTCAATT TGCATCTAAT GATCATGTGG TTCTTCTCAG
CATTAGAACA TTTGGTGACT CTAATGTTAT CTTTATGAAA TGGCATTATC TTAATCAACT CTTCTCTCAG GACCATATTA
GGCTTCTTCT TTGTGATTAT CGCCAGGTGC CAGATACCTA CAAATATGAC AGAATTATAT CTTGGTGAGT TCTTTTCTAC
CACTTCGTAG AATCTGACCG TGATGATGCT AACAAAACCG TGATTCTGGA TACAATTTTT CAGCGAGATG ATAGAACATG
TTGGCCATGA ATTTATGGAA GAGTTTTTTG GTTGCTGCGA GTCATTGTTA TCCGAAGACG GGATTCTTTT TCTGCAGGTA
ATGAACTTTG TTGGGGGGGA TGGAGTAAAT GATGGTGTCA TGTCTTTTAC AGTTTGATAC T
R
ATGTCATGGT TGGTTGCAAA TGCCTTGGTG ATTTAGCCCT ATTAAATACA TTGTGTTATG CCAATGGATA CTCTTTAAAG
TTAGTGAATT ATCACAAAGA AAAGATCTTG TACAGTAGTA GTGATAGATA CTCAAATCCT AGCCACCAAT ATACCCAATG
CACCTAAATC TAAGTAGCAG CTCTTCAAAG

>JH014K10r_377 pos=377|len=868|mol=genomic|alleles="C/A"
GTCTGAGATG CAAGAAATTA TCCTTCCAAT TCATACTTAT TTGAAACAAC ATCATTACGA TCACCAGAAA CAATAGCAAC
AACTTGATAG GGTGTATTCC CCGTCTTATA GAAATCCTTG GAGTTTTTAA TCATTTCCTC ATGCATTGTC CAGGATTCAT
TATTATCTCG ACAATAATGA AAATGCTCAA AAATTCCTAG CACCTCTCCA TCACTACATG TAGATCTCCA TCTTCATGAA
GTGCTACCCC ATCACCTTCT AGATTATAAT ATGCTAAAAA ATTCTACACA CTACTATTGC ACTTTCATTC CACTAAGTAA
GATATGACAC ATTTATTACC ATTGAATGAT CATTTATTGG ATGTTTCTCT ATCATC
M
AATGACGATG AATGTGACAC ATCTTACTTA GTAGGATGAA AGTGTGGTGT ATAACATTAC TTTAAGCGAC TAAGGATCTT
TATCCTTAAC CCCAATATGC TAAGCCCCAA TTTGCCATTT TCATCAACCA CGTCGGTGAC AAGATGATAA GCCTTTTCCC
TTGCTCAAGT CTTTGGAATG GTGTGTCCAA TAACGACACC ACTAGGGTCA AACTCCCATC AGGTACCCAA AAATTCTAGG
AGGCCCCCAA AACCAAAGCT GTATCAAGTT TCCCCTAAGT TCCCCACACT TTCATCCCCT TTAGAATGCC ACGAGCACCA
GACCAATAAT AAGCAAATGC ATGCTCATGT AGTGCAGATC CTTGAAGACC ATTACATACA ATATTGAAAT CTAAGTTACA
GTCCATAAGG TTGAGCACCA TGCGCTATGT GAGCTTTGAT TCTAAAGACT TTGTTATGTC TTCAATTTTC GTCTTCTTCA
CTTCATGTCT G

>JH014K10r_599 pos=599|len=868|mol=genomic|alleles="G/C"
GTCTGAGATG CAAGAAATTA TCCTTCCAAT TCATACTTAT TTGAAACAAC ATCATTACGA TCACCAGAAA CAATAGCAAC
AACTTGATAG GGTGTATTCC CCGTCTTATA GAAATCCTTG GAGTTTTTAA TCATTTCCTC ATGCATTGTC CAGGATTCAT
TATTATCTCG ACAATAATGA AAATGCTCAA AAATTCCTAG CACCTCTCCA TCACTACATG TAGATCTCCA TCTTCATGAA
GTGCTACCCC ATCACCTTCT AGATTATAAT ATGCTAAAAA ATTCTACACA CTACTATTGC ACTTTCATTC CACTAAGTAA
GATATGACAC ATTTATTACC ATTGAATGAT CATTTATTGG ATGTTTCTCT ATCATCCAAT GACGATGAAT GTGACACATC
TTACTTAGTA GGATGAAAGT GTGGTGTATA ACATTACTTT AAGCGACTAA GGATCTTTAT CCTTAACCCC AATATGCTAA
GCCCCAATTT GCCATTTTCA TCAACCACGT CGGTGACAAG ATGATAAGCC TTTTCCCTTG CTCAAGTCTT TGGAATGGTG
TGTCCAATAA CGACACCACT AGGGTCAAAC TCCCATCA
S
GTACCCAAAA ATTCTAGGAG GCCCCCAAAA CCAAAGCTGT ATCAAGTTTC CCCTAAGTTC CCCACACTTT CATCCCCTTT
AGAATGCCAC GAGCACCAGA CCAATAATAA GCAAATGCAT GCTCATGTAG TGCAGATCCT TGAAGACCAT TACATACAAT
ATTGAAATCT AAGTTACAGT CCATAAGGTT GAGCACCATG CGCTATGTGA GCTTTGATTC TAAAGACTTT GTTATGTCTT
CAATTTTCGT CTTCTTCACT TCATGTCTG

>JH014C10r_287 pos=287|len=778|mol=genomic|alleles="A/G"
GGAAGTTTTT GTTCCATGTG TTGGCAGGTT TCAATTTTTC TGAGGTGGTG TGTAAATTGC TTCAACAATG TGTTACAACA
CCTTGGTTTT ATGTTGTTAT GAATGGAGTA TCCAAAGGTT TCTTTAAAAG GGTTGTGAGT TTAGGCAAGG AGATCCTCTT
TCGCCATATT TATTCATTAT GGTTGAAGAA CTGTTATCTC GGTTGTTGAA GAAAGCATTT GTGGATAATA AAATAAAGGC
TTTTTATCAC CCTCGGAATA CTCCGCTTAT TTCTCATTTA CTCTAT
R
CGGATGATAT TGTCACTTTT TCTAATGGTG GTAAATCTTC TCTCAAGTCC ATTGCTGCTA TTTTAAGAAA GTATGAGTTG
TAGTCCGGAC AATCTATTAG CAAAGAGAAG TCTTCCATTA CTTTTGCAAG ATATATTCCT CCTGCTAGGC GGCAAGTATT
GTTGCAGATG ATGGGCTTTC TAGAAGGATT TTTTCCATTT AAATACCCTG GGGTTCCTAT TATTTCAAGC AAGTTAAAAG
CTATTCATTT GGACAATTTA ATTGGTAAAA TAAAAAAGAG ATTGGAAGGA TGGCAAAACC AATTTCTATC TTCTAGGGCT
CGGCTATTGT TGTTGAAACA TGTGCTTTTG AGTTTACTGA TTCATTTCAT GTCCATTGTT CAAGTGCCTT TAACAGTTTT
GAGGATTTTA AATCAATATT TTAGCAATTT TTTCTGGGGC ACGGTTGATG GAAAGCCGAA GAAACATTGG TTGGCATGAC
AAATTTTTAT G

>JH014I08r_547 pos=547|len=676|mol=genomic|alleles="G/A"
CTTCCTTAGA CCAGGAAAAA CATTTTTCTT CAACAATTCA GTTAGTGGAA AAGCTATAGA ATCATTGTTC CTGATAAACT
TTCGATAATA GCCAGTAAGG CCCAAAAAAC CTCTCAATGT CTTAACTATC TTGGGAACTG GCTAGTCAAG CATTGAAGAA
ATCTTGGCAG GATCAACCCT TACTCCCTCT CCAAAAATGA TACGGCCCAA GTAATCAATC TCAGGTACAA CAGATCTGCA
CTTGGATCTC TATGCAAACA AAGTATGTTG CTGTAAAACA ATCAAAACTG ATCTTAAATG TGTGAGATGT TGAGAAAAAT
CTTGGCTATA AACCAAGATG TCATCAAAGA ATACCACCAT GAACCTTATA AGGAAAGGCT TAAAAACCTG ATTCATTAAG
CCTTAAAATG TGGCAGGTGC ATTGGTAAGC CCAAATGGCA TTACTAAGAA CTCATAGTAT CCCTCATGAG TTCTAGACGT
AGTTTTAGAA ATATCACCTT CTCTCACTCT TATCTGATGA TAATTTGACC TGAGGTCAAG TTTAGA
R
AAAATCTTGG CACCATAAAG CTCATCAAGG AGCTCATCAA TGACAGGTAT AGGAAACTTT TCCTTGATGG TTTCATTATT
AAGGGTTCGG GAGTCAATGC ACATTCTCCA ACTACCATCA GTTTTTCTT

>JH014E20r_543 pos=543|len=754|mol=genomic|alleles="C/A"
GAAGTATACA AAGAAGCACT TAATTACATT CTAGAACTCA AATGGCATAT TGTTTAACAT TATATGAGCT ACTTGAAGAT
ATGTAATAAT TCTATAGCGG CAACACTTTA GTTTGCACTA TGATAATATG GTGTGGTGCT AGATATTGAA GCAGGAAATG
AAACATGAAA CATATATCGA AGAGGGAGTA AATCAACCAG GCCCAAAAAG GTGTGTAAGC GTGCGTGAGA GAGAGGGGGA
AGGAGGGAGG GACATATACC ATACGCATTG GAGACTATCT AACACAAGAC AATCTAGAGT GAAAACCTCA CAAGAGGTTA
CCCAACTAAA AATATAGATT GCCCAAAGAA GCAGCCATCC TCCCATTTGG GATGTTGTAA TTTTTTTTTT TTTGATAAGT
AATAAAGATT TTATTCATAC GAATGAAATA GGCATCGCCT GTGTACACAG GAAGTATACA AAAGAAAACA CCTAATTACA
TTCTAGCTAA GGAAAGAAAG TCATGGACAA TGTTGCCATC AAGTACAATG GCTGAAAACC AT
M
GCATTAAAGT GCGCATAAAA AAATTCTGAA ACTCCTCCAT TGTGCGTTCC CTATCTTCAA AACATCTCTC ATTCCTCTCG
GACCATGTGC ACCACATGAT ACACAACGGG ATCATCTTCC ACACTGTCGT CACTTGGGGA CAGCCTTGAA GCTTCTTCCA
ACAAACCAAT AAATCCACCA CCCGCAGAGG CATTACCCAA GTAATATCCA T

>JH014E08r_449 pos=449|len=869|mol=genomic|alleles="C/T"
GATAAAACAA AATACCATCT CTCTTCCATC CTTATAGTCC GGATGTCAGA GATTACAAAT CAGTAACTAA TTTTATTCCC
TTCACGCAGC AGGTGTGTGC CTAACTGAAT CAACAAGTCA GCAGCCTCTC CTCTTCAATA AACGACGCCG CATTGCTTCT
TCCTTTAAAA CGCATCACTT CAATTAACTA AACCACGCAG CCTCACTTTA ATCGGAACGA CACCGTACTC CCTGGTCATA
CGACGCCGTA TCCACTTCCC TTTTACTTCA CTGGTAACAC TAACTCAACA CTTCACTTCT CTCGCATGAT GTTCTGCCGA
TCAAACCCTT AATCCACAGA ATGCCCAAAT CGTTCTCCCT TTGCCATCCC TCACGATCTG AGCTTCTAAC AATCTCCTCC
GCTTAGAGAA CCTTGCCCAC AAGGTGTGGG TAAGGTTCTT GAAGCTTC
Y
AGAGTAGCTC CCATGTACTG TCTTCGGAAA GAGCCCCGAC CCACTTAATC AGCACTTCGG TCACCGCACG ACCGCCAACC
CTCTTTAGAC GCCGATCCAC CACTTTCTCC GGCTCGGGTG AGATTTCCCC TTCCTTGTCA GTGGGCGGTA GTGTTGGAAA
TGGCTGGATC TGAGATCCCA GTTTCTTCTT CAGACAGGAG ACGTGGAATA CCGGGTGTAT GCGTGACGAT TCGGGAAGCT
CTAAGCGATA CGCCACGGAT CCCAGCTTCT GAAGAATCTT GAACGGTCCG AAAAACCTGG GAGATAGTTT TTGATTCCGT
CGTTTCATCA CTGAGTTCTG ACGATATGGC TGCCAACGTA AGTACACCCA TTCTCCAATC TCGAAACTTC TCTCGGTTCT
CCTTTGATCT GCATAAAATT

>JH014M24r_42 pos=42|len=757|mol=genomic|alleles="C/T"
TTACTCTTGA ATGTTGAGAG TATCGCAATG TGGTTTGATT A
Y
TTTTCAGACT TTCTTTCTCA AGCTATTTGA CTTGATAAAT GTCTCTAATC TATTTTCTAT TAATGAAATG TTTTTTTTTT
AATCAAAAAA AAAAAAAAGA AGAAGAATTT GTCTTGATTG GGTCATGCAT GCACGAAGGT GGATGACAAG TACCAGTACT
CGATGGAAGA TAAAGATATT AGGGTTCATG GGTGGATGTC CGTTGCCCCA CCTGTTGGAT TTTGGATCAT TACACCCAGT
AATGAGTTCC GTACAGCGGG ACCCATCAAA CAAGATCTCA CTGGCCATGT GGGCCCTACT CTGCTCTCTG TAAGTGATCT
ATCTAATCCC CGTGAACTGC ATCCTAGGTG GCTTACAGTT CACACGCACA GTAAAAAATA AGGAAAGATA TCGCGATCTT
GAATGTTGCC TAATTATTTT AAAAAAATAA ATAAAATATA AATTTTATAT AAAAAAAATT AATTTTTTTA ATAATAAAAC
TTACTATTTT TCAAAATAAT TATGTAATAT TTATATATTT TATAGTTATA TATATACTAT TCATAAAATA GTATAGTGCA
TATTGGGCCA GATTATTTTA TTTTATTTTT ATAAGATATA GGGCAAGATT TATGTCATTA CAAGAAAAAC GGATATTTGT
AGTCATTTGT TTGCAACGAA AAGATTATTT GTTATCAAAA CAGACTCATT TTAACTGTAA ATAGTCATTT TGCTA

>JH014M14r_614 pos=614|len=838|mol=genomic|alleles="G/A"
CACCTTGCTT AACCCAAAGC TACCACTGAC CCTCTTCATG ATGCTTGGGA ACGCTGCAAT GATTTAGTAG TTTCCTAGCT
CCACAACTCA ATCAACCCAA CCCTCAAATC CGGCATTGCC TTTGTGGATA ATGCACAACA GATATAGGAT GAGCTAAAAG
ATCGTTTCAC CCAACAGAAT GGTTATCGAA TCTTCCAGTT CAAAAAGGCC TTTGCAGGTT TGCAACAAGA GAATGATCCT
GTTCATGTCT ACTTTGGTAA GCTTAAAACC TTATGGGATG AACTTACCAT GTATGACCCT TTGCCTGACT GTACATGTGG
TAAACTTGTT GTTTTACTTA ACAAATATCA AAGGGATTGT GTTATGCAAT TCCTCATGGG TCTCAATGAC TCTTACAATG
CTACCCGTGA CCAAATAATG CTCTTGGACC CCTTACCTCC CATTAATAAA ATTTTCTCCA TGATCCAACA GCAATAAATG
CAGCATCTCA TGCTGTCTGG ATTCCCTTCT CCTGACTCAA TGGTCCTTGT TGTCAAACAA TCATATACCT CACACAAACC
CTTTCTCAAA TCACCTCAAC CATCAAGGCG TGATAGGCCA TTTTGCACTC ACT
R
CAAAATTCAA GGCCATGTTC TAGACACTTG CTTCAAAGCA GGAAATGCCC AACCCCCAAC TTGCTCACAT TGTCATATGA
CAGGACACAT AGCAGATAAA TGCTAGAAAT TACATGGCTA CCCACCAGGG CACAAGTTGC ATGGAAAGGG TAAGCCACTT
GGTTTTTCTT CTGCCAATAT GATTTCACTC GAGCAAGAGG ACTCCTCAAA TGCCAACTTG ACCT

>JH014I16r_152 pos=152|len=743|mol=genomic|alleles="T/C"
TTAATAATGA ATATTTTTAT AAAATATTTT ATAAAAATAT ATTTAATTTA AAATATAATT AAAAAAAGTT ATCATTGTTC
TTTTCGTAAA ACAACGACAA CGAACTTTGC TTTACCTTTC TATTAAGTCC TACCTAATGT AATTGGTTGG C
Y
AGTATGCTAG TAGAGTGTTT CACTGGGGAT CTAATAATTA CAAACTATTT TTATTTATTT ATTAATTTTA TTACGTTGCA
TCCCAAAACA ATTTAAATAT TGTAATGTGC ACTTTATCAA GTATTTTGTT CATTGTTCAT TACAGTTTTT AATTAGTTTT
CCTATCATAT GATTAATAGT GGAATTTATT ATTAAAAAAA TAATTTTTTT ATTTGAATTT TATATTTACG CACATTAAAT
TCAACATTCT ATAACTGAAA ATTGTAAACC CCGACTTTCT TTTTAGTCTT TTCGTAGTCA ATCTGATGCG CAATAATACA
ATCTGATGCG CAATTATTGT ATACAAAATA GTGCTACAAC ATTTATCCAA GAAATATAGT GCGCAGTGAG TGATGCGCTC
GCTCGGAGTG GAAATCACAA TTTTGCTAGG CTGCCAGGTT TCTGAGAATG AATGAATGGC AAGCCATAGA AGAACACTCA
ACAGACGATC CGTCTTCAAG ATGCTTGCTA TCTTGTGTCT TTTTCTTCCT GGCGTCCTCT CTTTCATGTA AATTGCTATC
CTGGATATAT TCTTAAGCAT GGCGAGTTTA T

>JH014O16r_636 pos=636|len=819|mol=genomic|alleles="A/C"
GAACTGGCAG TGGATGGGAA GTAACAGTTC AAATAAGTAG ACAGAAACTT TATACAAACC TCAATATGCA AAATGAGGGA
AACTTATCAC AACTAAAAAT CTCTACTGCC TGGAACTTCA TAGAATAATA AGTATCAGAA CAGTGCACAA GTTTGTATTG
TCTTTTCCAA AATAAAGGAT TGTACACCAT GAACGCACAT AAATATACAT AGCGTGTAGC ATTTAAATAT TGATCCCACC
CATTTAATTT GTTTGATGAC GTCAAATATC ATCAATACAG GGGTCTATAA CCCTTCAAAC CTACCGGAAC TCAGCATATG
ATGTCTGATT CTTTTTTTTT TTGGATAAGT AAGAAAGCTT TTATTCATAT GAAAATAGGC ATAGCCTAAG AAATGATGTC
CGATTCTATA GCTCATTCCC AGCTCACCCT TTGACAACTA GGTTGCACAC TAGAGGGTCA CCCATAAATC TTATTTTCTA
ACATGGTGGT CTCTGTAAAT CCAAACTTAA TTTTTGAATC CTAAATCATC ACCCATCTTG ACCTCCAGGA ATTCATAAAT
ATATTCGCCA CCAGTTTTAA TACAGGCACA TGGAACTGTT TAGAATGCTA GATTATTAAG CCATATATAC CAATA
M
GCATCAGTAC ACAAGTTGGT TACAATAAAA TGTTTCAAGT ACAAGACCAA AACGATCCAG CTAATGAAGA CAATATATTA
CAGTCTGTAC ACTTTGGACA TGTAAGTTTT TCTTTCCACA TATTGATTCT TTTTAAAGGA TAATTCTTCA TTGATTAGTG
TAAAAGGAGC AACTCAAGTA CAT

>JH014K02r_281 pos=281|len=839|mol=genomic|alleles="T/A"
GGTGGTGTCA GCAAATTGGA GAAGATTCTT GGTATTTGGC ATGCTGGGAA ACTATTTTAC GCCCTGTCCA CCTGGGGACT
TGCTCTTGCA GGGTGAGTTT TATTTGTTTG CTATATTTAG GAGGCGGTTG AGAATGTTAT CCTCGAGATC ATCTGCTGCC
CTCCAGGTCA TGAAAATCAA AGCCATGCAC ATATATGGCC TCACATTTGC ATATTTGCAT AAAGTTGGTG TTTGTGCTTA
AAGCTTCTTC TTTCATCAAT AATTAAAATG TATATCGTAC
W
TGAAAGCAGT TAATTACTAG ACTTTTTCAC AGTTGTAGAA TCCATCAGTA AATTTGGCAA GAGATCATAA ATACATGCTT
TCTTCAAAAA TTTAAATGCA TTAAAATGTA CAGAAGGATT ATTGTTCTTT AATATTTTTG AGTTGGAGAG ATGTGCAATC
GCTTTGGTAT CGTTTTATGA CCGATAAAAC GGGTTTTGCA TCACAGGTTG TATAGGACGC GTGCTGTATT GAAACTCGCC
GCAGTGGGTG TTCACACAAC CAGCAAAGTC GTTCTCAGGG CTCTCTAAAG ATGGATATTC CACATCTTTG AACCATATTT
GGTTGGGCAT AATGCTGGGG GTGAAAATTT TATTATCTTT GTATATTGTT GTAAATAACG TTGGCCTTCC TTCAAAATGG
TCGTACTCCT CCAGCTGCTC TGATTGTATT GATTTATTTC ACCGTGATTG ATTTCATTAC CTTGGCATCG ATGCCCAGAT
CAGAACTCAT TTGAATTCAT GCATTCCATT TTAGTGGCAG ATTTGCATGT GACAAGAGGC AAGAGTTTCT GCATTTGA

>JH014O18r_494 pos=494|len=843|mol=genomic|alleles="G/C"
ATAAAGAAAT AGAAAATTAC CAAAGTGGCA ACGCCATGAC TAGCTAGTGC TCCCCCATTG ACTCCAAGAG GGGAAGATGC
TGCAGCATAA GACAAGAAAA ACCAAACTAC AGAAAATATA GACATTGTTA AAGTTGTATT TTCTGCTTAA TCAAATTTCA
AACGTTTTAT TATGTATTTC ATCCTATTTT GATCAAGTTC ACTGCATATT ATGGCCAAGG AAAATGGTCT CCACTAACCT
ATTATTTACC TCCTGTTCAT CTTCTGCTTC TGGACTGCCA CTTAAGGTGA CATCAAACAG GGTTGAAACC CCAAAATACA
CCTATATCAA TGACAAGAAG CACACCGGCA CAGCTTACTT CATCTGCCAA TATGTTTTCT AGAATTCTAA TGGTTGCTAC
ATTGCCAATG TGATATAGAT GCTTGTTTAT GAACATGTCG CACAATTCTT TCTTTCCAGC TAAACATAAA ACGAGGAAAA
AAAGGAAACT TAC
S
AAGAGGAAAA CTGCAGCAAT CTCATCAACA GGCAAATCAG TCTCACCAAA CCTGTGATCA ACAGACCATA TTAGTGCCAC
ATCTAACAAC TTAAAAGGAT CATTTTCAAC TAAAGGTCAT ATCTGGCAGA TTTGAGTAAA TTATGCTACG GATCATACTT
TCCAACCAAT TTCCAGACAC AAATCTTCCA AATTATTAAA AGATACATTT CTAGCTTAGA AAGCTATTTT CAGGATGACT
GCCTGCATTT TATACACATT TACTGAAAAG GGTCGCCCAA GAACAACGGA TATAATGGTC ATTTCTCTGC AACAGAATTG
GATGAAAATT TCAAGAAAAG TCCTGAATA

>JH014C02r_292 pos=292|len=744|mol=genomic|alleles="T/G"
TCCTCTCAGG TTGGTTTGGT TTGGTTCTTA AAATATTAAA ATGGAATCCA AAGTCGAACC GAACAATTTT TGGGACAGTG
TGATGTCTTC CAGGAAACTA CGGCCGATAA TTAGAAGTCC AAGTGAGTTT TCTTTTGTTA ATTGAAAATG AAAGGATCTT
TTTAGTGGTC ACGCCGACCG GCCACTAATT TAATCATTTC TTACGCCAAA CAGGGATATA ATTTTCAAGA AATTTTCAAG
TCTTCGTTAG TGGAAGTCAA TCGAGCATAA AATATTTGCA TAGGTTGTTT C
K
TGGCAAAATC TATGACAACG AAGTGATGGA AGTTTGTAAG TTTGGTTTAA TGTATAATAT TCTTACGTTT CAAAAAACAG
AGAAAAAAGA GTTCGATTAT GTTACTATAA ACTTCCGAGC TGCTTCAAAA GCGGCACCTA CAACTCCACC AAAAACCTAA
ATTTGAGCCC ATTAGTTCAC ACTTTGTTGG GAATAACTGT AGATCTAAGA CTAACTCGAA GTATAGTAGC GGAACTAAAC
GAAAGAAATT GATGACAATC ACACAGAAAG AACACCAAGA ATTTAGTGGT TCGACTCAAA ATGCGCCTAC GTCCACTGGT
GGGGTCGGTA TCGGAGATTT CACTATCAAC AAAGATGGAG TACAGATGAA TACAACAAAA CTTCACAAGG AAGTTATCTC
TCAAACTCAC TCTAAACTTC TCTCTCAAGA AAACACTAAA AAACTAGACA AA

>JH014G24r_266 pos=266|len=823|mol=genomic|alleles="C/G"
TCTTTCAAGA GACTATAGTC AAAACTTTAT TTTGATGAAG CAACTAATTT CACGTTGGTT AATTCCCCTC AAACACAAAC
TTGATTTTAA ATATGCTTTT ACACAGTTTC ATGTGTTTGT CATGTGCCAT TTTAATGCCA AAATTTGGGT TTTCCCAACT
GATGAAGCAG ATGAGTTTAA CAACAAGAAC CAAACTGAAT ACTTTCAAAA TTTTGGCATT CTTCATCAAT TAGCTTGTCC
AAAAACACCA GAACAAAATG GCAAA
S
CTGAAAGAAA GCACAGAAGT ATAACCAATC TAGATTTAAC CATGATGTTC CATGCAAAAC TTCCACCTAG ATTCTGGTTC
GATTGCTTCT CTGCTACTAT ATTTTTGCTT AACAGATTGC TTCTCCTCTT CTTAATGTGG ACTCTCCTTT CTTTAGACTC
TATGCCAAAC ATCTTGATTA TAGCATTCTT AGAACTCTCG GGTCTAGATG CTTTCCTTAT CTTGGAGATT TTAGGTCCAA
TAAACTTGAA CCAAAGCCAT TGCCTTGTGT CTTTATTGGT TACAACACCA AACACAAAGG CTATAAATGC CTTTATCCAC
CCATTGGTCG AGTTTATACC TCAAGGCATG TTGTTTTTTA TGAGTCTATT GTTCCATACT CAAATCCAAC TCTGTTATAT
GATTCTCCTC CTGTTGAATG AGATTTTTCC AGCTTCATTG AATGTCAAAA TAGTTTCTCA AAAGAATCTG TGTTGCCCTC
TGCATTTGCA CCTCCTTCCC ACCCATCAAT TCAAGCTGAC ACCATTGATT CACAATATGT CCAGCAACAT ACAGATT

>JH014C06r_457 pos=457|len=778|mol=genomic|alleles="G/C"
TGATTTTACT TTTCTTTCTG TACTGGATAA TTTAAGGCAG CATGATGATG CTTTATAAAG CATTTAAGTT CTTTACGGAA
AACATTGATC ATGGGTGCAT GCCAAACTCA TTAAATTCCA TCAATTCGTT TTTTTTTTTT TACTATGTTC ATTTCAATGT
TTTCCACTTT TTGAAAAAAA AAAATCATGC GAACAATTAA AATTCCAAAT TAAGTAGTGG AAGAAAATAA TTGATTTTTA
ACTTTTGAAA CTGTCGGTCA CATATTTCTT AGTGGGATGG TTGATGATTT CTCCTATCAA TTGCCTTGAC GTTCATTTTA
AACTATAACT CCTAAATATA TATATATATA TAAATATATT CAATGCAGAC CCTTCAGGCA GTATATCTGT AGGAGCAGTG
GTTGGAATTC TCGTTGCCGG AGCTTTTGTT ATAATATTAT TTGTTGTGGC TATCCT
S
TGGTGGAAAG GTTGTCTAGG ACAGAGATCA TCAAGTGCTA CTGATCATGG TAGTTTCAAG GCAATTAATA TTGTTATTAT
CAATCAGTTT TTCTTCCTTA CAATCAATAG AAGTTTCATT AAAATATTCT CATCTGTATC ATGAGGAATG CTAAAGAATT
CTTCAAATTT CCCAAACATA TATAGTTTCC TATCTAACTT GGCATGCACC TTCCTCAGAT TTAAGAGACC TAGACCTGAA
AACTGGAACA TTCACCTTAA GGCAAATCAA AACAGCCACA AACAACTTTG ATGAGGAAAA TAAAATTGGG GAAGGGGGTT
T

>JH014I22r_636 pos=636|len=792|mol=genomic|alleles="A/G"
ATTTTTCTTG GTTCATTGAA ACCAACACAT TCAATGTATA AATCTTGAAT TTTATTTATA CACCAACCCT AAACACAATC
ATAAAGATTT ATAAGTTTCA TTCATGGCTC AAATCAATTC CAACCCAATA AACACAACTT GCCTATGTCC AAGCATTCAA
ATACAAGATC ATTTAATCAA GTGTGCTTAT TAATCTAAGA GATAGGGAAA TAGAGGTTAT ACCAAAACTC TTGGGACTAA
GAATGTCTCG GATGGTTGGT GGTGAAGCTG CCCGTAGGCT TGAGACAGGA AAAGTAGCTG TAAGAACAAG AACTTAGCTT
AAAGAGGCAT AATAGCTTAA GATCAAACAA ATTATAGGTA AGGAGAAGTG AGAACAATGG AAACATAAAG GTCTGCCATA
CCTTAGCCCA TATTTGTTGT AGTGAGTGAA GCCACTCCAT TCCATCAATA CATAACACAC TTGGCTACTT AGCACCAAAT
TCATGAATTC CTATACACAC TTCCATATAC ATAATTTCAC TAATAAAACA TATAGCATGC TTGCTGCCCA TGTAATTTAA
TCTAGCAAAA TTACACTTAC TTTAGTTGAC CATGCTTGCA TATAGCATGC TTGCTGCCCA CTCCATTCCA TCAAT
R
CTTGCTGCCC ATGCTTGCAG TAGAAACATG AGACTTGTCT CACTCTGGCC CATCTTTTGC AAGGCCAAAG TCGGAGAGCT
TTGCATTGTA GTCCTATTTG TGAATCATGT ATATAAAAAC TCAAGTAGTA AGTTAAAAGC TGGTGATTTG ATTATA

>JH014M04r_76 pos=76|len=802|mol=genomic|alleles="A/G"
GTTGGTTATT CCTGGACTAA AAAAGAATAT CGCTACTATA GTTCTGTTCT TAGATGCTAC TTCACAAGTG CTAAT
R
TTACCTTCTT TGAGTCCATA CCCTATTTCT CGGACACATC TTCTTAAACA CAATCTTGTG CCTCATTTTA TTTATTTCAC
AGATTTGGGT GTAATATAGC TTTTTGCCAT GGTGGGTTTC AGTAATTTAA TTTTCTTCAA TAGGAATATA GATTTGAATC
ACTATAATTT TTTGTTGGTA AGTGTGGCAA CGATGAATTT TGAATTCAGA GTTTTCAATT CATGATATTT GAAAATTGGG
TATCAAGTGG TAGATTATTT CCAGCTTCTT ACCATGGTTG GCTCTAGCAA AGGTGGGTTC TCCAAGTTGA TTCGGTTTTC
TTCTCTCGAA GCACAAATTT GTATCACCGA CCTTTCCTTT ATGTTTTCTA TCATGGTAAT CATGAGTTTA GAATTTAAAT
TTTTTTTAGT ATTGGAAATA GGAGATTGCA TCCACTCTAT TTATTTTTGC AGCACTAGTT AGCTCGTTGG TCCTAGTCTG
TGGTTTAGCC TTTTACCTCG ATAGCCAAGT TGGCTTTAGC AAATAGATTT TGCTTGCTTC TAAAGGAGCA CTAATATGTG
TCATTATACT CCTTGCCGAG GGCTTGTGTA CTTCTGAGAT TAGTCAGGAC TTTGTTCTTA GCCACCAGCT GCCAATAAAA
AAACAAATAT GTCATTATCC TTTCTTTAAT GGTTGGCTAG CATAGTAATT TTGAATATTT AGGGGATGTT TGGTTAGTGA
GTTGAG

>JH014M04r_654 pos=654|len=802|mol=genomic|alleles="G/A"
GTTGGTTATT CCTGGACTAA AAAAGAATAT CGCTACTATA GTTCTGTTCT TAGATGCTAC TTCACAAGTG CTAATATTAC
CTTCTTTGAG TCCATACCCT ATTTCTCGGA CACATCTTCT TAAACACAAT CTTGTGCCTC ATTTTATTTA TTTCACAGAT
TTGGGTGTAA TATAGCTTTT TGCCATGGTG GGTTTCAGTA ATTTAATTTT CTTCAATAGG AATATAGATT TGAATCACTA
TAATTTTTTG TTGGTAAGTG TGGCAACGAT GAATTTTGAA TTCAGAGTTT TCAATTCATG ATATTTGAAA ATTGGGTATC
AAGTGGTAGA TTATTTCCAG CTTCTTACCA TGGTTGGCTC TAGCAAAGGT GGGTTCTCCA AGTTGATTCG GTTTTCTTCT
CTCGAAGCAC AAATTTGTAT CACCGACCTT TCCTTTATGT TTTCTATCAT GGTAATCATG AGTTTAGAAT TTAAATTTTT
TTTAGTATTG GAAATAGGAG ATTGCATCCA CTCTATTTAT TTTTGCAGCA CTAGTTAGCT CGTTGGTCCT AGTCTGTGGT
TTAGCCTTTT ACCTCGATAG CCAAGTTGGC TTTAGCAAAT AGATTTTGCT TGCTTCTAAA GGAGCACTAA TATGTGTCAT
TATACTCCTT GCC
R
AGGGCTTGTG TACTTCTGAG ATTAGTCAGG ACTTTGTTCT TAGCCACCAG CTGCCAATAA AAAAACAAAT ATGTCATTAT
CCTTTCTTTA ATGGTTGGCT AGCATAGTAA TTTTGAATAT TTAGGGGATG TTTGGTTAGT GAGTTGAG

>JH014C08r_650 pos=650|len=819|mol=genomic|alleles="A/T"
TACTGAGATA TTAAATTAAA TAATTATCCA ATAATTTTGT TTTTTGTTTT TTTTGTTTTT TTCTCGAGGA GTTGTGATAC
CATCATCACG GCGCTCTCCC ACTGTCTCCA ATGCCAGCAA AGCTGCGTGG TTGTTCAATC ACGTTGCGTG TTTCAAGCCA
CCGTGGTGTC AAATTTTTTT TCAAATAAAA AAAAAACCTC TCTAATCTTA TTTATATTGA TATACTGAAC AATTTTGTCA
TGAAAAATAC TTAGTTACAA AATGATTTAA TAAAAATAAA TTTATAAACT GATGTGACTT GATGTAGTAC GTCAGATTGT
AAAATTATTT TTATTATAAA ATAAATCTAA TAGATTCTAT AAATCCACAT TAGTTTGTAG ATTTATTTTG TATAACTTTT
TTATATCTGT AATAATTCTC TTTTATCATA TCATTTATTA TAAAATAATA TTTATGCTTA ACTTTATATA ATTACAATAA
ATCTAATATT TATGCCTCAA TTTGTAACGA TAAGTATTAT AACCACAACA TGTAATTGAT GAGACAAGGG CATTAAGGAG
AGCTATGAAT CTATGTTCTG ATCTAGACTT CTCGAAGGTT ATATTTGAAG GAGACTGGTA GGAGATAGTC AAGGCTACAA
ATAATCATC
W
GGATAATTAG GCAGAAGGCA GTCCTCTGAT TCATGATATA AAAAGTATGC TGAAGAACAT ATTGAATTGG AAGGTTTCCT
TCAACGATCG GGAAACAATT CGGCTGCACA CAACTTAGCC ATATGGAGCA CATATGGATG GAGGAGTGTC CTATGCAGTT
TTGAAAGAA

>JH014A10r_313 pos=313|len=818|mol=genomic|alleles="A/G"
TCGTTCTAGG TTGTCATGAA ATTTTAGGAG ACTTAGTTAC TTGGAAGGCC TTAGAACCTT TGATGTAGTA ACTTGAGTCC
AAGAGGAGAG TGGCCCTAGT TTACTTTTGA ATTTTGGCCC TATTTAGAAA CTTAGGTCCA ATGGTTTAGG CCCATGATCC
AATTATAAGT TACTAATGCC ATGTGTCATG AGAATGTTAC ACCTTGAACC TAGTCTTGAT AGTAGGTTAA GGGGGAAAGA
AAGGTGAAGG AAGGCACCAA GATGGGCTTT CATGCCTAGC CCATTGCTTT TGTCCAGAAT TCGAGTTCCA AG
R
TAGGTTTCTT GAAAAGAGAA GTCTAGGGAA GTGAAATAGA GTTTTTCTAG ATGTTTTGCA TAGGAAACTG AAAGGAGGCA
TATGTGATTT TGAATTTAGC TAACTTTTTG CCATGTGTCA AGCATGCACC AAGTTTCTAG AAGATTTTGT CAAGAGTCTT
TTGTATCAAG GACAAGTTTG CCCTTAGGAT TTCAGCTAGC ACACTCCCAA GCATTCCATT CACTTGCCAC TTGTCACTTA
GTGCATTTTA GACCAATGGT ATATGAAAGG CCACCTAGGG AAGGAGAACT TGGAAGATGA AGCAACATCT TGGGAAAGGA
AATGGAGAGG ATGGCTAGGG CTATGGCATA CGCCCAATGC CACTTGTCTT CCATGCCAAG AGTTACTTGT TGGGAATAGG
AAAAGACATG TATGGTTTTA CCAAGCTATC CTTGGAGAGA TATTTACTTG TTTAAGGAAA GGAAAGGCAT AAAGGGGAGA
GAAAGAATTT CGGCCAAGTA GGAGG

>JH014A18r_71 pos=71|len=736|mol=genomic|alleles="A/G"
AAAGGCAAAA GCTTGGGTTG GTTGGGGATC CTTTTGATCC TAAAGTTCAG CAGGGACCCC AGGTATGTAT
R
ACTTGAGGCT TTCATTGACA GTAATGAAGA CTGTATCCTA ATAAAACTGG ACTAAACCAG AATAATATAT TTATTGAGTA
ATGATGGATA CAGTCTAAGA GTATGCAAGT CTCACGCACT CCCTTTTAGA AAAAGTGGGA TCCATTATTA AAAAATATTG
TTTTCATACG AGTCCGAGAC TTACACTTTT TTCAAAAAGG ATGCACGGGA GACTAGTACA TTCTAAGACT GCAAATATCA
TTTCTCATAT TTCTTGCATA AACCTTTCTT ATAAATTCAC AGAATTTAAA TAGAATTAAT CTATCATTAA TTCATGTATT
TTTCACATAA TCATATTAAT TGTTCGATCT GAGAAATGTT TTTGAACCTA GTTATACCAA ACCCTTAATT GTTTTATGTG
TAGATCGACA AGAAGCAGTT TGACAAGATT CTTTCATACA TTGAGCATGG CAAGAGAGAA GGAGCCACCC TATTAACAGG
GGGTAAGCCC TTAGATGGGA AGGGATATTA CATTGAACCT ACGATTTTCA GTGAAATTAA GGTATATATA TTGTTCATTT
CACAACATGC ACGCACGTCA GTATCGTAAT TTGTCTCAGT TTTCCTATGT TGTTTTATTC TCATCGTCTA ATTTGTTGTT
CTTGGGGGGT TGATGATCAG GAAGA

>JH014D18r_512 pos=512|len=756|mol=genomic|alleles="A/G"
TGGGTTTATT CAGGGGTCAC ATGGGTAATT AACATATAAA ATTCTGCATT TGATGGTTCC TGCCTGCATG CATGCATGCA
TATCGTCGAA GGGAATATGT GGGTGGACTC ATTGTTTTCC AAAACTTTTA TCACTTTTTA AACAATTAAC TCCCAAAACA
ACCAACTTCT CGCTTTATGA GAGATTTTGA TAACAAGTTG AGATGAAAAT TAAATAAAAT ATTGTTAAAA TATCATTTTT
GTTAGATGGA GGGGCGCCCA CGTGGGGCTA ACCCCCTCCT TAACTACAGT GTAACGCATG GTTACTGCCA TTCAATATGG
CAATATAGTC CTCCTCAATT ATTTTTTGGT GATCATATGA AATACATAGA AGCTCTCTTT CTTTTTGTTC TCTCTTGATA
AGATATTTAG GTTATGGATT TATTAAGTGT TACTTTAGTT TTATACTACG TAGTACAGTT CGCTACTAAG AGAAAACGCT
TGGGATTTAT CAATCTGGAG AAACTTGTGG A
R
CAATTTTATA AGCTGAGCTT GAGGTATTTT TTCGTTGTGC ATTCTAACAA TTTTTATTTT AGAATTTAAA AAAATTAAAT
TATTTATTAT ATTCTATGTG TGAATTTGAA AAGATTATAA TGATTAAATA AGATAAGATG AGATGAGATG AATTGAATTG
AGAGAATGTG TCAATCCAAA GAACCCCTTA TCACAATCTT TATTCAATAT CAATAAAAAC TCTTTTTAGG GATTATATTC
TCTT

>JH014J02r_56 pos=56|len=809|mol=genomic|alleles="T/G"
TCTGCATGCA CTCTTCAAAC CACCCTTATA TTCAGCCTGT GAACCCAACT TCTCT
K
GCAATTTTTG CATTATGTGC CACAAATAGT ATCCGTGATG GGTGTTTGGA AAAACTATTG TAATAGCATT TTTCATTGCC
CTGTCTTAAT TAGTGATGAT AGTTTTTGGC GATCTCTCAT CCTTACATTT CAACCAAGTC TCAAATAACC AAACAATTGT
TTCAGTACTT TCAGTTGATA TCAAACCTAC TCCCAAAAGT ATGGATTGTC CATAGTGATT AACACCAACA AAAGGGGCGA
ATGATATGCC ATATCTATTT GTTAGGTACG TTGTATCAAC TGTAACAACA TCTCCAAAAT ACCCATATGA TGCTCTACTA
CGTGCATCGG CCCAAAAGAC ATTTTGTAAT CGTCTATCAT CATCAAAATC CATCAATGAG TAAAACTTAT AATTCTTATA
CTACATTCTC TCAAAATACG AAGTGCATCA GTACCTCATT TGCCCAAGTC TTAGATGTCG AGCCTTGTCA ATTAATTCTG
TGCATCTTTC TCAATAAATA GAAATTTCCC GAATCCACCA ATCTCGACAA CCAATTCGTT AAAACTTTTG GCCATACTTA
TTCATGTCTT GTCATTAATA TCTAATTGCC TCTTTACGAA ATAATCAATA GCTCGATAAC ATCTAAAAAA TCTTATCTTT
TGTGGACTCA GCCCATAGTT ATGTGCATTT TGAACAGTAG TTATGTACCG GACACCACCC ACCAAGATTG CATTAATCTT
TACCTTACAA TCATTTTTCA TTGTCGGTCG TGG

>JH014J02r_260 pos=260|len=809|mol=genomic|alleles="G/T"
TCTGCATGCA CTCTTCAAAC CACCCTTATA TTCAGCCTGT GAACCCAACT TCTCTTGCAA TTTTTGCATT ATGTGCCACA
AATAGTATCC GTGATGGGTG TTTGGAAAAA CTATTGTAAT AGCATTTTTC ATTGCCCTGT CTTAATTAGT GATGATAGTT
TTTGGCGATC TCTCATCCTT ACATTTCAAC CAAGTCTCAA ATAACCAAAC AATTGTTTCA GTACTTTCAG TTGATATCAA
ACCTACTCCC AAAAGTATG
K
ATTGTCCATA GTGATTAACA CCAACAAAAG GGGCGAATGA TATGCCATAT CTATTTGTTA GGTACGTTGT ATCAACTGTA
ACAACATCTC CAAAATACCC ATATGATGCT CTACTACGTG CATCGGCCCA AAAGACATTT TGTAATCGTC TATCATCATC
AAAATCCATC AATGAGTAAA ACTTATAATT CTTATACTAC ATTCTCTCAA AATACGAAGT GCATCAGTAC CTCATTTGCC
CAAGTCTTAG ATGTCGAGCC TTGTCAATTA ATTCTGTGCA TCTTTCTCAA TAAATAGAAA TTTCCCGAAT CCACCAATCT
CGACAACCAA TTCGTTAAAA CTTTTGGCCA TACTTATTCA TGTCTTGTCA TTAATATCTA ATTGCCTCTT TACGAAATAA
TCAATAGCTC GATAACATCT AAAAAATCTT ATCTTTTGTG GACTCAGCCC ATAGTTATGT GCATTTTGAA CAGTAGTTAT
GTACCGGACA CCACCCACCA AGATTGCATT AATCTTTACC TTACAATCAT TTTTCATTGT CGGTCGTGG

>JH014J02r_606 pos=606|len=809|mol=genomic|alleles="G/A"
TCTGCATGCA CTCTTCAAAC CACCCTTATA TTCAGCCTGT GAACCCAACT TCTCTTGCAA TTTTTGCATT ATGTGCCACA
AATAGTATCC GTGATGGGTG TTTGGAAAAA CTATTGTAAT AGCATTTTTC ATTGCCCTGT CTTAATTAGT GATGATAGTT
TTTGGCGATC TCTCATCCTT ACATTTCAAC CAAGTCTCAA ATAACCAAAC AATTGTTTCA GTACTTTCAG TTGATATCAA
ACCTACTCCC AAAAGTATGG ATTGTCCATA GTGATTAACA CCAACAAAAG GGGCGAATGA TATGCCATAT CTATTTGTTA
GGTACGTTGT ATCAACTGTA ACAACATCTC CAAAATACCC ATATGATGCT CTACTACGTG CATCGGCCCA AAAGACATTT
TGTAATCGTC TATCATCATC AAAATCCATC AATGAGTAAA ACTTATAATT CTTATACTAC ATTCTCTCAA AATACGAAGT
GCATCAGTAC CTCATTTGCC CAAGTCTTAG ATGTCGAGCC TTGTCAATTA ATTCTGTGCA TCTTTCTCAA TAAATAGAAA
TTTCCCGAAT CCACCAATCT CGACAACCAA TTCGTTAAAA CTTTT
R
GCCATACTTA TTCATGTCTT GTCATTAATA TCTAATTGCC TCTTTACGAA ATAATCAATA GCTCGATAAC ATCTAAAAAA
TCTTATCTTT TGTGGACTCA GCCCATAGTT ATGTGCATTT TGAACAGTAG TTATGTACCG GACACCACCC ACCAAGATTG
CATTAATCTT TACCTTACAA TCATTTTTCA TTGTCGGTCG TGG

>JH014B24r_258 pos=258|len=831|mol=genomic|alleles="T/C"
TTGGAAATTT TCTTTCTGAA GCACCCCACT TGTTATGTGA TAATATTGGT GCCACTTACC TCTCGGCGAA TCCAGTTTTA
CACTCACGGA CTAAACATGT GGATCTTGAT TATCACTTTG TACGTGACCG TGTTACTAAC AAAACTCTTA TTGTTTCTTT
TGTCCCGAGC AAAGAACAAA TTGCAGATAT ATTTACTAAG CCGCTCTCAT CGGCCCGATT TGCACTCCTT CGTTCAAGCC
TCACCATCTT CTTGGTA
Y
CGCTTGAATC GCGGGGGGAT GTTAGAGCAT GTGAACCTGC TGTAGAGGAT AACTCCTCAC AAGTCAAGAC CGATGCATCT
GCAGCGCACC ACCAACAGAA TTGCATTTCC ATTTCCTCTG CTGTTGATCC TCAACAAAAT GCCATAACCA ACTCTGCCCC
TTGTGGAATA AATTAGAACC TTCTAGACTC TTGTGTATTT CTGCTATAAA TACTAGTGCT ATTGTACTGA GGAAGAAATG
AAATTTATAG AACCGTTTTA TGAATATATT CTGTCTTTGA GGCATTTTTA CGAGCACCTG TGCTACATTC TTGTATCACT
GGTTTTTAGG TCTCAACACT ATGCATGCTT CATTTTCTGA AAATATAATT ATAATTTTCT CTTAAAATTG TTTTTGTGAA
TCGAAAAAAA AAACCCTGGA TGCTTAGTTA ATCTCTCTTT CGTCACTCAC TCGCCCTTTA TCGGTCTCTC AGACCGTTTC
CTCCCTCTGT CGCTTGCTCT CTCATCACTG CATCCTCTCT ACATAGAGTG AAGGAAAACA AAGAATTTAA GAAATTTTGA
AATCATGTGT GTG

>JH014N02r_68 pos=68|len=817|mol=genomic|alleles="G/A"
GGATGAGCTT AAAAGTTTCT TCTTCCATAC TTTATTTCTT TGGGCCTCAG CCAGTGTTTT TAATGGA
R
CCAGCTTACA TGATTTTATT GTATCACTTG CCAGCTCCTA AGTTGTAATT AGGTGTTTCC TGTTTGTATA CTTCTTGTAT
ACTTGGGCTA TGCCTATTTA TTAGCTTCAA TAAAATCTTA TATTACTTAT CAGAAAAGAG AAATCAAGCA GCAAGTTTTT
TGAAAAAAGT CTTAACCTCA GAAACATATT GAAGTCATTG AACACACACC TTAGGCAACT GAGGAGACTG CAAAAATGCA
GTATCAGCTT CTTGTTGGCG ATCCATTGCC TTCCACTTCC TAAAACCATT CTTTGACCAC TTCAACTTGG ATGCAGATTC
CATGGAACTT GGGAATACTG ACAAACTGGG TATCTTACGT ACAGGCAACC CAGTCTGCTC TTTTAAATAA TTCTGCTGCT
GTCCATCATC AGGAACGACA ATCTTCCAAG CACCAATGTC AGCACTAGCA CTAGCGGTCC TCCTGTGTCC ATGTGACTTA
CCTTCGCTAA CCTCCATGCA CTCAGCAGAA TGACGGGAGT TCTCTGAACA ATCGGGCGTT GAACCTTTAT CTGTCACTTG
TGGATTCTCA AAATCCTTTC GATTACTCTT CCCAGGAGTT TTGTCTTCAG ATGTTGAGGA TCCCAAAAGA AACGATGCCA
GTTCATTGCG TTCTCCTTCG TCGAAGCGCA TCCAAGGCAA TGATGCCTTG CCCTCTGAAA GAGTGGATAC CTGCAACGAG
TTATCGATTT TTGAAATCTG GTCTTCAAT

>JH014P18r_615 pos=615|len=748|mol=genomic|alleles="A/G"
GGTTGTTGAT GAGCTTCCTT TAAACATGGT GGAAGGAGAG GGGTTTAAGA AATTCATACT TGTTGTGCAA CCTAGATGGA
ATGCGATTCC ATCACGTGTA ATGATTGCAA AATATATTTA TAAATTTTAT TTGAGAGAGA AAGACAAGCT GAAAAATGCT
CTTAAGGGGC AGCGCATTTG TCTAACCATG GATACATGGA CATCCGTGCA AAATTTTAAC TATATGTGTC TCACTGCACA
TTTTATTGAT AAAGATTGGA ACATGCACAA AAAAAATATC AATTTTTGCA AGGTTGAAAA CCATAAGGGT GAGGCACTAG
GTAAACAAAT TGAAATGTGT TTACTTGAAT GGGGGAGGCC CAAAATATTT ACAATTACAC TTGATAATGC AAGTTCAAAT
AATGGGGCAA TTTCGTATCT TAAAAGAAAG ACAAGGAATA GAAGGGATAC TATTTTGGAA CATGAGTTCT TGCATATGAG
ATGTTGTGCT CCTATCTTGA ACTTGATTGT TTGAGATGGG TTGAAAGAAT ATGATAATTC AATTGTAAGA ATTAGAGGAG
TTATGAAGTA TGTAAAATCA TCTCCATAAA GGTGGAACAC ATTTAAGCAA TGTT
R
TGACAGTGAA GACATTACTT GTAAAAGTGG TGTATGCTTA GATGTAGCAA CCCGTTGGAA CTCCACTTAT ATGATGTTGG
ATAGGGCTGA AAAGTTTCAA AAAGCATTTC AACGGTTAGA GGATGAAAAT CCG

>JH014D06r_126 pos=126|len=816|mol=genomic|alleles="A/G"
GATGTGATGG AAAGAGCCAA AGAGAACATA AAAGCAAGAT CCAATACCAA AGTTAATTTA TTCAGTCAAT TCACTAGGAT
CATTGATTCT AGATAGGATA GACAGCTTCA CAGTCCATTA CATGT
R
GCGGGTTGTT TTCTTAACTC TGGAATTTAC TATAGCCCCA ATTTTAAAAA TAAAAATGAT GTTGTAAGAG ACTTCAACAG
TTATGTTATA AAGATGGAAC TTGATCCCGA TAATCAAGAC AAGATCATTG CAGAATTTGA CTTGTATAAG AATGCAATAG
GTGAGTTTGG ACATTCTTTA GCAATCCGCC AGCGTGATAA GATTAATCCA GATATTATCA TTTATCAATA TTATTTGTTA
AATACTGTGA CTTTGTACTT TAAATTTTAT CTTATTTTAT TTTTACTTGT ATTTAATTAA TAATTTATAA TTGCATTATT
GTTATAGTTG CATGGTAGAC CCAATTTGGT TGTGAGGTTC CAACGCTTCA AAGTTTGTTG TTCGAGTACT AAGTCAATGT
TGTAGTGCAA CTAGATGTGA GAGAAGCTGG AGCATATTTG ATTTTATTCA TTCGAATAAG AGAAATAGAT TAGTGCATAA
ACGTTTGAAT GATTTAGTAT TTGTTCGTTA TAACTTGAAA CTGAGAGAAT GGTAAATTTT TTTAATACTA ATGTTTTCAA
TGTTGAAAAA TATATAACAT TTTTCACTTA TGTTTGATTT TATTTTGACA GGAGCATAAA AAAGGGAATG GATGCTTTAG
ATCCAATCAA TCTTGAAAAC ATTGATTTGA TGGAAGAATG GGTGGGTGAA

>JH014N08r_576 pos=576|len=810|mol=genomic|alleles="G/A"
AGCGAGAACC TACAAGAAAA AATAAACAGG TAGCTAATGG GATGTAATGG CTTGACATAT CTCGGCCAGA CTTCAATCCT
GGGGACTTGA ACGGGAAAGA CGGAGAACCT TTGATCCTCT GACATGGGAA CATCGACGAT CCACTGAAGA TCAAGCAAAT
CAAGGAACCA CGCCGCATTA AAGACACCAC TATCCGAGCT ACACACTACA TTAATGACGT CATCATAGAG CGATGCTGCA
TTAAAGGATT TTGATAAAAG GAACGATACG AAGGACCTGG ACTCCATGAG GCAGACACGA TCTATCCCCC TAGACTCCTA
GTATAAATAG CAACTCCCAG GTATGAGAAA CTCTCTCTGA TCCCTAGAAT CTCTTACTTA TTTACAAACT TCCAAGAGAC
TTTACTGATT TTGGTATCGG AGACTCCCCA CTCCAAGGCC ACTTTCTCCC AGTTGCCTTC TTCTCCATTT TTGCAGTCTC
AGTTCTGAAG AACTGAGTTG CTAGAACCTG GCCTAAAGGC ATACGAAACG CAACGTTAAC AATAGCGCCA TCTATGGGAT
CCTTGTAGAT ATTGC
R
TGTACCTCGT ATGCCTGCAA CAACCAGTTC CAGGTGACTC GAAAGCCCAC CAATAGTGCT GATGAATGTA GAAGTTGAAC
GATGAGAACC AAACCCCTGG GATTGGAGGG AACGACGTGA AAGAAAGGTG GGAGCACACC CAGGATGGGC TACCTCCGAA
AGGCAAGGTA AGCGCGGTGT GTGATGATTT CACCTTGCCA CCGCCTACCG TCTATGCACT AGCCCAAAGG CGAA

>JH014F06r_451 pos=451|len=834|mol=genomic|alleles="C/A"
TGGCCTCTGA TTAGGCTGAT TGTTCGGAGC GTTGCTTCTG CCTTGTGCAT TTTGACGGCA CTCCTGAATC ATGTGTCCTG
GTTGACTGCA TCGGAAACCT ACTCCTAAAC CCACTTGACA TTCTCCACCA TGATTCTTTT TGCACTTCTT ATAGGTAGTA
GGTGGGGCTG ACATAATACT TTTGCCCTTG TTGGCTCCTT GTATAATCCT CCTTTTGGCA TTATTCCCAC CTGCAGAGAA
ATAGAAACCC TTTTTCGCTC TAGGTTAATT TAAGCTGCCA CACTTCGTTG TTCCACTTTT GTTATCGCTA CCATGTTAAC
CAACTCTTGC AAAATTGTTG ATGCAAAACC CAGCTGCGTA ACTGTGAAAT CCGGGGTTGC AATCCTCCTT GGAACTTCTT
AGTTTGCATC TTTTTGGTGG CAATTAGATG CGGAGTAAAC CTTCACAACT
M
TATGAATTTT GCAACATATT GTTCAACTGT GAGATTGCAT TATACCAAAG TGACAAACTC TTGAGCCTTT TGGGTCTTCA
TTGATTTAGG GAAGAATTGA TTGTCAAATT CCTCTTTGAA CCTATCCCAA GTCAAACCAG CGATATTGCC TAATTCCCTT
ATCAACAGTT GCCTTTTGGT ATCCCACCAG AGTCCGGCTT CTCCTTGTAG CAGATGCCCT GCGTATTGTA CTTTCTACTC
TTTCGTACAA CCGCTGATCT CAAAGGTCCT GTCGATATCT AGTAGCCACT TGTTGGCTTT CATGGATCCT TTGATTCCTA
TGAAATTAAG GTATCTGTAT ATTAGAAGTT TCTCATACTA GCAACCTCAG CATTCTTACC TTT

>JH014N10r_599 pos=599|len=860|mol=genomic|alleles="G/T"
CCCAGCATCC AAGAAAAAAA AAATAATCCA CAAACAATCA CTTGGGGCTC AAATTTAATT TCTTTTAAAG AAAAAGCCTA
CATACACAAA ATATTTTGGG CTTCCCATCC TCCCCCTCTT AAAAGAAATT TCGTCCTTGA AATTGATAAG CTCAAACCAT
TTAATTCCAA AACAATTACA AAGTACAACT CAAAACTTGC TTGGAACAAG ATATACAGTC AATGATATCC AAATAGATAC
GGGAAATACT CTCTCATGTC CACTTCTCTC TCCCAAGTGA AGTCTTGAGC CGATGGATCT CCCCTTGACA CCTTCACCAA
AGGTATTGTC TTGGATCTTA GTTTTTGCTC CTCCCAGTCC AAAATCTATG TCGGTGCTTC CTTATAGGTA AGGTTAAGCT
GCAGTTGGAT GCTACTGGGG TCGACCAGTC GAGCTTCTTG CTGTCTAAAA CTCTTTTTCA AAGAGGATAC ATGGAACATG
TCATGCACCT CCCCAAAATA ATCCGGTAAT GCAATCCTGT AAGCGATAGA TCCAATCTTC TGCATTATCT GAAAAGGGCA
GATGTACCTT AGGCTAGGCT TCCCTTTCTT CCCAAATC
K
CTTGATGCCC TTTATGGGTT AGACCTTGAG GTACATCTAG TCACCTTCGA ATGATAGGTC TCTTCTCCTT GTATCTGCAT
AAATCTTTTG ACGACTCTAC GTCGCTGCCA TCCTGTCTCT TATGACTCGA CCTGGTCCTT CATCTCTTGA ATTATTTCTG
TCCCAATAAG CTTGCTCTCA CCATCCTCAT CCCAGTATAA CGGTAATCTG TACTTCTTCC CGTACAAAGC CTCATGAGGT
GCATCTGAAT GGAAGCTTCG A

>JH014P22r_419 pos=419|len=828|mol=genomic|alleles="A/T"
AACTGGTCCA GTTTTGGAAT GTATGTCTCT GAAGCCAAGA TGAAACCTAT AAATTTTGAT TCTTGGAATG TCACTCATGT
CAAAAGACCT GGAAATGTGA TGGCTCATGT TTTGGCTCAT GTATTTTAGA TCTGATTTAA TGGAACAAGC TCTTAAGCTT
CCTTTAAAAA AAAAACGATT TGCACTTTGA GATAAGTATC ATTATTTAGG ATTTTACAGT ATAAAGTTTA TTTTCATTTT
TTTGGAGTGA ATTGTAGCCT TAGTGTTAGC ACCTAGACCA GTATTTTCAA AATCACAGTA TTGAATGTCC AAATTAGGTT
AGAGAAGTTT TATTTGGACA CTTGGCAAGA TCTTAGCCAA ACTTGGTGAA TAGTATTGGA CACTTGGTAC AAAGAGGAAC
GATGAGACGG AAAATGTG
W
AGGAAATCAA ACTTTGTAAT CATGCCACCT AAGCAAAACT CTATTCTATC CAATAGTCCA ATTTGTGCCA AACAAAAAAG
AGTTTCAAAC CTTCCGAAAT CGTAAACACT TTGAATCCAA CTAAAATCCT AAAAGCTTGA TGAAAATCGA AATCCCAAAA
TTTGCCTTCA AACCCTAATT GAACCTGATT TTGGCCTAAT GTTTAATCAC TTGATTAATG TTGTGTTTGG TTCCTTGACC
GAATGTTGTT CGATTCGGAT TTAGACCTCT TCTAACATCC AAACATCCAA CTTTTAAATC ACTAAACTCA TCTCAACTCA
AAACATTTTT ACACGTGGGA CCAACTACCT TTTTCAACTC AACACCTCTT TACATGTGGG AACCCACAAC CTTTTTCAAC
TTTTCATAA

>JH014N04r_227 pos=227|len=824|mol=genomic|alleles="A/T"
CGGATACTGA CAATTACAAC CAACCCAGCC CAATTTAATT ACTAGCAAAG ATAAATTCTT CACTGAAAAC ATCAACAAAA
CACACATGGA CATGATGTAC AAGATTTCTC CTGATTCATA GTATGCAACC AAAAAACAGC TGAAAGTAGC ACACATCGTA
AACAAGGCCG AAGAAACCCG TATAGAAGAA ATCATCAAAG TTGATTAAAC TCTGCCTGTC ATTACA
W
TTTCGTGGAC TGAACGCCAT AACACTAAAA AATAATAATT ATAACACAAA AAAGTCATTT AGCTGGCGTT AATGGAACGA
TAAAAACTAA TATAGAAAGG AAACGGCTCC GGTTTGTTTA ATAAATAACT AAAGCCTAAA AACGGCTAAA ATATACGAAT
ATAAATAAGA AAACGATTAT AAGTCAATAC ATTAATAGCT AGATAATGGA TTAATTTAAT CAGATTAACC TCCTATAGTT
ATCCCCATAA TGGGGACGCG GAGACTGGAG AGCAGAGCCC CTCGGAATCG AACACAAGCT ATAGCTCTTC AAGTTCAAGG
TAGCCATTTC TTCGCCTGCA GCTAGAGAAC AAACCAGGAC CCGATAACCC GATCCGAAAA ATTGAAGGTC TGTAAAAAGC
TCGGTAACGT CGTTCTCAGG GATTCAAAAC GCGAATATGA GAAGTGCCGG GGGTGGCAGA AGTGGTATTT TTCAATGAAT
AGTGACGGGA ATAACAACCG TAGTGGAAAT GTCGGTGGCG AGGGTCGCGG CGAACGGTGT TTGTTAAAGG AGGTGGGTCA
TGCCGTCAGA TTGCGGAGAG CGAGTGGTTG GATTTGC

>JH014F10r_367 pos=367|len=776|mol=genomic|alleles="G/A"
ATCTACGAGA AACAGTAAAA AAAAAAAGCT GATATTCTCT TCTTCAACAA AGAAAGGTAA TTCTACTGAT AAAAAAAAAA
AAAAATGAGT TAAGAAATAT CTTATTCATA ATGAGGTTTA CCCAAAAACT CCTCCCTTTT TTTCTAGGAT AAGTGTTTGA
TCCAAATGCA TTCCTCCTAT TCTGCAAATC AGGCTCATCT CCTTGAATCC CCTTCTCTAA GTTTGTTTTT ACTAAATCTG
ATAGCCCTTT AACCTGCGTA AAGGTGTGGA AGCAAATAAC ATGAATAAAT TGCATGTACA AAATACCCAT AATACAATAA
AAGACAGTTT GGTGGAAAAC TTGCCCCCCC ATATTCCTGC AAAGAT
R
AAACATTGTG ATCCCTTGAC ATTAAAGCTA GATCTTCTTG TCCAATTGCA AAAGGGCCAC TAGGGGTTGG AGGTGGTTTG
GGCGTTCCTG ACAGTTGAAT CCAGCAAGTA AATTATCATG CATACAAACA GTATATATAA CATTTTTAAA CAAATGATCC
ACACCACAAG AATGCAATTA AAAAGCTGCA CTGTACCAAA AATCACAGTA TACAAATAGG TAATTTACAA AATGATAAAA
CAGCATCATG GCATAAGACA CATGCTCAAA CGTTCAAAGG CAAATTCCAA TATAGAGGGT ATTTAAATAT AAACTTGGAT
CCCCGTACGG CATACGATCT TGGCTGCAAA TAGAACATCT CAAACTGGCA TAGAGGAAGC ATTGGCCTAA AGTTCCCCTC
AACAAGACC

>JH014F10r_724 pos=724|len=776|mol=genomic|alleles="A/G"
ATCTACGAGA AACAGTAAAA AAAAAAAGCT GATATTCTCT TCTTCAACAA AGAAAGGTAA TTCTACTGAT AAAAAAAAAA
AAAAATGAGT TAAGAAATAT CTTATTCATA ATGAGGTTTA CCCAAAAACT CCTCCCTTTT TTTCTAGGAT AAGTGTTTGA
TCCAAATGCA TTCCTCCTAT TCTGCAAATC AGGCTCATCT CCTTGAATCC CCTTCTCTAA GTTTGTTTTT ACTAAATCTG
ATAGCCCTTT AACCTGCGTA AAGGTGTGGA AGCAAATAAC ATGAATAAAT TGCATGTACA AAATACCCAT AATACAATAA
AAGACAGTTT GGTGGAAAAC TTGCCCCCCC ATATTCCTGC AAAGATGAAA CATTGTGATC CCTTGACATT AAAGCTAGAT
CTTCTTGTCC AATTGCAAAA GGGCCACTAG GGGTTGGAGG TGGTTTGGGC GTTCCTGACA GTTGAATCCA GCAAGTAAAT
TATCATGCAT ACAAACAGTA TATATAACAT TTTTAAACAA ATGATCCACA CCACAAGAAT GCAATTAAAA AGCTGCACTG
TACCAAAAAT CACAGTATAC AAATAGGTAA TTTACAAAAT GATAAAACAG CATCATGGCA TAAGACACAT GCTCAAACGT
TCAAAGGCAA ATTCCAATAT AGAGGGTATT TAAATATAAA CTTGGATCCC CGTACGGCAT ACGATCTTGG CTGCAAATAG
AAC
R
TCTCAAACTG GCATAGAGGA AGCATTGGCC TAAAGTTCCC CTCAACAAGA CC

>JH014H04r_480 pos=480|len=837|mol=genomic|alleles="T/C"
ACCTGGCCTA CTGATAGTCA TTGCATGTAA ATTGTAATCA TGGAATTATC AACAATATTT TTTAGGGGTC TAACCTTTTT
ATTATACGAT ACTTTTATGT AAAATAAAAA GAGATGAAAA ATTACAAAAC TATAATGATA TATAAAATTA GATCCCGATA
ACTTGTTACA TACAAGTAGA AATAAAATTT TAAAAGCACA ACTAAATAAT TTTATTTTCT TTATAAAAAC TATCAAGTGG
TATTTTAGAA GGTGATCTTT CATTCTACTA TCTAGGCTAG TTTATCAAGG TGGCTTTTGA GTTTTAGGGA GAAAGGGTCC
AAATAGTTGA GACATGTAGT ACTACATCTT AGCATCAACA ACAATACACA ATCATCTCAT GACCTAGTGG TGATCACAAC
TCATCTTTTG ATAATGGAAA ATGCTAGACT CACCGTTCCC CCTTCCCGTT TTATCTTCCC ACTTGACGTG GGCATACCA
Y
GTGTAATGCA TTTTTTCCCC TCACTTACCG TTTCATGATC TTCCCCCTCC AGAGTTCATT TCATCTTTTC CCTCCAACCC
ATTTTCCCTT TTTTGACAGA CAAAATATCT TGTAAGATCT CAACTAACCA TGTCAAGGCT GGGACAGATT CTCATCTTTT
CCAAAGTTCT CTTGATGGTT CTCAAATGCT TTCCACTTAA GAGGTTCCTG AATTGCACGA CACCTCTAAA TAGTGTTATT
TATGGGTCTC TAAACAGAGA TTTCAGAAGG AGTTTATCTA GTTATGGAAG CTTGGCTCAG AGGTTTTTTT CTCAAGATGC
GAGTTTAACA AATAGATATG AAAAACATTG GTGTTCA

>JH014H04r_577 pos=577|len=837|mol=genomic|alleles="C/T"
ACCTGGCCTA CTGATAGTCA TTGCATGTAA ATTGTAATCA TGGAATTATC AACAATATTT TTTAGGGGTC TAACCTTTTT
ATTATACGAT ACTTTTATGT AAAATAAAAA GAGATGAAAA ATTACAAAAC TATAATGATA TATAAAATTA GATCCCGATA
ACTTGTTACA TACAAGTAGA AATAAAATTT TAAAAGCACA ACTAAATAAT TTTATTTTCT TTATAAAAAC TATCAAGTGG
TATTTTAGAA GGTGATCTTT CATTCTACTA TCTAGGCTAG TTTATCAAGG TGGCTTTTGA GTTTTAGGGA GAAAGGGTCC
AAATAGTTGA GACATGTAGT ACTACATCTT AGCATCAACA ACAATACACA ATCATCTCAT GACCTAGTGG TGATCACAAC
TCATCTTTTG ATAATGGAAA ATGCTAGACT CACCGTTCCC CCTTCCCGTT TTATCTTCCC ACTTGACGTG GGCATACCAT
GTGTAATGCA TTTTTTCCCC TCACTTACCG TTTCATGATC TTCCCCCTCC AGAGTTCATT TCATCTTTTC CCTCCAACCC
ATTTTCCCTT TTTTGA
Y
AGACAAAATA TCTTGTAAGA TCTCAACTAA CCATGTCAAG GCTGGGACAG ATTCTCATCT TTTCCAAAGT TCTCTTGATG
GTTCTCAAAT GCTTTCCACT TAAGAGGTTC CTGAATTGCA CGACACCTCT AAATAGTGTT ATTTATGGGT CTCTAAACAG
AGATTTCAGA AGGAGTTTAT CTAGTTATGG AAGCTTGGCT CAGAGGTTTT TTTCTCAAGA TGCGAGTTTA ACAAATAGAT
ATGAAAAACA TTGGTGTTCA

>JH014F04r_718 pos=718|len=867|mol=genomic|alleles="T/C"
TTCCTAATCC ACTTATTTAT GCAAAAAAGG TCGATGTTAG TTAGGATAAT CTACTACAAC AAAAATCTCC AAAACAAGTT
TTACCAAATC TGCAGAAAAA GTAAAGAATT GAGAGAGATG AAAAAGTAAA AAGAAAAAAA ATTAAAAATA AAGGCTTAAG
GGTAAAAATA AGAGGTAGAA CTTTAAAGCG TATCTATTCT CTGTAAATAA AGAGGGAGCT TGTATTTTTT TTTTCTTGGT
ACTTGAATGG ACGAAAATAT CCTCCAATAT GCGGTCCAGC TTGAGCTTAT TTGATTACCT TTTCTGTAAT TAGGCATTAT
TACTAGAGGA AGGACAGACG GTCCTGAGAA ATCATGCCTA AACCCACGGA GAAAAGTCAT TCTTCCTTCC AACTGAGGGC
GATTAAGAAC TAGTAGATCG GTTGGAAAAT CTACACGTGT ATCTGTGGTT TTTTGTTAAA TTGCCTGCAC AGGATGGCCT
TGGCATGGTC ATCTGTTGTT CCTAACTTCC CCCAAAGTGT TGTATACGTA GTCTTCTCAC ACTCATATGA GGAGTTAGGG
CTGTGCAGAA TGGGCCGTAA GCCCTACCCG TCCGAAAGAA CCGACATCCC CAACCCGTGA AAGGCGGGTT CATCAGGTCA
AATGCATGAT AACGGGTTTT AAATAAAACA ACCCGTCAAA TCCATCGAAA CCGATTACCG AAGACAAAAA CATTGAA
Y
TAAATATGCT GAAGATGAAA ACACACTGAA CTGAAGACGT TGAAGACGAA AACACATTGA AGTGAAGACG AAAACACTAT
TTCTCTCCCC TGCGGAAACC CTATCGCCGT TATCCGTCCC CGTTCGCCGT CCCCGGTCGC AGAGGTTAT

>JH014D14r_78 pos=78|len=750|mol=genomic|alleles="G/C"
GCGGAGAGGT AATGGGAAGA AGGCCTAGAG TTTGAGAGCA GAGAGCGCCA TAACCTTCGT GAGAGCGTAC CCATGGA
S
TTCGCCATTT CTTTCTGAAA AACTTTTGAG CTTAAACCCT AGTGGCAGTT GGGCTTAAGC AAGTTTGAGC CTAAGGACAA
TGTCTTTTTT CGCAAAAATA ACAAAAAATA AAATAAATTG TAGGAAAATT CTCTTACAAT GACAAATGTG ATCAAAGTGT
ACCCAAACTT TTTTTTTTCT TTTTTTTTTT TCGCTTTTTG GATTTTATAT AAATAAAAAA AATCATGGAA ACAATTTCTC
TACTTTTCAA TCACTTTTGT CACGTACTGG TATTGACTTT ATCAAAAGTC TAGCCAAATG CAAATTTTGT ATATATATTG
TTGAAAGCAT CTGCATTGGA GTGGCTACAA CTCTTCAACT CAAGATTTGA GCTACAATGA ATCCAATTCA TTCTTCAAAT
TTGAAGTGAT ATTGTTCACA GGTTAAAGGA ATTTTTTATT CCAAAATGCG GAAGAACAAC TCCCTGGCTA CGGACTTTTT
TGTCTGGTCA TTGAAATCTT GATGCGTTGC TTTTAAGAAG AGGAAGCTGC AATTCGTAGC TTGCAGACAT TGTTTGGCAG
CAGAATTGTT GAGTACATGA TTATAGTCTT CACTGGGGGA TAAGCTTGCA AATAATTAAC ATATTATTAG TGAAATTGTA
AAATATGGTT AGTGTAATTG TAAAATATGA AA

>JH014F18r_73 pos=73|len=764|mol=genomic|alleles="C/T"
CTTGGCGTTC AAACTTACAC TGCTATATTT TCTCTGATCT TAGTCTGTTT TCCCGTGTCT TTGATATGGA TC
Y
ATATTGGGAG GTTTCTAACT TTGATAGGCC AAGACCCTCT AATTTCACAC GAAGCTGGCA AATTCATAAT CTGGCTTGTT
CCTGCGCTCT TTGCATATGC AACACTTCAG CCACTTGTTA GATACTTTCA GACACAAAGT CTTGTCATGC CAATGCTTAT
CAGCTCTCTT GCCATTCTTT CTTTTCACAT ACCTCTATGT TGGGCTTTAG TATTCAAGTC TGGGCTGGGA AACATCGGAG
CAGCATTAGC TATTAGCATT TCATATTGGT TAAATGTGAT TTTGCTTGGA TTATACATGA AGTACTCTTC TGCCTGCGCA
AAAACTCGCG TTCCAATTTC TATGGAGTTG TTCCAAGGAA TTGGGGAGTT CTTTCAATTT GCTATCCCTT CTGCTATAAT
GATTTGGTAA TTGCTATCAC TTTCTCTCGT TGAAATGTGG AGTTTGTATG TTTTTCTGTA ATATATCATT CTTCTCTGAT
GTGTTTATTC ATTTTAATAA TGCAGCCTTG AGTGGTGGTC GTTTGAGCTT CTCATTTTCA CTGTCCGGTC TTTTACCCAA
TCCACAGCTA GAAACTTCAG TGCTTTCTGT ATGGTAAATT TTCTTGTAGT ATTTCAGATC AAAGAAAACT TTGGATCTTC
TAAGACTTTC TCATCTTTAT GCACTATAAT ATGCGTTCCT CAAAAGATTT C

>JH014J04r_288 pos=288|len=857|mol=genomic|alleles="C/T"
GTTTATGCAA TCCTAGAATT ACAGGACCAA CCATCCATTT ATTTTGGTGA TGACTTTATT TTTTTTCAAT CACCCCAACG
CCACAAATAG CAGTGTGTAC CCTGCCTTTT AACAACATAC CTATAGTCAT TAATTATAAC AACAAACCTC CAAGGTCCAG
TGCATAAAAA AATATCTTTC TCATTCCAAT TAAAATAAGA TTGAAAGTGA ATGAAAATGC TAAGCTGAAA TTCAAAGTAA
TTACAGAGTA ATTACAGGAC CAAGTATCAA AAAGAAAGTA ATAACTA
Y
ATTAAACTCT ATCAACAAGT ACAACGGGGT TACATGAGTC GTAGCACTGA CCGAGATACA TTGTAATTAT TTGGATACAT
AAAAATTACA CCACAAAAAA AAATAAAAAA TAACCATGAT AAAATTAACA GCTTCAAGAC TCCATTGTAC TTCTTTTCCA
TTACTTTAAA TTTGGATTCT TCTATGCGTA GCCGTTCATG AAGAATCCTG TCATTCCTCC GTTCAACTAA CTCCAACGCC
ATCTTACAGC AGCTGTTTTG CTCGCTTTGA AGATCAATCC ACTCAAAAAA GTCACATTGT TTTTTCTTCT TATAGTTTGG
ACAATTAAAA AATCTTCTTC CAAAACTATT TGGTTTTCCA GAAATTCGTA GCTTCGCTTG GCAGCCACAA TAGCAAAGTG
GTCTTTCCAA ACTACCTTGG TCTTCCCATC TTACACCCCT AGAACTTGAC CCGGACTGAG AACCCGAACT CTTCATGCCC
TATATTAATA TTGAAGAAAC TAAACAGTAA CTGAAAATCA TGCTATTAAA GAAAGCCCAC ATATCAGTAA GAAGCTATGT
TAAAAAAAA

>JH014F02r_585 pos=585|len=774|mol=genomic|alleles="C/G"
TGATGAGGAC GAGTAACGGC TGTAACTACT TTTCAAATAA AAGAGGGAAG TTCGTTGCTT AAGTGAAACG ATGCACTTTG
TATTGATTGG TATTGTGTCG TTTTGTTTGC ATAATTGTGT GTTTTGAGCC TAAAGTGAAA TGGTGAGTTT TGCTTTAAGG
GTTGTAGTGT GCATTTTACA TTTCAGTCAT GGTCGTTTTA AGGCCATCTT CATGCTCTGC GGGTATAAAA CCAATGTAGT
TCATGTGTAA AAGGGCATTG ATTGATCATT GGAATTTTAA TACAATTTGG AGGTTGGGAT TTCCTCGAAA ATTCCTTGTC
AAGATTCACG AATGGAATCT TGCGTTTGAA AATAATTATG TTTACGGAAG TGACTTTCTC TTGCGTGGAA TCTGTGCATT
GGAAGGTTGT GATTGCTATA GTGTTCTTGC TAGTAGGGAC ATTACAATAT ATAATTGCTC TTTAGGGGTG GGAGGTTGCT
ATTAATTAAA GATGTCCCAT ATATCAAGCA TGCCATTTTT CAAAAAATAA AAAAATAAAA TCCCCGACTG ATTTGCATTG
CAGATCGAAC ACTTTGAGGA AGCT
S
AAAATGAAAA GAATTACTCG GGAAAAAACA TTTAAACCAA TGGAGGAAAG TGGCCTGGGT CTTAAGAGTG AAGAGGCTTG
CATGAAGTCT GAAAGGCACT AATGTGAAAC CTACTTGAAC ATAGACAAAT TTACTCTTCT TTTCTAACAA GGACTAAGGA
GTCATTTTCC GGAAATCTTA TCCATTGCA

>JH007E09r_84 pos=84|len=740|mol=genomic|alleles="C/T"
ATTATATATG GGCTATATAT ATCATTTATA TTATCGATGT TGGGACACAC TCGTAGAAGT GGTGGTAGTA CGTTTTATGG
CTA
Y
AGTACTACTA TTATACCCAA AGTCGTCTTT CTCGTGGCTT CCTCACTTTA TAAAGTCACA TTACTTGTTC TTGCATGTGA
CCACCCCTCC TCCCTCTCCT TCTCCATCAT TAACTCTTTG CTAGCTTCCC GTCCCCCCCG CCATTACTCC TCTTCCACCT
CTGATCTCAT CTCTTCCTCT CTCTCTCTCT CTCTCTCTCT CTCTCTGTCC GTTTAAAATC TCTTGAAATG ATGCCTCCTG
AGCAAGAAAC AACTGCCACC ACTAGTACTG CTACTAGTAT TCAGCCTGGG AATATCCCAG CCGCCAATTG GTCTGAGAAC
GCCTTGGTCC ATGCAGAGCC ATCCGGTACT TCAACAAGAA GTTTGTCAAT TGATGTGAGC ACTTGTTTCG AAGATGATCA
GATGCCAGAC CAACTGCAAG ATCAAGCAAA CGCACACAGA TTCTCCATTC TCCACCAATC CCTGCGCCCT ATTACTCTCA
AGGTATATAA ACACCAACCA TATACTTGCA CAAATTACGA AGATAGTCAT GTTTCATATA TCAATATTGC ATAAATTTAG
CACAAGACAA ATAGATGCAT GTACATATGA ATATTCCTAG CATGGAGTAC TCCTAGCTAA AACTCATCAT GTGCATGATG
ATTGTGGCAG TTTGAA

>JH007G07r_189 pos=189|len=755|mol=genomic|alleles="T/C"
ACTTAAATGA AGATTTTTTT TTTTTTTTTC TCTCTATGTC AGTTGCCATC TAAACAAGCA GAGGGTTTGG TACGTTCATA
AACAAAAAAA TTATACAACC ATAACCGAGA GACATAAAAA TTTTCCCGTA TCGAACCTCT TTGGTCAAGG TCGCGAAATG
CTGGGGGCAA AATCGTTAGA ATTATAGC
Y
ATTCAGGGAA CCGTAGAGAA ACAAAAATTT TCAATTTTTA ACCATTTTTA CCTCGCTTTC TCAGCGACCA ACAGGGCATA
ATTCTAACGA CCAAATATGA GTAGCCGGAA ATACCTCAAC GTTGAGAGTG CTGCGGGTGC TCGGCTTCAA CAGCAGCAGC
AAAACGCAGT GGAAGTCTTC AGAGGTCTTG TACAATCGAT ACTCCGATTT AAGATTTGAT TGGCAAAATA AAAACAAGAA
ATAAAGATAT TTTGATTTCG ACGATTCAAT TATTTATTAG TAATTTAATA TCCTATTAGA TTTTTCCATA AATTTGTGAT
ATAATTTCAA AAATAGATGG AAGTTTTGTT AAAAACAAAT TGTAAAATCT AATTATCCAT TTTTGAAAAA TAAATAAATG
GCTAGAAATT TTAAATATTC TTGGTAAAAT GGTAATAGAA AAATGGGAGA GCATGAAAAA ATATAAGAAT TGGATGTGTA
ATAATTGATT CCCAAGACTT GCCATCCTCT ATATTCTTTT TTAAAAGATG TTTATTTAAA ATGTAGAAAA TAAAAATAAA
ATAAAA

>JH007O05r_336 pos=336|len=577|mol=genomic|alleles="G/A"
GAGCATGAAG AACATGGTCT AAATTTGTGA AGCCTATTAC GCCAAGGGTT TTGTTGCTTT TAGCAGGTTG ACAATCTTCA
TGATTTGGCA AGATTTAAAA GGTGAAAAAA GCCGAAGGTG GCTATTAAAG ATAAATATAA AGAGGAGTTG ATTTCTTCTT
TTGCTGCAAA CTCTAAACAG CAGTAGAAAC CCAGAGGGTA ATATAATATG GAGGATATGT TTTAGTTCTT TGATCTTCTT
CTTTTTTTTT TTTCCCCTCT CAGCGGAGAT CAGATCGTAG AGCAGCTTGA GGAACCATTT TATTTGTGTA TAAAAATAGA
TGCTTATGAA ACCGA
R
AAGAAAATTA GTGGACGTTT ATGCTTTATA CTACCATATA TAAGATTATC TTTGTTAAAT AATGAAAACT GCAAATTATG
GAGCTTACAA GATGAAATTG AACAAACAAT ACAACAAAAA TCAAGGTGTA ACATCACTTG ATGATTAAGA AGATACTAAA
AATGGCTGTG AATCTAAAGA TGAGGTCCCG AATATACCAT CCCTACCTGA TGTTGTTGAT ATAGAAACAA CATCATATTC
C

>JH007C01r_117 pos=117|len=783|mol=genomic|alleles="T/C"
ATGATTTAAT AATTTTAATT TTATTATTTA ATTTTCAGAT TAATTAAGAT TGTTTAGTTT CGTTGATTTT TTTTATTGTT
AATTTCTATT TGTTAGTCTT TTACATTTCA TTTCGA
Y
ACTCAAAAAT CTAAAAATAT GAATCTAGTC CATGACTAGT GCCCTTTTCA TTATTGTTGC ACTCATCTAT CCATTGCACA
TACCACCACT TTTATTTTCT TTTTGTGAAT ATTTTCACCA TTTTAAACGA ATTTGATTTT AAGTAACTTT TCCTGAGGAG
ACGATTTAAG AATTTATTCT TAATTATTAC GCGACATCAT CCTGCACTTA GGATAGCCTT TGTGCTGCTC ATTTTTGAGT
AAGTCAGTTG TCCCCATCAA AATGTGGAAG GGCTAATAAT GATGATGACA TGGTCTACAA GGATATGGAT CACACTTGAA
TAAGTGAACC ACGTTCTGAT GCCAATTGAA ATTTTCCAAA ATACCCTTGT ACAGTCAAAC TTATAAAGAT CTATCAATTC
TATCAATCAA TTTGTTAATC AATATCCATG CAAGTATTCA ATAAAAACAA CATTAATACA AAATAAATCA ATTGCATAAC
ACAAAAATTG ATAATGAGAG GAAAACCATT TAAAGAACAT TTTCAAAGTA AAATCCTACG GGCCAGCTTA CCCAGAAACC
TCAATCCACT ATTTGAAAAT CTTTTACAAA AAAGTTTCAA TTACAAAATA TTTGTCAATT GATACTCTTA TTTAACCCGT
CTATCTCTAC CACAGTAGTA GTCAGA

>JH007M03r_231 pos=231|len=854|mol=genomic|alleles="G/A"
GTTGGTCCTG GGTAATTTTA TATCAGATCT TCCCCTTTTT CTCATCAAGC AATGGCCAAT AACCACTGAA GCTGGAGGCC
GGAACAATCT TATCTCACAT TCCTGATATA TACTAACATC CATGATGAAA GAAGCATATA ATAATGCCAA CAACCTGGCA
TGAGTGGCAT CAAACAAGGA TTGCATGATA TTTAGTGATA ATAGACAACC TTGACAAAGT TCCCTTTACA
R
ATGTAAGGTG ACCCAATTGT GGTGTGTAAC TCAACGAAAG GGGAAAAACA CACATTGCAA TCTGCACAAC CAAGGACATA
AATTTACGCA TAATACCAGA ATAAATTAAT TTTTTAAGGA TCTTAACCTC TAGCTACTAG ATAACTATTT TGTATAACTC
CTTTGAAGGA TATTTCTCCA AGATTTAATT ATAAATCAAA AAATTCGTTT AGCAAACTAG AAAGAGAGAT GCAACTGTAA
CAGATGCACA AAATCCTCAG ATTGATAGTA CTCATTCAGA AACACTTACA TATAATTCCC ACAAATCAAA CAAGCCATCA
GTTAAAAGAT GAATATACCA TTAACAATGG TGATTGATTT TCTGAGATGT ATTAAAGTTT ACTGACCTTC TTACCAAGCC
AGCGTCACTA ACAGGAAGAT CAATTGGAGC CTGGGGAGGC TTGGGAGTTG TCTTCTTGGG CAAAGGCTTT ATTCTAATTT
TACGTTCATC TATAATAGTC CCACCATTCT CATCCCCCAC ATCTGCAGGA AGCTTTGAGA TGGCCACCTC CTCCTCATGT
TTATCTCTCG GAAAGTAGAG TGGCAGCAAC CTGCATAAAA AAAAAATGTA AAAAGGAATA ATA

>JH007K19r_59 pos=59|len=726|mol=genomic|alleles="G/T"
GAGAGAATCC CGATTACTAA TAAATGAGTC CAGTATAAGA GATATCTAGT CATATATT
K
CATTTTCTGA AGTATGGATT AACATGTCTC AACTATCCAT CCTACGTAAG ATCAGGAGAA ATTTCAAGGC CACAAATCAT
CTGCCAACAT ACTTAGGATG GAGACAATAT GTACCTCTGA AATTATACCA AACTGAATCA GATGGAATTA TCATCTGGTT
TCAAAGGGTT GAAAAGAGAT CTGAATCATC TGATTTTATC CCCCAAAAAA CAAGAGTAGA AGATTATATT TGCAAAAGAC
AAATAGACGA GTGCATGACA ATACTTTAAA ATACATATGA TTTAACCATA TTACTAGAAT ATGAAGACAA TGGATAAGCA
TGAGAAATAA GTAAATATAA TGGGCATCAA TTATTGACAA TGGAAAAATA TCATATAATA TCTGAAACAA GAGGAGAAAG
CAAAGTGCAG GGGAGGGGGC GAGCTACCTT CTTATTACAA CTTGCTTGTC CATTCAACCC ATCACCGAAA TCTTCATACC
CAAAGGGTGA TAAAGTACCA TTCACATTAT GCATTGCTGC AGTTACTTCT TCCAAGAGGC ATTCGAGTCC ACTAAGTATG
TCTTTTGCTG CAATCCCATT ACAAATTTAC ACATAAATTA AGAACCACAA AAAAGAACAG AAATCTGCAG GAAATGATGA
CCTCCGAATG AAAATGACAG GATAATT

>JH007K19r_357 pos=357|len=726|mol=genomic|alleles="A/C"
GAGAGAATCC CGATTACTAA TAAATGAGTC CAGTATAAGA GATATCTAGT CATATATTGC ATTTTCTGAA GTATGGATTA
ACATGTCTCA ACTATCCATC CTACGTAAGA TCAGGAGAAA TTTCAAGGCC ACAAATCATC TGCCAACATA CTTAGGATGG
AGACAATATG TACCTCTGAA ATTATACCAA ACTGAATCAG ATGGAATTAT CATCTGGTTT CAAAGGGTTG AAAAGAGATC
TGAATCATCT GATTTTATCC CCCAAAAAAC AAGAGTAGAA GATTATATTT GCAAAAGACA AATAGACGAG TGCATGACAA
TACTTTAAAA TACATATGAT TTAACCATAT TACTAG
M
ATATGAAGAC AATGGATAAG CATGAGAAAT AAGTAAATAT AATGGGCATC AATTATTGAC AATGGAAAAA TATCATATAA
TATCTGAAAC AAGAGGAGAA AGCAAAGTGC AGGGGAGGGG GCGAGCTACC TTCTTATTAC AACTTGCTTG TCCATTCAAC
CCATCACCGA AATCTTCATA CCCAAAGGGT GATAAAGTAC CATTCACATT ATGCATTGCT GCAGTTACTT CTTCCAAGAG
GCATTCGAGT CCACTAAGTA TGTCTTTTGC TGCAATCCCA TTACAAATTT ACACATAAAT TAAGAACCAC AAAAAAGAAC
AGAAATCTGC AGGAAATGAT GACCTCCGAA TGAAAATGAC AGGATAATT

>JH007O07r_335 pos=335|len=727|mol=genomic|alleles="A/T"
TATTAAAAGA AATATATTTA TTGGAGATTA TGTGCATCCA ATTAAGTTTT TCCTCTTACC AATACATAAA GCTTAGTTAT
AAGACCGTAT CAACTTGACT CACAAGCCTA GCAGGTCGAG CTCAATATTC TCTGGAATTC ACTCACTTTG TCAAGTGAGA
CTGGAAAGCG GACCCAGGCT TAGTCTGCTG CCAAAATACC ATCAAGGAAT GCTAAGCACA AGCTACTTGC TAGCAGATTC
TATCATTTTG GCCATATGAA ATACCTTTTT CATAGTGAAT ATGCAAAACC TTCATCCAGG CATGATGCTG AGAAAATTAA
TTTTGTTATG AAAC
W
TTGGCTGATT GGTGAATGCT CATGTGCATG TGTTGTCCCT AACTATCATT GAATCTGAGA GGCCCTCCAT AGCTCTTATT
TGAGCGGTTA TGCAGACATT TTGCCTACTA AACCATTGGA TAAGTCAAAT CATTAACCTT TTTTAGGTTG CAAAAGCACT
GGTGGAAGTA TACGCTGAAA TGATATTTAT TCATGGTTTT GTACATGGAG ATCCCCACCC GGGTAATATA TTAGTTTCTC
CAGAAGGCCG GTATGGATTT TCTTTGGGTA TGTTCTGATT GATAATAAAG TATACCTTGA TTTCCATCTG GGATGTAGAA
ATGTTGTATA TGAGATCTCT AACCTTTTTC TTTGTCATAA ATCAACTGTG CAGTTCTTTT AGATCATGGA AT

>JH007O07r_648 pos=648|len=727|mol=genomic|alleles="A/G"
TATTAAAAGA AATATATTTA TTGGAGATTA TGTGCATCCA ATTAAGTTTT TCCTCTTACC AATACATAAA GCTTAGTTAT
AAGACCGTAT CAACTTGACT CACAAGCCTA GCAGGTCGAG CTCAATATTC TCTGGAATTC ACTCACTTTG TCAAGTGAGA
CTGGAAAGCG GACCCAGGCT TAGTCTGCTG CCAAAATACC ATCAAGGAAT GCTAAGCACA AGCTACTTGC TAGCAGATTC
TATCATTTTG GCCATATGAA ATACCTTTTT CATAGTGAAT ATGCAAAACC TTCATCCAGG CATGATGCTG AGAAAATTAA
TTTTGTTATG AAACATTGGC TGATTGGTGA ATGCTCATGT GCATGTGTTG TCCCTAACTA TCATTGAATC TGAGAGGCCC
TCCATAGCTC TTATTTGAGC GGTTATGCAG ACATTTTGCC TACTAAACCA TTGGATAAGT CAAATCATTA ACCTTTTTTA
GGTTGCAAAA GCACTGGTGG AAGTATACGC TGAAATGATA TTTATTCATG GTTTTGTACA TGGAGATCCC CACCCGGGTA
ATATATTAGT TTCTCCAGAA GGCCGGTATG GATTTTCTTT GGGTATGTTC TGATTGATAA TAAAGTATAC CTTGATTTCC
ATCTGGG
R
TGTAGAAATG TTGTATATGA GATCTCTAAC CTTTTTCTTT GTCATAAATC AACTGTGCAG TTCTTTTAGA TCATGGAAT

>JH007M01r_243 pos=243|len=674|mol=genomic|alleles="T/G"
CTCACTCTCT GTCCCTTTCT TAATGGCGAT GTCTCTGAAT ATTTGCCCCG ATCTCAACCC AACCTCTTCA TCTTCTTCTT
TTTCTTCTTT GGCTGTAAGT ACATGTCGCC CTTGCCTGTG CTCTGCCTCA CCTAAACCCA ACCTCTGATC GAGCCCCCCG
CAGTCGTTCG ACCCGAACTA CAATGGCTAA CCAACACGCT GATCTTCTAC TCTCTTTAAC TCGCCAACTC TCTGAGTTTG
TG
K
TACTTGTGCT GATTCTTGCT TCTATGCCTC TTGTTAGAGG CACTACTGAC CCTTCTGACG GTACATTTCA TTGTTCTCTC
TCTCTCTTTT TTTTTTTTTT TACTGTGATC AGTTTTCTTT CAGTGCGTCT TTATAATTGT TGTTTGATAT TTGATTAATC
AGGTTGGTTA TAATTGGATT TGAAGGTATT TTTTAAGTGG AAAATTTAGA TTTTGATGTT TATTAGAGTG AGATGGAATG
TAAATGACCT TTGACTTTCC GGGTTTTCAT TTTCGCAATA TTTTTTCCTG AAGCTCAAGC TTTCAGCTTA ATTTGGCTGC
CAAGAAAATG CAAAGAAAAC GAAAGAGGAT GAAGTTGTGA GCTTTTTTCT TACTTTTTTT AAAATAAGAA TTCCGCTCTA
TTAGACCGGA TACTTCTACT AACCTAAGTT G

>JH007I09r_322 pos=322|len=594|mol=genomic|alleles="G/A"
AGTTTGATTA TGTCGTAAAA AATGTATTGT CTTTGTTTGG TTTCTGAGAA AATTAAATTT AAAAAATTGG AACTCTTGCA
AGATTTTACT TTTGATTCCT CAAGGTTTTG AGACGTATGA TACTCTGTTT TTAATGTATT ACGAGTTTTT ATTTTAATCT
AACAGAATAA TGATGAACAA GGAAGAGGGA AACGTAGCAT TGCTCTTTCC ATGTGTTGCG ATCTTTTTGA CATAGAGGTT
TAGCCGTCTG ATGTTGATCT CTTGCAATAT AGGGGAGAAG GTCGCGTGCA TAGCTAAAGC AATGTTTGCG TTTTGAGAAA
T
R
CAAAATCTCT GACACAAAAA TACAACATAA TCGGTTGTAT GGGATGGAAA ATATGGAGTC CATGAGTTCA CCTCGACCAA
CCTTTTATCA TCCTATTGTA TCAAATCATT GATAAATAAT TGGATGTTAT GTCATGTTAA GTAAGAGATG ATAAAATGAT
GGAGAATGGA TAGCATCTCT TTGTTTAAGT GATGTCTTGT TCTAAGGAGA TGGTTATGCT AATGCATCTC TGATAAGGTC
AATGGCGATG GGAATCTTGC TATGCACTGT TC

>JH007I09r_397 pos=397|len=594|mol=genomic|alleles="G/T"
AGTTTGATTA TGTCGTAAAA AATGTATTGT CTTTGTTTGG TTTCTGAGAA AATTAAATTT AAAAAATTGG AACTCTTGCA
AGATTTTACT TTTGATTCCT CAAGGTTTTG AGACGTATGA TACTCTGTTT TTAATGTATT ACGAGTTTTT ATTTTAATCT
AACAGAATAA TGATGAACAA GGAAGAGGGA AACGTAGCAT TGCTCTTTCC ATGTGTTGCG ATCTTTTTGA CATAGAGGTT
TAGCCGTCTG ATGTTGATCT CTTGCAATAT AGGGGAGAAG GTCGCGTGCA TAGCTAAAGC AATGTTTGCG TTTTGAGAAA
TGCAAAATCT CTGACACAAA AATACAACAT AATCGGTTGT ATGGGATGGA AAATATGGAG TCCATGAGTT CACCTC
K
ACCAACCTTT TATCATCCTA TTGTATCAAA TCATTGATAA ATAATTGGAT GTTATGTCAT GTTAAGTAAG AGATGATAAA
ATGATGGAGA ATGGATAGCA TCTCTTTGTT TAAGTGATGT CTTGTTCTAA GGAGATGGTT ATGCTAATGC ATCTCTGATA
AGGTCAATGG CGATGGGAAT CTTGCTATGC ACTGTTC

>JH007K09r_121 pos=121|len=756|mol=genomic|alleles="T/C"
ACGACGCTGG TTCCCCATCG TCCTCCTCTA CTCGCGGCAT TGACATTTCT ATCTCAGACA CCTTTCTTTG CTTTTTTTCC
TATCAATCGA AGGAACTCTC ACCTGCCTTG TGTGTTCACC
Y
GTACTATCTT TGTCAGTTCT CCACTTCTTT TCTGAGAGTC GTCTATGTAT CACGAACAAA GCACGAACCG GTACGGAATT
AGATTTTGGG TTTGGCAAGT GATGCTTTGG TCACTGTCAA AGGCCGTGGT AATTGCCCAT TAGATTGAAA ACTATAAAAT
TTAACGTATC AACATTATTC AACCACTATT AATGTTTTTA TAATAATAAA AAATAATTTA AAAGCGATGA AAAGCATAAC
AATGTAAAGA GTGATAATTG ACCAATATAT AGTAGTATCA CTTAAGAAAT TATATGTTCT CACAATTTTG AGGTTAAATT
GTATACTAAC AATTCACACG TCACAAAAAT AAGGAACTCA ATTGTGTACT TAAACTGACG TAATTTTGTG TAATCTGTTA
GATTTATTTT ATAACAAAAT AAATTTTATA ATTTAAAAAA TCACATCAAA CTATATCAAT TTTTGATATT ATTTTTATGT
ATTTCCTCTA CAATTATAGT ATTTCCGTAA AAATATCTCT ATGAATTAGA CATAGTATTA TGAAACTGAG AATGTTTGTG
GCTTTAAAGG TTTGATTGCA TTGATTGACT CATTGAGCAT GTTTATTTGC TTCCTGATTT ATTTAATTGA TTTTT

>JH007K21r_271 pos=271|len=631|mol=genomic|alleles="A/G"
TTTATATGCT TTTAAATGAC GATTTAATTA TTTTTAATGT TTCTAACTTC TACTTTTTAT AATTTTATAG ATCTAATTAT
GAACCCTAAC ATAATTGCCG ATGATTGAGA GTCTGGAACG GATGCCTCTT GAGAGTCTTG GTAAGAATCA AATTATACTT
TTACTGTGTT CAATTTCTTA TTATCAATTT TTTTTCATTT ATTGATTGCA ACTTTCTATC TTCATTTCAG GCATGACCAA
TGGAACAAAA ATCATTTGAG TGAAATCCAT
R
TTTAATTTTT ATGTAGTTAT ATTTCAAGGC TAAGTCAATG TTGTTATTAC GTTATAAATG TGACTGTTAT AACTTATGGC
TACATCATAC ATGTTATTTA CTTTTTAAAC TATTGTATTT AAGGTTTTTT TTTTCAGTAT TTTTTTTTTA CAGATTTGGA
CTTGGGCTTT GGTGATCATA TTTATGTAGT TATATTTATA TTGTTATATC CAGATCAAAG ACGTTGGATA AGTACTCTTT
AATTAGCTCT AAGTACTACC TTTGACATTA ACAAGTAATT TATTATATAT TCCCCACTAT ATAATTTTGT TGCCCAAATA
CATTTCGATC TATTAGAAAT GTAGAGAAAT AAACCGGTCC

>JH007K21r_473 pos=473|len=631|mol=genomic|alleles="T/A"
TTTATATGCT TTTAAATGAC GATTTAATTA TTTTTAATGT TTCTAACTTC TACTTTTTAT AATTTTATAG ATCTAATTAT
GAACCCTAAC ATAATTGCCG ATGATTGAGA GTCTGGAACG GATGCCTCTT GAGAGTCTTG GTAAGAATCA AATTATACTT
TTACTGTGTT CAATTTCTTA TTATCAATTT TTTTTCATTT ATTGATTGCA ACTTTCTATC TTCATTTCAG GCATGACCAA
TGGAACAAAA ATCATTTGAG TGAAATCCAT ATTTAATTTT TATGTAGTTA TATTTCAAGG CTAAGTCAAT GTTGTTATTA
CGTTATAAAT GTGACTGTTA TAACTTATGG CTACATCATA CATGTTATTT ACTTTTTAAA CTATTGTATT TAAGGTTTTT
TTTTTCAGTA TTTTTTTTTT ACAGATTTGG ACTTGGGCTT TGGTGATCAT ATTTATGTAG TTATATTTAT AT
W
GTTATATCCA GATCAAAGAC GTTGGATAAG TACTCTTTAA TTAGCTCTAA GTACTACCTT TGACATTAAC AAGTAATTTA
TTATATATTC CCCACTATAT AATTTTGTTG CCCAAATACA TTTCGATCTA TTAGAAATGT AGAGAAATAA ACCGGTCC

>JH007E05r_55 pos=55|len=782|mol=genomic|alleles="G/A"
TTATAAGTAG AAGAACTCTT ATTTAATTGA TATGAAGATG AAATGTGAAA CTGA
R
GTTCAAACTC TTTGAACCAT TAATTGTTCT AAAATCTTAA AACGTCATAA ATAAGTAAAT TTAATCAGTT AAATTTATAT
TCTAATAAAA ATAATAGACT TCAAAATCGA ATTAGCTTGA TCCTCCGGCC AATAAGTAAA GATCTCACAT ATAGAATTGG
TTTTGGCTAG TGATAATGGA GGCATCCCTA ACCAAACTGT AATAATGAGG GGTGCCCAAA GTGGGCATCC CTTTCCCTTT
GTATGCTTAT GAAGTGGCTT AATTAATGGC TTTGATGGCT GGCCTATTAC AGTTGGAGGG ATTATAATAT ATAGAGAAAT
ACTCTAACTA TAAAATGATT ATATAAAAAT AATTTCACAA ACTGATATGG TTTGATATGA TTTGTCAAAT TGTAAAATCA
CTTTTATTAT AAAGCAAATC TAACGGATTA CATGAAGCAA ATCTAATCAC TTTGTAGCTA TAATATTTCT CTATAAAAAA
ATAATCTCTT TATAGTTGTA GCATTCCTCT AATATATATA GCCCCTCCCC TTTTGAGTTG GTATAATTCT AACGGGAACA
AAAATCTCTC TCATAACGTC TTTCTATTCC CAATATTTAA GTTGTAGAAT TTGTGAATAT TGTTTTGATA TTACCACATA
GCATACTCAA CTTTTGATGA GGATGATTCC GGACGAACAA ATAACAACCT TGGAAGTCTG TGGAACATCC ACAATCGATT
TGAGATT

>JH007K17r_50 pos=50|len=674|mol=genomic|alleles="T/C"
GGGAGAATTG TAACCTTTGC TTTTTATTTC TGCAGGGTTG CATCGGAAA
Y
TGCAAGTGAG AGAGGCTGCA GGATTTTTTC ACTATTATAT CTCGTCAATT TTCCCTCGGG ATTCAGGTCA ACTCGGAATT
GAACAAAAAT ATGCACCAGA CGGGATAGAT GTACATTCTT ATAAATTACA AAGAGTTTTT GGAGTTATCA AAATCTATGA
AGCTCATTCA CATGCATGAA TTTATCGTGT AAAATAGTTT TTTTTTTTTC AGGGAGTTAA ACAGTGAGTT TGGAGGTGTT
GCCTACAAAT AATGGGTCTA ACTATCTAAA TCATGACTTT AGCCCAATAT ATACATATAT AAGAATAAAA GCAAGCGGTA
CTAAACTATT TTACCGGTTC CTATTTCCGA GTTCCTCAAC TCCCGCCTGC ATCATCTTTC CTGTCGGAAT TTCAATGCCT
GCTTGTGGCC TTGTCACGTG ATTGCTGAAA TTGAACTCGA TTACAAGCCA GATTTTAATA ACATTTTTAT TGGATCAGTT
AAAAGTTATA TCTAATAAAA ATTTAACTAT TAAGTTATAA AATAACTCAT ATTGAAATAG TTATATTTCA AATATTTAGA
ATATAGTTAC AGCAATATTT AAAATAATTT TCCAAATTTG AAAGGAATTA TTCATTCATT AAAT

>JH007P09r_156 pos=156|len=735|mol=genomic|alleles="G/A"
TCAAGTCTTC CGTTTCACTA TCACTTTCTC GATCTGGTCT ATAAAAGTGA TGAAGCATTT CATTTAAAAT GAAAGCAACG
ATGCCAAACA TTTTCCGACC TTGAATCTGT CAACATTTCT TCTGGGGCAG GGTGGTAAGG CTTAGATTCA TTATC
R
ATTAACTTTT AAATCTGGAG TGATACCTAG TACGAGGAAC AAGCATTCGT GTGGCATCCA ACAAATCTTG CAACTGGATG
GCACTTTTAA GTTTTGTCTG TAGAATGAAA ACCGACAGAA AAGCCATCCC ATAAGTGGTC AAATTACACA ATATAGAAAG
TAGCATAAAA AGCAGATGAG GTAAAAAAGA TCACCTCAGA TCTTGGTCGC CCCCCATTGT ACTTTAACAT CAAACTTAAC
AGCTTTTCCT CAGTAACCTT CAACTTCACC TTCTGTTTGG GAGTCCTATC ACCACTACAA AAACAAAACA GGAATAAGAA
TGGAAAACAA AGAAAAAGGA ATAAACTAAT GTAAGGAACT TCTAAGGAAA ACTTAACATA CTGACGAATA ACAGCAATTA
CACAACGTAG CTCCTCAGAC TGCCCGAATG TGCCAATAAT CCCACTTCCC TGACGAGTTA ATCCCTCGGA AGGCTGGACT
GGTTCATTGA GTTTCCACGG TAAAGTTGGT GGAATTGCTG AAGAAAGATG AGAAGCTCTT GCATCTAAAA ACATCTTCCT
CAAGACACAA GCAGCGTCA

>JH007P13r_93 pos=93|len=631|mol=genomic|alleles="T/C"
GGGTACTAAT GTAAATTTAA ACACAAGGAA TGATAAAATA ATTTAACACT AAAGATATTT CGTTTGGATT TTAAACTAAT
CTCAACTCAT CT
Y
AACTCATCAT TACAACTTTT TCAAATTCCA ATACAAAATA TAATAAACAA TTCAACTTTT TCAAATTCCA AAATAATAAT
AATATTAAAA AATAATATTC TAACAATATT TTATCATCTC AACTCAACTC AACTCAATTC ACTTCAACAT CCAAACACAA
CCTTATGAGC TCGGTTCACA AACATAATTT TATTCACAAG AACCCAGATC GTGAAAAGAG AGGCATGAAG ATTTTTTGCA
TAAAAACTTT TCAATGGCTT CTGTAATAAC TGTGAATGGC AAGTAAAAAG TGATCTGACT TAGCAGCATT GACATTTCTT
GAAACTTTGA AGACACGCTT ATGGTATTTA AAGAAAGGGA GTAACGAATT CGTATGTGTT GGGCAATTAA TACGATGAGA
GAGAGAGAGA GAGATCACCA AAAGAGAGAC AGTGTGACGA CACTTGGAGT CTAAGCTACG GCGGAGATGC CTGTGACAAG
ATGATCAGTG ACGATTTTAG AATATAGTGG GATGATGAAT GATGTGGTTA AGTTCTTG

>JH007P13r_388 pos=388|len=631|mol=genomic|alleles="C/A"
GGGTACTAAT GTAAATTTAA ACACAAGGAA TGATAAAATA ATTTAACACT AAAGATATTT CGTTTGGATT TTAAACTAAT
CTCAACTCAT CTTAACTCAT CATTACAACT TTTTCAAATT CCAATACAAA ATATAATAAA CAATTCAACT TTTTCAAATT
CCAAAATAAT AATAATATTA AAAAATAATA TTCTAACAAT ATTTTATCAT CTCAACTCAA CTCAACTCAA TTCACTTCAA
CATCCAAACA CAACCTTATG AGCTCGGTTC ACAAACATAA TTTTATTCAC AAGAACCCAG ATCGTGAAAA GAGAGGCATG
AAGATTTTTT GCATAAAAAC TTTTCAATGG CTTCTGTAAT AACTGTGAAT GGCAAGTAAA AAGTGAT
M
TGACTTAGCA GCATTGACAT TTCTTGAAAC TTTGAAGACA CGCTTATGGT ATTTAAAGAA AGGGAGTAAC GAATTCGTAT
GTGTTGGGCA ATTAATACGA TGAGAGAGAG AGAGAGAGAT CACCAAAAGA GAGACAGTGT GACGACACTT GGAGTCTAAG
CTACGGCGGA GATGCCTGTG ACAAGATGAT CAGTGACGAT TTTAGAATAT AGTGGGATGA TGAATGATGT GGTTAAGTTC
TTG

>JH007F13r_81 pos=81|len=698|mol=genomic|alleles="A/G"
AGATTGTTGC CCATTTTTGC TTTTAGGAAA GTAGCTGTTG GGAAGTATTT AACTCTGAGC ACCTGTGCAG CAAGGGAATG
R
GGGTTTTGGA CTAGCCTCCA ACATTGTTTT GCTAGCATGG TAGTATTAAA ATTCTCAAAA TTCCTAAACC CCAAGCCTCC
TATCTTCTTA GATTTCCTCA TTTGTTGCCA ACTCACCCAA TGAATCTTTG TTTTCCTGTG CTTGCTGATC CCACCACTAA
CTTCTCATAA CTTTATTAAG CTCTTGTAAC ATGTGCGAGC ACCCCCAATG GGTTTTGTAG AACCCATTTT TATGTAAAAT
TTGAAGAAAA GTAGCTCAAA AGTGCCTCCA ATGGATCATT TATTTTCAAA TCTATTTTAC ATTTTGCTAC GGTGTTCAGC
TATATTTAGC ATGAACTATT CACAAATGTA AAAATATTTT ATTTATTTAT TCTCTTTTCA TGTACTTTAT CTCTCACAAT
AAAATCTCTT TCCTTGTACT TTTTTTCCAA CAAACTATTA ATAATGTAAT ATAAAGAAAA AATAGATAAA CTAATGTATA
ATATATTGTA AAAGTCAGCA TGTAAAATAG AAAAAAGTAG ATTTTGGTGA TATATTTTAA AAGATAAGAT ACATAAACGA
TTGGGAGTGC TCTAGAAGCA AGTATCTCCT TACTTGCTTG GCGAGAGAAA TTTTGAT

>JH007J01r_144 pos=144|len=790|mol=genomic|alleles="T/C"
CAAGTTTTGG TGGGAACGTG TCCCAGTGTT CAGTTTATCA TGGGGGCAGT TCCAACATTC TACAAACATG ATGAACACTC
AGAGTGGACT ACTTCAAGAG CTCCCAAAAT GAATGGGAGC TGGAGATTTG TTCTTACGAA CGG
Y
CTCCGTGAGA AACGGTCAAC ATTCTCCCAC TTGGTCCACA CTTCTAATCT AATGTCTCAT CTTAAACCCA TCGATAATCT
GTATTTAAGT AATAAATACA TAAATCATGG CTATAGGTCC TCTAATGACA AGTATTACCT TCCATGTATT ACTATATATT
TATTTCTTAA ATATTATAAT TTATGTGGCA ATAATTTCTT AATGAATAAA CCCTATATTT ATTCTTGGTC CAACACAGAT
GAATTTTCTC AAAATTAAAT TAACGTGCAC ATCAATATGA GAAAAACATC ATAATAATTA AGAATTTCAT TAAAATAATA
TTGTCGATCC AATAAATAAT TACATAATGG AACCAAATCT TATATTTGAT ACATGATCCT TGAATTTTAA CGGTGGCATG
CCCTTAGTCA AAGGATCAAC GATCATTAGC TTAGTGCTGA CGTGCTAAAT GATCACTTTC TTTTCTTTAA CACGTTCCCT
TACGGCTAAA TACTTAATGC CGATATGTTT ACTTTGATTT CCACTTTTGT TGTTCTTAGC CATAAAAACA GCAACTGAAT
TGTCGCAATA CATTCTCAAT GGCCTAGAGA TAGAATCCAT AATTTTAAAC CCAGAAATGA AACTCTTAAT ACATACACCA
TGTGAA

>JH007J01r_256 pos=256|len=790|mol=genomic|alleles="T/G"
CAAGTTTTGG TGGGAACGTG TCCCAGTGTT CAGTTTATCA TGGGGGCAGT TCCAACATTC TACAAACATG ATGAACACTC
AGAGTGGACT ACTTCAAGAG CTCCCAAAAT GAATGGGAGC TGGAGATTTG TTCTTACGAA CGGTCTCCGT GAGAAACGGT
CAACATTCTC CCACTTGGTC CACACTTCTA ATCTAATGTC TCATCTTAAA CCCATCGATA ATCTGTATTT AAGTAATAAA
TACATAAATC ATGGC
K
ATAGGTCCTC TAATGACAAG TATTACCTTC CATGTATTAC TATATATTTA TTTCTTAAAT ATTATAATTT ATGTGGCAAT
AATTTCTTAA TGAATAAACC CTATATTTAT TCTTGGTCCA ACACAGATGA ATTTTCTCAA AATTAAATTA ACGTGCACAT
CAATATGAGA AAAACATCAT AATAATTAAG AATTTCATTA AAATAATATT GTCGATCCAA TAAATAATTA CATAATGGAA
CCAAATCTTA TATTTGATAC ATGATCCTTG AATTTTAACG GTGGCATGCC CTTAGTCAAA GGATCAACGA TCATTAGCTT
AGTGCTGACG TGCTAAATGA TCACTTTCTT TTCTTTAACA CGTTCCCTTA CGGCTAAATA CTTAATGCCG ATATGTTTAC
TTTGATTTCC ACTTTTGTTG TTCTTAGCCA TAAAAACAGC AACTGAATTG TCGCAATACA TTCTCAATGG CCTAGAGATA
GAATCCATAA TTTTAAACCC AGAAATGAAA CTCTTAATAC ATACACCATG TGAA

>JH007J01r_597 pos=597|len=790|mol=genomic|alleles="T/C"
CAAGTTTTGG TGGGAACGTG TCCCAGTGTT CAGTTTATCA TGGGGGCAGT TCCAACATTC TACAAACATG ATGAACACTC
AGAGTGGACT ACTTCAAGAG CTCCCAAAAT GAATGGGAGC TGGAGATTTG TTCTTACGAA CGGTCTCCGT GAGAAACGGT
CAACATTCTC CCACTTGGTC CACACTTCTA ATCTAATGTC TCATCTTAAA CCCATCGATA ATCTGTATTT AAGTAATAAA
TACATAAATC ATGGCTATAG GTCCTCTAAT GACAAGTATT ACCTTCCATG TATTACTATA TATTTATTTC TTAAATATTA
TAATTTATGT GGCAATAATT TCTTAATGAA TAAACCCTAT ATTTATTCTT GGTCCAACAC AGATGAATTT TCTCAAAATT
AAATTAACGT GCACATCAAT ATGAGAAAAA CATCATAATA ATTAAGAATT TCATTAAAAT AATATTGTCG ATCCAATAAA
TAATTACATA ATGGAACCAA ATCTTATATT TGATACATGA TCCTTGAATT TTAACGGTGG CATGCCCTTA GTCAAAGGAT
CAACGATCAT TAGCTTAGTG CTGACGTGCT AAATGA
Y
CACTTTCTTT TCTTTAACAC GTTCCCTTAC GGCTAAATAC TTAATGCCGA TATGTTTACT TTGATTTCCA CTTTTGTTGT
TCTTAGCCAT AAAAACAGCA ACTGAATTGT CGCAATACAT TCTCAATGGC CTAGAGATAG AATCCATAAT TTTAAACCCA
GAAATGAAAC TCTTAATACA TACACCATGT GAA

>JH007F23r_320 pos=320|len=640|mol=genomic|alleles="C/A"
GAGGCAACAG TCTATGGCTA ATAATGTTGT CCTCAGTGAT AGCAATTCCT CCGATATTTC TCCTTTCTTA TTGACTGAGC
CTCAGTATCA GCCCCTTCTA AATCTGCTTC ATCCTTCTAA ATCTGTTGAT GAAGTTCATT CTGTTGTTAA TGTAGTTGTT
TCAAATACTT TTTTGGTATT ATTTTTCCTT GAAATAATAC TCATTCTGTT TTTTCTGTTG CTCAGCCTGC TACATTTAAT
TCAAGTTCTT TGATTCTTGA TATTGGATCC ACTAATCTTA TGATTCCTTC TATTGATTGT TTTACTTCCA TTACCAGTT
M
TGTTAATGCT TCTGTGAAGC TTCCTAATGG CTAATCTGTG TCTGTTACAC ATATTTGTTC TGTGTATATT TCTGAACATC
TTCTTTAACA TGATGTTCAA TGTGTTCCAA CTTTTAAATT CAAATTAATT TCCATTAGCA AGTTAACACA ATCACTAACT
TGTTGCTTTC TATTTTCCTC TTACACTTGT CTAATACAAG ACCTAATTCG TTGGAGGCTG ATTAGAGTGG GTAGATTCCA
GGGAGGCCTC TATATACTAC AATAGCCAGG CCTTTCTGTT TCTAAACCTA ATTTTTTTCT AGTACGTATG CTATCTGTTT

>JH007F23r_454 pos=454|len=640|mol=genomic|alleles="A/G"
GAGGCAACAG TCTATGGCTA ATAATGTTGT CCTCAGTGAT AGCAATTCCT CCGATATTTC TCCTTTCTTA TTGACTGAGC
CTCAGTATCA GCCCCTTCTA AATCTGCTTC ATCCTTCTAA ATCTGTTGAT GAAGTTCATT CTGTTGTTAA TGTAGTTGTT
TCAAATACTT TTTTGGTATT ATTTTTCCTT GAAATAATAC TCATTCTGTT TTTTCTGTTG CTCAGCCTGC TACATTTAAT
TCAAGTTCTT TGATTCTTGA TATTGGATCC ACTAATCTTA TGATTCCTTC TATTGATTGT TTTACTTCCA TTACCAGTTC
TGTTAATGCT TCTGTGAAGC TTCCTAATGG CTAATCTGTG TCTGTTACAC ATATTTGTTC TGTGTATATT TCTGAACATC
TTCTTTAACA TGATGTTCAA TGTGTTCCAA CTTTTAAATT CAAATTAATT TCC
R
TTAGCAAGTT AACACAATCA CTAACTTGTT GCTTTCTATT TTCCTCTTAC ACTTGTCTAA TACAAGACCT AATTCGTTGG
AGGCTGATTA GAGTGGGTAG ATTCCAGGGA GGCCTCTATA TACTACAATA GCCAGGCCTT TCTGTTTCTA AACCTAATTT
TTTTCTAGTA CGTATGCTAT CTGTTT

>JH007F21r_463 pos=463|len=617|mol=genomic|alleles="A/G"
TGCCATCTGC AACAAAATCA GCCACAAAGG ATTGTAAGAG TACAAAAGAT TACTAGTCCA TAATTTATAT ATTTACTGAA
TTAGATAGAT CACCTTACTG ACAGAGTCTA GTGGATAATT ATCACCAAGC CTAGGATCCA CAAGTTTTTG AAGATCTTCT
TTTGGATCTG GCCGGCCAAG AACATCTTCA AACTGCATTA TCAACTTGGG TAAATTCTCA AAAGAAAGAA AGATTTTCTA
AGGCATATCA CAACTAGAAA GCATGGGGGA GGGAGTAAAA AACAACCAAG GCAACAAGTC CTGTTGTTTC AGGAACATAT
TCGTTTGTCC TGACAATAGC TTGTTTGGCA GATATTAGTT CATAGAGCAC AACTCCAAAA GCATATACGT CTATCTTGGG
AGAAACATCA CCATATTGCG CATATCTGCA AACGAAATGC TGTCATCAGC TTTACTGTTT CA
R
GCATATACCA AATATTGTGC TCCCAATCAT TTACACATCA TGCATGCAGC CAAACTTGCT ACTCAAAGGC TACCAGTCTA
AGAAATAAGC AAAAGAAATG TTAGAGCATC CAACTGTAGA AATAGAAAGA TAACAGATTG ATGAATATGT AAGA

>JH007N23r_272 pos=272|len=708|mol=genomic|alleles="T/C"
TCTCCTAACT GGGCGACAAC TTTCCCAAAT GGAAAAAAGC CATGACCCTA GCCCTCAATG CCAAAAACAA ACTTAGTTTT
GTTAATGGCA CTCTCAAACC TCCTGAACCT AACACACCCG AATACACCCA ATGGAACCAA ACGAAGGATA TGGTTCTTAC
CTGGATCCTC AATTCTATTA GCCCCTCTCT TGCCAATTCT CTTGAATATC ATACCAACCC ACATGATGTT TGGGTTGATC
TTTCCTCTCG ATTTTGTCAT GGCAATAATG C
Y
AGAATTTACC AACTCAAACG GACCCTCTCT TCCCTACACC AAACCACAAA TTCCGTTCAT GATTACTACA ATCAAATCAA
ACAAATTTGG GATGAACTCG GTCATCTCCA ACAAAGCACT GACCTCAAAG CTTTACAGCA GCAAGCCAAT GATGAACAGG
TGTTCCAGTT CCTCCTCGGT TTCAATGATT CCTTTGCCTC CCTCCACACT CAAATCTTAG CCATGGATCC ACTCCCACCC
ATAAGCAAAG TCTTCTCTAT TTTGTTTCAA GAAGAGCAAC AAAGGCTGCT CAACATTCGA CCATCTTCAT CGGAAACCAT
GGCCATGGCA GTCCGATCTG GTGGGCACCC AAAACCCCCC TTCAAGTGCA CGACTTGCGA CAAAGATGGA CATACCCTAG
ATCGTTGTTG GACCCTTGTG GGTTATCCCC CTGGCT

>JH007C14r_320 pos=320|len=598|mol=genomic|alleles="C/A"
TCATAAATAT GGGTAGACTA ACATGGTAGC CATATCAATT AAAGAATAGT AACATAGAAG TTTAACTAAT CGCGCAATGA
GTATGGTAAA ACTCATGGGC TAAAGTAAAT AGTAAAAATC ATGAATATTC ATACCTCCCT CGAAGCACGC GTAGAAGATC
TAAGGTAGTA TCGCTGTAAT AGATCAACCG AGAAAATGGA TAAGGCACGA AAGTAGCAAT TTGAGTCAAT TGAAATCAAC
AATGATGATA CTCCACAATA AGGAGTTGGG GAGATAGATG GACTTGAAAC AATAAGGATT TGAAATAAAA ACCTCATAC
M
ATTACACATT CCAAAAGGAG TTTAAAATTG GAGGGAAATG CTTATCGGCC ATTTTAATAG GTTTTAAATA TATTATAAAA
ATAAGCAAAA TAGTTAGCAA AAAGGTTCAG AAAAGATATA TAGCAACTTG CTTCTCCAAC CCAAATAATT AACAAAACAT
GTGTTGGTGA TACATGTAAA GCTTAACTCA ATTTAAAATA CAAGAACATA CATATTAAAA AAAAATACAG AAACCAATTA
CCAATCTAAT ACTAACAGCA AGATTTGCAA GAGTGAAC

>JH007C14r_486 pos=486|len=598|mol=genomic|alleles="G/A"
TCATAAATAT GGGTAGACTA ACATGGTAGC CATATCAATT AAAGAATAGT AACATAGAAG TTTAACTAAT CGCGCAATGA
GTATGGTAAA ACTCATGGGC TAAAGTAAAT AGTAAAAATC ATGAATATTC ATACCTCCCT CGAAGCACGC GTAGAAGATC
TAAGGTAGTA TCGCTGTAAT AGATCAACCG AGAAAATGGA TAAGGCACGA AAGTAGCAAT TTGAGTCAAT TGAAATCAAC
AATGATGATA CTCCACAATA AGGAGTTGGG GAGATAGATG GACTTGAAAC AATAAGGATT TGAAATAAAA ACCTCATACC
ATTACACATT CCAAAAGGAG TTTAAAATTG GAGGGAAATG CTTATCGGCC ATTTTAATAG GTTTTAAATA TATTATAAAA
ATAAGCAAAA TAGTTAGCAA AAAGGTTCAG AAAAGATATA TAGCAACTTG CTTCTCCAAC CCAAATAATT AACAAAACAT
GTGTT
R
GTGATACATG TAAAGCTTAA CTCAATTTAA AATACAAGAA CATACATATT AAAAAAAAAT ACAGAAACCA ATTACCAATC
TAATACTAAC AGCAAGATTT GCAAGAGTGA AC

>JH007O10r_135 pos=135|len=693|mol=genomic|alleles="A/G"
GGTAATTTTG CTGTTTTTGT TGGTTTCGAA TTGAAAAATT TGCAAGAGCG ATTGTGCCTT TCTTTCTTTC TTTCAATTGC
TTAAAATGTG GGTTCTGTTA GGATTATAGT TCAGGATGGT CTGAGTTTAG GTCA
R
TGGGGTGTGA ATATTCCTCA TACCCCGTAT GCTTGATTGG ATTTGAAACT TTAAAGGAAT AGTGGGCAAT GAAAGTTTTG
GATTGGAGAA TTTGCATCGT TGTCATTCCT TGTCATTGCT TAACACCCAC GCAATGGTTT ATGGGACTGA CCGAGTTTTG
CTTCTTGTGG TGAGCATGGT GGAAAAAGTG TTCAAGCATA TACCGTGATA AGTTGGTGCA TAATCCTAAA ATTTGAAGAT
AGAGACGTTT TTTAGACCTG TCAATGTTTT GCAATGGCTT CTGTCTTTTG TGGGAGAGAC TTGCTGCCAT GGCTAAGAGA
GGATGCGAAT AAGAAAGTTA TTGTTTGCTA GACACTGATA CAAGTATTTT CCTCCCTCAA TAGCTCATCA TTGTTTGGCC
TAGTAGGTGT CTCCTTGATG TAGTCTATGC TCCTTATCCT TGATATTGGG TTTTTATTTT GCGGCAAGTG GGCAGTAATC
GATATTGTTT CTTCTTTCAA TGCTTCCAAT TATATAAGAC TAGGAAGCAA AATGTCTGAC CTAAGTAGGT GTTTCCTG

>JH007O10r_459 pos=459|len=693|mol=genomic|alleles="T/G"
GGTAATTTTG CTGTTTTTGT TGGTTTCGAA TTGAAAAATT TGCAAGAGCG ATTGTGCCTT TCTTTCTTTC TTTCAATTGC
TTAAAATGTG GGTTCTGTTA GGATTATAGT TCAGGATGGT CTGAGTTTAG GTCAATGGGG TGTGAATATT CCTCATACCC
CGTATGCTTG ATTGGATTTG AAACTTTAAA GGAATAGTGG GCAATGAAAG TTTTGGATTG GAGAATTTGC ATCGTTGTCA
TTCCTTGTCA TTGCTTAACA CCCACGCAAT GGTTTATGGG ACTGACCGAG TTTTGCTTCT TGTGGTGAGC ATGGTGGAAA
AAGTGTTCAA GCATATACCG TGATAAGTTG GTGCATAATC CTAAAATTTG AAGATAGAGA CGTTTTTTAG ACCTGTCAAT
GTTTTGCAAT GGCTTCTGTC TTTTGTGGGA GAGACTTGCT GCCATGGCTA AGAGAGGA
K
GCGAATAAGA AAGTTATTGT TTGCTAGACA CTGATACAAG TATTTTCCTC CCTCAATAGC TCATCATTGT TTGGCCTAGT
AGGTGTCTCC TTGATGTAGT CTATGCTCCT TATCCTTGAT ATTGGGTTTT TATTTTGCGG CAAGTGGGCA GTAATCGATA
TTGTTTCTTC TTTCAATGCT TCCAATTATA TAAGACTAGG AAGCAAAATG TCTGACCTAA GTAGGTGTTT CCTG

>JH007O22r_260 pos=260|len=293|mol=genomic|alleles="C/G"
CTTTGGAGGA GGAGGAGATA AGAGGGGGAC GAGAGTGTGG CCATCAATTT CCTGCAGGGA AGAGGTGTCT TTACTCGCAG
AAAGGCTTCT AATACTTTTC ATTTGTGAAA ATCCATATTT ATTAAGCTCT ATTTTTACCC TTCTCCATCC TTCTCTTCTA
CTTCTTATGT TAAAAAATTG GGTTTACAGT TTATGCCTGC TGGTTATAAG TTAAACTTCT GCTTCTGCGT ACGTAGTTTT
CTTTTTTGTT TTTGCTTTT
S
TTTTTGTTTT ATTTTTGTGG TAGTGGGAGG GGG

>JH007M10r_147 pos=147|len=421|mol=genomic|alleles="T/C"
AGTACCCATT TTCTAGCTCT GTACAAAGCT CAACATTTTT TTCATTTTGC CAACATTTTG TACAGGCAAA GGCCAAACAT
ATTTACATTG TACAGCTTGC AGACCAAGCT TAAATGTACT ATAGTGATGT TATGCAATGA ACAAGG
Y
TGCATGCTTC TGTACAATAA AACACCATTT TTATTGTACC ATTTTTCATG TTCTAAATGT AAGGTTTTGA ATAATATTAT
CTGCGACAAC ACTCTTATTT TTGGATTACA GGTACCACAA AGTCCATCAG AATGATTCTG AAATTAAAGT CCATCTCTTG
GGTTTTCTCT GTTATTTTTC ACTTTACATG AATTAAATAA TCTCATACAT ATCTCAACTT CTGGTGTAGG TGTGTGGGGG
AGAACATGCT GGTGTAGGTG TGTGGTTGTG TAGT

>JH007I08r_145 pos=145|len=807|mol=genomic|alleles="A/C"
TCGGTACGTA CATCAAAGTC CAGCAACTCT GGAGCTGATC CTCCATGTCC TTCAACCGAC TCTGTATCGG AGCAATCTGT
GCAACAACTC GTGCATCGAT CTCAATTAAC ATAGCCTCAC ACCATGGAGG TCGTATATGA TGAT
M
TTCACTTGAT GAGGTTGTAC CAGCCTGCTG TGTCAATGGA TAGGCTAGTT GCCTAGTCTG ACTAATTGGC GTAGTCCAGC
GAATCGGCTT CGTAGGCTGG TCTCCCTTCT CATCAGACCG AATTTCTACT GCTACCTTCA ACATCAAGCC TGTAATCAAT
AGTCCGAAGT GATATGAACC CGTGAGAATG AATTCTCTTA AACCCACAAT CAATTTGAAA ACTCTCCAAG AAAGTCAAAA
TCAAATCAAC GGATGGAGAA CTTAGACCCG ATGAGAACTT GTTTCAAAAA CCTAGATTAT ATTAAAATCT AGACCCGTTG
AAGAACCAGT CTCAAAAACC CAGATTACAA AGGAGGAACG TCACAAAGGT TGTGATTTAC CTTTGATAAG TTCAAGAGGA
GAAAACTCAA CTCACAAATA AAATTCAATA TTGTCTAACC CTCAAATGAC GCTACAAAGA GTTTTTAAAC CCAAACCTAT
TCAAAATTCT ATCCAAAATA AAGTCCATTT TACCCAAAAT TACCCTTGAT GAACAGTACT GGCTACAGTA CGCGCGGTTA
CAGTAACCCC TACAATAAAT TGATGAAACC CTAGTTCATA AAAAGTAACT TTCCAAACAA GCCATTGGTC AAAATACAAG
GTCTTTCCCA AAACATAGTT CA

>JH007I08r_279 pos=279|len=807|mol=genomic|alleles="A/G"
TCGGTACGTA CATCAAAGTC CAGCAACTCT GGAGCTGATC CTCCATGTCC TTCAACCGAC TCTGTATCGG AGCAATCTGT
GCAACAACTC GTGCATCGAT CTCAATTAAC ATAGCCTCAC ACCATGGAGG TCGTATATGA TGATATTCAC TTGATGAGGT
TGTACCAGCC TGCTGTGTCA ATGGATAGGC TAGTTGCCTA GTCTGACTAA TTGGCGTAGT CCAGCGAATC GGCTTCGTAG
GCTGGTCTCC CTTCTCATCA GACCGAATTT CTACTGCT
R
CCTTCAACAT CAAGCCTGTA ATCAATAGTC CGAAGTGATA TGAACCCGTG AGAATGAATT CTCTTAAACC CACAATCAAT
TTGAAAACTC TCCAAGAAAG TCAAAATCAA ATCAACGGAT GGAGAACTTA GACCCGATGA GAACTTGTTT CAAAAACCTA
GATTATATTA AAATCTAGAC CCGTTGAAGA ACCAGTCTCA AAAACCCAGA TTACAAAGGA GGAACGTCAC AAAGGTTGTG
ATTTACCTTT GATAAGTTCA AGAGGAGAAA ACTCAACTCA CAAATAAAAT TCAATATTGT CTAACCCTCA AATGACGCTA
CAAAGAGTTT TTAAACCCAA ACCTATTCAA AATTCTATCC AAAATAAAGT CCATTTTACC CAAAATTACC CTTGATGAAC
AGTACTGGCT ACAGTACGCG CGGTTACAGT AACCCCTACA ATAAATTGAT GAAACCCTAG TTCATAAAAA GTAACTTTCC
AAACAAGCCA TTGGTCAAAA TACAAGGTCT TTCCCAAAAC ATAGTTCA

>JH007E10r_320 pos=320|len=730|mol=genomic|alleles="A/G"
CTTAGTGTTA GTGGACAAGA CCGAGGTCTC TAACAGACCC TCCAGCTGCA TCGCCGATCC TTCCCAGCCA CCCAAAGTCG
CGGCACATCA GTTTCTCCTC TTAGTGAGCA TCGCACAACC ATTCCTTTCA TCTGTTAGTC CAATGTGTTT TAATTTCCAG
AAGAGTAGTC ACACTTGAGT TCATAAGGGG CCCTTGGGCT TAGCCCATTT GGCTATTGTT TCCTTGAGTT GGTACTAGGC
CTAGTTTTAA ATGACCTTAT TGGGCTTATT TCAGAAACTA CAATAATTTA AGTGGGTGAA TTTTGGGTTG ATAGAAACT
R
TTTTATTGTT TTAAAGTGGG CTGGTGGTGC TTTAAAAAAA TCCGTTTAGT GATTTTAATT CTGCTATTTT TCTTTAATAG
GAGCTGGGCT GGAATTTAAG CTAGCCCAAA GTTTTACATG AATAATTATG AGCCCATAAA CACAATTTTT ATGAAAAGTA
TTTAAGGGAT TTTAAAGTAT ATATTTAAAT TATGCTATGA AGCCTATTAT TTTAGTTAAG TTCCATTATA TGTATTTAAT
TACGTAGAGT ATTATGACTC GCTTTTCTAG GAAAGTAGTA ACGTCTAGTA TCTCGTATAG GTAACATGCC ATAAAGTGGG
AATTAGGAAG CGACGTTAAG AGGTAATTTG TATGATCATG CAATTGCATG TGTTCAGTAA ATGTTCTACT TCTTTATGAA
AATGTGATAT

>JH007G16r_150 pos=150|len=709|mol=genomic|alleles="T/C"
CTAATTAGAT CTCACCACAC AGAATCACCA CACGCAAGAC TAAGCTCTTC CTCATTTCAT CTCTTCAAGC CTCTTCCTCA
TTTCGTCTTT GTCTAGGTCT CTTTGCATTG CCACCAAGTC TGCCACCCCC CTTTGCCATT TCCCAACCC
Y
CTCTCCAGGA ATTGCACAAC CCCTCTCCAT AAATCGCACA ACCTACTCTC AGCAGGGAAC CCCACTCTTG CACGGCTACC
TTTGCACTCT GTCTCCACCC ACTTCGTCTA TCTCCCCTTC ATCTCTAGTG ACCCACTCCG TATAATGCCC CTTCTCTTCC
GCTTTCCACG CCTTCATCTT CTTACTTTGC TTTCCGCTTG AACCAAATCT AGTTGAAGAT TTATCGCGAC AGTCTCCACT
AGAAGGCATC ACTGCAGCTG TAAGAGAATG GCGGCCTCTT CACTGCAACT ATACATGCAT GTGTGTGCGC GATTCTATTT
TCTTTCACCT TTCTTTACAT TAAATGCTCT AGTAAATGTA TATAAATTCA CTCTTTTTTT ACTTTCTTCC TTCACTGTTG
CCTTTAATCT TTCCTTTTCT TTTTTCTTTT TCAATTGTTC ATATGCATCA CAACAATTAT GGGTGGAGGA TTTTAATGGA
GGAGAAATAG GTCTTGATTC TTGGAGTATA TAAAGGAGAA TTAAGAAAAT GAGAGAGGAT TATTCCTGAG GGAGAGGGG

>JH007E04r_200 pos=200|len=633|mol=genomic|alleles="G/A"
GTTTGTCACT GGGCTTAAGG CAGTGATGTA TCTGCCTCAG TATTCCATGT AACATTTTGC AAAGTTCCTG TTTTGGCTAA
ACATATTCAT GAGTTGTTCC AGTGTAGCTG CATTTTGTTT TATTTTATTT CATATTATTT TTTTTCTAAA CGCTTTGGCC
TATTTTAATC CATAAACCTA TCCTAAAGAC TGAAAACTG
R
ACACAAGACA GGAATAATTA TCTCGTCAGT AGTTCAAGCT GTCTTTTATT CAAGAAAAAG AAGGGGGTGG GCTGGTGGGG
GATGGGAAAC ATGGTAAAAC TTTTTAGTGC TATTATAAGC TCTCATTTTT TGTTCATGTT TTTGCTTAAC CTTAATGTCT
GCTTGTTTGG TGAAATGCTT TTGTCCTGCA TTGCAGTTTG AGTGTAACAA AATGGATTCA TCTTAATTGG GGTGATGAAG
GATAGATTAC ATTATTTTCA AAGATTTGGA GATTGCTTCA TCCGGTAATT GTTATTTATA TTTTCTTATT ATGCACATTT
TTTTCTTTGA ATTATTGATG GGGCTTTATC CGAGGGTAAT TCTGATTTTA TGGTACTTCC ACCTTGTCAT GTAAGGTCTA
TTGAACCATC TATTCAGAAA ATGTTCCTTT TCT

>JH007K02r_600 pos=600|len=711|mol=genomic|alleles="A/G"
TTCTTGACTA GAATTTCCAG TGTTTTTGCT TAATTTTCTT GGTGAGGGGC CATTGTATTC TGCTTAGATT AAGAGTGCTT
CATGAGTTTA GTGGGTTTGG TCTGCTTATG TTGTTATTTA ACATCTTCAA GTTTTGAGGC ATTTTTGCGG ATTTCATTTC
TTACAGTCTA AGCTGATAAT ATGCGCTCAA ATTATTGAGT TGCGTGTTTT TCTTTTCTTT CATAGTCGAA GCGATGGCAC
CCGCTAATTA GTGTTTTCTA CCAAACAAAA TTTCCCAGCC CTTCCTGGAA AGGAAGTCAT TTGCCAATAT CGTGTACACC
TATTTGAAAG TTTTGTTTCT TTAAATCCTT CAAACCTCGA TGTGAAATAT TTTGCAGGAC ATATCTGGTA CTGTTGTTGA
TGGAAATGAT CCGACAGGTC ACATAATTTC TACTACGATT GGAGGCAAAA ATGGAGAACC TAAGCAGGTA CACATTCTTG
GGAAGACCTT TTTGTTGCTC TCCTCTTTAT TTCTTCTATC AAGTCTATGG TGTTAACTGT TTTAATTATT AAAAATATGG
ATGTTGAACA ATTTGGAGAT TTAGACAGTT TAGTAGCTA
R
CCAGGTTCAG TTTCCTAACA TGTGAAGTTG TTGGCGTCTT TTGTGTGATT TTCCTTGTAG ACAATTAGTT ACATGGCAGA
GCGCATTGTG GGGACTGGGT CATTTGGAAT T

>JH007O16r_515 pos=515|len=597|mol=genomic|alleles="G/A"
GAGAACCCTC ACCTGCTGAT CTTGCAGCCG TCCACTTTGG GCGCCATTTG GGAAAAATCA TATTAAGTTT CTTTTTTATT
TTTTTCTTTT CTCTCTCTCT TTTATTTTTT ATTTTTTATT CTTGTTTTGG TTAGCTAGTG CTTCCTCTCT TGTTAACAAC
TTGTTAATTC ATCTTGGTTT CCTTACTTGA TTCGTCTTAG GGGCGACCTT TAATATGATG TTTTAGATTA TCAGTCAAGA
AAGCATGGGA TTTTCAAGTC TTGGTGCCTC CTTGTAATTC GTCTCCTTGA GTTTAGTTGT GGACATTTCT TTTTGGTATG
TAATGAAAAG GGTATCTAGG CATTAAAAAC TTTCGAGGTC TGTACACAAG AATGAGGTAT AAAATGATGT CTTGGGCTAT
AACAGTTGTA GTTCTTTTGT TGATTATCTG CAAAGTTCTC ACTTATATGA CTAATGAGAC TAGTTTCTCA ATTGAATTTT
CATAATTGCT TTGGTTGCCA TTGTTCAATA AAAT
R
TGCTATAAAT GTTTAGACTA GTTGGTCTAA CTGAGAGAAT ACCTTTAAAA CTTGTTTGTC AAAGAGAATG TGTTCCTTGT
TG

>JH007M06r_195 pos=195|len=792|mol=genomic|alleles="G/C"
TGTAATCACA TTTTTCTATC ACCATGCTAT GTCTTCTTAA GTCAATAACT AACTTTAGTG GAAAGTAACT TATATCTTGG
CAGGAATATG TTATGGAAGC ACTCTCAGGG AAGACAGTTT TACTTGTAAC CCATCAAGTT GATTTCATGC CTGCGTTTCA
TTATGTTTTG GTGAGTATAC TTTCAACTTA AGTT
S
CCATCGTCAA CATTTGTCAT TTATTTCCTT TGAATTCTTT GTGATATTTG TAATGTTCAA ACTTATTAAT TGGATGGGGA
TATATTGAAT GACCACATGT TTCTGTGCAA ACACATCCAA ACCGATGATG CATTATAACT GGGCGAGATT CATTGATCTA
TAGTTATGCA TGGTACAGTT GGAATGCAAC TATCATGAGG TCTACATATA ATGGATCACC CCTATAAAAC CATCTTGATG
ACTCTTATTG CCCAAAAAAC AAGATATGTT ACTATAACTT TCTGGTCACT CTGCACATAC ATTCCAATTG GATGGAATCC
CCGACTTTTC TAGATTAAGT TTCCACCAAT CAGAAAAACT AGTCATCAAA CATGGATCAT TTATTGAATT TCACTTTTCT
ATTTATGCAA CTAGTTGTTT ATTGATATTA TTTCTTTTCA AAACCTGCCA ATACATCAAT CTAAGTATGT TGATACTGTT
GACAGCTGAT GTCAGATGGG GAAGTCCTAC AAGCAGCTCC TTATGATGAT TTATTCGCCT CAAGCCAAGA ATTTCAGGAG
CTTGTCAATG CACACAAAGA GACTGCTGGT TCTGATA

>JH007G18r_411 pos=411|len=683|mol=genomic|alleles="C/T"
CGAGGAAAAT CCTTAGGATC ATCAATCTTT GGAATAAGAG GGATAATCGA TGCTTTCAAG TAATCTAATA GCTTTTCCCC
ATTGAAACAC TCGGTAACTA CTTCCAGAAG AACTTGGTGA ATGATAAACT AGCAAGACAT ATAGAAAGCA GATGAAAAGC
CATCAGGTCC GGGTGCCAAA TCTATGGGGA TGGAAAATAC TACTTCCTTA GGTTCTTCTA GAGGTGGCTT AGCCATCAAC
ATTTTTTTAT CTTCAGAAGT AACTAGAGGG ATATTGGCAA AGAAATCCTC AGAAGAATCA ACCCCTTCGT CAGTTAGCTA
TTTTTTGAAA AAATCAACAG CTACCAAGTG GATTAAAGTT TTCATCAAAG TTTGATTTTT ACAAGGAAGA GAACTACAAT
ATCTTCCTTG
Y
AACCAAGAAA TTCTCTAAAT TCTGCCTTCC AAAACACTTC TTCTTGTTGC AAAGTCTCCT TGTAATTATG TTGCAGCTCT
CTCGAATTTA ACTCAGCTGA GTGGGAAGGA TCAGTTTCAA GAATGTATCC TGCTTCTTGA ATTTGCTAAA ATTAAAAGTA
GATAAAGAGA AGAGAAAGAT TGGCCAAAGT AACAACTACT ATCTAGAATT TATTTCTCGC CAGTAAGGTT TATATCTTGA
AAAGGCCTTG GCTGGAGTAT TTGGTAAATA AT

>JH007G18r_574 pos=574|len=683|mol=genomic|alleles="T/G"
CGAGGAAAAT CCTTAGGATC ATCAATCTTT GGAATAAGAG GGATAATCGA TGCTTTCAAG TAATCTAATA GCTTTTCCCC
ATTGAAACAC TCGGTAACTA CTTCCAGAAG AACTTGGTGA ATGATAAACT AGCAAGACAT ATAGAAAGCA GATGAAAAGC
CATCAGGTCC GGGTGCCAAA TCTATGGGGA TGGAAAATAC TACTTCCTTA GGTTCTTCTA GAGGTGGCTT AGCCATCAAC
ATTTTTTTAT CTTCAGAAGT AACTAGAGGG ATATTGGCAA AGAAATCCTC AGAAGAATCA ACCCCTTCGT CAGTTAGCTA
TTTTTTGAAA AAATCAACAG CTACCAAGTG GATTAAAGTT TTCATCAAAG TTTGATTTTT ACAAGGAAGA GAACTACAAT
ATCTTCCTTG CAACCAAGAA ATTCTCTAAA TTCTGCCTTC CAAAACACTT CTTCTTGTTG CAAAGTCTCC TTGTAATTAT
GTTGCAGCTC TCTCGAATTT AACTCAGCTG AGTGGGAAGG ATCAGTTTCA AGAATGTATC CTGCTTCTTG AATTTGCTAA
AATTAAAAGT AGA
K
AAAGAGAAGA GAAAGATTGG CCAAAGTAAC AACTACTATC TAGAATTTAT TTCTCGCCAG TAAGGTTTAT ATCTTGAAAA
GGCCTTGGCT GGAGTATTTG GTAAATAAT

>JH007B12r_380 pos=380|len=514|mol=genomic|alleles="C/T"
CATGTTATGA TTTTGCATTC TTAAAACAAA TGTTTCTGAT TACGCACTCG GAAAGTAAAT AATTTTGTTC TGCATTCTAA
ATTATGAAAA TGTTCATATT TACATGCTAG TATATATTCT CTGCTTATTG AGATGTTGAT AACTCATCCC TTATCTCCAC
AATATTTTTC AGATAATTAT GATGGTCTTG CTTGCGAGTA AGAGTATGTT GTGTTAGAAA AGTTCGTAGA GGAATAAGTA
TCCGAGAGTA CAAGTACTTA TTTGTGAGTA TTTTTAGTTG ATTTATGATT TTATATTATT TTTGGCATTG TAAGTCGTGG
AAATTTCGAG ACTGTGTATT TTGATGGAAC ATTAGAGTGT GTAAATTTGT TATGGAAGA
Y
GATGTTAGGT TACAAGAGCT AACTCTCTGG ACCCTTAAGT GTGGGGTGTT ACACTAGTTC TCCCCTTTGA TCTCGCGGGA
GGTACGTTGT TCTAACAGTT TTGAGATTGG ACCTGCTCCT ACTCGTTGAT ATCA

>JH007L12r_258 pos=258|len=738|mol=genomic|alleles="T/G"
AATCATATAA TATAAGTCAT GAAGGGTATT TCAGGTTTTT GGAAGATCCT TTAGTAACTA AAACTTCAAA CATGGTTAAA
ATTGTTTGTT TTCAGACAGA AGCTAAAAGT AGATGAGTTA CAACTTGAAC CAGCTTAATT AGACAAAGTA GTTCCTGCAG
GAAAAAATAA CGTGGTAGTG TGGACAAAAA TGCACTATTC ATTCAGCTAT AGGAAGCCAA ACACTTCATT AATTATTCAA
GGAACCTTTC CATTCAT
K
ACTCACCTGT CGAAAGCAGT GCCATCAAGT CGTCCTTCAG CAAGATCATT GGCCATTTTC TCATCCCAAA ACTGAGTTCC
AGCCTATAAA ATCAAACTAT GAACAAGTCT TCTTTGCCAC AAAAAGAATG CAAAATCCAT GATGAAGCTA TATTTATGCG
AGTATAAGGC AAAGTTGAAT TAATTCAAGA CCTAATCAGA GTAAACACAA GTTGATTCAA TTAAAGAAAT CATCAAGGTG
AACTTCTTTT ACTAATAAGT TATTTAAAAC AATTACTATA TTATAACCCA AAAAGGTATG ATAATATTTG CTTATTCCTA
GGTGTAAACA ACAAAAATGT TGTGCTATAA TGAATTATTC ATTGCATCAT AAAACATTTA ATGTCCATGC CCCAATTAAC
CCCAGAGGTT TGATTTGTTG ATTTATGGGT TTGATCATAT AGTGGATTCC GATGGTCCTT TGTGATTGTG AAATATGTGT

>JH007D18r_111 pos=111|len=606|mol=genomic|alleles="A/G"
TGCCGCGACG CCGCCAAGCA CCGTCCGCGT CTATACCTCA GCCTCTCTTA GTTCACCACC CCAACCGTGC CCAGCTAGAC
GAAGCTGCCA CCAGCGCCCG TGAAGCCTCT
R
TTTCACGCCT TGACTTCCAC CATTTGTGAC ATCCGAAAAA CACAGTTGTC CAACCACCAT AAGTCGCTGC ACTCACCCTC
CACCGAGAGC TCCACCGCGT GGTGATCCCG CCTCACGAAA GCCACCACCG CGAGCCACCC CTCTCACGGA AGACTCAACA
GCTTTTTCCC CTGTTTTTGG CCTCCCGAAA CAGAGTCCCA TCCACTGGAC CACTGCACTG CACCGCACCG CTCCAGCACT
CCAGGCCGTC GCCACCCACG CGGATAAGGG CGCCGAACAC CCTCAGGCCA CCCCTGTCGT AGCACCCTCA TGGTGAGTAC
CTCCCTCGGT TACTCCCTCC TTTCTCTCCG CCCTCTCTCG CTCACCTCTC CCTCTCTTTG TCTCGTGCCC AGCGCTGCTC
GACGGAAGCT TCGCCGCGCT CCTGCTCTTC TGCCGCACCA CTTCGGTCCC TCCAGCTAAC CTCGTCGCGC CTCGATTTCC
CTTGGGTAGT TTTCC

>JH007N20r_254 pos=254|len=619|mol=genomic|alleles="T/C"
AAGTATTTCA GGATTTCAAT CTATAATAGA ACTTCGCTGT TTTTTCATGT TATATATCTT CCTTCTTCTT TTTTCGTCAA
TCGCTTGAGC TGTTTTTCAT AATTTAATTA TTATTTTTTT CCAGGTAAGT TTAAGCCTGT GATAAAGAAG GCAATGGTGG
AGCTTGAAGG TAAGACTTTG TGGGGAAAAA TCTTCTCACG ATATTCACTT ACATATTAAG TTACATGGAT TAGTTGCAAT
ATTTCTTTGG GTA
Y
ATGGTAGGCA TGATGGTGTT TGGCACGCCA TGAAATACGA TTCACTTTTT CTTTGCTATT CTCCCCCAAA TCTTAAACCA
AGAAAAAGGT GATCAGCAAG TGAACTAACA TGATGAATTT TCAGGGGCAC CTTTCGAGAA ATTTGCATCC ATGCGGGAAG
AGTGGGCACT CAAGAATTGC TACATCAGTC CTGGTGAGTC ATTAATTTTG TATTCAACAA CCATCATCTC TACCAACTTT
TAGCAGTTTA TGGTCTTGTT TCTCTTCATT TATTAAGCCT GAATTTTCAG AAGATTGCCC CTACTAAAAA TTTGAGTGCA
ACAACTGGAC TTTTGTCCCC GAAACCCGGT GCCTATATAT ATATA

>JH007L02r_179 pos=179|len=707|mol=genomic|alleles="G/T"
TCGTGATTGG GTATAGAGTA CTAATTATAG ATGTATATGG AATTTGGAAA TGCTTGCTTA GTGGGTCCCA ATCTTTTTCA
AAATAGGCTG TATGCTGAGT GTAACCTGCA GATAAGATGC ATCTGTGGAG ATGTCTCAAG ATCCCTAACA GCATTCCCAA
AGGGCATTCA ATAACTAA
K
ATTTTTCTTT TAGCTATTTC TGGAGAATCT ACAGGAGAAA CTAATTACAA GGTTTTCTAC AGTAAGGAGG ATTCAGTGCT
AAAGTTAACA CCCACAGCTC TGAGGTTCAC TTTTTTATAT ATATATATAT ATATTTTTCT TTTTCATTGA AAGCATTCTT
GGCTTCACCT GTCACAACTC CGATAGAACC AGTCAAGGTT AGATTTTCTG CAACAATAGT TCCTGCTGCC ATTGCCATAT
AGTATCCTCC ACTAGCTGCC ACATCAGACA TTGATGCAAC GACAGGTTTT GATTCAGCCA AAAGTCTGAT TTCCCTCCAC
ATTCTGTACA ACATAAACAC CACAGGGTAA GTTAACCATA GAACAGTTTC TTTAAACAAT TCAATACAAG AAACCAAAGG
AGGGCCTCCC CTTGGTGGGG GTAAAAACCC AGGTAGGCTT GTGGCTGCTT TCTTTGGCTC AAAATGTCAA TTACACATAT
AACAGGATTG AAACTTTAGA TACAGATTCA GGAAATGTAA TTAGACAC

>JH007L02r_256 pos=256|len=707|mol=genomic|alleles="T/C"
TCGTGATTGG GTATAGAGTA CTAATTATAG ATGTATATGG AATTTGGAAA TGCTTGCTTA GTGGGTCCCA ATCTTTTTCA
AAATAGGCTG TATGCTGAGT GTAACCTGCA GATAAGATGC ATCTGTGGAG ATGTCTCAAG ATCCCTAACA GCATTCCCAA
AGGGCATTCA ATAACTAAGA TTTTTCTTTT AGCTATTTCT GGAGAATCTA CAGGAGAAAC TAATTACAAG GTTTTCTACA
GTAAGGAGGA TTCAG
Y
GCTAAAGTTA ACACCCACAG CTCTGAGGTT CACTTTTTTA TATATATATA TATATATTTT TCTTTTTCAT TGAAAGCATT
CTTGGCTTCA CCTGTCACAA CTCCGATAGA ACCAGTCAAG GTTAGATTTT CTGCAACAAT AGTTCCTGCT GCCATTGCCA
TATAGTATCC TCCACTAGCT GCCACATCAG ACATTGATGC AACGACAGGT TTTGATTCAG CCAAAAGTCT GATTTCCCTC
CACATTCTGT ACAACATAAA CACCACAGGG TAAGTTAACC ATAGAACAGT TTCTTTAAAC AATTCAATAC AAGAAACCAA
AGGAGGGCCT CCCCTTGGTG GGGGTAAAAA CCCAGGTAGG CTTGTGGCTG CTTTCTTTGG CTCAAAATGT CAATTACACA
TATAACAGGA TTGAAACTTT AGATACAGAT TCAGGAAATG TAATTAGACA C

>JH007P18r_95 pos=95|len=727|mol=genomic|alleles="A/G"
TTTATATTGA AACACCTAGA ATGCTCATAT AATATTTTAG GTATCCAACT GAATACAAGT GTCTCTCTAC CCCACCACCA
ATACATTATA AGAT
R
CCCTGATTTA GCGCTAGTTG GATGCTTTGT GTACTACTTT TAACCATATT ATCCTGGAAA ACCCATTTTA AAGTAGTATT
ATAAAATACT GAATCCAAGG GCAAGCGGCC AGCAATATAG CATACATTTA AAGAATGAGA GAGAATAGTG ATGAAAGATA
TATAAAAAGT AAAAAGTAAG AAGAAGGAGA AATGAAAAAG TACTGATAAC TTACCCGGGC TGTAACAATT TCATTGGACA
TTAAATGACC AACAACTACC AAGTGACCAG TTGGTGGCAA GAGCAACCTA CATTGACATA AGCTACAATA TCTATATATA
CATATATTAT ATATATACAT ATCCCTAATC TCAAGATTTT TATGGGTTTT TATGTTTTTA AAAACCTTTC AAATATAGAA
CTAATGCATG GCATGTAGCT TTTTGATTAA GAGTTTTCAC CTTAGCTGAA AAATATTCAG ATCAATTCAT AAACTTTTCA
TTGAAATCTG TCAACACAAT CAATATTTTG GAACGCACAC AAGGATCAAT ATAACACTCA TTCTAAGGGT TACTGAATTA
ATTACATGAA TGTAAAGACA AATGTTTGGA TATATAGTAA ACTTTTGATG TGGCTCAACA AGATGGGAGT GA

>JH007D02r_317 pos=317|len=746|mol=genomic|alleles="A/G"
TGTGAGGACA TTGTTGATTG ACAACTATGA TAGCTACACA TACAATATTT ACCAGGAGTT ATCTATTGTT AATGGGTGTA
AGCTCTCTCT CTCTCTCTCT CTCTATATAT ATATATATAT ATCTGTGCAT GAGTACAACA ACTCCTTCCT CTCATCCTGT
ACTTTGTCAT CTTCTGGTGC CTTCTTAGCC TTCTTAGCCT TCTGTGATTG TTCATATTCC TACGTTCTAA AACCTTCTCT
TTGCAACTTC TCATCATTTT GTTTCCACTG AATTAAAAAA GCAGCTCATA TGCACGTTTC ACACGTGATT ATTAAC
R
TACGGGCGAC TTGTGAGTTC TAGCCTAGAT TGGTTCCTCT TGTATGAATT TGACCTTAGA AACATGGGAC TTAAAAGGTG
AAAACAACCT GAACTTCTTT TTATGAGCCT TATCGATATA TGCTGAAAAT TTTTGAGGCA TGGCATTTAT CGTAACAACA
ATCCATAATT TTAATCATAT TTTTTTTTTA TTTCTCTTGT TTCATTCGAC AGTTTTGAAA ATGTTGCTGC AACTTCGAAG
GGGAAACCAT AGAGCCATTG AAGGTCATTC CATTTTGTAA TATTGGATGC TTGATGCGTG TTTAGCGAAT AAGTTTTGAA
GTAAATTAAT ATGAAATTCA TTGGAAGGAC GTGCAGTTTT TATTTTATCA TGCACTTTAT TGCTTAACAT GCCTTTCTTC
TACCATGTTG CTTAAGAACC CAAGCATCT

>JH007H16r_196 pos=196|len=648|mol=genomic|alleles="A/C"
AGTTGTCTCG ATTAGCCTGC TACAACAAGA TCTCACAGGA GATCTAGACC GCCGTGCATT TGGTGCTGCT CGGTGAACTG
GCTAAGCATG CCATCTCTGA GGGTACCAAG GCCGTCACCA AATTTACTAG CTCTTGAAAA TTGTCTCTCC CAATTTTGTG
ATCTACGATT TCTATTTTTC TTGGTGTTAT CGACT
M
TGTTTTGTCA CTATAATCTG TAATGCCATA CGGAAACCAG TTGGAATTGT TTGTATTGAA GATTATTAAG GATGCTCTTA
ACATATTTAT TGAGTGCGAA TGGAAATGCG TTTCGTTTAT CAATTGAAAA TTGCGTTTGA CAAATTGAGA ACAAGTGGAG
CCAAACAATA GGGAAGATTT GAAATTTGAT TAATATTTTT GGGTAGATGT GTGTCTGATC TGATTTTCAT CTAGGCCAAA
CCTAGATTTA ATCAAGATTG TGTAAATGCT AGTATGCAAA AAAGACCAGC TCGGCAAATT ACATAATTGT GTATTATCTT
CCTCACATCA ATACAAGAAC TAGCAATCGA TCACATCATA AAACCATGAA TAACAGGAAA AACACCTCAA TTTTAACAAT
AATCAAATAT GCACAAAAGC ACGAAAGTTA GAGAGATGTG AGTGCGAAAC CC

>JH007J20r_439 pos=439|len=713|mol=genomic|alleles="G/A"
CTTTCATGCA TAACTTTACT TTCATGCTTA ACTGTACCTT TCATGCTTAA CAGTGCTTTT CATGCATAAA CTGTACTTTT
CATGCTTAAT TGTACCTTTC ATGCTTAACA GTACTTTTCA TGCATAAACT GTACTTTTCA TGCTTAAACA TCCCTAAGAA
ATGACTTTAC TTTATATTTC ACTTTTTTGG GCCAGTACAC ACTATTACGC CCCGTGTGTT GGGATTAGCG GTCTTTTGGA
CTCGGATTCC ACCAGCGGCC ACAGGTTGAA ACCCCTTTTA TGGGGGTAGC ACTGGGTGCA CTACTAGTAC CACTTACTCG
GCATTGCCAT CTGCCCATTC TTTGGTCCCC TTTCATTCAT ATGGCCATTA CGTACGTTCA TGCTTTTAGT TCTTTTCTTT
TCTTTCTTTT TAGTTAAACA TTTTCATTAT CTTCCTTT
R
GTCCAAATGC AAATGCTTTT TACTTAAAAA GTGTTTCATG TCATGTTACG TATAAGTAAG GCATAGCTAT TTAAGAGAGA
GCATGCATAA AAGTTTCATG ATGCATTACC TTACATATAC ACAATTGTAA TCAATAAGAT ACTTAACAGG GGCTACCAAG
GAAGGCTCGT ACATAATATA TACATTTATT CTTTTATAAG AGATCATGCA CAAAGAGAGA GATATTCTTT CATAAGAGAG
CTTTGTGTGT AAGGAGCATG GTCATAGCTA CTTA

>JH007B20r_278 pos=278|len=482|mol=genomic|alleles="A/C"
TGGCATCGAC TATGAAATGG CTATAACTAA AATCATCATC CTAGAAACGA AATTAAATGT ACAAAGAGAA AAGATTGTAT
ATGTATTCTA GACACGAGCA ATACTGTCAA CACCAGGGCC TTTTTGTTTA TTGGAAATCT AGAAAGAAAT GGAAAAAATT
ATAATAGGTA GAGAGGAAGA AAATATTACT TGAAAATCAA AGGAAGAGGG GTGACTTACT TCATCCATTT TTCTTTTTTT
ATTTGCTCTC CTTTCATTCT TGTATACCAC TTTGGCT
M
TGTAACTTTT ATAAAACGGC AGTATCCCAT CAGAAGAACG ATGGAGATCA AATTGAACTA AAAAAAAAAC CTTTAGCTTA
AAAGATTGGA AATTGGAATA CCGCACCCAT ACATCATATC CAGTCCAATT TTCCATTTTG AACCAATCCA AATTAACCAA
TTCCATCCCT TCAATACAGC ATACATGATC TTATAAAAAA AAAA

>JH007B02r_295 pos=295|len=744|mol=genomic|alleles="T/G"
CCTCTCCTTG CCGATGCCAG ATATTTATTC GCCCGCAATG TATTGCATAA CGCTTCAAAT GCATATATTT CCATCCGAAA
CAAGTTCCAA CAGTTATTCG GATGTCCATT GAGAATTGCA ACTATATAGT CTCGTCCACG TAAGCCAATA TTACGTTCTG
GCATTCGCTC AAACACTGGC AATGTGCTTT CCTCTGCTAC TGCCATTGTA AGCATAAACA TGTTATCCCA CATCGAATTA
TCACGCTTCC TCAAAAGTAG GTATTCGTCC CACATTGGAG GCTGGTTACT ACTA
K
ATATATCACG CCTCCTCCAA GCTTCGTAAT CATCCCACCT TAGAGGCTGG TTACCACTTG ATTCAACTTC GGTAGTGTTG
TTTGCCTCTA CTTACGGCTC ATCATCTGAC CCACTTCCAA CATTCATTCT GTTGTGTGAA AAATTATTAT AAAAAATAAC
ACTTTGATCA ATGCTAATAA CTAGTAATTC TTTAATAGAA TAACAATAGA ACACTTAGCA AATAATGCAA GTGTTTTAAA
AATCGCATCA TTCATAAATT GTCAATAACA TGTTCATCTG ATACAGTGTC ATAAAATCTT ACACATAACA AGCACAATAA
ATACTAACAT CCTAAACAGC TCATAAACAA CAATGTCAAT GAAAACAATA TCCACAATAA TGAACGTAAA ATCAGTTAGA
TAACAGACAA GCTGCGTCAC TGCAACCCCC CAGATCCAAT CAATTTTGC

>JH007L24r_199 pos=199|len=453|mol=genomic|alleles="T/G"
ATAATAAACA TTAAAAACGA TTAATCACAA CTCACACAAA TACAAATCCC ATCACTGCCT CTGCCTACCT CTCTGTTACT
CCCTCTTCTA CACCAGTTAA TTTCCTTCCA GAGTCGTTAT GTCAATCCTT CAAGTGTAAA TACTTGCATA TATGTAGCTT
TTTTTTTTTT TATAAGTAAG AAATAATATT ATTGATAT
K
AATGAAATAG GCATAGCCCA TGTACACAGG AAGTATACAG AAGAACACCT AAAAACATTC TAAGAGCGAT ACATTAAAGA
CAAGAAATCA TGGACATTGT CCCCGTTTAA TACAATAGCA GAAAACCAAA GCATTAAGGT GTCAAGAAAG AAATTCTTCA
GCTCAATTAT TGTGCGTTCC TTATCTTCAA AGCAGCGTGC ATTTCTTTCC GTCCAAATAC ACCACATGAT ACACAACGGG
ATCATCTTCC ACAC

>JH008K05r_228 pos=228|len=827|mol=genomic|alleles="T/C"
TGTGTATAGG TTGATATGAG GTGAATAAAG ACATTGAGTG GACCATATGA TTAGTCGCAG CGGTATCAAT TACCCAGTCA
TGATCAGAAA ACTGTTTGGA AGTTTTATTG ATGGAGGAAA AACCGAATGA TTAAAAGAAA ATTTACTTGA GAGATGATCA
GAAAGAGATG AGATAATTGT ATTTGATGCC TGATGAGTAG GAGCAGAAGA CTTAGGATTG AGAAGTG
Y
CAAAAGTTGT TGACATTGTG TATGAGAAAA AGGTAGAGAA AAATTGGAAT CATTGGAGAC TGCTTGGTTA GCATAAGGAG
CTGAGGATCT GGCTTTAACA CGATATCCTG GTGGATATCC ATGAAGTTTA AAGCATTTGT CAACAATGTG ACCTTGCAAT
CCACAATGAG AACATAGAGG TCTATCCTTT CAAATAAAAG CCTTATTGCA AGCAGAGGAT TTGCCAATAC TGCTTGAAGA
CAAAGCAGCA AAAGGAATGG AAGGGATCAT GAACGATGTC TCTTTGTCTT TCTTACTAAA GAATAAGAGA GAAAACTTTG
TTAATCAGAG GAAGATGATC AATTAACATA ATCTGACCTC GAATGTGAGA GTATCGATCA TTTAGTCACA TAAGGAAATG
CATAACATAA TCTTGTTGTT GGAGATCAAA TATGGATTGT AAAACGCCAC ATGAACAGGA TGGCAATGGC CTGTAATTGA
GTAACTCATG ACATAATCCT TTCATTTGTG TAAAATATGC ACTAACCGTG AGGTTATCTT GTGTAAGAGA AGCAATAGCC
TTTTGTAATT GGAAGATACG AGGTCCGTTG GCTTGAGAA

>JH008K05r_374 pos=374|len=827|mol=genomic|alleles="A/G"
TGTGTATAGG TTGATATGAG GTGAATAAAG ACATTGAGTG GACCATATGA TTAGTCGCAG CGGTATCAAT TACCCAGTCA
TGATCAGAAA ACTGTTTGGA AGTTTTATTG ATGGAGGAAA AACCGAATGA TTAAAAGAAA ATTTACTTGA GAGATGATCA
GAAAGAGATG AGATAATTGT ATTTGATGCC TGATGAGTAG GAGCAGAAGA CTTAGGATTG AGAAGTGTCA AAAGTTGTTG
ACATTGTGTA TGAGAAAAAG GTAGAGAAAA ATTGGAATCA TTGGAGACTG CTTGGTTAGC ATAAGGAGCT GAGGATCTGG
CTTTAACACG ATATCCTGGT GGATATCCAT GAAGTTTAAA GCATTTGTCA ACA
R
TGTGACCTTG CAATCCACAA TGAGAACATA GAGGTCTATC CTTTCAAATA AAAGCCTTAT TGCAAGCAGA GGATTTGCCA
ATACTGCTTG AAGACAAAGC AGCAAAAGGA ATGGAAGGGA TCATGAACGA TGTCTCTTTG TCTTTCTTAC TAAAGAATAA
GAGAGAAAAC TTTGTTAATC AGAGGAAGAT GATCAATTAA CATAATCTGA CCTCGAATGT GAGAGTATCG ATCATTTAGT
CACATAAGGA AATGCATAAC ATAATCTTGT TGTTGGAGAT CAAATATGGA TTGTAAAACG CCACATGAAC AGGATGGCAA
TGGCCTGTAA TTGAGTAACT CATGACATAA TCCTTTCATT TGTGTAAAAT ATGCACTAAC CGTGAGGTTA TCTTGTGTAA
GAGAAGCAAT AGCCTTTTGT AATTGGAAGA TACGAGGTCC GTTGGCTTGA GAA

>JH008K05r_773 pos=773|len=827|mol=genomic|alleles="A/T"
TGTGTATAGG TTGATATGAG GTGAATAAAG ACATTGAGTG GACCATATGA TTAGTCGCAG CGGTATCAAT TACCCAGTCA
TGATCAGAAA ACTGTTTGGA AGTTTTATTG ATGGAGGAAA AACCGAATGA TTAAAAGAAA ATTTACTTGA GAGATGATCA
GAAAGAGATG AGATAATTGT ATTTGATGCC TGATGAGTAG GAGCAGAAGA CTTAGGATTG AGAAGTGTCA AAAGTTGTTG
ACATTGTGTA TGAGAAAAAG GTAGAGAAAA ATTGGAATCA TTGGAGACTG CTTGGTTAGC ATAAGGAGCT GAGGATCTGG
CTTTAACACG ATATCCTGGT GGATATCCAT GAAGTTTAAA GCATTTGTCA ACAATGTGAC CTTGCAATCC ACAATGAGAA
CATAGAGGTC TATCCTTTCA AATAAAAGCC TTATTGCAAG CAGAGGATTT GCCAATACTG CTTGAAGACA AAGCAGCAAA
AGGAATGGAA GGGATCATGA ACGATGTCTC TTTGTCTTTC TTACTAAAGA ATAAGAGAGA AAACTTTGTT AATCAGAGGA
AGATGATCAA TTAACATAAT CTGACCTCGA ATGTGAGAGT ATCGATCATT TAGTCACATA AGGAAATGCA TAACATAATC
TTGTTGTTGG AGATCAAATA TGGATTGTAA AACGCCACAT GAACAGGATG GCAATGGCCT GTAATTGAGT AACTCATGAC
ATAATCCTTT CATTTGTGTA AAATATGCAC TAACCGTGAG GTTATCTTGT GT
W
AGAGAAGCAA TAGCCTTTTG TAATTGGAAG ATACGAGGTC CGTTGGCTTG AGAA

>JH008A13r_519 pos=519|len=797|mol=genomic|alleles="A/G"
GTTCCTCATT ATTCTTCTAT GGCTGTTATG AGTTGCAAAT TTATTTTTAA AACTAAACTC AATGCAGATG GAACCCTTGA
TCGATTGAAA GCTCGTTTAG TAGCAAAAGG ATTTCACCAA ATAGATGGAA TCAACTATCA TGAAACTTTC TCTCCGGTAA
TTCGCCCAAG CATTATCCGG ATTGTTATCA CGCTTGCTCT GATAAACCAT TGGGACATTC GTCAGTTGGA TGTCAAGAAT
GCTTTTCTCC ATGGGACCTC CATGAAACCT TCTACATGGA TCAACCTTCA GGTTTTGTTC ACCCAACTCA CTCTTCTCAT
GTTTGTAAGT TAAACAAAGC TTTGTATGGC TTAAAACAAG CCCCACGTGC ATGGTTTGAT AAGTTCAGCA ATTTTTTACT
AACTTATGGT TTTCATTGAA GCACTACTGA TTCCTCTTTA TTTATTTGTC ATTCTGCTCA TGATTGTCTT ATGTTACTCC
TCTATGTTGA TGATATTTTA CTCACTGGTT CCTCCACT
R
ATTTCCTACA TGAATTTATT TTGAAGCTTA GTAGTGAGTT TTCCATGAAA GATCTACGTC CTCTCCACTA CTTTTTGGGC
ATTCAGATTG CTCAAACTAC TAATGGCTTT ACCTTGACCC AAACTACATA TGCTTTGGAC ATTTTAAACC GTGCTCAAAT
GATTGACTGT AAGCCCATGG GAGCTATGAC CCAAACTACT GATGGCTAAG ACCAAAGGCC TTCCGTCAAC AACGCCTTCC
TCTGACCCAG CCCATTATCA ACAACCTTGT TGGTGCTC

>JH008M01r_223 pos=223|len=787|mol=genomic|alleles="C/T"
GTGAGAAGGT GGAAGATTCA AGAGTTGTGA GGAAGCTCCT AAGATCTCTA CCTGAAAGGT TTCTCCCAAA GGTGCCTGTC
ATTGAGGAAA TCAAGGATTT GGATGCTGTC AAGGATGAAG AACTGGTCGG TTTTTTGCAA ACATTTGAGT CATGACTTCC
TCAAATAAGG AAATGTAAGT TTATTGCTTT AAAACCTGTG AAAGAAGATC GAGATGATTT TT
Y
CGATGAAGAA AATGTGAATG ATGAGGATAT AGATCTCGTT GCAAGGAAAT TCAGAAATTT CTAGCAAAGA AAATTGATAA
AGAAAAATGC AATAAAGAAA AATATGAGAA AAATGATGAA GTAAAGTGCT ATGAATGCTC AGGTTATGGT CATATAAGAA
ATTAGTGTCC AAACTTTAAA AGAAATTAAG GAAAAGCACT TAACGTCACA CTTAGTGATT GTTCTAATTA TGAAAATTTC
AGTTTATCAT CTGAGGATGA AACTTCATTT ATAGCTTTTT GTGCTGTTGT TAGTGAGTTT TCTAATATTA ATCTAACCAA
ATCTAAAAGT GATGATGATG ATACTGACTC AGAGGTTGCT CTAGTTGTGG TTGATCATGA GTTATGCTTA CAAGAAGCCT
ACAATGATCT ATGTGAGGAA GTAGTCAAAT TGAAAAAGTT AAATAGAAGA TGTATCAAAA GCTCACTGCT GTGAAAAATG
AGAAGAGTAA CCTGTCTGAG GCACTAAAGA TATCTGAAAT TGAATTATCA AGGTTACATG CTCAATGAAG AGTACTTGAC
AATG

>JH008E13r_444 pos=444|len=619|mol=genomic|alleles="C/A"
GAGGGACAAT TAATGCATAA GCTTTATATT GGATTTTTAC ATCTATATTT TGACAGCATG GGAGAATGGA AGTAAATCTG
GAGCTAAGGA AAGAAGCAGA GTATTTTGGG GATATAGTGA TGGTTCCTTA TATGGATAAC TATGATCTTG TAGTGTTGAA
GACCATAGCG ACCTGCGAAT ATGGGGTGAG TTTTAGGAAA ACCCCCAAAG TTGATTATGC ATTTTGTTCT TTGTAGCTAT
AAATTTTATA TTGTTAATGC ATGTGGCTCT TCACAGGTTC GCACAGTGGG TGCCAAGTAT ATTATGAAGT GTGATGATGA
CACATTTGTT AGGGTGGGTG CCATGATCAA GGAAGCGAGG AAAGTTGGTG AAGATACAAG CCTTTATATT GGAAATATGA
ACTACCACCA CAAGCCCCTT CGTCATGGTA AATGGGCTGT GAC
M
TATGAGGTAT GAATTCCTTC CTCCCCCAGG GGCGGACCTA CACTTGGTCT GTAAAAAAAA ATGAAGTTTT AAGGGTTTTT
TTATAAGCAT AATCCTATAA AAATTCTTTT ATTTTTCTTG TAAAAAAAAT AATCCTATAA AAATCCACTT GCCAATACTC
CCCCCCCCCT TTTTT

>JH008C15r_279 pos=279|len=810|mol=genomic|alleles="A/T"
GAAATGGGAA TGATCTAAAA CAGAAAAGTA TATATTAGGC AAGTTTTCGG CATTCCTACT CATGAAGATT ACCTTGATAA
AGACTCCAAT AGAAACCATA AAATATATCT TGTTGAGTTT GGTACCAAAA TGGTTAAGCT TAGTTTCCCA ATGCTTATAT
ATGAGACTAC ATGAATTAAT ACAATCTAAA TCATGCTGAG ACTACTAAAA TTAAAATTAT CATGGTACAA TTGAGAGATA
AAGAAACAGA AGAGAGATTA AAAAGAAAGA TAAAGGAC
W
TCACCTTTAG CACGACTGGT TAGGGCTTCA GAAAGCCGTA ATGGATATTG ACGCTCTTCC TTCTTAAATT TCAACTTGAC
TTGATGACGA GTTCGACCAG GAAAAAGTTG TTGTATCATA GCAAAATCTG TCCCGAACTG CCGAACAGCC TATATCACAT
ATTAAAACAG AGAATAGTTT AATTTTTATG TAAACAGCAA CCGATGGACT GGACCTTGCC ACTTTTGTCT GGAGAAAAAG
AACAAAAAAT AGAGCAATTA AATTCTTTAT TCCAATTTAA AAAATGACAG TGGATGATAA AGGACAAATC AGTAACCAAC
TCTAGGGAGT TAATGCTGTC TCATCCCTTT CCCTCTCTTG CACTATCTCA AATTTTAAGT TTTTCAGCCT ACACTTTTTT
TTTTTTTTTT GGTAACAAAT GCTTCATTAT CAACATGAAT CTTGCCAGGG AAGTTGTTTA CATTGCAGTA CATGCACCCC
ATTCTTAGTG CATCTAATTA GCATATAAAT GATTGAAAAT TGCCACATGA A

>JH008C15r_369 pos=369|len=810|mol=genomic|alleles="A/T"
GAAATGGGAA TGATCTAAAA CAGAAAAGTA TATATTAGGC AAGTTTTCGG CATTCCTACT CATGAAGATT ACCTTGATAA
AGACTCCAAT AGAAACCATA AAATATATCT TGTTGAGTTT GGTACCAAAA TGGTTAAGCT TAGTTTCCCA ATGCTTATAT
ATGAGACTAC ATGAATTAAT ACAATCTAAA TCATGCTGAG ACTACTAAAA TTAAAATTAT CATGGTACAA TTGAGAGATA
AAGAAACAGA AGAGAGATTA AAAAGAAAGA TAAAGGACAT CACCTTTAGC ACGACTGGTT AGGGCTTCAG AAAGCCGTAA
TGGATATTGA CGCTCTTCCT TCTTAAATTT CAACTTGACT TGATGACG
W
GTTCGACCAG GAAAAAGTTG TTGTATCATA GCAAAATCTG TCCCGAACTG CCGAACAGCC TATATCACAT ATTAAAACAG
AGAATAGTTT AATTTTTATG TAAACAGCAA CCGATGGACT GGACCTTGCC ACTTTTGTCT GGAGAAAAAG AACAAAAAAT
AGAGCAATTA AATTCTTTAT TCCAATTTAA AAAATGACAG TGGATGATAA AGGACAAATC AGTAACCAAC TCTAGGGAGT
TAATGCTGTC TCATCCCTTT CCCTCTCTTG CACTATCTCA AATTTTAAGT TTTTCAGCCT ACACTTTTTT TTTTTTTTTT
GGTAACAAAT GCTTCATTAT CAACATGAAT CTTGCCAGGG AAGTTGTTTA CATTGCAGTA CATGCACCCC ATTCTTAGTG
CATCTAATTA GCATATAAAT GATTGAAAAT TGCCACATGA A

>JH008P07r_40 pos=40|len=828|mol=genomic|alleles="C/T"
ATCAACGATG GGCCGACGAA GATTACAATG ATTTGGACA
Y
GGGGTTCTCT CTCTATCTCT CTGTGCATGG ATGCATATAT ATATGAGGAC GATTCATGGT TCTATTTCCT TTGTTTTTAC
GTTTTTTTCT TTTGCTTTCG ATTTGTATCT TTCTAATTTC CGTTTGGTTT ATTACCACAT ACTCGACGGA AAAAGGTATC
CTTATTCTTC GTTTTTGCAT CGTTTTGGAC TCGAGAGAAC AAATGCCTCG AGTACAACCG AAGCTATACT GATTATTGCC
CTTTCTGAAA CAATAGGGTT TGAGTTTTCT CGGCAAAGAA AAAGTGGGTA ACTGGATAAG CTGTGGGTTC TTCGAGCTCT
ATTTTTTATT TGTTTTCTGT GGGAACGCCT GATTGCTGTA CGTCATAAAA AGAGAATTCC TGATTATTCA GTTTTTTGTT
TATCGCTTTA TTATAAACAA ATAAGTTAAT TTCTTCCGAT TGTGAAATTT TCATGATTGT ATTTTCTAGA TCTTGTTCAG
GGTTTATTTG GATGTGGTTG TGATGAAAGA AAGTTAAGAA ACTGCCTTCA TTTATTGGTG TTTTGTGTAC CAAAGAGAGA
TGCAAACACC TGAGAACTGG GGAATATGCG TTTTTTTATA AGTTTGAAGA TAGAGTTGGT ATTCGTGGGA GTATATTTAT
CACATTTTGT ACAGAATATT AGGTTAAGAG CGTTATTGGG AGGGCACCCC CCACCAGTAG TAATTTTTAT TTTTATTAGT
AAAATTTTAT TAATAAGAAT AGGAAACTAG GTGAAGCCCA ATTACGCAAG ACATGTACCA GAGTAGAC

>JH008P07r_398 pos=398|len=828|mol=genomic|alleles="G/C"
ATCAACGATG GGCCGACGAA GATTACAATG ATTTGGACAC GGGGTTCTCT CTCTATCTCT CTGTGCATGG ATGCATATAT
ATATGAGGAC GATTCATGGT TCTATTTCCT TTGTTTTTAC GTTTTTTTCT TTTGCTTTCG ATTTGTATCT TTCTAATTTC
CGTTTGGTTT ATTACCACAT ACTCGACGGA AAAAGGTATC CTTATTCTTC GTTTTTGCAT CGTTTTGGAC TCGAGAGAAC
AAATGCCTCG AGTACAACCG AAGCTATACT GATTATTGCC CTTTCTGAAA CAATAGGGTT TGAGTTTTCT CGGCAAAGAA
AAAGTGGGTA ACTGGATAAG CTGTGGGTTC TTCGAGCTCT ATTTTTTATT TGTTTTCTGT GGGAACGCCT GATTGCT
S
TACGTCATAA AAAGAGAATT CCTGATTATT CAGTTTTTTG TTTATCGCTT TATTATAAAC AAATAAGTTA ATTTCTTCCG
ATTGTGAAAT TTTCATGATT GTATTTTCTA GATCTTGTTC AGGGTTTATT TGGATGTGGT TGTGATGAAA GAAAGTTAAG
AAACTGCCTT CATTTATTGG TGTTTTGTGT ACCAAAGAGA GATGCAAACA CCTGAGAACT GGGGAATATG CGTTTTTTTA
TAAGTTTGAA GATAGAGTTG GTATTCGTGG GAGTATATTT ATCACATTTT GTACAGAATA TTAGGTTAAG AGCGTTATTG
GGAGGGCACC CCCCACCAGT AGTAATTTTT ATTTTTATTA GTAAAATTTT ATTAATAAGA ATAGGAAACT AGGTGAAGCC
CAATTACGCA AGACATGTAC CAGAGTAGAC

>JH008N05r_329 pos=329|len=761|mol=genomic|alleles="C/T"
ATCGGAGATT GATTTTCTAT TTCCTGCGCT TGGGCGTTTG CTTACTTGTG TAGTGGCCTC TTGCAAAGTT ATTGGCGGCG
TCCTCTTTCC CACTGATGAG TTGTTCGGGG TGGAAGAGCT GGCGGTAAGT CCCAGTCCTG ACCTCGTCGA TGACAGTAGG
TTCGAGGTCC AAGAAAACGG CGCGGGGGAC GTGTTTTCCA GCTCCGGTCT CGCTAAAAAA TGTGTTGAAG GCATCGTCTC
CGCCGCCAAC TGTTTTGTCA CCCGGCATTT GTCCATCGGG CTGAGGGGAA AAAAAACAAG AAGAAGAATA ACCCAGAAAA
AGTTAGTA
Y
TCCCATCACC CAGTAAGAAT CAAAACAGGC AGTCTTGCAG ATGGTATTTC GTATTTTTGA AGTTTTGTAA TAGAGAACGC
TGGTTTTTGT TACCTGAATG CCGTGTTCAA GGCAGTAGAG CTCCCAGCAA GCATTACCCA CTTGGATACC GGCCTGCCCG
ATGTGGATTG AGATGCACTC TCTCATATTG TTTTGTTAAT GGGGGAAGAC GAGCGAGAAC AAAGAGCAAA GAGTAAGAGC
AAAAGGGATG CCAAAGACGT ATACAAAGAC GCCCGGGCTG AAGTGGGAGG AGATTGAAAA CAGGACACTG TGAGTTGAAG
ATACCATCGC ATATATAAAG AAGTTTCTCA TGTCTGATGA GGGTGGGATG GCCGTTGGTA GCGGACAGGT GTTTTGAAAA
CTAGGAAAAA ATTAAATTAT TATGGTGGGA TC

>JH008N05r_685 pos=685|len=761|mol=genomic|alleles="G/C"
ATCGGAGATT GATTTTCTAT TTCCTGCGCT TGGGCGTTTG CTTACTTGTG TAGTGGCCTC TTGCAAAGTT ATTGGCGGCG
TCCTCTTTCC CACTGATGAG TTGTTCGGGG TGGAAGAGCT GGCGGTAAGT CCCAGTCCTG ACCTCGTCGA TGACAGTAGG
TTCGAGGTCC AAGAAAACGG CGCGGGGGAC GTGTTTTCCA GCTCCGGTCT CGCTAAAAAA TGTGTTGAAG GCATCGTCTC
CGCCGCCAAC TGTTTTGTCA CCCGGCATTT GTCCATCGGG CTGAGGGGAA AAAAAACAAG AAGAAGAATA ACCCAGAAAA
AGTTAGTACT CCCATCACCC AGTAAGAATC AAAACAGGCA GTCTTGCAGA TGGTATTTCG TATTTTTGAA GTTTTGTAAT
AGAGAACGCT GGTTTTTGTT ACCTGAATGC CGTGTTCAAG GCAGTAGAGC TCCCAGCAAG CATTACCCAC TTGGATACCG
GCCTGCCCGA TGTGGATTGA GATGCACTCT CTCATATTGT TTTGTTAATG GGGGAAGACG AGCGAGAACA AAGAGCAAAG
AGTAAGAGCA AAAGGGATGC CAAAGACGTA TACAAAGACG CCCGGGCTGA AGTGGGAGGA GATTGAAAAC AGGACACTGT
GAGTTGAAGA TACCATCGCA TATATAAAGA AGTTTCTCAT GTCT
S
ATGAGGGTGG GATGGCCGTT GGTAGCGGAC AGGTGTTTTG AAAACTAGGA AAAAATTAAA TTATTATGGT GGGATC

>JH008F09r_361 pos=361|len=495|mol=genomic|alleles="A/T"
GGAGGTCTCA TCCCATATTG AAATGGGTAA GCATTCACCA AAAACCCGTC AACAATTAAA TGAGATGAAA AATGAAAAAA
AAAAAAAACT TTAAAAAGAC ATAAGAACAA AGTTGCATCA CCATCTGAAT GTTGCTTGGA TATTGGTTGT AGTCTGGATA
TGCCCTAAAA GCCGGTGGCC ATGCAGGCAC TGGTCCATAA TAATTGTGCA TGTAATTTGA AAAGTTTGGA GCAGTTGTTG
GAATGTCCTA ACATAAAAAG GTAATAATGA TTAATATTAC CAACTACAAG ATTGATGTAT GCTAACAAAT GTTAAAAATC
ATATAACATA CTGTGATAGG AGGATTTGAG CTAGATGGTG
W
TATAGGAGAA GGGTTTTCTT CCTTTTTTTT TTGTTGACAA ACTGCATAGG AAATTTTTGT GGAACCATTT TTACACGAGT
AAGGAAAGCT TGGGGAAGGT TAAAATCAAA ACTAATAAAT TTTCTTTTAA ATAT

>JH008H09r_34 pos=34|len=600|mol=genomic|alleles="T/C"
ATTGAGGTTT GAGTTACTTA CTTGGCAATA GCA
Y
TATGATTGAG GTTGTGATGT TCTTAACCTG TTGTTTTGTT ATATATTGCT CATGTTAGAT ATGTTGTTGC TAGCTGTGTT
GCACTATTAT TATTGGCTTT AGACCAAAGG GCAAAAGGTC CCTAGGACAC ATGAGACCTC AAACGAGTTA GATAGGTTTA
ATTTTTTGAA AAAGAAATTT GCATGAAGGT TCCGGCCAAC TAGTATACAT CAGCTTATGA TTTTCCTATA TTGATATATT
ATGTAGGTCC AAAAATATTT TTCTAACTAA AACCTTTTCA TATTTTGTTT TTAGACACAA CTTGGAAGTT GGAATGGCAG
TTTGGGACTT GGAACATTTA AAGTATTTTG GTTCATTTGT TGCCTTGTTG GACAATTATG TTTGTCGTTT GAAACAATTA
ATTCTGTTGG CACTTAGAGA ATGCTGGGTT TCTTTTTTGT CAAAATTGGA ACTTATAAAA TGGCAGTTGT AGTCATTGTA
AGAAATATTA TTATGATTGA TGTGGATGAA TGGTGTGGTC TTTTGAATGA TTTTGGATGT GGTTGATAGA TAATGGGTGT
GGATGT

>JH008H09r_509 pos=509|len=600|mol=genomic|alleles="A/G"
ATTGAGGTTT GAGTTACTTA CTTGGCAATA GCATTATGAT TGAGGTTGTG ATGTTCTTAA CCTGTTGTTT TGTTATATAT
TGCTCATGTT AGATATGTTG TTGCTAGCTG TGTTGCACTA TTATTATTGG CTTTAGACCA AAGGGCAAAA GGTCCCTAGG
ACACATGAGA CCTCAAACGA GTTAGATAGG TTTAATTTTT TGAAAAAGAA ATTTGCATGA AGGTTCCGGC CAACTAGTAT
ACATCAGCTT ATGATTTTCC TATATTGATA TATTATGTAG GTCCAAAAAT ATTTTTCTAA CTAAAACCTT TTCATATTTT
GTTTTTAGAC ACAACTTGGA AGTTGGAATG GCAGTTTGGG ACTTGGAACA TTTAAAGTAT TTTGGTTCAT TTGTTGCCTT
GTTGGACAAT TATGTTTGTC GTTTGAAACA ATTAATTCTG TTGGCACTTA GAGAATGCTG GGTTTCTTTT TTGTCAAAAT
TGGAACTTAT AAAATGGCAG TTGTAGTC
R
TTGTAAGAAA TATTATTATG ATTGATGTGG ATGAATGGTG TGGTCTTTTG AATGATTTTG GATGTGGTTG ATAGATAATG
GGTGTGGATG T

>JH008J07r_468 pos=468|len=800|mol=genomic|alleles="T/G"
GCCCAAGTGC TTTGCTCGTC TTTACTGCAG GCCGAACCAT GTCCAAACAG TACCAGTACC AGTACCCCCG CATGAAGACG
TGTTCATAAG CCACCGGGGT CCTGATACCA GAAGAAACAT TGCTGGTTTA CTCCACGACC ACCTTCTCAT GCGGGGACAT
AGGTCTTTCA TCGACTACCG AAACTTAAAA GCTGGTGACA AATTGTCCGA AAAGATTGAT ACCGCTGTTC GAGATTGTAA
AGTCGGTGTC GTAGTGTTCT CACCAAGATA TTGTGAGTCC TCCTATTGTC TCCATGAATT GACTCTGCTA ATGGAGTACA
AGAAAAGAGT TATACCCATC TTTTATAATG TCAAACCGTC CCGGCTTCGG GTTGGAGACG ACGTATCCAA TGGACCTTGT
GTTTCAGAGA AAGAGCTTGA GAGATTCGGC AGAGCACTTG AAGAAGCTAA AAATATCGTT GGACTTG
K
CTTTCATTCA TCAAGAGGGT CCCTTTCTAT TCTTTCCCCC TTTATCTTAT TTTCAATGAC TGAACAAATA TTTCATATAT
TTTGTTAAAT ATTGGTTCGT TGAAGAGAAT GTCTCTAATA CTGCTCCATC TTTTTTGTTT TTTTTTTTTT CGGTTTTCAG
ATGTTGGTCA GAGTTCCTAC AAAGTGCTTC TGATGCCATC ATAGAGAAGC TCGGTCAGAG CTCCTGATCA AAGTGTTTCA
ATAATCTCGT ATGGTACTTT TGTCGAAAAC TCCAGTTTCT GAATAGATAT CTCTATTCTG GACCTTCTCC CAGCTCCAAC
AATGTTTTTT TT

>JH008B07r_449 pos=449|len=784|mol=genomic|alleles="T/A"
TGGTCTGTAA TAGTATTGAT ATTATTTGTT AGTTTGTATG GTTGTTCCAG GATAGGATAA GCTTATTCTG TTGTGATATG
ATAAGTCATG GTTGTTCTAG GATAGGATAA GCTTATTCTC TTGTGCTTAA TCTTTGTACA CAGCGATGGA ATTCTCTTAA
AAAGGAAAAA CCGTTAATAA ATGTAATCTT TAACTTTCTT TGCATAAACG TTCCACTCTT ATACTCGCCT TTAGCCCCAC
CTCTGTTTCT TTGGGGATGC TCCTTGGGCC CCACTTAATA TCCACCTTAA CCATTAGTAT ATATGCATTT CAGAAATAAC
AAGTTCACAC AAAATTATAC ATATTTTGAT AATATACATG AGTTCCTTAA AATATTTTAT ATTATACAAG AGCACAATCA
AATTAAAAAT TAATGTATCA CATAACTTGA AGTCCTTTCT TAGGATGA
W
GAAGGACATT CATTATTTAT GTAAAAGGAC TTGTGATCAA GGCTTGTGTT CAAGTTGGTG ATGATCAACA CTAGAAGAAG
ATGCTCCTCC TTCCTCATGG GGACCAGATA TGCCCTCTGC AGACTTTTCA TGCAAACCTT CACCAACCTT CTCATTCTTC
CTAATGATTT CATCGATATG GACATCATCT TCAATTGTCA ATATGACAGT CTTTGAGCCA CCCGGCCCTG AAATGATGGC
CTCCTTGACC TTCCTTTCTT CATCAAAGTG AATAAGATCG GTTTCTTGAA CTGTCTTCTT CTTTCTCTTC TTAATGTAGC
AACAGAGAGC AGCTG

>JH008B21r_677 pos=677|len=838|mol=genomic|alleles="G/A"
TGATCCCCGG TTATACCTGG TCTTCAACCT ACTATCCAGA CATTCATTAG CAATAAGAAA TGCATCTAGG ATTTGCCTAC
CTTTAACAAA GGCATTTTGG GGTTTGGTGA TGATCTTCCC CACTACCTCA CTTAGTCAAT TCGCAATTAC TTTGGAGATG
ATCTTATACA CCTCATTCAC TATGTTGATG GGTCGAAAGT CCTTAACCTC ATTAGCCCCC ACCTTCTTTG GAATCAACGC
GATGAAAGTG GTATTTAAGC TTCTCTCAAA TTCTCCAAAC ATGAAAAGCT TCTGAAACAC CTTCATAAGA TCTTCCTTGA
CGACATCCCA ACATTATTGG AAGAAACCCA TAGAGAACCC GTCAAGCCCC AGAGCCTTGT CTTTGCCCAT CTTCCTCACT
AATTCGAAAA CCTCCTCCTC CTCAAAAACC CTCTCCATCC GAGAGACATC ACTCGATCCA ATGGTGTCAA ACACAAGGCC
ATCAAGGGAG GGCCACCATC CCATCGGCTC AGATGGTAGT TGCTCATAAA AACCAACTAC ATGGTCGTGA ATTGCCTGCT
CTTCCCTACA TTCCACCCCG TCAATCTTCA GCATCTCTAT GTTATTGTTT CTCTTGTGAG AGTTTGCAAT ACTATGAAAG
AACTTTGTGC TTCAATCTCC TTCCCTTAAC CACAAA
R
CTCTTGATTT TTGCCACCAA GATGTCTCTT CTAATAATAT AATCCTCTCA AACTCCACCC CCAACAACGC CTTCCGATCT
AATTCTTCCT GAGTAAGAGA CCTAGCCTCT TGGAGTCTCT CTCTATTTCC TGGATCTCTT TCAACTTGGC CTTTTCTTGC
C

>JH008F13r_645 pos=645|len=809|mol=genomic|alleles="T/G"
CGTGTTTCTA AGCAGGATAC AATGGCTGCT AAGCTTCAAA CGATTACCAA ACATTGATAT GGATAGAGTA AGACCAGGAA
GCATTTATAA TCTTTAATGG TCACAGAATG CACAACATGC TTATGAACAT ATCAGGAGTT GTATTACGGA ACCTCGTAAA
TTAATTACCC TTCTCAAAGT TTTATTTTTC CTCTAGGAAT TAGCTTTTTC TGAGCTTAAT TAACCATTAA TAAGGGTTTC
TTTGATATGG ATTTCAGACT CTGACTTTAG AATCAAGTGT GGGGGTCCTC AGATTACATC TTCTAGTGGG ATCACCTATG
AGAGGGATAA TGCAACACTT GGTCCAGCAA CATATTATGT GACTGACACA AATAGGTGGG CAGTTAGCAA TGTTGGATAT
TTTACTGGGA CCATGTCATC TCAATTCATA GGCACGTTAG ACTCGGAGCT GTTCCAGACA ACTCGAGTCT CTGCTTCATC
ATTAAGATAC TATGGCTTGG GGCTGCAGAA CGGGAACTAT ACTGTGAGTC TCCAGTTTGC TGAAATAGAA ATTCAAAACC
CTCCCACATG GAGAAGTCTC GGAAAGCGTG TCTTTGATAT TTATATCCAG GTCTGTATCA CATTTTTATT AGTTTTTTAA
TTTA
K
GTTTTCTTTT GTGAAGATAA TATAATATCC ATAAGGTATT TAATCTTCAA AGTAGGAGCT TTGCTCCTAT TGTGTCACAT
CATCCATTGC TGCATTAAAT GATCATGAAT TTTTTCATTT AAGTTTGAAA TAATTTGAAA GGCCATGTCA ATAAATATTA
GACA

>JH008M24r_172 pos=172|len=207|mol=genomic|alleles="C/T"
TTTTATTTTT TGTAAAGAAC ACGGCGCGCA AAATCGATTC ATTAAAAATC CACTTCTGAG TTGCAACCAT ACCTGTGGTG
ATGGAAGGAC CCATGTTATC CCTCAACTGA ATCTCAACCA ACCTCAATTG GAAGCGACTG ACCCAAATCC CACAGATTCA
AAGAGACGAA T
Y
GCATGGTACA GTATGGCTTC GGAGATTCTG TCTCG

>JH008F18r_348 pos=348|len=808|mol=genomic|alleles="A/C"
TGTCTTTTGG AGCAATTGAC TCTCAGAGTG TGAGTCATTT TGGAGAGACC TTTTAATGAT GAAGAGATCT ACAAGGTTAT
CTCTGGGATG GCTAAGGATA AAGCACAAGG CCCGGATGGT TTTTCTATGG GTTTCTTTCA AACTTGTTGG GACATAGTGA
AAAGTGATGT TTTGCAGGTC TTTAGTGAAT TTCACTCTTT TCAAAAGTTT GAAAAATCTC TTAATGCGAC GTTCATTGCT
CTCATTCCTA AGAAACATGG AGCTTCGAAT ATTGAAGAGT TTCGCCTTAT AAGCCTGGTT AGTGGTGTTT ACAAAATTAT
TTCGAAGGTT CTAGCCAACC GGTTAAG
M
CCTGTGCTGG AACATATTAT TTTCAAGCCT CAGAACGCAT TTATCCGTGG GAGACAAATT ATTGATTCGG TGATTATTGC
AAATGAGTGC TTGGATCATA GACTACAGGA GGGTGGTCCA GGTATTCTTT GCAAGCTTGA CATGGAAAAG GCTTATGATC
ATGTCAACTG AGAATTCCTC TTATACTTGC TTGAGAGGTG TGGCTTTGGG GATAGGTGGA TTTCCTGGAT GCTTCATTGT
ATTTCAACCA CTCGGTTCTC AGTTATAGTT AATGGTACAC CTGCTGGTTT TTTAAATAGT TCCCGGGATT TACGGCAGAG
AGATCCTATT TCTCCTTTTT TGTTTGTTAT AGTTATGGAG GCTTTAAGTC GGATGGTGCA GGCCGATGTT GATGGAAGTT
TCTTATCTGG TTTTTAGGTG GACATTGGAT TTGATGGGCC CTATTATTAT TTCACATCTT

>JH008D22r_186 pos=186|len=791|mol=genomic|alleles="A/T"
TGCTCTAGTG CCAAGTGACG CAGTTGAGGG AAAAATATCA TATCCGTGTC TTCTATTTCG CCGCTTTCTT TCACGACTAT
TGCACCCATG CTGCTGCATT CTCTTATCTG CAATTGTTGG AGTTGTAAAA GGCCCCTTGC TACGGATGAT GGGAAGACAA
ATTTTAGTTT TTCACAATTT TCCAC
W
TTTACAACTT TCAAGTTACG AAAGGATGTC GAATGAAGTT GGCCATGACA AATATCTTCC AAACCAGTCA TATTTTTTAG
ATGGAATATC TCCAAGGCTG GAAAGGAAAT GGTTGAGATA TGCATCGGAG AGCTAATAAT GATATATTTG ATCTCATCAT
TATTTTGTAT ATGAAGATGC TTCAGTTGCT GGAAACCTTC TCGATCTAAT TCATGTAGAA CACTCTTAAC ACCCTTTAAC
TCATCTAAAT AAAGACATTC TGTTGTATTC AACAACATTT TAATTTCAAC CTCTGATTGA AAGCTTGTCT TCAGCTTGAG
TTTTAATATT CTTAAGCATT CATGGTTATA GGACCAGTCC CAGACGTCTC CTACCAATAT GTTGTATCTT TCTAATTTTC
CAAACCGTAG ATCTTTCGGC AACATGCAGG CATCTCGGAT ATGTATCTCC AAAGTAGTCA AACGTAACAT ATACTTGAGC
TCAGCAAGGT TAGCATTGTC TGATCTTTCA GTGACGAGTC CTTCAGCCTC CCATTGAACA AAGCTATTTC CCATATACAG
TTCTTCTAAT TCCACCAAGT TAGATAGGAC ATTAGGTGGA ATCAC

>JH008B08r_573 pos=573|len=784|mol=genomic|alleles="C/T"
AAAACCGATT AGTAGAAAGG GGTTTAGTGA GTATATCTGC AATCTAATCC CTTTTGAGGC CAACAAGACT TGTAATAATT
TTGCTGCAAC CCTTTCAAGC ACCCAGTGGT AGTCCAACTC CACGTGTTTA GTTTTAGAAT GCAAGACTGG ATTCATGGAC
AAATACTCTG GCGCCTAGAT TGTCACACCA TAATGCAGAA AGAGTAAAAA GAGAAATGAC AAGTACACCT AAGAGATTCT
GCAACCAAAT AAGCTCACAA GCAGTGTTAG CAACAGATTT ATACTCGGCG TCAGTTGAAG ACCGAGCAAT TGTGGGTTGT
TTCTTAAACC CCAAGAAATC AAATGTTTCC CAAAATATAC ACAAAAACCA CATGTGGATC GTCAATCATC AGGATATTTA
GCCCAGCCGG CATCAGTGAA AGCAGATTGT TGATGAGATG TATTAGAGGA AAAACAAAGA CAAAGATATC GAGTATTATT
AAGATATCGC AGAATGAGTT TTGACAGCTG TCCAGTGAGG TCGTCGAGGA CAATGCATAT ATTGACAGAC AATTGACAGA
CACAATTTAC TG
Y
AAATGAGATA TCAGGTCTTG TAAAAGTAAG GTATTGTAAA CTTCCAACCA CACTACGATA CAATTGAGGT CCTCAAAAGT
ACATCCATTA AGAGCAGTGA ATTTTTTCCG AAACTGACAT GGGAGTGGAG ACACTTTTGG AATTGTGCAT GTTGGTTTGG
TGCAACAAAT CAATTATATA TTTGGATTGA GATTAATTAA AAAATAATAA A

>JH008J12r_22 pos=22|len=752|mol=genomic|alleles="G/A"
TGAGAACCAT CCAGTCCCGG A
R
CCTTGTCCCT TGCCATTCCT CTAACCAAAT CAAGAACTTC ATCCTCTTCA AAAGCTCTAT CTAACCAATA TGCACTAATT
TGGTCAATGG AGTCAAATAA CAGTCCATCA AGCTTTGGTC TCCATGAGTA TTCTTCCCTA AACAACTTCT CATAAAAATT
CATAATGTGA TCCTTAATGA CCTCTTGATT TGAAAGGATG TTATCACCAT CATGAATAGC CTCAATTGCA TTATTCTTCG
ATGAAAGTTC GCCATGCAAT GAAAAAATTT CGAACACTCG TCACCTTCCT TCAGCCAAAG GACCCGAGAT TTTTGCCTCC
ATAAGATTTC CTCCATTAAA GTGATCTTTT CTAATTCATC CACCACCGCT TTTTTTCTCT CCAAATCCTC ACCAGATATA
TCCCCCATCA ACTCCCTTTC CTCCAAACTC AGCAACTGTT GCATCAAAAG TTTCCTTTTA TTTTCTGTAT TCCCAAACTC
CTCCACATTC CAATTCTTCA AATCTTTTTT TAAAGCTTTA AGTTTACTAG CCAGCACAAA GCTCAAGGTA CCCAGAAAAA
GAGTACGAAG ATCACCACGA CCTCACCCCA TCCACAAAAC CTTCATCCTC CAACCACATA TTCTCAAATT TAAAGTACCT
ATGCCCTCTC ACAATGCCCC CCCACATTCC AACATTATAG GATAATGGTC AGAACATATT CTCGATAACC TTTTCTGGTT
CAAATCAGGA

>JH008H02r_364 pos=364|len=621|mol=genomic|alleles="G/A"
TATGTCAAGG TAAGCCTTTC AAGCCCTATC TTTGTGAATT TTGAGGTTTC TTTTAATCCC TCAAAACCTA GAAACAAGGC
CCCCATCTAT TCAAACCCAA AAGCCCTTGA ACTATTAACT CACACTCATG GCCCTTTTAA GCCCACAAGG CCCAAAGCCT
TGTTTTGTTC TATTTCACTC TTCAATTTGA AAGCCCAATA CACCATACCA TGGGTTTCTT CAAACCCATG GAATATCCTA
AGTACTCAAA TTAAGTTTTG AAATTGGGTT AAGACCATTA ATCAACTTAC CCATGATTAT TGATCTTTAA ACCATGTTCT
CGAGCTTAAT TTTCTTTCTT AATCTTTTTA GCCTTTTTTA TCT
R
AAATTTTCTT ATTTTATTTC ACAATTACAT CACTCTTAGA TCATGTTAAG ACCCTAGCTA AATCTCCACA CATGTCATTA
GAGGAAATGA CATATAAAAT CCCAAACTAC ACCAATCAGC ACACATGTGT GCCCTTTGTG TGCATGGACT ATCTTGCCCT
TATGCCCAAT CATTTTGTGC CTTTTTCTCA AGGTCACTAT GGCCCTTAAA CACCTCATGA GATCCCTTTA AACCTAGACC
AAGCCTTGGA CAATTTT

>JH008B20r_544 pos=544|len=766|mol=genomic|alleles="G/C"
CATTTAAAAA AGCATTATCG AGTGGGATAA CAATGAAAAT ACATGATCTC TTTGACAAGA AAAAGCTAGA AGCATCATGC
ATATACTTAA TTGATGGTTT AGTGGTGATT TGGAGTTAAT CAATGCTTAA ATGTTGGGAT GAATTTGTAT GACCTGAATC
TAAATCATAA ACATGCCCCT AAGGTTATGT TCATGGTTGC GACTTGAAGC AATTTGAGCA TACATGAATC CATAGAGGTT
TTATACTTGA CATCACATAT AGGCCCACAA AGATGCAAGC CACGGGTTGA TTGATTTTAG CATAATTGTG GATTTATTCT
TGCAATTCTA AGGGCATAAA TGGTTTTAGC ACATGGAAAA TATAGGATTT GTGAACTTTG GTGAATTTTG GGGCTCAATT
GCAAATAGTG AAGATTTAGG GCCTTAGTGG CAATTTTGGA AAGGTATAGT GGCAGTTTTG TAAATATTGA TTTTAGACCC
TTTTGATTAG GAACATCTTC CTTAGTTACG CAATTCCTAA CTTAGAGTAA CTTTTATTAC AGC
S
ACGCCAATTC CTTAGTGCTC AGAAAGTTAG TAAGTTAGCT TCTAACTTAC TCTTAGATAA TTTATTTATG ATTTATGTAT
AAATGCCACA TTCATATTAT AAATGTCACT TTAGCATGAA ATGTTATATG ATACATTGAG TATTTGATAA TTTGCTTACA
TGACATGTGA AATTCGCACC ATTTTTAACT TATTGCATAT AAATATAATT TTTCACATGG AT

>JH008F22r_215 pos=215|len=417|mol=genomic|alleles="A/C"
CCCGTCGTGT AGAGTAAACA GAGGACAAGA AAAGAAAAGA AATGTATGCC TAAACCTAGA ATCACAGATT ATTTACCCTC
TCGCAAATCT GAGGGTTTCG CGTCGGTAGA CTGAGGGTGG CTTCGCATCG GTAGATTGAG GGCGGCTTCG CGTCAGTGGA
CTGAGGGTGG CCTCGCATCA AATGGACTGA GGGCTTGGCT TTGAGGGCTG AGAT
M
GAAGAAGAGA AGGGCTGAGG AGGTTCGGTA GGGGGCTTTG AGAAATCGAC GAGAAATTAG AGAGGGAACG TGTGTTACGT
TGGTTTTGTT GTAGGGTATT TTACTTAAGC GTTGGGGGAG AGAGGAACGA ATGTTGAAGA CGAACGAATG TTGGGGGTAA
ATTCAAAATG AAACCGAAAA CGTGCATTTG GGGGGGGGGG GG

>JH008N20r_445 pos=445|len=740|mol=genomic|alleles="T/C"
CTCTTTTTGT TTGTATTCTA ATAGGATCAA GTGATTCACA ATATATATCA CGGGGAAAAG AAAAACGAGA AAGGAGACAT
CCATATATGG TCCTTATGTC ACTCATTATA AATGGAAAAT TTGAGTTCAT TTTCATTGTT TGTAAGGAGT TTCTTTAGCA
GTCGCTGAAA TATGCTAAAG CACGAGGAAG TCGCTTATTT TCTCCGCATA ATTTCATTCT CATAACTGTC TCCATTGCTC
TTGCAGCTAA AAGGAATTAT TGAATTTAGA TGTGCCATGT TGTAGACGTT TGTATCATTT TGAGTCGGTA CTTATAAAAT
AAAGCCTTCC GCTACACAAT ATTTTATTTC CAAGGATACA GATAGTAGAG CAAACTGATA AAACACATGA TGCATCACTT
TTTACAATAG GTAACAATCT GATTCTAATA GTGCGGACCA CAAA
Y
AGAAGTGAAT TAAAGGGAAA GTAGAGCAGT AAATCCAGTC ATTGATCAAT GACCAAAGCG AGCCATAGAA TACTCACTTG
TTATCATGCC CACCCACCAA AGTGGCTCAT ATAAGTAAGA ATAGCCTCCA ACACCTGTTG AAGACATCAA TGGACTTAAT
TTCAAGAATT ACGCATGGCA TTAACATAAA ACTATATTCA AATTATCCAA TAATAAAGCA CACTCAAAAT AAGTAACACA
ACTCCCACTA GCACCAGTGG ATATTAAAGA CGGATGATGA GAGTGCATGG AAGCT

>JH005O05r_526 pos=526|len=728|mol=genomic|alleles="A/T"
CTTGTTTGAT CAATAAATTA GAAAACAATG CCGCATGTGA TTATATTCCG TATGCGAAGT TGCGAACATC AGTGCCAGCC
TGATGACTCA AAGCATGAGT ACATCGTTGG GATGGAGATG GACATTCCAT TCATGATTCC CCAAAGATCT GACATTTAAG
TGATCGACAA AACTAAAAGG TTCATGTTTT TGTCCTGATC ATATCAAACC GAAGTTTATC AAACAACTAG CAAAGCAAAA
AACAAGCCCA AATTATGACA TACTGGCCGA GCAAGAAACA GATGCAACCT GCTACGGGCG AACCAATTCA GCTACAAATT
CTTCAATGTT TTTGTCAGAA CTCCCACCTT TGTCCACGGC CTCTTTTGCC AATTTCTTCC ATTTAAAGGC ATTTTTCTTG
ATTTCTTTTC CTCCCTCTCC CTCCATTATT TCCCTTATGC AATGCTCTGC TGCTTCTCGC CTGACTATCC CTTTCTCATC
AACTGGAATT TTGAGTCCCA TCTTCCAAAT ATCCATAATA AACTT
W
GCATTCGTGC TTTGGTCTGT CCATTGTGGC ATTGCCAACA TTGGAACACC GAAGCTCAGG GCCTCCAACG TAGAGTTCCA
ACCACAGTGT GTCACAAAGC ATCCCACTGC CTCGTGTGCT AAGACCTCTA ACTGAGGACA CCAATGAACC ATAAGTCCCT
TTCTCCGACG TCTCCTCCAC AAAGTTTTTG GGGAGCTTTG CC

>JH005I21r_406 pos=406|len=745|mol=genomic|alleles="A/G"
TTGAGTCACC GCTAGGAGTT ATTTAAGTTA ACAAAATTAA GAGAAAGAAT AATGTCTATA GCTGTGACAT CACTTTCCTC
ATGTATGAGT TCCAATTCTT TTTTGGAAAA CATTGGATGC ACGTATGACG GTACAGACAC CCATGCCCCA AGTGCTCGAT
CTTATTTTCT TAGAAGAATA ATGATAAATA CACATCACTT TTCACAACAC AATACATAAT TAAGTTTTAA AATGAAGTTT
ATTTTTGTAA AATACCTTAT AAAAGTAACA TCACTTTATA AAAATATCAT TATTTTAAAA CATATGTTAT GAAATGTGTT
GTAAAATATA TTGTGTGTAT ATAATCACCC ATTAGTTTAA TACTAGCTAG TGCTTTTCAT GGCCTACAAC CCTCTAAGAA
GTTTT
R
AGCTTTCCCT TTCACAGTTG AGTAATGTTA TATACAACCA TAGATTGTGC AAGCATCGAT GCGTACTCAT TTTGAAAATG
AAAATCTAAT TATAAACGAT TATGCGCACT CATTCAATAT AATTGATCAG AAAATAGACT TTATTAAAAA TAGTGCTAAT
TTAAATTTAG AATATAAAGA CAAAAATATT AATATGCAGA TTGGTACGTA AACTTACTTG TACATAGCAA AACTCAAAAA
GAAAAAAGAG TATAGTCTAC TATTAAGAAA TTAATTTTTT TCATGTAGAT ACATCTCATA TTTATTCATT TTTAAAGCGC
TCCCTATGAC TTATTTCTA

>JH005I03r_199 pos=199|len=738|mol=genomic|alleles="G/T"
TATGAATTTC CTATAGTGCA AGGGATCATG AAACTCCCCG GATCTCTTAA CTTAGGTGCC AGCTTCATTT GTAAAATTGT
ACTGCTTTTC TCGATCAGAA TTACAGTCTC ATGCTCCGTA AACTTTCGCT TGTTTGATAA TATATCAAAT TTAGAGAACT
GATTATCAAT CTTATTTTTT CTTAATCTTT GCAGAAAA
K
GAATTGATGG ATCATAAATT GAAGGAGAAT AAGTTTCAAA AATAAAATCC CTAGATTTTT TGGGTTTTGT AGCCCCTTTA
TTCTCCTTAG TCATTTCAGC TTGTTGGTCG GTCACATCCC GCTCTACTTC TTTTACCTCA TACTTGGTTT CCTCATTCTT
AGACTCCATA TTTTCGGCAA CTTCTACATC TCTCTTGGTA TTTACTGTCT GTGGCTGGTC ATATGTCCGC CCACTTCTTA
ATGTTATGAC TTTGACTTGT TCCTTCAGAT TGGTCACATT TTTGCTCGGG TTAAGTCCCT GCTATCCTCT CGGTAAGCAT
GTTTGAGAGC TGATCGATTT GCATCTCAAG ATTGTAGATT GAAGCCGAGG TGTTTTGGTT CACCATATCA TTCTTTTGCA
TGTAGTGTAT AAACATATCC TCAAGTGTCA GTTTCTTCTC TTGTTGTGAA AACTGTTGAG GTGGTCTAAC TGGCACTTGG
TTATTGCTCC ATGAAAATTT AGGGTGATTT CTCCATCCCG GATTGAACCG TGTTGAATA

>JH005M07r_120 pos=120|len=562|mol=genomic|alleles="G/A"
TCTTCACAAA TCTCCACATT GACAAGTCTT TTATCCTTGC AAAATGATCT TCTTCTTCCT CTAGACTGTT CCTGCAAAGT
AATCCGAGCT CTAATAGCTC CCCATATTAA TCAAATTTA
R
GCAATGCCTA AACTTGGTAG CTGGTAGGGA TTTTTTCATC ATATCAGAAG GGTTTTCCTC AGTTGGAATC TTTTCTACTT
TAACCTCTCC AGAAGCTATT ACATCTCTCA CAAAATGAAG TCGAATGTCT ATATGTTTAG ACCTTTCATG ATATACTGAA
TTCTTGGCAA GATGTATAGT GCTTTGGTTA TCACAGTGAA CTGTGATAGC CCCTTTAAAT ATGCCTAACT CATGTGAAAA
ACCCTTTAAC CACATAGCCT CCTTTAGTGC TTCTGTCATA GCAATATATT CAGCTTTAGT TGTTGATAAA GCAACTACAG
ATTGTTAATT AGCTTTCCAA CTAATAGCCC CTCCAAATGC TGTAAATACA TACACAATCA AAGACTTTCT GGTATCCAAA
TTAGCAGCAT AGTCAGAATC CACAAATCCC TCTAACTCAT TC

>JH005K03r_527 pos=527|len=802|mol=genomic|alleles="T/C"
CCGGGCGCAC GCATCAGACT AGCAGATTCA CCAACATAAG ATCCTCTAGA TCTGATCGTT GTGACTAAAT GAAGACAAGT
GCACGGGTCC CAACACCGTC ACAAATTCTG GTGTCTATTG AAGTTGGTCC AAACTATAAT CTGTCAATCT CCACCTTTAT
CTTACTACTC TTCCTAAATT TTGCTGGGAT ACTGATGGGA ATCAAGGTGG ATCTAGTCTT TAAGATCATT TATAAGTTCC
AGATGAGTCA ATTACAAGAT CAAGAGTCAA GAAAATCAAG GAAGCAATGC AAGGATTGGT GCAATCCACT TGGGATGAAG
CTAGCAAGAG CCCAACACTT AAGATGGGCT TGAAAGAAGA AGAACCAGTT TTGACCCACT TAATACAAAC TGTGGAAGAC
ATGACTTAGA GTTATTGTTT GGGCCTATTC TTATTGAAGG TTTTCAATTT GTTTAAATCA CTTAAAGGAT TTATTTTATT
AGTTATAGGA ATTAGTCTAG AATAATCAGG CATGAGGATA CTTAGC
Y
CACATATGTT TTATTTTGTT AAACTAGGGT TTCAAGAGTT ACTATAGCTG TGACACTATT CATCCAGTGA CATTTTGGGT
AAAAGAGACA TTGTTTTGGC CTAAGGTTAA TTGGGGTTTA GATATTTAAA TACCTTGTAG CTGTCCAACG CAAGTTCTCT
TTAGACAATA TTGAATTTTT ATTGTGAGTT GAGTTTACTC ATCTTGTTCT TGATTGAACT TTTGAACTTA TCAAAAGTAA
ATCACAAACT TTTGTAGCGT TCCTCCTTAT AATTT

>JH005C03r_208 pos=208|len=723|mol=genomic|alleles="T/C"
GGAACTTTGC TCCAACTCTG GTCCAGAAAA TCATATTCAA TGAACAAATT TTCAATTGCA GACATGCCAG TTGAAAGTCA
TTGAAATGTG TGGTCAGACA CTGCATCACG AAATTCTCAA AAGTTAAAGC AACAGTTCAT AACAACGCAT ACATCATTAT
GTCCATAGCT AGACAAATCA GTACTCCACA AATCAAATTG GTGAAAT
Y
GGACTCGGAT TCCTCTGTCT AGATAGCTTC CGTAGAATCA TGCTTAGTTC CAGAACACAA AAATCTATTA TATATTTTGA
GTTACAAATT CTCTTCCCTT TTAATCACAT TTTATATCGA ATTTCATCTT CTATTTTCGA GTTTCATCTT ATCGTTAACG
TTTAATCAAA CACATATTTT TCAACCCATT AGAATGCCGA TTGAGTACTG GAATGGTAAA AATTATATGA GCAACACCAA
GGTCACCAAT GTCAGCCATG AAAAATCGTT AGTTGCCAAT TGGCGTGGTG CGAAATCCGT GTGGGTGAGA TGGTGCGAAA
TCCGTGAGAG TCAGGTAATC TGAAAAACCA AATTAGGCAA CGGATGGTAG CGTCAGACTA AGATGGTGGC AGTGGAACTA
AGTTTGGTCT TGGGCAACGG TGCAAAGAGA CGGAAGAGAG GGGTAGAGAG CTGAAAGCCA ATTTCTATGT GGGTGCTTAG
AATCGTTTCT GTGTGGTGAT GCCTATTTTT CTTAT

>JH005E13r_554 pos=554|len=763|mol=genomic|alleles="C/A"
CTGTGAATCT GCCTGAACCA CAACATACTC CAATGTATCC GTGGTACTAC TGTGGAACCT CCCCTGACCA GCATATAAAA
CAACGCATCC AACACTGTAA CCACAGTATA GCACATCAAG TTATTACAAA AGTGGAACTT GAGAGAGAGA GAGAGAGAGA
GAGAGAGAGA GAGAGGATTT ACATGGCTGC AATAGTGAAG ATCATGAGGA AGATAAGAGA GAGAGCATAA GCCGTCCTGG
AATAGCCATA AGGCTCCCTT TTACGACAGA AAGAACAGAC ACAGATGAGA CATAAGCACA TTCCAAGTGC AAGGAACCAG
ACTGCAGCGA TGACAAACAA GGGAACTGCA GTAAAACCCA CAGACTGCAT TTTCAAAAAA GAAAAGGAGA CGGGGAAATA
AGTTAAGAAT AGGAATACAG CAGTTCAAAC ATAACAAAAA ACCAATATAA GTACAGATAA AATGTTATTA GAAGTAAATT
AAACTGAATT CCGAAATTAA TCGAAAGAAA CCCAGAGAAA GGATTTGCGT ACATAGGAAG CAAATTGCAA ATA
M
GATAATTGAT AATAAATCAA AAGCATCAGT AAATTGATCA TGAGAGTGAT GAGACCAAGA CCTCTATGGA AATGTGAAAG
AAATAAAATT TTGAGACTTG AGATGAATCT TAGCTAACGA AAATCAGAAT ATTCTCCCAC TATAATTGGA AAGGGAACTG
GATAGCACAT GCTTGTTTTA TTAGTATCAT TTTCCTTTTA TATACATTG

>JH005G19r_214 pos=214|len=677|mol=genomic|alleles="A/G"
GGTAGGAGCT AATGAAATCC GAAATGAATC CAATACACGC CCTCCGGTGC TAAAGGTCGA CTCTGAGGCT ACGGTCTAAC
AGGGATGGCC AAAAGACTGC GGGCTATCTC TCCAAGGATG GGATACTTTA CGACATTCAC CTTCCACTAA CTTAATATAT
CGAAGTCTCA TGATAATGGT AGATGCTTCG CTGCTAAGTA TCTATCTATC TTT
R
ATTGAGCCTC TACAGAATTC CGGATGAATG AGGTATGCTC AAACCTCTCA CCCAAGTCCA ATCTACGTCT TTTCCCAAAC
TCGACTTCTG GAACCTGCGG AAGGGGTAGG TGTAGGTGGC GCAATATTAC CACCTCACAA GGCGGTAAAC TCATCCAATA
ATTTACTAAG GGTTTTCTAA ACCCTTGCTG CAATAAGCTT CGCCCATGTT TGCTCGTAAG CAAAGCCCAA TCCAAATACC
ATGCCATCCA CCTTAAACCT CGGGTCAAAG AGGACAATTA CATATAACAA AATATTAGCA CTAATAAAAT CTCCTCAGTA
CTTGTCAAAG TTTGACCTCA TAACTAATGT CATCTCCCAC AACCTAATAT GACCACTCAC GACTATATCA TCTAATTTTT
CTTTTACCCT ACATATTTAC TTACAGAATT GATGGGATAT AGGGTACAAA GTTTCAGATA TCT

>JH005G19r_439 pos=439|len=677|mol=genomic|alleles="G/A"
GGTAGGAGCT AATGAAATCC GAAATGAATC CAATACACGC CCTCCGGTGC TAAAGGTCGA CTCTGAGGCT ACGGTCTAAC
AGGGATGGCC AAAAGACTGC GGGCTATCTC TCCAAGGATG GGATACTTTA CGACATTCAC CTTCCACTAA CTTAATATAT
CGAAGTCTCA TGATAATGGT AGATGCTTCG CTGCTAAGTA TCTATCTATC TTTAATTGAG CCTCTACAGA ATTCCGGATG
AATGAGGTAT GCTCAAACCT CTCACCCAAG TCCAATCTAC GTCTTTTCCC AAACTCGACT TCTGGAACCT GCGGAAGGGG
TAGGTGTAGG TGGCGCAATA TTACCACCTC ACAAGGCGGT AAACTCATCC AATAATTTAC TAAGGGTTTT CTAAACCCTT
GCTGCAATAA GCTTCGCCCA TGTTTGCTCG TAAGCAAA
R
CCCAATCCAA ATACCATGCC ATCCACCTTA AACCTCGGGT CAAAGAGGAC AATTACATAT AACAAAATAT TAGCACTAAT
AAAATCTCCT CAGTACTTGT CAAAGTTTGA CCTCATAACT AATGTCATCT CCCACAACCT AATATGACCA CTCACGACTA
TATCATCTAA TTTTTCTTTT ACCCTACATA TTTACTTACA GAATTGATGG GATATAGGGT ACAAAGTTTC AGATATCT

>JH005M01r_476 pos=476|len=756|mol=genomic|alleles="A/G"
TTGGATTACA CAAAAATAAA ATTGATATAG ATTGATGTAA TTCGTTAGAA TGTAAAATTA TCTTTATTAT AAAATAAATT
TAATAGATCA GATGAAAGCA CGTCAATTTG TGATATTATT TTGTGGATGT AATAACAGTA CTCAAATGCC AAACATCACA
CTGATGTTTC CTACCACCTT TAAGCTGAAC CTCTTTAGAG CACTGGCAAT GGACTAGCCA TTGCCAAGTT CAAGTCTAAT
TTACATTTGA AATTTAGCTA AAATCTCTGG CATTGAACTC GGCAAAGCTA TATTTTTCTA ACTTTAGCTA CAGTAAAATC
TCCACACTCA CTATACTTGG CGAGTAACTG TTGAAGAAGC AAACATTTAT TTTATTATTT CCGCTCTCTT TCCCTCGTGA
TTTCTATTTC CCTCGTATTT GCCCTCATCT CTTTCCCTCG TCTCTTTGCC CTCGTCTCGC CCTCGTCTCG CCATC
R
TCTCTTTGCC GTCGTCTCTC TGCCCTCGTC TCGCCCTCAT CTCGGCTTCG CATCTCGTCT TTTCCCCTTT CCCTCACCCT
TTCCATTTTT GCAGCTCCAT CGCGGCTTCT CTCTCTCGCT CTTCTCTCCG TTTGCCATTT TCTTTTTCTG AAACTCCGAT
CCTTCTTCTC TCTTTCTCAA TCGATTTTCT CTCCTTTCGT GGGTCGATCT TCGACGGTTG GGCAATTTCC CCTCTCTCTC
TCTCTCTCTC GGCTTGGGCT CAACAACACA GAACTCTCTC

>JH005O17r_161 pos=161|len=589|mol=genomic|alleles="G/A"
GAGAGAGCTG TGACGTGGAT GGTGTTACTT ATCGTTTATT CCAATGGACG ACAGAGTTTA CTGAGGAATC GGAACCGGCT
TTAGTCCCGG TATGGTTAAT GCTTCTTGGT CTGCCACCAA ACTATTATCA TGAGGCATTT CTTAAGAGCA TAACGGCGCC
R
ATTGGAATGT ATTTGAGAAG AGATAACGCA ACAAGATGTG CTACGAGGAC TGATGGTGCA AGGGTCTGCG TATTGATGAA
TATTGCTCAG GAGCCGATTA AGTCCTTTTG GATTGGAACG CCTAAGAATC CGAAGAGCAT TTTCCAGGAG GTTCTATACG
AGACCTTGCC TGCTTTTTGT TTGCACTGTA AAGTGCAAGG GCATAATCTA ATTACTTGTA GAGCATCACA GCAGGAGGGG
AAGGATAAGA GAAAGAAAGC GGGGGTTAAG TCGGCCAATG TTTGGGCTGC AAAATCATCT AACCCTCCAG CAGACAATGA
GTTGGCCGGT GATGGCAAAT TGGATGGAAA GCCAGATGCA CCAGTGCACT CGTCCGATGA CCTAAATGAG CTGGAGACCA
TCGTTGATCA GGGGGAGGAG GTGATGGT

>JH005I23r_672 pos=672|len=854|mol=genomic|alleles="C/G"
TTTGTTTTTC CTAAGTGAGA AGGAAAAATC TCAATCGAAT CACATCATTT GTCACTCCGT TGTGTTTAAA AGTATCACAA
ATTTCTAGAA AATTTACAAT ATGGACATTA GGATCCTCTT GTGACAGCCT CCCCAAACTA GACAGTTTGT TGAATCATTT
GAATGATGGC CGGCTTGATC TCTAAGTTAT TAGCTTGTAT AGCTGGCCAC CTTATTCTAG ATGTCGCCCC ATTGACAGAG
TCTCTTAATG CCTTGTGCTC CTAGTAGGCT ATATTAAATT TAGATGCAAT GACCTCTTTC TTTTTCTATT TATTAATCCG
ACGTAAGGTT TTTTCAATCT TGGGATTTAA AAGCGTATGC TCTAATGATC TAAAGAAAAT GGTACCAAAA ACTCTAGCTA
GTATCAACAT TAATAACAAA TAACTAATCC ATGGCAACGG TGCCAAAAAC TTGTTGTGCT AAAAATATCT GCAAGTGCAC
AGAATCGTAA AAGTAGTAAA GTGTTTTTAA AGAAAACGGA TGTCGAACCC ACATAGATTA ATTATGTTAT TGAGTACTAA
AATTTACTAA ATTAATTACT ATTTGGAAAA CCAAAATTTA AGGAATATAT TATCTAAATT AAACTGAAGA AAAGTGCATT
TAAAATTTAG ATTTTAAAGA TAATAAGAAT A
S
ATCTAAAACG TTTGATTTCA CCTAGGAAAT CTCACACAAT TTATTATTCC TTGTTATAGA ATTCCCATTA TCCCAAGTTG
ATGATAAAAA TCCATTAACT ATTCAATATT TTCTCTTGAA CAATTCAACA TTTTTCAAGG AGGTTAGCCT ACTCATTGCT
TCAGGCAGTG AAGTTAAACC AG

>JH005G11r_522 pos=522|len=712|mol=genomic|alleles="G/A"
CTGCACCATC TGATTCTGAC ACATCGGCCA CATCCTCCAC GCTAGCCCCG AATGTAGATT CGGATGCTAG TGAGGATGGT
AGTGAGAATG GGGATCTACC TGATGATGGT CTCCAAGATG ATTAGGTGCG TCAGCTAGTG CGAGACCCAT CGGCTCTTCC
ATATGATGGG AGCAAGGTGA TCTGACAGGC CGATTGTATA GCATATTTCA GAATGCTTAA TTTGATTGCT GGCTATAACA
TCGATCCGAA AAAACACAAG ACTGGTTTTG GGATCGATCG AGCCAGATTT TTGCTGCGGA TAGCACGGGG GAATCCCATT
GATCTGGCAT TGTTTTTATT CCCCCGCATT CGATTGGAGT CACGTTTTTC CAGTGGAGGT AGTCTACCAT TTGCACTACT
GATATCTAAC CTCCTACTCC GATCGGGGGT TACCGTGTCA GCCACTGAGC AGAGGTCGCC ATAGATAGGA CCCCTTAACA
AGATTACATT CAGCAAGAGC AAGGGGCACT TGCGGAAGAC T
R
CACCAGAATA GCCTAGTCCT CCCAAAGATC CAGATTCTAG TAGTATTGCC ACTGTTGAGA GACAACCTCA TGGGGCTACT
TTGGATCAGG TACGAACTCT ATTTGTGGAG TTCGTTAAGC TCATCATGGA GAAGTTTAGG GGATCTGGAA GGAAGTATTT
AAATGTTGCA AGAGAATGTT GATCTACTTA

>JH005D19r_78 pos=78|len=657|mol=genomic|alleles="G/A"
GGGTTTAATA TCAAAAACCG GTGATTGATT GAAAACTTAT GGAAATTATG TGATTATTTT TATAGGTGAC GATTTAT
R
GTCGACTTGA TATTTTTGAG GAAATTTCTG AAAAGCTAAG TTGTCCAGGT AAGCGGGGCT CATATACTAG TTTTGCATAA
AAGAAATGAA ATGAGGTCAA CTTTGAAAGT ATGCATGTTT GTTTGAAAAG AAATATGAAA CGACCTCAAA TGTTTGTTCT
GCATATGCAT AAATTCTATA TAAGAGAAAT TATTTTCTGT CATGACTGTG TAGACATGAG CTAATTTTGC GCATTCTGTT
CTGAACTATG CAAAAGGAGC GAATATGAAA AATCTAAAAG TTTTTGTTAT GAATAAATGA AGATGTTTTG GACTCTGTTT
ATTCCGAACA TGTGAAATGA TCTGAAGCTA TTCAGTATTT TATTTTGATA TGATGTGTCA TCTGAAAACC TTGGCATGAA
GTTCTGATTC TGTATTTGAA TGTGATCTTG TTCTAATGAT GTTCCATTCT GTTTCTGTTA AGGCCCAACC ACGGGTATAA
TGGTGGTTTA TAACCCTACC ACGGGGGTGA AACATGGAAT ACGGCCCAGC CACAGGTATA ATGGTGGTTT ATAACCCTAC
TACGGGGGTG AAACATGGT

>JH005N19r_124 pos=124|len=659|mol=genomic|alleles="T/C"
TCTTCTCAAG GGATGATAGA AGAGGATTGG CTCTGGAAAC CTCCTCCACC AGGTGTTACT AAGATCAATT GGGATGCAGG
ATTGAATGAA GGACAAGGCA GAGCTGGTTT TGGTTTAGTA GCT
Y
GTGATTCTCA AGGAAATGTG ATAGCTTCCA AAAAATTTTC TAGGCCATGT TTTTTTGATC CTCTACTTGC AGAAGCTCAA
GGTGGCTTGT ATGCTGTCAA TCTAGCTATA GATTTGGGAT GCAGCTCTAT TATTCTGAAG GGTGATTCTC TTTCAATTGT
CAAATGTTTA GAACAACCAG TGGATAGATG GGATCGGGTG GGGATGATTC TGAATGATAC TAAGTCTAAA CTTTCAGGTT
TAGTTAGTTG GGAAGTTTTA TTTGTTAAAC GAGCAGCTAA TGTTTATGCT CATCAACTTG CAAAAGCTGC ACTATCAATT
CCTGAGGATG TTGTTGCCTT GGTTGTTAGT CCAGATAGTT TGTATTCTGT AACTTTTGAT GATGTTTAAT GAAGGTTATC
CTTTCTCAAA AAAAAAAAAA AAAAGTCAAT TTTTACTCCA TCCTTTTGTC CACTTGCTAA GTGGCCATCG ATACCTGATG
GACTTCATTT CATATAGTCG CAGGTCTAGA GCCCAAAATT ACTATCAATT TTCAA

>JH005B03r_150 pos=150|len=629|mol=genomic|alleles="T/A"
ATTTTTTGAC TCCATTGATC AAGCAAGTGC AGCTTGGGTT GGAGAGAGAG CTTTTCATGA GGATGAAGTT CTTTGATGTG
GTTAGAGGAA TGGCAAGAGA AAAGGCTCCG GGTCAGGATG GTTTTTCTAT GGCTTTCTTT CAATCTTGC
W
GGGATATAGT GCGGGACGAT ATTATGAAGG TTTTTCTTGA ATTTCATACA TTTATGAAAT TTGAGAAAAG TTTAAATACT
ACTTTTATAG CAATTATTCC CAAAAAGGTA GGGGATGTGG AGATGCAGGA TTTTCGACCT ATAAGTTTGG TGAATGGGGT
TTACAAGATA ATCTCTAAGG TGTTAGCCAA TCGTATGAGT GTGGTGTTGG GAAAAATTAT TTCAAAATCG CAAAATGCCT
TTGTAAGATG GAGGCAAATC CTCGACTCAG TTTTAGTTGC TAACGAATAT GTGGACAGCA AAATTAAATC TAATGAATCT
AGTATTTTGA TTAAATCGGA CATGGAAAAA GCATATGACC ATGTTAGTTG GGATTTTCTC TTGTATTTGC TTGGGAGATA
TGGCTTTGGG GAGAAATGGT GTATGTAGAT CAAATGGTGT ATGTCGACGT CAAGATTTTC CATTTTGGTG AATGGCACT

>JH005B03r_577 pos=577|len=629|mol=genomic|alleles="A/G"
ATTTTTTGAC TCCATTGATC AAGCAAGTGC AGCTTGGGTT GGAGAGAGAG CTTTTCATGA GGATGAAGTT CTTTGATGTG
GTTAGAGGAA TGGCAAGAGA AAAGGCTCCG GGTCAGGATG GTTTTTCTAT GGCTTTCTTT CAATCTTGCT GGGATATAGT
GCGGGACGAT ATTATGAAGG TTTTTCTTGA ATTTCATACA TTTATGAAAT TTGAGAAAAG TTTAAATACT ACTTTTATAG
CAATTATTCC CAAAAAGGTA GGGGATGTGG AGATGCAGGA TTTTCGACCT ATAAGTTTGG TGAATGGGGT TTACAAGATA
ATCTCTAAGG TGTTAGCCAA TCGTATGAGT GTGGTGTTGG GAAAAATTAT TTCAAAATCG CAAAATGCCT TTGTAAGATG
GAGGCAAATC CTCGACTCAG TTTTAGTTGC TAACGAATAT GTGGACAGCA AAATTAAATC TAATGAATCT AGTATTTTGA
TTAAATCGGA CATGGAAAAA GCATATGACC ATGTTAGTTG GGATTTTCTC TTGTATTTGC TTGGGAGATA TGGCTTTGGG
GAGAAATGGT GTATGT
R
GATCAAATGG TGTATGTCGA CGTCAAGATT TTCCATTTTG GTGAATGGCA CT

>JH005P07r_606 pos=606|len=703|mol=genomic|alleles="G/T"
AGGTGATGAA GAAGATGAAG TACGGCTTAG CAGGGCTTTG GCAGAAGCTG AAGAGATTAG TAGGGTTCTT CTCGCACAGT
TAGCCGCCAT AGCTCTTCTC TGCTCTACCC GAAGCCGCTC TCAGACTCGC TGCCCGAATT GCAATCGCCC AGGTTAAGAG
GGTTTGTTTA TGGACTGGGT CCAAGTAAAA ATTGGCCTGG ATTTCGTTTC TTTTGGGTTG GTCCTAGATT GGGGAGTAAG
ATTTAAAAAA GAAATATTTG GACCTACTAT GGTCAATTTT AGAAATTAAA TGGGCTTGAT GGAGGAGAGA TTCAGCCGTG
GCTTTCTTCT ACAGAGCGGA TGTTGAGATT TGGAGGAAAA TGAGTTTTTC ATTTTTAGAA ACGAATAATT TTATTTAAAT
GTCTGTATAT CGCACACCAT GGCTGTTGGA TTAGTTGTGG CATAATTAGA AGCCTCTTAT GCATGAATTA TGGGCACTTG
TAACTTCACA CGGAAATAAA TTTTGACCCA AAAAAGTTCA AAATTTAGAA ATTTTTGCAT GTGATTAGCA TGACCCAACT
GAAAAGTTAG TCTTTTATAA GCACAAATTA CTAGGGTGAC AGTTT
K
TGTTTACAAG TCATGTTCAT ATTGTGTCAA ATTATAGACA TTCGACTATA TAATTCTACC AAAATCTGAC TTGTTAAGAT
AAATGGGTTA GACCTTT

>JH005F03r_503 pos=503|len=725|mol=genomic|alleles="A/T"
GAGGGTGTAA GCCACCTGAC TACCCGTGTT AAGGGCACTT TGGGATACCT AGCACCCCAT TATGGCATGT GGGGAAAGGT
TTCCGAGAGC TGTGATGTCT TTAGGGTTGG AATTCTTCTG CTAGAGATTG TTACAGGAAG AAAACCAATA GAAAAGCATC
CGGGAGGAAT TAAGCAGACA ATAACCGAAT GGGCCGAGCC ATTCATAACC AATGGGAAAT TCAAGGATCT TGTTGATCCA
AAGCTTCGAG GGAATTTTGA TGAATACCAG CTGAAACAAG CCATCAGTGT TGCTGCCATC TGTGTGCAGA GTGAGCCTGA
AAAGCGACCT AACATGAAGG AAGTGGTCAG CATTCTGAAA GGGTTTGAGC CAAAAGGCAA GGTTGTGCCC ATGAGAATTA
CAAGTGTCAA ATACAAGGAA GAGTTTATGG CACTTGACCA AACTAGTGAT GATGAAGGTG GTGCTACTCC TGATGATTAT
GGGGTTTTTA GTGCTTTGGA GG
W
GCAGAAAATG GAAGATCCTT ATAAGCACCG TGGAGATCGG AGACTAACCA GAAACGTGCA ATGAACGAGT TGTATTTGAT
CTCTTGATTT GTCAATTTAA AGATGCATAT TTCTTTTTCC ATGGTAGGCG AAATAGGGTG GGAAAAAATT ACAAGTGATT
GAATGAGAAA GAAAACAGTG AATGTTTTGA TTTATGCTTT TGAAGTTGAG AAATGTCTAT TA

>JH005J17r_332 pos=332|len=839|mol=genomic|alleles="A/G"
CGAACTTGAT CAGAATGGCC AAAACAGGTC ACAATGGGAC CGAAATTTGA AACGAAAACC TATAGTGTAT CGAGTCCTAC
ACTGAAATGG CCAAAACGGA ATGGAATTAA AAACTACACT TGCAGAAGAC TGAGATAGGT AAGATTAAAA CAAACATGAA
GGGAATATCA CGAGTGAGTG TCTAAGATGG CACAGTTGGC AAGGTTGGAA TTTACTTGTG AGAAGTTGAG AAAAAAAAAA
TCATTTTAAG TTGTTGTCCA AATTTAAAGA GTAATGCTAC ATATAATAGT GAAATGCGCA AACAACATGT AGTTGTTTTG
AAAAAGAGTG G
R
GTCTATTATT AAAAAATTAA TTTCTTTTCA TGTGGATTTC ATATTTATTC ATTTTTTTCA AAACGACTGC ACGACGCTTG
CACACTCACA ATTATAAGTA TCATTTCTCA AACTTAAAAG TCTATTCTCT TAATAGCTTC TCTCGGTGGG AGAAGCATTT
TCTTTTGACC GATAAGTGTA ATTGTATTTT TTTTAATTTT TTTTCTTTAA TTTCAAACAT TTTTAAATAT ATTTAAATAC
TTAAAAAATA TAAATATTTA CTAATATTTA CTTCTTAATT ATCAAAAAAA TAATAAAAAT AAAAATACAC AATCGATCAA
ATCTAAGGGT ACAATCATTG GTTCACTAAA GCATTATTCT ATTTTAAAAG AGCCCAAGAA TTCAGTCTTA TCTTAGCCGA
CGCTACCAAC CGACTAGCTT AAAAGGGAAA TAATATCCTC ACCGGAGTCT CCGTCGATTA TTTTTTTTTA AGGAAAATGA
TAGGGTTACT ACCCTCTTAC TACTCAT

>JH005D23r_560 pos=560|len=776|mol=genomic|alleles="T/C"
TTCCTTGACT TACCAACACA AGACTCTAAT AAACACTATT CGCGCTTTCT AGAATATTTT ATCAAAAATC TATTCATCAG
ATTTTCTTAC TCTCCATCTC TCTTATTTAG CAAGAGTTCT TCTAATGATG TTGCAATAGC AAGAGTTCTA CTATCATCAT
GTCGAGTTTA GAAACCGCAA AAGGACACAA GAAGAACATG TAAGTTAAAG TATTCAAGTA AGATCAATAA AGTTTAACAT
AATTTGAATT ACCAATTCCT TGGATCTAAT TGCATAATTA ATGTGAATTA AGCTAAATTC ATTATATTTC AGTGGAAGGG
AGATTATAAA TACTCGATTG ACTAGTACTC TCACAAGCTA TATATACTCA CTAATTCTCA TGAATATCAC AAAAACTGTT
AGAAATACTA GATCAGAAGA CGTAGCTGAA GCGATATTAT CTCGTTGGTA AATCGTAAAT CTAGTGCGGT TGTTCCACGG
ATTCTCTATC GTCGTCTTTG TTCATCCGTA ATCCTCCTGG CGATGGTGGA GTGTGCTACG TGGTAATACC AGAGCAATA
Y
TCACTAATTC CACAGTCTAG ATACCAGGAC TAGAGAGAAT TATTTAAGAG AGAGATCGTT CTTGATTCAA GTAAGTCATC
CAAAGGGGGG AGGGACTATG TAAATAATCC CTCTAAGCGT AACCCCCGGT TGGCCATTAA GGGCCAACCA TCAAGTTTCC
TGAAGTGGTT TAAAAGCCAC TTCATAACCT CCAAGAGAAT GTGAATGGGT GCCCAC

>JH005N11r_58 pos=58|len=644|mol=genomic|alleles="T/A"
GCCAAAGGGA TGGACGGGTG GGGATTCAAG CATAGGAGGA TATTTTCTCA CCTACCC
W
TCCTATGGTT GAGAAGGTTT GGGTCACTTT TTAATTGGAT AAAAAGTAGA GGACTTAAAG AGAATATTAT AAGGTCTTAA
AACAACCCAC TTAAAAAATA AAGACAAACC CATCTTAAAA TAAATAATAA CATAATGAAA TTCTTTGTTT CAAAATATTT
AACTTCAAAT ATTAATGAAT GACATAAAGA TCTACGTAGT AGGATTCGGG TATTACAACT CTCCCCCACT TAAAAATAAT
CTCGTCCTCG AGATTAACGT ACCTTAAGGA AAAAGGGTGG GATATTTATT CTTCATGTTG TCTTCGTGCT CCCACGTCGC
CTATTGTTCC GTGTGGTGGT TCCATTATAC TTTGGCTATT GGGATTGTTT TGTTGCGGAG TACTTGAACC TCCCGATCCA
AAATTTGAAC TGGCGTCTCC TCATATGAGA AATCCTTATG CACCTGGAGA GGCGCATAAT CCAGCACATG GGTAGGATCG
TGCACATATT TTCAGAGCAT TGAGATATGA AAAACATCAT GTATAGCTGA AAACTGTGGA GGTAGTGCAA GTCTATAAGT
TGCTGCTCCA ATCTTTTCCA GAATCT

>JH005G18r_161 pos=161|len=670|mol=genomic|alleles="C/T"
CTCAACAATT GTAGTGTTTG GTACTCATGT CGGTATCATA CTATTTGCAG GAATATCCTT CGAGTTATAT GGTTGAAATG
GCTAGGCTGG AATCGGTGAG TCCTTACACC CAAACGCCTC CCTGCAAATC CTTTCTTGTA CATTATAAGT TTAGGATTCT
Y
TATAAAGGTT TCCCTTTGCT TACTTGGTCA AAGTATGTTT TCCTTCTTTA TTTCTCCCCC ATAATTGGTC TCATGGATTT
TTTGTTTGTG TGCACTCCCA AAATTGTGGC TGATAATACA TACTCCTCTG ATTCATCTAT GCCCTTATAC CACTATTCAT
ATTGAGTGAG TTTACTTGAA ACAGTACCTT CTTTGATCCC TTTCGTCATG ACACAAGACC TGCTTATCAG TCTTTTGTTA
TATAATGTGC ATTAAGTTTA CAAGTACACT ATGATTAGTT ACTTCTAGTT GCTGCCTGTG CTAGAACTCA CAGAAGGCCA
GTCTTTTATA AGAATGTTCT TCTAATAAGT GAGAAGAATT TCATTGAAAG GTGCATTCCA AACACGTCTT TTATAAAAAT
ATTAATCAGT ATTGCTTATG TGTGAGAAAA GGTTCCTACA TACTTATAAA AAAAAAAAAA GGTTCCTACT TGCCTAGTTG
CCTCATATGG TGTATTTGGG GGGAAATGA

>JH005E02r_117 pos=117|len=775|mol=genomic|alleles="C/G"
ATGACGTTTT TCCACAATGA ACTGTTAAAT GAAAAGGACT AAAAGGAAAT GAATGTTTAA TGTATGAAAA TACGTAACGG
CTATATAAAT GAAAAGGGTA CCAAAGGAAT GTGCAT
S
CAATGCCGGG TATGTAGTAC TAGGAGTGCA CCCAGTGCTG CCCCCTGACT GAAAGAGATT CCCAACCCGT GGCCACGGGC
GAATCCAGAT TGAAAGGAAG ATCGCTAATC CCAACACATG GGGCGTAACA GTGTGTACCG GCCAAAGTAA GTGATAAGAA
AGAATGTATG AATGCATCGA ACTCTTTAAG AAATGAAGGC ACTAATGGGA GAAATGTTTT ACGAAAACAA AACCATTTTA
AGAAAAATCC CGCCTAGTCA TGTTTTCAAA AGGAATATAT GTCTTATGTA CGTATAGTAT GTATGAAGTG ATGAATGCAT
GACTGAAAAC CTATGTTAGT ATATTTTAAC TATATGAAGT AATCCCTAGT TTAAAGCTCA GAATGACCTT TCATGGTTAA
AATAATGTTT GACCAAACAA ATGACTACGA AAGTAAACAA ATAATATATC GACGGAAAGT AAACTCAAAG AAGAACAATT
TTCATGAAGG AGTCATTGCG AGAAAATATT TACAAAGGAT CGAAAATTGC CATGCAAAAT GACTAGAAAA CTTCCCAAGA
GAGCTACTAA GTGTTTCTCT CTAGGAACAA GGATGAGAAG TGATAAAATG AAAGGAATGA TGCCTTAAAG GCCTCTAGAC
TTCTGGAGGG TGAGGTTT

>JH005E02r_469 pos=469|len=775|mol=genomic|alleles="A/G"
ATGACGTTTT TCCACAATGA ACTGTTAAAT GAAAAGGACT AAAAGGAAAT GAATGTTTAA TGTATGAAAA TACGTAACGG
CTATATAAAT GAAAAGGGTA CCAAAGGAAT GTGCATCCAA TGCCGGGTAT GTAGTACTAG GAGTGCACCC AGTGCTGCCC
CCTGACTGAA AGAGATTCCC AACCCGTGGC CACGGGCGAA TCCAGATTGA AAGGAAGATC GCTAATCCCA ACACATGGGG
CGTAACAGTG TGTACCGGCC AAAGTAAGTG ATAAGAAAGA ATGTATGAAT GCATCGAACT CTTTAAGAAA TGAAGGCACT
AATGGGAGAA ATGTTTTACG AAAACAAAAC CATTTTAAGA AAAATCCCGC CTAGTCATGT TTTCAAAAGG AATATATGTC
TTATGTACGT ATAGTATGTA TGAAGTGATG AATGCATGAC TGAAAACCTA TGTTAGTATA TTTTAACT
R
TATGAAGTAA TCCCTAGTTT AAAGCTCAGA ATGACCTTTC ATGGTTAAAA TAATGTTTGA CCAAACAAAT GACTACGAAA
GTAAACAAAT AATATATCGA CGGAAAGTAA ACTCAAAGAA GAACAATTTT CATGAAGGAG TCATTGCGAG AAAATATTTA
CAAAGGATCG AAAATTGCCA TGCAAAATGA CTAGAAAACT TCCCAAGAGA GCTACTAAGT GTTTCTCTCT AGGAACAAGG
ATGAGAAGTG ATAAAATGAA AGGAATGATG CCTTAAAGGC CTCTAGACTT CTGGAGGGTG AGGTTT

>JH005C08r_444 pos=444|len=784|mol=genomic|alleles="A/G"
GTTTCTTCCG ACTCATTGTT GGATCGACAC CCTGAATTAT ATTATACCAT TGCGTAATAG TTTGGGCATG ATCACCACTC
GTGTTCTTCA TTATATCAAA GGCAATCCGT AACAAGGCAT TTTTTTCTCC TCCTCTAATG GTTTACATGT TACCACCTAC
ACCGGTTCAG AATTGGCCAG CTGCCCCACC ACCCGTCACT CCATCACAGG CTACTTCATT CAACTAGGCA CTAGCCCCAT
TTCCTAGCGT ACAAAGAAAT AAACGATAGT GGCACGATCT TCAACTGAAG CTAAATATTA CGCCATGGCC GTCACCACTT
GCGAACTCAC TTGGTTGAAA CAGCTCCTCC ATGATCTTGG TGTTTCTCAC TCCGAACCCA TCAGCTTACA TTGTGACAAT
CAATATGCTC TCCACAACGC TCACAATCCT GTGTTTTATG AAC
R
CACCTCATAT ATTGAGATTG ACTGTCACAT CATTCGTGAA AAAATCTAGT CCGGTCTCCT TACAACCGTT CATACCTCCT
CCCATCAGCA AGTTGCTAAT ATTTTTACCA AAGCATTAGG ATGTGAACTC TCCAATCATT TTTTACGCAA GTTGGGCATT
ACTAATCTCC ATGTGCCAAC TTGAGGGGGA GTATTGACAG GATACTTGGC ACCAAATCAA CAACAAGATC AGCAGCACCA
TGTTTTTAGG AATTAGCCAT GATTCTAGAA ATTGTACATT ATTTCCATAT CTTATTGGGA AATACTTTAG TCACAAATGG
ATTACACAAA AAATAATCTC

>JH005G06r_616 pos=616|len=775|mol=genomic|alleles="A/G"
ACTTGGCACT CCCAATTCTT GACTACCACC CCTATTCCCA CTTCGCAACT TACTCGATCA ACAACTTGCA TCCCAATTGG
CCTTGAATAC ATTCAGTGGT GGAGGAGTCT AGTTAGACAC ATGGGGGCCT CTCTGATTCC ACAACAGCAT AGTTCCTTTC
ATTGGCAGAC TTAAAGTCTC TAGCCAATTT GATATAAACC CGTGGGAATG GAATCCCATG AACTCATAAT CAAATTGAAA
ACTCACCCAA GAAAGCTAAA ATCAAGTCAA TGGATGGAGA ACCTAGACCC ATTGAGAACT CGTTTCAAGA ACCTAGATTA
TATTAAAATT TAGACATGTT GAAGAACTTG TCTCAAGAAC CCAGATTACA AGTAGGAACG CCACAAAAGT TGCGATTTAC
CTTTGATAAG TTCAAAAGTT TAATCAAGAA CAAGAGGAGT AAACTCAACT CACAATGAAT AAATTCATCA AATTTCATAA
ACTCTTTAAA ATGAGGCTAC AAAGAGTATT TAAACCTAAA CCTAATTAAA ACCCTAGCCA AAATAAAGTC ATTTCTTCCA
AAAATACCCC TGAATGAATA GTGCTATGGC TACAGTACCG TGACTACAGT AACTC
R
CTATAGTACC TCTTTAAACC CTAGTTCCTA ATAAGTAACT TTCCAAATAA TCCCTTGGCC AAAATACAAG GCCTTCCCAA
AAACCCTAAT TCATAAGAAA TAAGACATAT GTGGGACAAG CATCCTCAAG CCCACTTATT CTTAACTAAT AAAATAAAT

>JH005E22r_29 pos=29|len=843|mol=genomic|alleles="T/G"
TGCCGGATTA GATCTATGAA GAAACTCG
K
AAAAGTAATC AACGGCACCA AGATGAATTT CTTCTGGAGA ATTAAACTCC ATCCCATTCG AAGTTCTCAG CTTATGAATT
TTCCTATGCC TTTTATTAGA TAACCAAAAA TGAAAGAATT TTGAGTTCCT ATCACCATCC ATTCTCCACT TGATTTTAGC
CATCTGAGCC AGTCTAATAT CCTCCCTTCG CCTCCAAGAA GACAACTCAT TAGAACACCT CACTAGCTCC CTTTCAATAT
CATTATCCCA ATCTCTCTGC AACAAATGCT CAAGACTCTC AACCTTTTCT TCAAGAATAG CAATCTGATT ACTAGTTCTC
CCAAACACCC TCTTGTTCGA TTCAGGTAAC GCCACCTTAA GCTTTTTAAG TTTGCTAGCT AATTTAAAAA GCCCTGAACC
TGTTACAGAT TCAGACCACA CATTTTGAAC AAAATTCATA AAATCCGGAT GCTCAACCCA CATTTGCTGA AATCGAAATG
GAGAGGGGCC ATAAGTGAAA GGATCAATTA AAAATTCTAT AAACATAGGA CAGTGATCCG ACGTTGTCTT TCGAAGATAC
AAGCAATGAG CACTCGGGAA TAAAGTCAGG AAATTTGCAT CAAGTAACAC TCGATCCAAC TTTGCCCAAG CTCTAGTTAA
TCCCTACTAA CCGTTGCACC ATGTAAACTT TCCCCCTTGT GAATTCATTT CCATCAGCCC GCCCTAATGA ATCCATCTGT
TAAACTCATC CATTGCAACT CTAGTCCGTG GACGACCACC ACACCTTTCC ACATCCGACC GAATTATATT AAAATCTTCC
AGCAACAAAC AAGG

>JH005E22r_374 pos=374|len=843|mol=genomic|alleles="G/C"
TGCCGGATTA GATCTATGAA GAAACTCGTA AAAGTAATCA ACGGCACCAA GATGAATTTC TTCTGGAGAA TTAAACTCCA
TCCCATTCGA AGTTCTCAGC TTATGAATTT TCCTATGCCT TTTATTAGAT AACCAAAAAT GAAAGAATTT TGAGTTCCTA
TCACCATCCA TTCTCCACTT GATTTTAGCC ATCTGAGCCA GTCTAATATC CTCCCTTCGC CTCCAAGAAG ACAACTCATT
AGAACACCTC ACTAGCTCCC TTTCAATATC ATTATCCCAA TCTCTCTGCA ACAAATGCTC AAGACTCTCA ACCTTTTCTT
CAAGAATAGC AATCTGATTA CTAGTTCTCC CAAACACCCT CTTGTTCGAT TCA
S
GTAACGCCAC CTTAAGCTTT TTAAGTTTGC TAGCTAATTT AAAAAGCCCT GAACCTGTTA CAGATTCAGA CCACACATTT
TGAACAAAAT TCATAAAATC CGGATGCTCA ACCCACATTT GCTGAAATCG AAATGGAGAG GGGCCATAAG TGAAAGGATC
AATTAAAAAT TCTATAAACA TAGGACAGTG ATCCGACGTT GTCTTTCGAA GATACAAGCA ATGAGCACTC GGGAATAAAG
TCAGGAAATT TGCATCAAGT AACACTCGAT CCAACTTTGC CCAAGCTCTA GTTAATCCCT ACTAACCGTT GCACCATGTA
AACTTTCCCC CTTGTGAATT CATTTCCATC AGCCCGCCCT AATGAATCCA TCTGTTAAAC TCATCCATTG CAACTCTAGT
CCGTGGACGA CCACCACACC TTTCCACATC CGACCGAATT ATATTAAAAT CTTCCAGCAA CAAACAAGG

>JH005A20r_368 pos=368|len=659|mol=genomic|alleles="T/C"
CAGAATCATG AACCTCAACT AAACTTTTAC AATTACGAAG AATCAACTTC TCTAGATTTG AGCAACTTGA AAGATCCGAT
ATTTTTGTCA ACTATTTACC GTCACTGAGA TCTATACTTG TTAAGTTCTG TTTAAAAAGA AGATAATAAA GGAAATATAT
TAAGAATTAA AGGAAATTTG CAGCATACCT TAAAAGTAAG ACAAATCGAC ATGATATTGA AAATAAAAAT ACTTACCTTA
GATTGCAATC ACGTGCCTAA ATCTCTAATC TTGCTTCTTC GCATATTTAA AACAATGAGT TTCTTTCCAT CAAAAGTAGA
TGGCAAAGAC TCCAAAGGGC ATTCGAGCCA ATTAATAACT CTTAACT
Y
ATTACAGAGA TAATTCAATC CGCCACAAAA ACTTTCACCA CAGCTTATAA TTATTAATAT TCTGAGTTTT TCCATCTTTG
CAAACACCTC AGAACCCATA CGTATCATGT GGTCCCCCCA AGGCAGATTT ATCAATATGC CTTCAATATG CTTTGTTCCC
TAATGTGAGA ATCATGCACA AGTGTTTTAT CAAAAATCAA AGATAAATTC CCTATAATTC AACACTACTT GTGCAAGTGT
TCATGAACTA TATATAAGTT TACCAAGCTA AGATTATGTA TATAATTTTT T

>JH005A20r_430 pos=430|len=659|mol=genomic|alleles="C/A"
CAGAATCATG AACCTCAACT AAACTTTTAC AATTACGAAG AATCAACTTC TCTAGATTTG AGCAACTTGA AAGATCCGAT
ATTTTTGTCA ACTATTTACC GTCACTGAGA TCTATACTTG TTAAGTTCTG TTTAAAAAGA AGATAATAAA GGAAATATAT
TAAGAATTAA AGGAAATTTG CAGCATACCT TAAAAGTAAG ACAAATCGAC ATGATATTGA AAATAAAAAT ACTTACCTTA
GATTGCAATC ACGTGCCTAA ATCTCTAATC TTGCTTCTTC GCATATTTAA AACAATGAGT TTCTTTCCAT CAAAAGTAGA
TGGCAAAGAC TCCAAAGGGC ATTCGAGCCA ATTAATAACT CTTAACTTAT TACAGAGATA ATTCAATCCG CCACAAAAAC
TTTCACCACA GCTTATAATT ATTAATATT
M
TGAGTTTTTC CATCTTTGCA AACACCTCAG AACCCATACG TATCATGTGG TCCCCCCAAG GCAGATTTAT CAATATGCCT
TCAATATGCT TTGTTCCCTA ATGTGAGAAT CATGCACAAG TGTTTTATCA AAAATCAAAG ATAAATTCCC TATAATTCAA
CACTACTTGT GCAAGTGTTC ATGAACTATA TATAAGTTTA CCAAGCTAAG ATTATGTATA TAATTTTTT

>JH005I08r_46 pos=46|len=773|mol=genomic|alleles="T/A"
CAAATAGGAT AAAGCTAAAG GTCCTGTAAA TTCTTCTGAA ACAGT
W
ATTGAATTAT TCCTTATGAA ATGAAAGGGC TTGTTTTTTT TTTCTTCTTC CTAATATTAG ATCTGAAATA CATGATTCAA
AACCGTGTTA CCAAAAAAAA GATTAAGAAT CGGATGGCTT ATTGCTTCCA ATAAAAAAAA TTGGAGACCT TGTTTCTATT
AGCACGGTCA AGACACTTGG AAAACCTTTT TTAATGTTTG CCAGCACAAC TCCTCAGGTA TTTGAGTGCC ATTAGCTTCC
CACCAATTCA AATCCCTACG AAGTTTCCTT GTAGGTTCCA CTGATACAGC TGTCTACCAA AGGACAAAGC TTGATTCACA
TTAGCGAGGG AACTGGGTCA TCTCTCTCTC TGCAGCTAAA TATCATCATC CTTTTAAAGA GTACTTTTAA TTGGATTTGA
CAATCTGTTT GAATAAAATA CTCTTAATTT ATTTTATATC ATCTTATTAT TATAATTTTT TTAAAATTTT AAATAATAAT
AATATTAAAA AATTATATTT TATTCAATTT ATTTAAAATC ATCTTGATCT CACCGTCAAA ACGAGTAATA GTGTTTCCAT
AGTCTCTTTT CCTCTAATTT GCACCTTTAT ACTTAGAAAA GAGCCCATTT TCCATAAATG GTAGAAAAGC ATTCATGTCA
AAACAGTTGC ATGCTTTCAA ATTTCACTTC AAATCTCTGT GCAGCAGATG AGTACTCAAG ATCTAGAGGC TGACAGATAA
CAAAACT

>JH005K08r_486 pos=486|len=786|mol=genomic|alleles="T/G"
TTGTTTTTAG TAAAAGAGAA ATCAAATACA AAGCTTTATA TCAACTACAA CCAAGCATCC TTGGCCTGGC ATGCTTAGTG
AGGTCCAAAT GATAGGTATT GGTTGTGTCA AAGTGGGTTT GCCATGATTA ATTGGAAAAT AAATTAGAAA TGAAAAGAAA
AAAGACTGTC CTTTTTTTAC TTCATAAACT TGATTGTATG AAAGATGGAT GCCACCAGCT CACCAGCTAT TAAAGACTCA
TTATTTATTT GGGTACCAAC CACTAAGCTT GATAGTTCAT ACTTCATCAA TCTGGAATGA AAACTCTCCC TCATCAGTTT
TGAGAGAGGA TGAGTTTATC AGGCTAGTGG CAAAAGAAGA AAAACTGGGG ACTAATAAGT AAAAAGTAAG TTACCAGACA
ATGATATGTA TATGCTAGTT ATGTTATACC TGACTAAAAG GGTATGCAAC AGTGCACAAG ATCCCAGAAA TTAGAATCAA
CTCAG
K
CATCTAGAGG AGCAAAAATA CAACTTAATT AAATGAGTAA ACAAAAAGAG TTCAAAACAT AAATACAACT TAATTAAATG
AATCAACAGC AATTGCTTCA TTCTACACTT GCATTACAAT AGCACCTCCT AAATACAACA ACAATAGCTA TGGACTTGTT
CCTCACTTGC ATTACAAAAG CACCTCCTAA ATGGTAGCCT GACTCTTTGT TGTGCCTTTC TACGCACATA CAAATGTACA
CCATCTAACT TTCCCATCTT CTCCTTGTCT ATAATTTCCT TCTACAACCC CCCAACCCCT

>JH005A22r_536 pos=536|len=715|mol=genomic|alleles="C/T"
TTTTACGTTA ATGGAAAATG AAAAATATAA TGATAAAAAT AAATAAATGA GAACTAACGA CCCTATAAGC CACGTATCAA
CGGCCAAAGC ACATTCGACC GATGTATCAA CAAATTGGCG ACACGCACAG CAACAGAAAA AAAAAAAAAA AAAAAACGAT
GAGTTGATAA TGTTAGCAAT AAAATTGGAA CGCACACCCA CCAATGATAA AATCAGTACA ATAAAAAATA ACGGAGGTGA
TTGGCCTTCT CAGTGGAGAA ATAGTACAAA TTAAGTACCA ATGCTAATAT AACAGGGAAA AAAAAACAAC AAAGAGGACG
AAGCAAAGCT TACTTCGGGT TCCCCCTTTT AATTCAGCTC TGAAACCTGG CTGCGAAGCG GTGCGGAGAC GGACGCGCAA
ACGAGGAGAG AACGAGAAGC GATAGAAATT GACAAGCAGA ACCGCTTTGG AGAGGTACCT TCTGTTTTTT GTGGGGAAAC
CAGCCTCAAA TAAGAAACTG CCACGTCATT AATATAGTAA AACCTTATAT GAGGA
Y
CACCCCATCA GAATTTTCCC CAAAAACCCT AAGCATTTTT TCCCTCGGCA TTTCACCTCA CCCAGCCACA CGTTCCCACA
CCCATCCGGA AGTTGCCGCC ACCAGACGCT GCATAGCATG TTATTTCTTT ACCGAATACT TCCATTACAG TTCATTGGTT
CCCTAATTAT ACGAAATCC

>JH005E14r_568 pos=568|len=779|mol=genomic|alleles="A/C"
AGCACACCAG GGAAATAAAT TGACAAAATT TTACAGTAGA ATTTTCAGCT TCATGATGAA AGATGAGATC ATCAAGAAGA
TAAATTTCAA TATGAATATG TACTAGGAAT GAAGACACTT GTTGTAATTT AAATTTATTT CTGCTTACTT GTAAGCCATA
AGTTAATCTT TTTCTTTTTC CTTGACAATT ATATTTCCGT CTTTGTGGCA AGAGACATAA ATTATGACCC TGTTAAGTTG
CATCATTTGG ATATATGTGA AACCATAGAA TTTAAATTGT GAATCAAAGA TGGAAAGCTG AAAGCATCAG AATAGGAAAA
AAGATAACCA ACCAGTCATA GTCATTCTTC TCCTCCTCAG CATTAAGCAG GTCACTACTC TCTCCACGAA CAGGAATGGA
GATTCCAAGC TTATAATCTG AAAAGTGCCT CAATTTTGTC GCTGCAAACA ACAATTCAAC ATGCAAAGCG AAAAAAATGT
AGCACTATTA GCAAGAGGGA ACAGACAAAA AAATTCACAT GACATATATC CAAATTCCAA ATTACAGAAC CGAGATTGGT
ATAGAAG
M
TTACAAAACG TGTCTTCAAT GTCATCAGTC AACAGAAGCA AGGAATTCTC TCTTTCCCTG ATCTGCATTT CGTTGAACAA
AGCAAGATTG TCATCTTTCT CACTGAACAA CAATCCACTC TCGAAACTCT GTCCTCGCTT GTGAATGGCT CCTCCTGGCT
CTCTCCCTGG AGAGTATCTC AACCCCGGAT AAGGAGGCAT CTCGGCACCT A

>JH005I02r_75 pos=75|len=604|mol=genomic|alleles="A/G"
CGCGTCTTGG GAGATTTCGA TCTTGGTCTT CTTCGTACAC CCTTTGCCCT GAATTTTCCC CCCAAAAGCC GATA
R
TTGGTGCAAG TTCAGATACG GAAGTGACGG AAATTACCGG AAAGGAATCC CCAAAAAAAA AACAAAAACA AAACCTTGGA
TTTTACCTTC TTCTCCCGCT CCTTCCTCTT CTCCGGCCTC TGGTTCTTGA TATTCACCGT CGGATCGGAA ACCAAGAGCT
GGGATGAGTT GGGGTTCGAG TCGGTCTCTG CTGGCTCGCT CTTCACCTTC TCCAAGTTCG CGCTTGAATC CGACGGCACC
GAGCTCGTCT CAGGCGAGTG CTCGCCGGAG GCGAAGACCG AGAACTTGGC CGCGCGTTCG ATTAGGACTT TGTTTGAAGG
AAAGGTGAGA TTGCCGTTGA ACGAGGGAAG GTACGATTTG TTGTCGTCGT TGATTCCGTG GAGAGGGTCT CCGGAGAACG
GAACCATAAC TCCTTTGTCG GAGTGTGGCG AGTGGATGAG TTCCATGGCC TGCGTCTCCT GGAGCTCTAG AAGCGCGGTG
AAGGAGCTCC CATTTTCCGG CGGTACGATC ATGATTCGGT GGAATTCCT

>JH005P06r_492 pos=492|len=775|mol=genomic|alleles="A/G"
GTAGTATCAT AAGTTGCTGC AATTGCATTT GAACCTTTAA CCAAACCTCC CTTTGTGGTT AACATGGAAG AAGATATATC
ATGGTCTGTT AAGAAAACTT TGATGGTCTG TAGATGCATT ATGGCAATGA TAAAGCTCTC CAAGTAAACA CCACAATCGG
CTTTAAGATA AAACAACCAA CCAACATAAT CCGTTCTGAA GAAGAAAGCC ACTAACCCTG TCAATTGCCA TTAACATTCC
ATCTTTCATG AAACGCCCCA AACTACAATT AGTACCAAGT GTCGCTCAAC AAGACATTTT GATATATTAT TGTCACATAA
CGTCACTTGC ATGGCGTAAG CCCTCTTGCT CCGGCTTATA CATAGGCAAT TGGTAAATAT AGGTATCAAC ATACAAATGC
CCATAAAAAT TTGGACAGGA AAGCAAAAAA CTATATTGAT AGGGAATACA ACCCAACTTT TACATATGAC TGTACCTGTA
TATACATACA C
R
CATAATCTAT TCATATATAT AACGTGTACA CAATAAGTGC AAATACTATT GGAATGCTGG CTTAAAGTTC ATAAGCAACT
ATTCCACAAA CCAGGGTTTC TCAGTTGTGC ATTCTTCTAA CATGTGTTCC ACTCAATAAT ATATTATATT ATAAACCAAT
TACTATACCT TTCTGTATAA AAATAAAAAA TAAAAAATAA AAAAATTGAT TGGCACTCTA TGGGGATGCA TAACGGTAAT
ACCATATTTG AGTTGCATTG CAATAGCAAG TTCTTTTTTC ATA

>JH005P02r_418 pos=418|len=822|mol=genomic|alleles="C/T"
ATCTGAGATG CCAACCTAAC AAAACAGCAC TTTTAAAGAA GATGCGTACA CTAGAACAAT CGCACTTTAA TTGCAACTGA
AAGTCTAAAA GACTAAAACC ATTAAACAAA CATAACCCAG CATATATTGC TCCATTGGAT CTAATTACTA CAACAAAGGA
AAAGTTTAGG ACCATGGCAT TTTCATGCAA GGACTTAGAA ATATGAACAC TTAAAAATCA ATGTTGAGAA AATACCATGA
CGAATGAGCT CGAATCTTGG ATGACCAATC CATTTTTTAA GATTGTCCTT TGATCCAGTG AAGTAGTTAT CAGCAACAAT
TACCTGAGTA TATATGGAAT ATAAATTGTT TTATTCTGGT CACATGAAGT CAGAAGCTAT ATATTTTGCT GGCATTAGTG
ACTCAGCATA TGTAGAA
Y
GGCTAAATTC CATACCTAGG GTGCTAATTC TAAGAGCACC TATCCCTTTT ACATCAAATC TTTCAATCAT GAATAAACAC
AAAAACTGAG CCGATGTATG ATAAGAAAAA ATGCTGACCT CGTTCTTTTC ATTTTCCATC AATTTGTCGA CTAAGTGAGA
GCCGATGAAT CCAGCTCCTC CGGTGACCAA GATTCTCATA TTTGACTGTC ATTAATGGTG AAAGTCATCA TGGAATGGTA
AATCAATCAA CCAAATGACT GTAACAAAAA TAGAGAGTGC ATTGCAGTTT TGGAAAATTA GCACAATTAC AAATGTTCTA
TTCCAATGTA CTGAAATAAA AGAGGGGCAT CTTACAATCC ATCTAATAAT TGGAAAGAGA GAGTTTACAT ATTAATCATG
ATCT

>JH005B24r_253 pos=253|len=866|mol=genomic|alleles="G/C"
TAAACATCAT TTCATAGCAT CATTTCAAAC TCATTACATA GCCTCATTTA AACATTAGTT CATAGCATCA TTTAAATACA
CTTTCATCGC ATCATTTAAA CATCATTCAA ACCATCAAGC ATAAACCTCA ACAATTCATT TCATGAAAAC TAGAGACAAT
AGCTACTACC TATAACTTTC ATTCACATGC ATCCAACTAT TACGTAGGGT GCATAAATAG GGGCTGCCAA AGAGGGTCTT
TACTTACATA TA
S
CTTTAAACAT TTATACTTAG CATACTTTCA TAAAACATCG TTTTATTTTA TTTTATTTTA TTTCATTTCA TAAAACATCA
TAAAGAGAAA CATTTATTTT CATTTTCATA TCATTAAAAA ACTCTAAAAG AGTATGAACA TACTACTTAT CTGAACTCCA
TACTATTTAC ATTTCATGTA ATCCATTCAT GTGCGTGTCG GATGGCAACC TACATGCGTA CATAACCTGA ACGTCATTCT
CTTTTTAAGT GCCTATGTAA CTTAAACTTA GAAAATACAT AAACTTCTCT TCACTAGGAC TTCTTTCACT TAGACACACT
CTATCATCCA AGTCCATCTT CTCTACTTTC TTTTATCACA TATCCTAAAT CCTCAACCCA TAGCTTGGGA CCCACTTGTG
GTCACCTTTC CAAACACAAC ATTCTACTTC AAGTGATTAT CTTTTAAAGT GAACCTCCAT GATTCACTTT AAAGTTAAGA
TACACAATCA CCTTCATCAT ACTCTTCCTA CCAAACCATT CATCCGGATA TATAACTTGG ACCAACCAAG GTTATATAAC
CCAATCCTAG TCAATACACA CATCCCTTCC TCATTACCTA ACCAACACTT TAC

>JH005N02r_298 pos=298|len=684|mol=genomic|alleles="A/G"
TAATATCGAA ATCCGTGATT GATTGAAAAC TTACGGAAAT TATGTGATTA TTTTTATAGG TGACGATTTA TAGTCGATTC
GACATTTTTA AAGAAAATTC TGAAAAGCTA AGTTGTCCTG GTAAGCGGGG TTCATATACT AGTTTTGCAT AAAAGAAATG
AAATGAGGTT GACTTTAAAA ATATTTATGT TTATTTAAAA ACGATCTCAG ATGTTTGTTC TGCATATGCA TAAATTCTAT
AAGAGAAAAT ATTTTCTGTC ATGATTGGTG TAGACATGAG TTAGTTTTGT GCATTCT
R
TTTCTGAACT ATACAAAAAG AGCGAATATG GAAGTCTAAA AGTTTTTGCT ATAAATAAAT GAAGATGTTT TGGTGTCTGT
TTATTTCGAA CATGTGAAAT GATTTGAAGC CTTTAAGTAT TTTGTTTTGA TATGATGTGT CATCTGAAAA ACCTTGGCAT
GAAGTTCTGA ATCTATATCT GAATGTGATC TGTTTCCGAT GATGTTCCGT TTTGTTTCTG TTAAGGCCAA GCCACGGGTA
TAATGGTGGT TTATAACCCT ACCACTGGGG TGAAACATGG TATACGGCCC AACCACGGGT ATAATGGTGG TTTATAACCC
TACCACGGGG GTGAAACATG GTATACGGCC CATCCACGGG TATAATGGTG GTTTATAACC CTATTA

>JH005H18r_466 pos=466|len=838|mol=genomic|alleles="A/G"
TTAATTTCTT GAGAATTGCA TGGGCTTCTT CTTGGTCAAG ACACATGTTG GACTTGTGAA TTGAATGTGA TTCCTACTTG
TTTTGATGAA TGCAACATTC CTTACTTAGC TTGACTTGAT TATTATGATG AAAATCATGT ATTTGGTCAT AAGGAGGGTT
TATCCGATTT GTGAGTTGAT TTCATACATA ACCTAAGCTC TAGCTAATAT GATCAGGATC AATAATACAA CGTTGTAATA
GGTGGTTAAT TTAGTTGATT TCTCACACAC GTCATTGTAA TAAGCACTAT AGTCTTTACA CAATCATATC CTAGATTACA
ATTGTTTGAC TTCACTTGAT GTTGCTGCCT CAACATGACA TAGATCACCA GGTGGTGATC AAGATAGACT TGAACTCGAA
CTCATGTCAT GCAGTGTGGA TCATGAACAC GATTATTCAA TAATCAATCT CCTCAAACTC GAGCT
R
ATTGGGTTGA TTTTTGGGCA TTGATGATCA ACCTTCACTA GATATTAGTT GTTCCCGATC AAATCTTCAC TCGATCGCTC
TTTGCGTTAA TTCTATACAG AAAGTTATAT GTAAAATTAT ATCGTTATAG ATTTTACAAA AAGAATTAAG CAGTCCCAAA
ATATTAGATA TGAGAAATAC TTTAGTCACA GAGTGATTAC ACAAAAGTAA TCTTATAAAT TGATGTAACT TGATGTAATT
TATTAGATTG TAAAATTATT TTTATTGTAA AACAGATCTA ACAGATCATA ATAAATTACG TCAATTTATA GAATTACTTT
TATATAAATC ATTTTATTAT TGTACCACTA CTCATTAGAT ATTTATGATA TT

>JH005J18r_103 pos=103|len=758|mol=genomic|alleles="A/G"
GTTGCTATTA AGTCTTAAAT TTCAGGAGGA ATATATTTAC GAACTTAAGA TTTTTACCAA CACTCTCTAT CTTGTAGAGT
AATGTCGTGA TAATGTCCTA TA
R
TATTTTCAAA AAAAAAAAAT CAAAATGGTG TGGAGTTTAT TACATCGATC GTCAATTTTA TCAACGAACA CTACAAGAAA
TAAGACTTTT CCCTGTGCCA CATTTCGTCG CTAATACTAT GGGAAATAGT CGGAAATACC TATTCTTGTC GCTATTTCCA
TCGCTGCATG TTTGTTAGAA TTAGGGGTGA TAAACGGTCT GGTCGGACCG AACAGACCGA CGGACCGAGA CTTAGATCGG
TCCGATCCGG TCCACATTTT AGAGGACTGA AAAGTTTCGG TCTGATCCAC GGTCCAGGGT TTTTCTTGAC CGGACTGAAC
TGAATGAAAA ATTAAATTTT TTTTTATATA TTTTATATAT AATAATTGTA CAATTAATAA TATAAATTTT TAAATATATT
ATTAATACTT GTTAATATTC TATAAATTAA CAATATTTTA TATATATCTT CATCTAACCT ATCACTATTA ACAATATAAA
ATTTTAAATA TGTTATTAAC ACTTGTTAAT ATTTTATGAA TTAACTAATA TATAATATCA ATTAGTTAAT TATATAGTAA
TTATATAAAT TAATAATATA ATTTTCATCT AATTTATTAT CATTAACCAT ATAAAATATT TTTTTATTTA GTTTGTTACA
TAATCCACAT TAACT

>JH005H10r_241 pos=241|len=701|mol=genomic|alleles="T/C"
ATGTGTTATT TTTTTTCAGA ATGATTTGGA TGATTTGGTT TGGTAATGTT AGAGGATTTA AAAATAGTTG AATGCCAAGG
CACACGGACC CCTCGATTTC ATTAGTTTTT GCCATTGTAT AAAACTTCTG GCTATGATTT CATTTATATG TTGTTACCAA
GCTAGGTGGC ACATCTGAAC TAGCTACGCA TTGCTTGTGG CTACTGGTAG ATGCTCTCTC TCTCACCCTT TATCTATCTC
Y
AGATTAAATT GTGAATTATT TTGTGGCATT TAAACGTACT TGCTTATTCT GATTTTGTGA TGCTAACCTA ACAAGGATAA
TCTCTAAGAG AGAGCATTCA AAGTCGTTAA TTAATTGGTA TAGTTGTTGA TTAGGGTTTG CTTTTTTGTG GACTTTGTTT
CTTAATTTTT ATATATTTCA TTTGAGTTTT ATTTCTGATA TTGTTCTCAA TGACATTGCA ATATTGGTTA TATTCCCTTT
TGTTGATCTG CTTTTGCATA TGGACAGGTA TGGCCTATAA ATGTTAACAT AAAATTTTTA GAACCAGTTG GACGAGAACT
CAAGTCACTT GGAAAGGTAA AACTTCATGT TTTGAGAAGT AGTTTATTTA TATTCTCCAA CTTATCTTTG TGTGTGTTAG
GTACCTGTTA TAATGTGCAC ATGTTGACAA ACCATTCGGA TATTGAATAG TTGGTGACTA

>JH005P22r_511 pos=511|len=801|mol=genomic|alleles="G/C"
TGGAATTGTA AGAAGACCAC CATTGTCTAA CCCTGTTTAC AAAATCGTTA GCTTTAAGCC ACGTATTCTC AAATTTAATA
TACCTTCTAC CCCCTTGGAT GCCTCCACAT TCCAAGATGA TGGGGAAGTG ATCAGAGCAA AACCTAGGTA ATCTCCTTTG
TGTTACGTCC GGATAATGTA ACTCCTAGTC AAGAGTTAAT AAAAACCTAT CAATTCTCGA CCAAGATGGG AATTGTTGGT
TGTTGGACCA AGTAAATGTA CCTCTAGTTA GTGGAATATC CATAAGCTCC TATTCTAAAA CGAGAGTGAT GTGGGACACA
CCCGATCTTT CATTCAAAAA GCGAGTTACA TTGAAGTCAA CCCTATGCAG TTTGGTAACT CCCACCAACT AAGAAGTCCC
GCCAATTCTT CCCACAATGA CCTTCTCTCC GAATCAACAT TAGGGCCAAA AATTCCAGTG AATGCCCATT GGAAACCGTC
TTCAACATTT ATAAAAGAGC AAGCCACAGT
S
AACTCACCCA CACATTCCTC CACCCATTCC ACCACCCTTT TATCAAACAT AATTAGGACA CCACCGAATG GTCCTTTCTA
TGGCAAGTAC GACCCCTACA TGCTAACCTC TCCATAAACT CTTAACTAAT TCCCTTGTGA TGAATTCCAA TTTGGTCTCC
TATAAGCAAA TAATATCACT CTTCCATTGA CGAAATAAGT TTCTGACTTG GAGCCTTTTA TTATAATCAT TCAACCCCCT
TATATATTCC ATGCTATTAT TTTTTGTTTC ATAAAGCAAA CCATTTTACC

>JH005P22r_582 pos=582|len=801|mol=genomic|alleles="G/C"
TGGAATTGTA AGAAGACCAC CATTGTCTAA CCCTGTTTAC AAAATCGTTA GCTTTAAGCC ACGTATTCTC AAATTTAATA
TACCTTCTAC CCCCTTGGAT GCCTCCACAT TCCAAGATGA TGGGGAAGTG ATCAGAGCAA AACCTAGGTA ATCTCCTTTG
TGTTACGTCC GGATAATGTA ACTCCTAGTC AAGAGTTAAT AAAAACCTAT CAATTCTCGA CCAAGATGGG AATTGTTGGT
TGTTGGACCA AGTAAATGTA CCTCTAGTTA GTGGAATATC CATAAGCTCC TATTCTAAAA CGAGAGTGAT GTGGGACACA
CCCGATCTTT CATTCAAAAA GCGAGTTACA TTGAAGTCAA CCCTATGCAG TTTGGTAACT CCCACCAACT AAGAAGTCCC
GCCAATTCTT CCCACAATGA CCTTCTCTCC GAATCAACAT TAGGGCCAAA AATTCCAGTG AATGCCCATT GGAAACCGTC
TTCAACATTT ATAAAAGAGC AAGCCACAGT GAACTCACCC ACACATTCCT CCACCCATTC CACCACCCTT TTATCAAACA
TAATTAGGAC ACCACCGAAT G
S
TCCTTTCTAT GGCAAGTACG ACCCCTACAT GCTAACCTCT CCATAAACTC TTAACTAATT CCCTTGTGAT GAATTCCAAT
TTGGTCTCCT ATAAGCAAAT AATATCACTC TTCCATTGAC GAAATAAGTT TCTGACTTGG AGCCTTTTAT TATAATCATT
CAACCCCCTT ATATATTCCA TGCTATTATT TTTTGTTTCA TAAAGCAAAC CATTTTACC

>JH005D04r_30 pos=30|len=584|mol=genomic|alleles="A/C"
CAGTGGCTTG AATAACTCCG TTCACATAT
M
CTTTAGCTCT GGAATTACAA AAGGAGTATA GAGCAGGTTT TGCTTATAAA TCTGCCATTC CATTGTAACA CCCCATATTT
TTTGTGTATT TTTAATTGAA AGATTTTTTT GTTATTAATT TAAAATTTAT TCTCTTGTTT TAAAATTGTT AGATTTTTAG
TTGTGTTATT TTTATGATTT TTTTTTAGTT TACAAAAATT ATTTTTGAAG TGCTTTCTCT AAATTAATTA TTTTCATGTT
AATCACTGTG TTTGAAATAT TTTATTTCAC TAGCTGTTTT AAAATCGTTT CCGTTGGATC ATTTTCGTGA CCCAAGTTAT
GAGGATGGGA CCTCATTTCT TTTCTCTCTA TTTTTTCTTT TCCTTTTCTT CTTTTCTTTT TTTTTTTTTC TTCTTTCTTT
TTTTTTTTTT TTCTTCTCCC TCCCGCGCCT CTCTCTCTTT CTCTCTCCCG TGCGTTCGCC GTTTGCCCTC GACCCGCTGC
CGTGCGCTGG CGGTGGTCGA CACCGCCCGG TTTCCCAGCA CCCCTACCCC CCGGCGATCT CCCCCTCTTA TTTC

>JH005D12r_594 pos=594|len=732|mol=genomic|alleles="T/C"
GCTCGTTCGA GCTCCAAAGT TAATAACACA ATTAATGCCA TTATTGATCA ATTATTAAAG TAAATTAAAT GAGGATTAAG
AGTGAGAATT TAACAAGGAC GCAGGATGGG TACCCATACT CGGCCCGCCC GCATCAGGCA AGCAAACAGA CAGGCGCTTG
CCCAATTAAT AAGATAAGGG TGGGTGCTGG GTAGGGCATT GCTCCTGCTT GAGTTTTACT TGCCCGCCCG CCCATTTATA
TATCTATATA TAGAGCATTG CTATTCATAA GCCCATACAC CACACACCAT AATTTTTTTT TATTTTTTTT AATTTTTTTA
AAATTTTTAA TGGTTTTATT ATTCTTAAAA TAATTGAATT ATTCTACTCA TAATTCATAT ACAACATATT TGATAAGAGA
ATAAAATTAA AAAAATCATA AAAAGGATGG TGTGTGGTGT ATGAGGCATA GGAATAGAAT TTTTCCTATA TATATCATAC
GTAACAAAAA AAATCCATAA CTATAAATAG GGTAATCTCT GTCTCTCTCT CCCTTCTAAT TTCTCTCATT CTCCTCACCA
TCCTCCCTTC CTTTCCTCTC TCCCGTCCTC TCT
Y
CTCTTTTCTT CTCCCCTTCC TTTCACACCT CCGCGGCCTC ACAGTTTACC GTCCTTTCTT CTCTCTCCTT TCTATTCTCA
TCTTCTCCTC CTCCTCCTCT TAGTCTAAAT TCTCTTTATA TTGTCATGGG TCATGGTC

>JH006I07r_83 pos=83|len=707|mol=genomic|alleles="T/A"
AGTTCGCTTC ATCCAGAAAA AAGAAGTTCA TCTACATTCA ATATTGCATT AGAAAATGGA CCCATATCCC AAGTTGAAGA
GT
W
AAACCCTGTA CTTGCCTATA GCCCGGGTGA AGAATCCTTG TGAGCAGCAG TATTAACCTG TTTGGAGAGA TAAGCTTCGT
AGATTTCCAC TACAAGTCGA GGATCCTTCT CCACGAGGTC CACATACTCC GCTTTTGTAG TAAGCTTGTC CATGTTGTCC
GTGATCAATG ATAAAGCCGA ATCAAGCATA AGCTTCGCAT TGTGCTGGTG TGCAAAGGCA TAGCTCATGA TAGAACTGTC
CCAGTTTAGT TTTGACACCA AGAACTTCTC ACAATATGTC TTGAGATGCT TTACCTGGTA TTTTTCAGCC AATACTAAAA
GGTCACAAGC CAATTGCTCA TCAAGGCATG CTTCAGCAGT GTACAAATAG TTGACAAAGG CACGAAGGGC ATCATACGAC
ACATCACCAA TCTTGATGGT GCCAGTACGG CTTTCTTCCA TCTCATTCTC GAGCATTGCC CTGAACACTG GGGAACGGCT
AACCTGATCA TATAATCAAA GGTAAAATAT TAATTAAGTC AGCACAGTAC ACTTTTGCCA AGGGATTTTG CATTAAGGAG
ATAACAACTT TGCCACTGAC AGCTTTATAC GGACTCTTTG CAGCTCAGTT TTTAGTCAGG TTCA

>JH006E09r_464 pos=464|len=590|mol=genomic|alleles="A/G"
ATAAAATAAA ATAAAGAGTC TGAGAAATTA TTAAAAATAA TGAGATTTAA AATAAACAAA TAAAAAAATA AAAAGGGAGA
ATGAGGGGAC ATATTTAAAG TTACAAAAAT AATTAAATTA TATAAATCCC TTTTAGATTT TAAAATTACA TGAATGCCAT
CTAGGATTTA AAATTAACAA AAATGTCATC CAAAACTCAA GAAAATTACA AAGTTGCCAT TAAAATAGTT TGAAACGAAA
TGTAGTCTAG GACATGCCAG AATTGGCCGA AACGGGTCGG AATGGAACTG AATGGGCCGG GATTTGGAAC GAAACGGAAT
GAGGATGTAT AGTGTACCAA ATACTAAACT GGAACGGAAT TCAAAACTAT GATCCCATCC TCTTCTTATA TGCTTACAAA
GCCCCACACG ATGTGACCCC TTAGCAAAAT GTTATTAGCA ATTGCTGATG TAGCCCTTCT CTC
R
GGTTTTCAAG GTGCTTAACA TATCTCACCT CTTCTTTGCA GACAATGCCT TGATATTTTG TGAGGCAAAC CTAGACTACA
TGCCCATTTT GAGGAAGTTT TTTCTATGCT ATGAACCTGT TTCTGA

>JH006M21r_100 pos=100|len=813|mol=genomic|alleles="T/A"
CTGCTATATC AGAACCACCC CTCAGGGGCT GGAAGCAAAC TAAAGAGTTG AGAAAAAGGA AGAGAAAAAC AACAACAAAA
AACAAACAAA CAAGCAACT
W
CAAATCTTTC AGCATATTCA ATCAGAAGCA AACTAAAGAG TTGAGAACAC ATTAATACTT GAAAAAGATG GGCCGATTTC
ATATATGGCC GATACATATA GAAGCATTTT AAAGAAATAT AATCATTGAA GATATGCTAC ACATAGGGAA AAAAAAGTGC
TAAGAATCAT TAGAGTAACA TCAACACAAG TGGACGCTAC TCTGGTATAA CCATAATACC AAGAAATGAG AAATGAATTA
CCTTCCCATC ATCTGTAATA TCAGCTTCAA ACATGTATTT CGGATTTTCA GAGTCTCTCC AGCATAAAAT ATCTTCAGAT
TGATTCGTGC CCAAGAGATG ATAGTATAAC TCATGGTAAA GGTTAGAATT AGTCTCCGTC CCAGCGTCTA CATTATCTCC
TTTTCTACAG GAAAACGCAA CTATCATTAT GGACTGAGGA GAACAATCAA TGAAATCTCA AGCATAAGCA ATATCTTATT
ATGGTTCGTA ACTCAAGAAT ATTATGGCAA TTACTTCTTT TCCTCGATCA GCCAAGGAAG CAGCTCAGAA CTCAAATTTT
GATATTTCAC ATAAATGTGA GATGATCACT TACTTGGGAG CAGGGTATCG GCTATAGAAA AACCCTTTGC CATCATGTGT
CCAACTTATA CACGAAAACT TAACCTGCAT TGTAACATAT ATAACCCCCT TCATTAGCAT TATTGAGAAG AAG

>JH006K07r_200 pos=200|len=249|mol=genomic|alleles="A/G"
GATGAAGTTC AAGTGAAGGT CGAGTTTATA GGAGTAGTAT AGTTATCTTT GGAGTTTGGT TTTTCTCTTG TTTTGGATAA
CACAATTTTT GTACCTTCAA TGAGACGAAA TTTGAATTTT ATATCAAAAC TTGATGAATC TGGTTTTTTT TTTTAAGTTT
GGCAATGCAC AAGTTGAATT GTTTTATGAT TCTCGTTTG
R
TTGGAAATGG TATTTTGTGT GATGGTTTAC ATATAATGTT TTTGGCTTC

>JH006M13r_137 pos=137|len=329|mol=genomic|alleles="G/A"
AGCATTGTGC AAGGTAAAAC TACTGAAAAT GTTTATGATA CCATCTCCTT AAATAAGGAG GCTCATACCT GTGCCATCAT
TAATGCCACA TAAACACCAG CAGTGAAAGG ATATAATGGG CCAAGGTCTC CTGCTG
R
CCGAGCTGAT CGGACACGTT CACCAACTTT CCACATCCGG GTCTGATCAA TTTTACCCAT TGGGAAAGCT GGTAGACCAT
CCTTCTCCTG CAAAATAAAG GAATATCCAG GTTACTTCAT ATAAAATCAA TATTACCTGA ATCAATTTAA GGATTGAAAG
AACTGAGACA ATCATAAAGT TACTAAAGTT AT

>JH006I11r_388 pos=388|len=570|mol=genomic|alleles="A/T"
GAATACTCAA AAACTATGTT GTTGATAAAC ACGGTTTCAC TTTTAACTGA AATGTCATAC ATCAAACATT TCAAGATCAT
ATTACAAACC CAATTTAAAG AGTACATTAC AAAATACAAA TCACTATTCA AAGACACAAA CTAGCGAAGA CACAACAGAA
CTGCATACAA TTCTGACACC CACATTCTTA ATTCTTGCAA ATTATTGATA GCAGCCGGAA TGTGGCGCAT CCACATACCC
TTCAAGAACC TGAAAAAGGA CAAACAGACC AGAAAATCAA AATCTTGTTC CAGATAGTTA TTTTCCTTCC ATTCTCTTAG
GTCTCTCACA TCAATACTAT AACCGTTGAA GGCAATTTCT TTGCTGGATT GGGTCTACTA AGAACTA
W
TGAGCTAATA GATGTTGCTT AACTTACAGG CCGAAACAAT CTTATCAGGC CCAAGGGAAG TTACATGACT TTTGTGGGTT
CACTTGAGTT TTATCTCTCC CTTTACGTTG GAAAACAGAG GTTGCTTGCA ACTGAATATT GATACAAAAA ATACAAGCGT
CTGCGCGTTT TTGTGAGTGC GT

>JH006K19r_489 pos=489|len=590|mol=genomic|alleles="G/A"
TTTAAAGTTG CTTAATGGGT AACTTTGTTA TACCTTATGC TACTTTAATT TTAATGTGAG GTTTTATCTA AACTAATTAA
AATATTGCTT ATGTGAATAG GTTATAGCTT AGTTAGTTTA GATATAAGGG ATTAATTGTG CATGATGTAT TATGATATGC
AAAGCTGTCC AAGTACCCCT AAGCCTATGT CATGCCATGT CTCGATGTGA AAATTGCCCA TTTATGTTGT CCCACGTTTG
GTTAAATTCT ACCTAACTCA AGAGTCCAAA ATATTATTAA GCTAACCTTT TACAATAAGA GACCACAAGT TGATTTAAAG
GGCATGTTTC CTAAGCTTGT GTAGCTTACT TGAGACGCCA AAATCTATTT TAACGCCCAT TGTTGAGAAT TTCCAGATTT
TTATCTCCTA ATGTCCACAA CACAAAGTGA GCTTGAACCA AAGAGACCTT ACTTGAAGCC TATGAATTCT TAACTACTCT
TCATGTAA
R
CTTTTAAAAT AGCCTTTCCA TAGACAGCTC GCATGTCATA ATACTTAAGC TATTTCTCCT GTAAGTTAAG CTGAGGATTA
GTCAGTCATT GGGTTAATGC A

>JH006N03r_116 pos=116|len=306|mol=genomic|alleles="A/G"
AAATCATTGT CGTCCCTTTT CCCCTGCTAC ATTGCTATCT TCATATGCCA ATTTCTGTTC TAAATAGGGA TGTTAAATCG
TGTTAACGGG TCGTGTTCGT GTCGTATCAA GGTAT
R
TACATTACAC TTAATAGGTC AACACGAATA TGACCCGTTA AAGATTTTGT ATCAAAATTT TAAATCCGAA CATGACATGG
TAAGATAATG AGTTGACACG ACACGATCCG TTATGATCCG TTAATGAATA AGAAATAAAT TGACACGACC TGTTTCGTTA
CGTTTCAACC CGTCTACATT AATGGGTTGA

>JH006F03r_67 pos=67|len=488|mol=genomic|alleles="G/T"
TAACTGCAAT ACGATATAAT GGCCGGAAAA CCCTTTCCAA TGCATAATCT CCACACCACA TGTCCC
K
CCAAAATCTG ATACAGGTGC CCTCACCAGC TACCAAGCGT ATTTGATTTA CAAAACCTGG TCATCCCTTC CTTATGTACT
TCCATAAACC CACACCATAC CTCCCTCTCA CTTTCTTAAA GCACCAACCA CCCCAATCGA CCCCATATCT AGCATCAATA
GTTTCCTTCC ACAATGATCC CCTCTCCATA TGATATCTCC AGAGCCATTT TTCCAATAAA GCTTTATTAA AAATTCTCAG
ATTACACACT CCCAACCCTT CATTCACCAC TGATGTACAC ACTGTTTTCC ATCTAACAAG ATGGAACTTC TTCTCCTCCC
CTATGTCTTC CCTTAAAAAT GCCCTGAAAA TTTTCTCCAC TCTGTTCACC ACCCCTACAG TCATAAGAAA CAAAGATAGA
AAATATGTAG GGAGGTTAGT G

>JH006F01r_236 pos=236|len=422|mol=genomic|alleles="G/C"
TCTACAACAA AGCAGTTATC AAACTTCAGT TTAACCCTTG TAAACTCAAC TATACTTTTT ATTACACTTG GTTTCCATTA
AGAAAGCCAA GTTGTGAGAC TTTTCATTTG TCAAGAGACT CGGGATTCTG ACAGTTTGAG GGTTCTCAAG CCTTCGAAAG
TTCCAACTTA AGAGATTCAT TGGCCTTGGC TGGGTTGGAA CCCAGCCTCC ACCATTAAAC ATTCACTTTC ACTTC
S
TGAAGGAGAA GAGCTCTTTC CTTTTTTTGG ATTGGGGCCT TCCACTAAAT GCATTAATGA GGCCAAATAG AGTGCGTGGG
CAAGATTAGC TGATGATAGG AGTTGAGTAC CTCATGGTAT TATTGTTATT GGGAGATTTC TTTTATTTAG TGTTTGGATT
TCTTTATGTC TAGATGGCTT ATGGAG

>JH006J21r_422 pos=422|len=715|mol=genomic|alleles="T/A"
GGTGAAAGGA TTTCCTTTGA AAAGGGATTA AAATCTACAT CTTCGTCCTC CTCCTCCTCC TCAACTTTTA AAGAACTTTG
ATGGCTTTGG GTATCAGGGC AAACATTTTG ACAATCAACA TGCCCAACCT CAGTTAATTG TGCATTTGAA AGTGTCGACA
TTTCAATTAA AATGAAATCT CGTTCTCAAG ATAGTTATAG ACATCTAAAA GCTGCGGCAG CCCAACTATC TAGAAAGTGA
CAATCACAAG AGTGCATACC ATCCTGAACC ATTCCAAAAG CATAATTAAT ACAGATTTCA AGCCCAACAT AAAATCGACA
CCACGGAGTC GCGTTCATTC ATTTCCACGT GGGCATCCAA GATCAGTAGC TCATCAAATC CAAGTTGAAT ATTAAACAAC
TTAATCAGCA CGTTTTTTCA A
W
AAGAGGTAAA TCCTAAAAAG AATGCTACTT TACATCGTTT GGAACAAAGC GAACCATTCA GAATCCCATT TTCAACCGTT
TATCAAATAT AAGTTATTTC TTTGTGAAAA AAGAGAAGTA TAATGAATCG AATTCGGCAA ATTCTAGCAA CGGAACCAAT
AACATGAGCT TGTTGATCAT GAAAGAAAAT ACCAAGTGGG AAAAAAGCCA GAGAAAATAA AAACAACGTA AAAAAGTTAA
ATTCAACAAC CAAATTTGAC TGCATTGCCT TCAAACCTCA GGAACCCTAA AGC

>JH006P11r_312 pos=312|len=679|mol=genomic|alleles="A/C"
TCCCTCCTAA ATTGATGCGG TGTGACAAAA ACCAACATGT TCGCATCCTT CACTGTATAA TGCCCCCATC CGAACAACAA
ACCAGGTGAT CAATCGAAAA CCAAAAATCA AACTGTAGAC GTTAATGAAT ATGACATTAT CGTAAAATAT GACACTGTAA
AAAGCAACAA ACTCATCGTA CCTGCATTTT CAAGGTCTGG ATCCGCAACA ACATTTTTTC CGAGCTTAAC ACCAGGGAGA
TATTTAACAT TTTCCTGTTA AAGAAACTAA AATATTTCAA TCGAGAAATA CTGAAACACA GATGATATTG A
M
GTCATGCAGG TCATGTGATT TATTTACATT GATACTGTTG ATGACATCTG TGAGCTTCGC ACCAGTTGTT AATGTTTCCT
CGTACACCCA CATCCTCACT TCATCTGAAT TTCATAGGAA AATTAAATTC AAACTTGATT TCATCAAACA CCCATTTATG
GTCGGTGACG AAAAGAAATC AAAATTCTCT GCATCAAGTC GTACGCTATT TGGAAAATCA ATTCACCGTG CCAATTACAT
TTATCCGATA TTGTTTAGAA GCACATTGCA TTATTAGAAA ACGAAACAAC ATATTAAAAC AAAAACAATC AGCAAGAAAG
AGAAAGCGCA AATACCATGG AAAGAGCCGA GCCTAAGGGT GTTGGAG

>JH006H05r_185 pos=185|len=599|mol=genomic|alleles="C/T"
CTGCTCTCGG TATCCCGGTT TTTAGCACAG AAATGGCTGC TTCAACCTCT TCAACGGAAG GTCTTGTTGG CAGTGATCTA
TAGATTCTCG TTATTTCTTC TACTGTTTCT GCAAAGGCAG GTGATGGAGG CTCTTGCTTG GGTATTACAG CCATGGCTAT
AGCTGTTTGG ACTTTTGGAA CAAC
Y
GATTTGGGAG GAGGAAATGG CCTTGGTTTT GAAGCGTCTA TACTCTATGG GCTGTGGTTT TGATTCTTAG GATTAGACTT
GTAATCCAAC AAAGATTAAA TAGTGGCAAA GAAAAAGATT TTATCTGAAT TTTCTAATCT GGTATCAAAG GAATAAAAAA
TTGTATTTCT TTCTTTATTT AATTTCTTCT ACCATACTCT CATCTTATTG TCTTCGTCTA TTATTTCTTA AATCAACTTT
AATATCTTTA CGTTTCCTTT CAAAGTTTTT TTGGCTGGCA TTGCTTTTTC TGTTTTGCAT GATATACTGT TGGCTATCAG
TGGATAAAAA CCATTATTGT TCTTTCAATG ATCCCTACGC TAATTTAGAA CACCCAAAGA AAGACATGCT ATGAGAAAAC
TAAAATAGAA ATCA

>JH006N23r_157 pos=157|len=416|mol=genomic|alleles="A/G"
TTCACTTTGG CAACCCAGGA CACATCTACA ATCACTCCAA AACCCCCCAA AATTTCCCCC TCCTCGAAAT CAGGCTCCTG
AAAATCCGTC ACAGACCCTC TATGTTTACG GATGTCGAGC ACTCCCTCTT CCCTCTCCGG CAACAGCACT AGCTCC
R
GCGCACCACC AGAAGACTCG CCCAGGACCG GCGACATTTT GTGTGAGTGG TGGCGCCGTC GGAATAGGCT CTGACGCCGT
CGTGATAGGC CATGTGTCCC CCGATACGCC GATACGCAAG TTTCGGCCCA CTGGCTTCCA CACCCATAAC GGGCCTTTCC
CCAAGCTTGG CCCTCTCGCA CGCCCAGACT CCTTTCTCGA GCCCAGTCCT TCAAGACATC CTTCCGCAGG CCCAGCCCTT
TGGCCCAAGC CGAGATCCC

>JH006J01r_199 pos=199|len=307|mol=genomic|alleles="C/A"
TTGCAAATGT TCAGCTAAGA TCTCTATATT CCCAGGTTTG TCACAAAATA TTTTCCCTCT CTATTGGTTC ACTCATGCTT
AAAATCTGCT GTCTTCTAAT TACCGATTCG ATTCATGCAT TCTTAGGTCC GACCTAATGC AATCGCCCTT GTTGATGCAT
TTAACTACAC TGACCACTAT CTTGGCTCAG TTCTTGGG
M
GATATGATGG TAATGTGTAT CCAAAACTCT ACGAGGAGGC ATGGAAGGAT CCTTTGAATG ACTCAGCTGT GCCCGATGGC
TACCATGAAT ATATCCAGCC TATGCTGA

>JH006E24r_184 pos=184|len=720|mol=genomic|alleles="G/A"
TTAATGATTT TATTCTCTTA AATATGTTAA GTAAAACTTC ATCATTTTAT TGATGATGAA AGAATATTAT TTTATAAACT
AAAGTTAGTT TAAATAATAT TCTATCCTTA TTACTTTTAA TACTTTTATT TAAGTTAATG TTTTATGCAT TTTAAATCAG
TGTTTGAGAT CCGTCGTTAG ATT
R
TTGCGTAGAT CCCAAGACGA AGGGACTGAG TTAAATACCT AGACCCCCTC TCCCCAGTGT ATGTCGTATG CTGCCCCCAT
GCCCAAACTG CTCCACTGCC CAGCCCGGCG CCGCCTGGCC TCACTGCCCC TTCCACCGGC ATCTCCTACC TCCTGCGAGC
CTCCCCACAC CGGTCTCTCT CTCCCACGCT CTCTCTACCT CTCCCTCGGC AGTGCACAGC CTGAATGGGC TTGGTGCCCA
CTGCACCACT GTGCGCCACC CAATGGCCCC ACCACCTCCA CAGCAGCTTC CCCTCCCACC GGCCATCATC CTCCAGCAAG
CTCGGCCTCC ACCTCCGCGC CGTCTGCTCC CTCAAAGTCC ACCTCCTCCA TACACGGGTT CTTACACCCA TAGCTGAGCT
CCACCTCCTA TGGCCACCAC ACCACCACCG GGACCTCCCT TGGCCACCAA CCACCTCTCC TAGCCATCCT CACGTCCAGG
CGAGCCGCCG TGCATGCTCA CCTTCCCTCA CTCTCTCACG GACGCCTACT TCCCTT

>JH006K14r_268 pos=268|len=548|mol=genomic|alleles="C/A"
CACGCTCAAT CTTTTGGTGT GACCTCTTGA ATTCACTTCT GATTGCCTCC TTGGATATGT TGTCTAGTTT GCACCTCATT
ATTCTTTTCA CCAGTTTTTG TGGTAGTTGA TAAGCTAGGC ACTTTTCTGG ATTTTATTTT TTTTTTTAAT TTTTTGTTTT
TGCTCCTGAT AAGTTACTCA TGGTGTTTTT GGGCTACCTT TTTAGCCACC TTGACCGTAC CTCTGTAATG CAGGTTGCCC
TGCGGATAGA AGCCTTGTTT GGATTTA
M
AAAATCCATG TTCAGTCCTC ACCTACTGCC TCAGGTTTAT AACTTGTCTC TCTGGTTCAC AATTTTGTGA AAGGTGTAGA
AGGTCCTAAA GACTTTTAAT GACTACGGTT GCTATTTTGG ATGTAATAAA TGTAGAGTTG CTTTTACCAC TCTTAACACT
TTTGGCATTG AGACCTTTCT AATCCGCAAA ATTCTCCCTC ATGTTGTGTA ACTTCACTTC ATCCCTTTAT GCATCACCGG
ATGAATTATT TGAGAGTATC ATGATTCCTT TCGCAGCATC

>JH006A18r_343 pos=343|len=397|mol=genomic|alleles="G/A"
GTGATTCAAT GAGAGTTAAA ATAATTGTTA AATTTTCTAA GATTTTTTAT GATGCTACTA TGAGAATTTC TGGCTCTTTG
TATATCACAT CTAATGCATA TTTCCAAGAG GTTTGTGGCA TCCAATCGCA TTTATAAAAA ATGAGTCAAA GTAATAATCA
AGTGTTGAGA GGTATAGCTA CGAGCATGAA GAGTAAGTAT GACAAATACT GGGGATCAAT TGAAAACACT ACCTTGATGA
TATTCATTGT TGTTATTCTT GATCCAAGAT GCAAATTTAG TCTTTTACAG TTTTGGTTCA AAAAAATATA TGGTGGTAAT
TTAGTTGAAG AAATGATTGT AT
R
AATGAAACAA TTGATGATTA ACATGTATGG GGAGTATAAT ATTATGTATG GGAG

>JH006A10r_420 pos=420|len=747|mol=genomic|alleles="A/C"
TCTCAAAATT ATAATGCTAA CGTATTACAT CAAATCACGT CAATTTATAA ATTTACTTTT ATAAAATATT GTTTGTAGCT
AAAACATTTC ACAATTGTAA TTCATAAGCA CATAAGAGAT CATTTTCTTC TCTTCATCAT TGATAAGAAA AAGTGAGCAG
CTTTTATAAT TTTCGGAAAA AGAACCCAAA TTTGAAGCTC TGTGCTGGGA TGCTCTTTTA ACTAGCCCAA ATGGACCAGT
GGGTTATGTA TCGACATCCT TATAATCAAC TACAAAAACT TTTTCAATCT CGGTGCTACT CATCATTTAG CTTTTTAACC
TTGCAGCAAA AGGATGCATA TGTTGAAAGA TTCTACATCA TTCATCAAAA TTGGATAAAA ACAACTATGG AACTGTTATA
TATGATACAC CATGTTTTC
M
GCATCTGGTA CGCAAGGTTA CCTGCTGATG TTGTGGGAGA GATTGTATAG TATCCACTAT TGGTGTTCTA TACGTCTTTG
ACAAAGCAAC AACCATATGA TCAAGCCTCA CCTGCAACCA GTTTCGAAAC CTCAGAGAGA CAATAAGGAA AAAAAGTATA
AAACAAATAG AAACTGGCAG ATAGAACAGA CACAAATTTG ATATTTCATA AAGGATATCT AACTATCTAA GACGTCTATA
GTTCAGAACT TACAACTTCT ATTTCCTGTT TTCTTAAAAT ATCAGCAGCT GTTGTTTGTT GTTCAAATAA TGCTTTCTCT
ACTGTCG

>JH006O12r_239 pos=239|len=508|mol=genomic|alleles="A/G"
CGGGTTTGGG GTGGTTCTCC GGATGATCAA TGATCAACCG GAGGCTTTTG TATCGATCTT GGTAACCATC TCATATCATG
GAACTCTAAG AAGCAGAAAA CAGTAGCTAG ATCTTCTACA GAAGTTGAAT ACAAGTCCTT GGTCTCTTCG GCAGCTGAAT
TAATATGGCT TCAAACTCTT CTCAAGGAAC TTGATTTGTT TTTACCTCAA GCACCAACAC TTTGGTGTGA CAATCTTG
R
TGCAACATAT CTTTGTGCTA ATCCTGTCTT TCATTCAAAA ACCAAGCACA TGGATATAGA CTACCATTTT GTACGGGATC
GTGTCGCTAC CAACACTCTC AAAATTTCCG TTTGTAGCTC CAAAGACCAA CTGGTGGATG TTGTTACCAA ACCGTTGGTT
GCAGAAAAGT TCAATCAGTT TAAAGCAAGT CTCAAAGTGG TTGACACTCC CTTGGACTCG AGGGGGCGTA TTAGACTATG
TGATAAACCA GCTAAGCAGC ATACCAACA

>JH006G16r_247 pos=247|len=542|mol=genomic|alleles="A/T"
GAGCATAACT ATAACAACTG TGGAAGCAAA CAAAAATATC CTATTCAGAG TAACATTGAC ATAGAATGAA TAAGCATTTA
TACGGACTGT TAGAAGAGCT GATAGAAGCC TTGAATCCAA TTCAACGTGA GTTTCTGACG AACTTTTCAC TCTACTACCC
TTACTATCCT TATGGTACCC CTGAGCTTTT TTATCCAGAG CCTTGCCACT TTTATCTATC TTTTGATCAG CACCAGTACC
AGCCTC
W
GTAATCAGGA CCTGAAATTG TGAATTGTAA CTATAAGGTT CTTCTATCAT CCTCACCAAG TCAGAAGGAT GGTGCATTGT
TGAAGTAAAA CAACAGTGTC CAACGAAAAA AATTGGAGTT AGTCAGAGAA ATGGTCTCTT AATATACATA TTTCTTTTGG
TAAGAATGGG TATGAAACTG TATTTAATTC AAAACTACAA TAATAAAGAC GAAACTGTAT AGAGATCGTG TAAATTTAAT
TCAAATATGA TAGGAAGGCC ATGCACAATA AATGATACAA ATTCAAAACA GGAGT

>JH006F14r_260 pos=260|len=296|mol=genomic|alleles="A/G"
GGTGAGAAAA GGTTATACTC TGGTAGGAAT TAGCTAGCTC ACGGTGTTGA AGCGATATGG CCATAAAGGA AAAAGGGTTT
GTCAAAGGTT GTCTCCCTGA GGAACTAAAG AAAGTGCTTC GATCGGTGGC TGCAAACTGG GGGGACGTGA TGGATGATAT
GCAGGCGTTG CAGGTGATCC AATTGAGCGG TGCAATGACC AATGAGGTTT ACCAGATAAA CTGGCCTACA AAGAATGGTG
AGGTTGTTAG AAAGGTCTT
R
GTTAGGATTT ATGGTGAAGG AGTGGAGGTT TTCTTT

>JH006L18r_328 pos=328|len=480|mol=genomic|alleles="T/C"
GTAGTATGCT TGTATTCTTT AATTTCAAAA CTTGTAGCTA TACACACTTC TATCTCCAAT TTACAACATA ATTTGCTTGT
GATGTGGTAT ATACAGACGT ACCTGAAGGC TCTTTTATCA TCATAGAGCA CACTCCTATG TCAAATTTGT TCTCATGCCT
TTGGTTCAAT GAAGTTGATC GGTTCACTCC TCGTGATCAA CTAAGTTTTG CATATACATA TCAAAAGATG AGAAGGATGA
ATCCTGGCAA ACAGTTTCAC CTTAATATGT TCAAGGTTAG TAATTCTATG GAATGTCGTC ACCTCAAAGC GAATGGTATA
ATGGTTG
Y
TGAAATAATT AAAGTTAAAT TGGTTGTTTG GGATGGGATT ACCTTCTCTG TGCAGTATAT ATAAAAGAAA TGAGAAGCTA
AATGAGCATG AGATCTGGAT CTAACAATTC TTTTCAGTTC CTTCCCTTTC TAGACTGTGA GAGGAGAGCC AT

>JH006L22r_97 pos=97|len=692|mol=genomic|alleles="G/A"
TCTAGGCGGC AATGATGAGG CTGGGATGGG ATGGCAAGGC CTTACGAGCC TCCTCTCTCT GGATTTCATT GGGCTTCCAA
AATTGGTGCA TCTGCC
R
TCAGGTCTTC AACATGTTAC CACTCTACAT AAGTTCCAGA TTTCGAGTTG TTGCAGGTTG AGGGCCTTAC CATATTGGAT
TTGCAAATGG ACATCACTTC AACAGTTCGA AATTTCTAAT TGTCCAAGTT TGACTTCGCT ACCCGAAGAA ATGCGTTTGT
TGAAGTCTTT GGAAGTGTTA ACAATTAGAA AGCACTGTCC CAAATTGTTG CCAAGATGCG AGAGCGAGAC GGGAGAGGAT
TGGTCCAAGA TTGCTCACAT CCCTAAATTG TACTTGGATT GGCCCTCCGA GGTATTTAAC TCGCCGCTTC ATCTTAATGC
CTCCTAGAAC TTTTTAGTAT CCTTATTCCT TACTTCTCTC TCTCTCTTTC TCTTCCGTTT TATCTCACAG AACTTTCTTT
GTTCTTAAAA TTTTCATTGC AGGAAGAAGT GAAGAACGGT AGAAAGAGGT TCAATGCTTA TTATAGTTAT CCATCAAAAG
TCAACAATTT AGTGGTAATT TTCTTCTTTC TTATTTCTTC TTCATATTCA CAGAAGATGA AGTTTCATCA CTTACGTTAT
TTCTTCACAT GCATTAGGAA AAGAGTCATG CTACA

>JH001K11r_409 pos=409|len=655|mol=genomic|alleles="T/C"
AGCCTCAGGT TGAGCCTTAT AGCTGGTCAC ATAAGTGGTT TATTTGAGGT GTGTCATGGC CTCCATAGGG TCATCATAGG
CTGTGGGGCC AAACCCTATT TGCAAAGAAT TGATATTAAA GACTCCACCA TCTAAGGCAT CTTGGTACCA AACCAAGGCC
TGACCCTTCC CATGATATGT TGACATTAAA AGCCTTTGAT TCAAGGGAGT TTGATGAAAA TAAAAAAATT GGGTGGCTTT
AAAAAACCAA CCCGCATGAT CATTTCCATC AAAGTGTGGA AAGGAATGCG CGGTGCTTTG AAGATAGGGA GCGCACAATG
ATGGAGCTTC AGAATTTTTT TGTACACACG TTATTGCTTT GGTTTTCAGC CATTGTGCTT AATGGAAACA ATGTTCATGA
CTTCTTAT
Y
CTTAATTTAG TGATTCTAGA ATGTATTTAG GTGTTCTTTT GTATACCTCC TGTGCACATA GGCTATGCCT ATTTCATTCG
TTTCAATAAA ATTTACCTCT TACTTGTCAA AAAAAAAAAA AAAAAAAAGG TGTGGAAAAT CAAGCCACCC CTCAAGGCAA
AACTGATATT TCTTTAGGAA ACCCACTACC ACTACCATGA ATAACATCAA CAGGAGGTAC AACTTGTCTA CTTTCCACCA
AAGACT

>JH001G15r_175 pos=175|len=679|mol=genomic|alleles="A/G"
GAGATTATAT TAAAAACAAA AAAACATATA TGTCAAAAGG TGGGAATAAC CTCACACCTC ATCATTGGCC AGAGGCCTTA
CTTGTGTTAT AGTATTACAC TGGGTTAGGA TAACAACCTC GTCAACAGTA GCAGCAACTT CTGACACCGG GAGGTCAACA
TTATGTGATT CATC
R
TCAAAAAGAT TCCTGTAAGT CTAAATTGGA AAATAAAAAT TAACATCTAT TAGGAACAAT ATATGTATGC AGTCCAATAT
CTACACAACT GACGATGACA AATGTAATAC ATGTTTCTTC ATTCTTTTCC TTGTAACCTT CTTGACCATC GAGACCTTTC
TTCTCGTTGG CAGTCTCCCT TTCTCCGAAC AACGTGCAAG CTTAATATTT TCTTATCCTT ATTGTCGACC ACGTTCTCTT
TTAACTTTGT TGAACCGGAC TCAGTCTCTA ATTCTACATA CTTCTGCTCA AACTCATCCA ACAGATGAAA GAATGCATTC
ACATGCTCAT CATTTCGAGA TACACGAGTC GCAAATCTTA TACATCTTTT AACAATGAGG TCATACTATC AGGCATTCGC
ATTGACTCGT AGATCATCAT AGCTACTCTT AACTAGTGTG TATCTTCTCT TTAAGTCTTT CCTCCATTGA TCCAACACAT
ATTTCTCTAA TAGCACATGA ATGT

>JH001G15r_266 pos=266|len=679|mol=genomic|alleles="G/A"
GAGATTATAT TAAAAACAAA AAAACATATA TGTCAAAAGG TGGGAATAAC CTCACACCTC ATCATTGGCC AGAGGCCTTA
CTTGTGTTAT AGTATTACAC TGGGTTAGGA TAACAACCTC GTCAACAGTA GCAGCAACTT CTGACACCGG GAGGTCAACA
TTATGTGATT CATCATCAAA AAGATTCCTG TAAGTCTAAA TTGGAAAATA AAAATTAACA TCTATTAGGA ACAATATATG
TATGCAGTCC AATATCTACA CAACT
R
ACGATGACAA ATGTAATACA TGTTTCTTCA TTCTTTTCCT TGTAACCTTC TTGACCATCG AGACCTTTCT TCTCGTTGGC
AGTCTCCCTT TCTCCGAACA ACGTGCAAGC TTAATATTTT CTTATCCTTA TTGTCGACCA CGTTCTCTTT TAACTTTGTT
GAACCGGACT CAGTCTCTAA TTCTACATAC TTCTGCTCAA ACTCATCCAA CAGATGAAAG AATGCATTCA CATGCTCATC
ATTTCGAGAT ACACGAGTCG CAAATCTTAT ACATCTTTTA ACAATGAGGT CATACTATCA GGCATTCGCA TTGACTCGTA
GATCATCATA GCTACTCTTA ACTAGTGTGT ATCTTCTCTT TAAGTCTTTC CTCCATTGAT CCAACACATA TTTCTCTAAT
AGCACATGAA TGT

>JH001M09r_131 pos=131|len=569|mol=genomic|alleles="C/T"
TGGGGCTTCG CGATGCACTT TTCTTGCGGT ATCATGCAAT GCTTGCTTGT CTCATGGTGG ATTGATTTTT TTTTTTTTTT
AATTTTTATT GTGGCAAGGG TGGTGGCGCA CGATGGTGGA ACTGAGATGG
Y
GTCGGACTGG TGGCGGTGGA ACTCTACTTT TTTATCGTGC GGCAGTGAAA CTGGAAGTAA TTTCCTATCG TGATGAGTCT
CTTTTCTTTC CCATGTAAAC GAGTGTATTG TAAATTTGAT GAAATTTATG ATGTGGCAGT ATATGTATGG AAGGCTGTTA
AATAAAGAAA AACAACCCAA CCGGCTAGAA GGCCCTCCCT TCGGATTAAG CATGTTGACC AATTATTGAC CTATTTAATA
ATCGTATTTT AATGGATCAA TCATTTTTTT TTATCCGATC CCATTTATAT CAAACTAAAA CTATTAATTT TGTATCGTAT
TTGTAATAAA TTCACGTGTT GTACCCCTAA TTGGTGGCAC TTGTATGTAC AGGAAACGAC TTCATCTTAC ATTAGTTGTA
GCACAATTTT TCCTGCCAAT CACCAGCTAT TGTAAAAT

>JH001C07r_32 pos=32|len=598|mol=genomic|alleles="A/G"
GAGATCAACT CAATTCAGTC TAATTTAAAC T
R
AGTTTAACAT CCAAACACCC AACTCTTAAA TTATTAAATT CATCTCAGTT CAAAACCTCC TTACACTTGG GACCCACAAC
CTTTTTTCAA TTCAAAACAT ATTTATACGT GGAACCCACA ACCTTTTTCA ATTTCCCATA AATAGTAGCT AGTAAACTCA
TCTTAACATC CAAACAAATC CAAACTCATT TTACATGGGC TCCACATAAC TCATTCTACC TACTCAACTC ACTACTATTC
ATAAAAAACT CAGATCAACA TCCAAACGTG CCAAAGAGTT ACGGAAACCA GCTTATTTCA CAATACCTTT GTGGGTTGTG
GTGATAGTAG TGGAGGGCTC CTTCTTAAGG ACAAACTCTT CCTCATCGTC TATATCGTCT TCTTGGGTAA TACCAACCTT
GGCGGATTTT ATCAATTCCA CGAAGCTCTT GTTTTTCTGC CCAGTTGCCT GTTTACATCC CCGCCAAAAT CCCATTACCC
CTTAAAAGTC CATTAAACTA AAAAACAACG TCAAAAATAG GAGACCTGAA GGAGAAGAAA GTGACTGACT GAGAGGGAGA
GAGAGT

>JH001O17r_183 pos=183|len=613|mol=genomic|alleles="G/T"
TTATGTTTTG AGGTCAGAAA TGGATCTTAT CATTAAAGTT ATATGCTGTT TGCAAAGTTT CATAAGTTTT GGGGCCGGAT
TGCAAATATT GAAAGTTTAG GGGTCAATAT GTAATTTCCA AAAGTTAAGG GGTTGAAGTG AAACTTTTGT GAAGTTCTGG
AAGTTCAGAA TCTTTGTGTT TC
K
TTATGTGTTA TTTGAAGAAT TTCTAACATT AAGTATCACT CATTTGCAGC ACGGCAACGC CAAATTTAGA ACAAGGAGTT
TATAAGTTAG GTTCTAACTT ATACTAGGTT AAGATAAATT TGATTATTTC TAAATGCTTC ATGATTATTG TACATTTTTT
ACTTGTTACA AGTTATTCAT GTGCTATGCC ATGATTAAAT GTCGTTATCA TATATCCATG CAAAGAAGTG CATGTCATGC
ATTGAAAAAC TATTTTTGTC ACAACCCTAA TGCTAGGATG AGGGATTATC CTAGTGAAAC TCCCCTGTCT ACTCTAGAGT
GAGTAAAATT GGAGTGGAAT CCCTTGGGTT GATGAAGACT ATCAACGACC TTCGATGGGA TAGTACTGGT CCCAGAGCGA
GGGTAAGAGC CTTCTAGTTG GTGGAGGTGT

>JH001O17r_497 pos=497|len=613|mol=genomic|alleles="C/T"
TTATGTTTTG AGGTCAGAAA TGGATCTTAT CATTAAAGTT ATATGCTGTT TGCAAAGTTT CATAAGTTTT GGGGCCGGAT
TGCAAATATT GAAAGTTTAG GGGTCAATAT GTAATTTCCA AAAGTTAAGG GGTTGAAGTG AAACTTTTGT GAAGTTCTGG
AAGTTCAGAA TCTTTGTGTT TCGTTATGTG TTATTTGAAG AATTTCTAAC ATTAAGTATC ACTCATTTGC AGCACGGCAA
CGCCAAATTT AGAACAAGGA GTTTATAAGT TAGGTTCTAA CTTATACTAG GTTAAGATAA ATTTGATTAT TTCTAAATGC
TTCATGATTA TTGTACATTT TTTACTTGTT ACAAGTTATT CATGTGCTAT GCCATGATTA AATGTCGTTA TCATATATCC
ATGCAAAGAA GTGCATGTCA TGCATTGAAA AACTATTTTT GTCACAACCC TAATGCTAGG ATGAGGGATT ATCCTAGTGA
AACTCCCCTG TCTACT
Y
TAGAGTGAGT AAAATTGGAG TGGAATCCCT TGGGTTGATG AAGACTATCA ACGACCTTCG ATGGGATAGT ACTGGTCCCA
GAGCGAGGGT AAGAGCCTTC TAGTTGGTGG AGGTGT

>JH001L05r_455 pos=455|len=823|mol=genomic|alleles="G/A"
TGGTACGCAA CCCGACTCTC TCTAGGAATT TCTTCTTTTA TCTGTTGATC ATACGACTTT TGCTAGTGAA GATTTGCATT
GATTGAAATG AAATATGCCA ATACCTTTAA CTCTGTTTTT TCTTTTTAGA AGAGCTTGGT ACCTTAATTA TATTAAAATC
CTCACTTTTA ACAAGTTGAT ATATCCTCTT CTTTCCCTAA AATGAAAATA TACATTTCTT CTTCTTTCCC ACTATTTTAA
TAGCTCTGAT ATCTAAAAGT TTCAAAATCG CAGATAAATA ATGCAGGGGT TTTTGGAGCC ATAATAGAGC CGGATCATCG
AAAGAACCTA AAACTAGGTC TTAATGAAGT AAGTGTTGGA ATGTTGAACG TTTCTTTTCT CCATTGTAGG AAAGAAGGTT
TGTCAAAAGT AGTATTCAAA CATTTTTTAA TCAATATTCT ACATTATTTA CTCT
R
CATATAACCA TGATGCAGAT AGCAGGTGAA AATGCCAAGT CCTTCAGGAA AGTTCTGAAG CAAACATACG AACTTTCTAC
GAATTGTCTA CAAACAAATT ATTATGGAAT CAAGCTAGTT TGCAAAGCAC TCATTCCACT TCTTCAATTG TCTAATTCAC
CAAGAATAGT AAATGTCTCC TCCATCTTGG GACAACTACA GGTAACATAT TAGTGATCCC TTGTGATAAT TCAAAGCACT
TGGGGAACCC TTAATGGTTG CCTCTGATGA TTAGGTGCAA GATCCGAACT TCATGAAAAT TCTATAAACA TTTGGTGCTG
AAAATTTTTT TGCTAATGTC GGAAAGATTT TTAAATCCTC TGTTGTGT

>JH001B23r_376 pos=376|len=769|mol=genomic|alleles="G/A"
TTCCGAACAC AAATTCCATT AGATTCTCAA AATAAAAACA AACTCTCATT ACACGGAATA CTAATTCATC AACCTTCAAT
ATCCTTCCTC TTATTACTAA AAGGTATTCT ATATCTATAT TGGTATGAAC AGTAATACTC CTAATGAGAA TTGTTGCTCT
TATCACCTAG TCAAATCAAT CAGCTAAGTC AACTCAGTCA CTTAATTCAG ATAAATCAGT CATGCACAAC ATAAACATCA
GTATGAACAA TCATGAATTT AAGCTTTCAG CATGAAAACT TTTATGAAAA CCATAGGTTT ATTATGTTTA CGTTGTGATG
GATTTCTTGC TGAGTCTTCG ACTCATTTTA TTTTATTTCA TACATTTTAA CCACC
R
AGATGAGGAT GATGAACACG AGCAGGTAGG CAAGGATTAG AAGGAGTAGT TGATTTAGTT TCAGACTTTC TAGAATAAAA
TTGCTTTTAT AACATAAATT TATTCCGTTT ATTCATTTAA GTTTTTGGAT GATATTTTAT TCGAAAAATA TTTTATGAAA
TAAATGCTAA TTTCATGTTA TTCAATATGA TATCTCTTGT CGGGTTTATT TTATGAAAAA CATGTGACAC TCCTAGTCTA
TGGGTAGAGG TGTTACATCT CTATAGAAAT TAGGTAAGGT GTGAACCTCC CCAATGCTAT AAGCATGGCA GCGTACTCTT
CCACAATTAA AGTACCTTGA GACAGAGATG TAAACTCTTG CGCCTTCTAT TGTTTAACCG AATCTGTGAA GAA

>JH001D21r_434 pos=434|len=845|mol=genomic|alleles="G/A"
GTCAAAAGTT GTGCCCCAGC TAGCCTGTGC GCCATCACTT CTTCTCACCA GCCTCATATA TACTTGTTTT CTAAAAACAT
CTTATCTTAT TTCATCTTAT CCCACCTCAT CATTACAACT TTTTCAAATC TCCACACAAA ATAAAATAAA CAATTCAATT
TTTTCAAATC TCAAAACAAC AATAATATTA AAAAATATAT TCTAACAATA TTTTATTCAA CTTTTTAACT TTAATCTCAA
CTCATCTCAT CTCATCTCAT CTCATTTCTG AAAACAAACG AGCCTAAGTT TATCACGTTT TATATATAAA TATGCGTTTA
TATATGCAAT GATTCATCTA AAAAAAATAT GAAAAATACT TGAAGTGGGT CTTTGCCCGC AGCTTGAATT GGCGACAAAG
GAGGTTTTTC TTTTTATTAT TATTATTCTT TTC
R
AAATCTTGGG CTACGTACTT ACCTCCAGAG CATCACCTAT GTTGACAACA AAAGCGTTAG GCAGAGGTTT AACTGGAATC
CACATCCCGT TTTTCCTAAT CTGTAGGCCT TCGACCTCAT TGATTTGCAG GAGGATTGTT AGGGCAACGG GATCAGAGTG
AGGATTGAGA CCAATGGCAA GCTCTGGCTG CGGACATGGA GAATAATAGT TCATCCTCAT ACCTTGCCAT CCTTCTTCAA
ACAACTCCCT CATTTCCCTA GCTTCCATTC TCAGAGCTTT TGCCATTAGG TCTAGGATTT TTACTGCAAG AGCTTTTAAT
TCAGCTGAGT AAGCTTCTAA GTTGTCTCTG CAAAGAAGAT ATTTTTCAGT GATCTTTTAC TCGATTGATC AAGTGCATTA
ATTATTATAT C

>JH001I22r_121 pos=121|len=406|mol=genomic|alleles="G/T"
GGTGGTTTCC GTTCGGCTAT GTGCACATGG GCGCTGGTTT TTCTAATGCA GCAACACTCG GAAAATGACG CCAAGTTGCA
TCTCGACAGT CTCGTTTGCG GCAGTGGAGT GGTGGTTGAA
K
AGGGTTGGCT TACGTGGGGT GACTCCCGGT ATGGGAGTGC ATGAAACCGA GGGGATGAAG GACCAGGCTG GGCGGTGGGA
TGACTCTTGA TACGGGAGTG CAGGAAATCG AGGGGATGGA GGTTGGGCTT GCGATTCTAA GGTGGTGCGG CGGCTTGTGT
TTGGGTAGTA GTTTTAATAG CATGAAATAA CATGTGTCTA TAAATATATG TGAGGTGAAA CCCTAGAGAG CCGAGAGAGA
GAGACGTGCG CGTGGATGTG TCGTGTGTGT GCATGGCTTG GATGA

>JH001K04r_73 pos=73|len=758|mol=genomic|alleles="A/C"
TTGTTGTACC AAATCTGACA CGAGAACTGT CACCCACCAC AATATGCGCA TATTTTTGAA AGATCTCCCA TC
M
TTTTCTAATG TATTTCCATA GACCCACCAC ATATGAACCA TGTACTTCAT TAGAGCACCA TCCTCTCCAA GCCTACCCAA
ACTTCGAATC TATAACAGAC GTCAGTAGGG CCCTCCTTTC ATGTTGATAC TGCCACAACC ATTTACCCAA CAGAACTTGG
TTGAACTTTG TTAAGTTATG GATCCCCAAT CCACCCCTAG AAATTGTTGT ACAAACAATT GACCAAATAA AATTTGAACT
CCCAATCCAC TTCACAGGAA GTCTCATTGT AGCTTCTCAA TAAGGTTGGC AACCCTTGTG GAGAGTGGGA ACAAGAACAA
CAAATAAGTG AGTAGGTTAG AAAGAGTACT TAATCAAAGT GGACCTACCA CCTTTATACA AGTACAACCT CTTCCAAGAA
GCCAATATGT GTTCCATCTT TTCAACCACA ACATTATTCC AAATCTTTTT TGATTTGAAG GAAGCGCCTA GTGGCAAGTC
AAGATATTTC ATGGGTAAAA TAGATATCTT GCATCCCAAA AGAGAGGCTA GACTCACTGC AACGGGGACA ACCCCCATCG
ACACCAATTT AGACTTTAAG AGATTAACTC TCAAACCCGA GATAGCTTCA AGGCAAAGAA GGAGAGCCCT AAAAGATTGG
AAGTCCTTAT CGTCGGATTG TTAGTTGGGG GTAATTTCGT GAAAA

>JH001K04r_574 pos=574|len=758|mol=genomic|alleles="T/A"
TTGTTGTACC AAATCTGACA CGAGAACTGT CACCCACCAC AATATGCGCA TATTTTTGAA AGATCTCCCA TCATTTTCTA
ATGTATTTCC ATAGACCCAC CACATATGAA CCATGTACTT CATTAGAGCA CCATCCTCTC CAAGCCTACC CAAACTTCGA
ATCTATAACA GACGTCAGTA GGGCCCTCCT TTCATGTTGA TACTGCCACA ACCATTTACC CAACAGAACT TGGTTGAACT
TTGTTAAGTT ATGGATCCCC AATCCACCCC TAGAAATTGT TGTACAAACA ATTGACCAAA TAAAATTTGA ACTCCCAATC
CACTTCACAG GAAGTCTCAT TGTAGCTTCT CAATAAGGTT GGCAACCCTT GTGGAGAGTG GGAACAAGAA CAACAAATAA
GTGAGTAGGT TAGAAAGAGT ACTTAATCAA AGTGGACCTA CCACCTTTAT ACAAGTACAA CCTCTTCCAA GAAGCCAATA
TGTGTTCCAT CTTTTCAACC ACAACATTAT TCCAAATCTT TTTTGATTTG AAGGAAGCGC CTAGTGGCAA GTCAAGATAT
TTCATGGGTA AAA
W
AGATATCTTG CATCCCAAAA GAGAGGCTAG ACTCACTGCA ACGGGGACAA CCCCCATCGA CACCAATTTA GACTTTAAGA
GATTAACTCT CAAACCCGAG ATAGCTTCAA GGCAAAGAAG GAGAGCCCTA AAAGATTGGA AGTCCTTATC GTCGGATTGT
TAGTTGGGGG TAATTTCGTG AAAA

>JH001K20r_63 pos=63|len=790|mol=genomic|alleles="A/C"
TGAACTTTAG ACTTCAAAGC CATTTTTCCC GTTGTACAGT AGCTCGTTAA TCATGTTAGA AC
M
TTACAAGAAG ATGACAGGGA TCATCTGTGA AGATCAAGTT TCAATCCTTT GTGAAGATCA AGTTTCAGGC CTGAAATCAA
AACCAAGGAT GGGCAATGGG TTAAATTGTC TCCATCTAGA CCATCTCCTG ATTCCTTCAT CTTTGTTGTT GGAGATTTTT
TTTATAAGAA CTTTATTGAA TGAAACAATG CGAAGCTCAT GTACAGAGGA AGTATACAAA AGAAGCACCT AATTACATTC
TAGAAACCTG AAAAGAAAAC AAAAACTCAT GAGCATTCCC TTCCTTAAGA ACAATAGCCG AAAACCATTA CAGTAAAGAA
TATAAGTGAG AAGATTGGAA ATGGCGCTTT TAATAAGAGT TAATCTTTCC CTTGTTGATA GTATAGTCGC TTCTAACTCG
ACAATTTTTT CTCAACATTT TCTACGATAC CATCCCATAT ATTTTTTGCT TTGAATGACG CCCCCAACGA AAGTTAAGAT
ATTTCATAGG AAGATAAGCA ACTTTGCAGC CCAACAGATC TACTAAATGG TTAATATTTC TCACATCTCC TACCAGTACC
AATTCCGACT TGCCCAAATT CACCTTGAGG CCCAAGACAG CTTCAAAGCA CAATAATACA TCCCTTAAAA CTTGAATTTG
TCCATTGTCA GCATCACAAA AAATGTGAGT TTTATCCTCC AATAATAGAT TATGAGAAAT TTGAAATAAC ACCGTTACTC
AATGTCT

>JH001O04r_315 pos=315|len=713|mol=genomic|alleles="T/C"
CTTGTGCAGC CTCATCATTC CTCTTCCAGT CGCCACCCTT GCAAGACCAT AGGCCAGAAA ACCAGTCACC AAATTCCCCA
TAGACACCCC TATGATCCTT GTCAGAGGTT GCAATTGACC TTGATTCTGC AGCTTCTTTT AATTTTATCT CAGAAATTCT
AGATAATTCA TCAGTTTTCT GATCAGAAGC TTCGCTTCTA TGCCAAGAGA ACCCTGTGCA TGTCCAGAAT AAACATTTTG
GGTGAGATGC ATGTCTTAAA GTGCTTCTAA CTTTGCTGTA TGGAAAACAT AACAAACTAA ACTTTTTACA TCTA
Y
GTCACCAATT GCTAGAAAAT ACTTAGAAGT AACAACTTGA TTATCATGAA TTATGAATAT TAATAAGGTT ATGAATAATG
GCTCAGAGCA GATATGCAGA TATGCAGATA TACCTCAATC CTCTGTTCTG GAAAAATAAT AATTAATAAT AATAGCAATA
ACAATGCTAA TAATGACAAC ACAAAATCCT GAATATTTCC AAGGATGGAT CTCGAGAAAG CATTAGTCCA TGGAGAAAAA
TAAATCAATC ATTTCCTACG AAAAAACTCT AGATGCTCAG AGCTTATCCA AAATAAACAT AAATTGATGA ATAAATAAAA
GCAATGAAAA AGGTAGTATA CCTTCAGAGT TTCCGCAACC CTCTGGACCC TCCCATTCGG CAAGTTCAAA CCTCATTT

>JH001O08r_115 pos=115|len=810|mol=genomic|alleles="T/C"
GCACCATCTA AGAATGGCTT GGTAATAACC CAATCAACAC ACACCTTCTT GGTGCCTTTT TTCGCACAAA CCATCCAAGC
CTCAACTCGG TGCCACCAAG TCCTAGAGTG CAAG
Y
AAGAAACACC CAACGCCAAA GAAGCCATAC GCCATACGTG CTTGGCGACA TGTCCATTTG CAAGAACGTG GTCCAACGTT
TCCTTTTTTG GTGAGTTACA ATAGTCACAT TTGGATGCCA TCTCTACTCC ACGGGATTGC ACCCTTTCAT CAACAGATAA
ACATTTAAAC CGAGCGCGGC ACATACAAAT CGATATCTTC TTAGGCAAAT GTTTGCTCCA AATCCAATCC ATCGAACCAT
ATTGTGTAAG AGTTTTAATT AAGCTCTATG TCCCACATAC ACATCTTGAT AGAGTTAAAC ATTTAAGAGA TAAGATTAAC
TTTATATCTC TAATCACAGT CAAACACAAA GTCTTAGATT TCTTGATGGC CAGAAGTCTA TAAATAGTAC TGAGGGATTA
AAGAGTTCTC ACCTACAACA TCATTATGCC TCTAGCCATC GGGAGACATT CAGAGGTAAA GTTGTTAGGG TGTTCCTTCT
CTCATAGTCA GGTCAAATTC TTCATCAAAC TGTAATTCAG GGAGGTACGT TTTCAACTAT TATTATTTAT TATCGTGGAT
CATAGAAAAT CGAAGATCCA ATTATTAATG TTCATGTTAA AATATTTAAT ATATTGATCT CCCTTAACTC AGATTAATTC
CTAGGGAAAA AGCTCACCCA ACTCTTTCTC TCTCTAACAT GAGTTCCTCT TTCCA

>JH001O08r_217 pos=217|len=810|mol=genomic|alleles="T/C"
GCACCATCTA AGAATGGCTT GGTAATAACC CAATCAACAC ACACCTTCTT GGTGCCTTTT TTCGCACAAA CCATCCAAGC
CTCAACTCGG TGCCACCAAG TCCTAGAGTG CAAGTAAGAA ACACCCAACG CCAAAGAAGC CATACGCCAT ACGTGCTTGG
CGACATGTCC ATTTGCAAGA ACGTGGTCCA ACGTTTCCTT TTTTGGTGAG TTACAA
Y
AGTCACATTT GGATGCCATC TCTACTCCAC GGGATTGCAC CCTTTCATCA ACAGATAAAC ATTTAAACCG AGCGCGGCAC
ATACAAATCG ATATCTTCTT AGGCAAATGT TTGCTCCAAA TCCAATCCAT CGAACCATAT TGTGTAAGAG TTTTAATTAA
GCTCTATGTC CCACATACAC ATCTTGATAG AGTTAAACAT TTAAGAGATA AGATTAACTT TATATCTCTA ATCACAGTCA
AACACAAAGT CTTAGATTTC TTGATGGCCA GAAGTCTATA AATAGTACTG AGGGATTAAA GAGTTCTCAC CTACAACATC
ATTATGCCTC TAGCCATCGG GAGACATTCA GAGGTAAAGT TGTTAGGGTG TTCCTTCTCT CATAGTCAGG TCAAATTCTT
CATCAAACTG TAATTCAGGG AGGTACGTTT TCAACTATTA TTATTTATTA TCGTGGATCA TAGAAAATCG AAGATCCAAT
TATTAATGTT CATGTTAAAA TATTTAATAT ATTGATCTCC CTTAACTCAG ATTAATTCCT AGGGAAAAAG CTCACCCAAC
TCTTTCTCTC TCTAACATGA GTTCCTCTTT CCA

>JH001O08r_352 pos=352|len=810|mol=genomic|alleles="C/G"
GCACCATCTA AGAATGGCTT GGTAATAACC CAATCAACAC ACACCTTCTT GGTGCCTTTT TTCGCACAAA CCATCCAAGC
CTCAACTCGG TGCCACCAAG TCCTAGAGTG CAAGTAAGAA ACACCCAACG CCAAAGAAGC CATACGCCAT ACGTGCTTGG
CGACATGTCC ATTTGCAAGA ACGTGGTCCA ACGTTTCCTT TTTTGGTGAG TTACAATAGT CACATTTGGA TGCCATCTCT
ACTCCACGGG ATTGCACCCT TTCATCAACA GATAAACATT TAAACCGAGC GCGGCACATA CAAATCGATA TCTTCTTAGG
CAAATGTTTG CTCCAAATCC AATCCATCGA A
S
CATATTGTGT AAGAGTTTTA ATTAAGCTCT ATGTCCCACA TACACATCTT GATAGAGTTA AACATTTAAG AGATAAGATT
AACTTTATAT CTCTAATCAC AGTCAAACAC AAAGTCTTAG ATTTCTTGAT GGCCAGAAGT CTATAAATAG TACTGAGGGA
TTAAAGAGTT CTCACCTACA ACATCATTAT GCCTCTAGCC ATCGGGAGAC ATTCAGAGGT AAAGTTGTTA GGGTGTTCCT
TCTCTCATAG TCAGGTCAAA TTCTTCATCA AACTGTAATT CAGGGAGGTA CGTTTTCAAC TATTATTATT TATTATCGTG
GATCATAGAA AATCGAAGAT CCAATTATTA ATGTTCATGT TAAAATATTT AATATATTGA TCTCCCTTAA CTCAGATTAA
TTCCTAGGGA AAAAGCTCAC CCAACTCTTT CTCTCTCTAA CATGAGTTCC TCTTTCCA

>JH001O08r_512 pos=512|len=810|mol=genomic|alleles="A/G"
GCACCATCTA AGAATGGCTT GGTAATAACC CAATCAACAC ACACCTTCTT GGTGCCTTTT TTCGCACAAA CCATCCAAGC
CTCAACTCGG TGCCACCAAG TCCTAGAGTG CAAGTAAGAA ACACCCAACG CCAAAGAAGC CATACGCCAT ACGTGCTTGG
CGACATGTCC ATTTGCAAGA ACGTGGTCCA ACGTTTCCTT TTTTGGTGAG TTACAATAGT CACATTTGGA TGCCATCTCT
ACTCCACGGG ATTGCACCCT TTCATCAACA GATAAACATT TAAACCGAGC GCGGCACATA CAAATCGATA TCTTCTTAGG
CAAATGTTTG CTCCAAATCC AATCCATCGA ACCATATTGT GTAAGAGTTT TAATTAAGCT CTATGTCCCA CATACACATC
TTGATAGAGT TAAACATTTA AGAGATAAGA TTAACTTTAT ATCTCTAATC ACAGTCAAAC ACAAAGTCTT AGATTTCTTG
ATGGCCAGAA GTCTATAAAT AGTACTGAGG G
R
TTAAAGAGTT CTCACCTACA ACATCATTAT GCCTCTAGCC ATCGGGAGAC ATTCAGAGGT AAAGTTGTTA GGGTGTTCCT
TCTCTCATAG TCAGGTCAAA TTCTTCATCA AACTGTAATT CAGGGAGGTA CGTTTTCAAC TATTATTATT TATTATCGTG
GATCATAGAA AATCGAAGAT CCAATTATTA ATGTTCATGT TAAAATATTT AATATATTGA TCTCCCTTAA CTCAGATTAA
TTCCTAGGGA AAAAGCTCAC CCAACTCTTT CTCTCTCTAA CATGAGTTCC TCTTTCCA

>JH001C16r_28 pos=28|len=543|mol=genomic|alleles="C/G"
TGTTGCCCTT TCCATAGATT ATCAAAT
S
AATCAAAACT AAATCTTCAT CATTTAAGCC CTTGAACTTG TAATTGATTC ATTTGGAACT TGCAACATAT CTTTAAGACT
AGGCCCACCT TGGTTCCCAT CATCTTCTAT CTTTGATGCT ATACTCCAAC ACTCTCCCTC AAGATGAACA TGATTATTAA
GGATGTTTAT CTTACGTAGA GTATAGTGAA AATGTAAAGA ACCAAGTGGT TTTGTAAGGA TGTATGCCAA CTATAGAGAT
GGAATGTAGA ATAACTTGAT GAGGTTTTGT TGTAGCTTTT CACGAACTAA ATGACAGTCA ATTTGATTGG GCTGGTTCCA
TGTATTTTAA TATGGAATCT ATGGATGTGG AGGTGTTCGG CACGTGTGGA GGGACACAAG GATTGCTTTA ACGTTTTGTG
GAGGAAGGTT AAATACTGGC TCCATTGGAT TGGTCTGAGG CTTAAGGAGT CAAGAAATTT GCATCATCAA GACCAAGCAA
TTTTAGAAGA CTTATACTTG TTGGTTGTAT CTCTT

>JH001M24r_36 pos=36|len=717|mol=genomic|alleles="G/A"
AAACCCAGGG TAAACCCATC CGGACCGGGA GCCTT
R
TCACTTGACA TACTTCTGAT ACCATTGCCC ACTTCCTCTT CTGTAAAAGG CCTTTCTAGC CACCCTGCAT TGTGCTGATC
TAAAATATTA AAAGACAACC CATCCACCAA TCTCCAAGGA AATCGTAATT CTAAACTTCG TCCCAATTAT GTTTGCAATA
ATCCACTGCA AACACCACTT GAACCCAATC ATCACATGGA TGTCTTGACT CGATGAACAC TGTATAGAAT GCCAGTCGCC
ACAACCAATC GCCAAGTAAT TTGTTTTGCC TAAGAAAAAC TCAAAATCAT AGCAGCCACG ATTATGGTTC TGCTGGTCAC
ATCAAAACCA CTGAACAGTA CCATGGATGG TGATGATGAT GACGACATCA CACCTCTGAA GAAGGTGATC TCGACACCAT
CTACCACCTA AAATGGGCAC TAATGCCAAA GCTTGGTAAT CCTTGATCAA TAGAACATGA AACAAAGTTT TCATTTTACT
TATAAAAAAA AATATAACAC GAAACAAAGT GGGAGAGATA GGACAAAGAA AAGAAAGAAA ATGGACAAGA AGAAAAACGG
ATAAAAGAAG GAAGGATCAT AGAGAGATAA TTAAACCCTG ATATGCTGTA ATGCCCTGCT GCGAGATTTG CCTGAAAGGA
AATTAGAAGC TGAAGGGAAA CTTACATAGC CTCTCACCTT T

>JH001I08r_216 pos=216|len=719|mol=genomic|alleles="A/T"
CTTCCTGGCC TGGCTTGGAC CCTCCAATGT GAGTTTTATA GCAATGCCTA CAGCTTTAAT ACTCATAACC TGCAGAAGAA
ATATAAAATC AATTGTGTGA ATATTTTCTA ACAGAGAACA GACATCATAT GCCCAAGGGA TACGATGAAT GGAACAAAGC
GGGAGGACGT TCTAATTAGA AAAAAGAAAA CAACGGTAGA AGAACTATGA TACCT
W
CTGTCATTAG TATCAGATTA AAAGAATTTT TTTCAGCAAT TTAAAAGAGT AACTGAGGAA TGCTAACCGT CAATGATCCA
ATTATGGAAC ATACGCCAAT ATAGACCAGT ATGTTTGTCT GCCCAAAACG TGGTTCACAA TACAATATCA GCACCAAAAC
TACCGCTATT GCTGAGGCTG TGTATAAAAG AAAAACTGGA CCAAAAACAT GAATACAATC AAGAGAAAAA CTAAACATAG
AACAGCACTC AATGTTCAAA AGCTTTACCT GGTTGAGTTG CTAATTCCCA AATTTCCTCC ACTGAACTCA GACTAAGTTC
ACTGGGTGCA TGAAGCACAA TCAATGTAGA ACCCACTATG CATAAGACAC ACCCCACTAT TCCCATTTTC CGCAATTTTT
CCTTCAAGAA TAAGTGCGCT AGAACAGCAC TCGCAACAAA ATAAACAACG ACAAAGTCAA AAACATAAAA TTATTCATCT
TGACACACAA AGGTTGCATT TTG

>JH001D14r_67 pos=67|len=821|mol=genomic|alleles="T/C"
AACCTCCGCA TACTTTGCCA ATTTGACATC AGAGATAGGT TCAGTTGAGT TGAGCAATGG AAAATA
Y
ACTTTTGGCT AGAAGGTTTT CCAAAAAGAA AAATGCCAGA ATTCATCGTT AATTTAATGA AGGGAGGATT AACATAGAAA
GAGAATTCTA GATAAAAACA TAGATAGCAA AGCCAATATG ATAAAGATGC AATCTAAAAC TTGAAGTGTA TGCTAATTGA
ATTGCACCCA CAATCATAGC TTTTATTAGT AAAAAATAAG CAAAGAAAAA GGCCACGGCT CTGTTGCCCT ATATGTTTCA
ACAGTCCCAC ACCTTTTGCA TCTCAATGTT GTTTATTTAA TTTTTTTTTA TTATTTTTTT GTACTACTTA TGCAAAGCTA
TAATTTCCAT CCTAAATATC TGAGCTCGAC TTTTATATGT AAATCTATTG TAAGAAGGTC CACAAATTGG TATGTTTATT
TGGAACTGGT ATTGTTTTAT GGTAGTGGAC AATTTTTGTG GCTCTATTGC CCTTTATGTT TCAGCAGTCC CACTCCTTTG
AGTATCTCAA TGATTTGTGG CTTTGTTTTT TTGAGAGTGG ACAATTTTTA TTTGCTGCTC TGATATTCTT AGATTTTATT
GGGTTCCTTA CACCATTTGA AATTGAAGAT GGTGAAATGC TTTGTTTTTT GCACTGTATG TATGCCTTTT CTTACTGCAT
TCTTCTTCTG ATTCAAGAAA TGCAATATTT GATGTTTTTG CTCCACCTTC ACGATCCTTT TAACACACAC ACACACAAAG
CAAAAACCTT TTCCCCGTCT CCAAGTTTCT CTAG

>JH001F18r_56 pos=56|len=641|mol=genomic|alleles="G/A"
GGAGGTAAAG AGGTACTTAC GATGTGGGGG TGTGGAAAAA TATAAGGAGT GGCTA
R
GATGCTTTCA CAAAACACAT TAATTTTGTG GTTGGTCACG GTTCCAGAAT TCATTTTTGA CATAATCCAT GTTGTGGTGG
GGTTCTTAGT GCTGTTTTTC CAGACCTCTT TTGTATCTCT CAGAATCCGG AAGCTTCTGT GGCTGAGATT TTGGATTGTT
CTAGTAGTTT CACCCCAAAG GAACGTTCAG TTCACTAAAG CTGAGAATGA CTTGGAAATG GATGAAGTTT CTGATTTGTT
TGGCTTATTG TATGCTACAC AGCTTGGGAG GGACATATGT GATAAGATGG TCTGGATTCA TACTGGTAAT AAGAAGTTTT
CAGTTCATTC TTTGTACATG AAGCTGCCTA GGCCAAATGT GGTACAATCT TTTCCTTGTA AGAGTATTTG GAAGTGCAAG
GTGCCTTCAA AGGTTGCGTT CTTTGGTTGG TCTGCTTCTC TAGGGAAAAA TCTGACTTTG GACAATCTCA GGAAGCATGG
TTTAATTGTT ATGGATTGGT GTTTCTATGT AAAAAATCTG GAAAATCGGT GGATCATTTG TTACTACACA GTGAGGTGGC
TAGGGTGTTA TGGCATGAAG TGTTT

>JH001B06r_210 pos=210|len=733|mol=genomic|alleles="C/T"
TGTGTTTTTA TTTTTGCATT GGTTAGATAT TAGAATCATG TCCTAATACA ATTTGTGTAA AAGTCAAATT TGTTTATGCG
ATTTGGGAAT GTTGTCATGG TGACTGGTGG AAGAAACAGG GGTCGTGTTG GAATAATTAA GAATAGGGAG AAGCAAGAGG
GAAGCTTTGA AGATGAAATG GGTTTCTGGG TTTCTCGGGA TGGGTTTCT
Y
TGGAAGGTTG AAGACGAAAT GGCTTGAAGA TGAAATGGGT TTCTGGGTAT CTGGGTTTCT CGGAAGGTTG AAGATGAAAT
GGGTTTCTCG AAAGGGAAGA CGAAATGGTG CGGGATGGGT TCGATCTATT AAGATGAAGA AAGGTTGAAG ATGAAATGCA
TGTGCGAGAA TTTGAAGACA AAATGGTGCA GGATGGGTTC GATCTATTAA GACGAAGGAA GGTTGAAGAT GAAACCCATG
CCACAGTTCG TTTGGACTGA AGACGAAGGA AGGTTGAAGA TGGAACGAGA ATTTTTAATT GTTAAACACT TACAACGTAG
CATTCCATGT CAAGCGGGAA GAGGGAACGG GAAGGGGGAG CAGGGCGCAT AGCATTTTCC TTAAAGAAAA TAGATGTGTA
CAGTGTACTT GCAATGCACT GTCATTTACG CCCACAAATT CCAACTAGTT ACCAGATCGA TTAACTACCC TATATTGTTA
CCTTTTTCCC CCTTTTTTGT CCTTTTAAAA GGGATCATCC CGC

>JH001B06r_498 pos=498|len=733|mol=genomic|alleles="A/G"
TGTGTTTTTA TTTTTGCATT GGTTAGATAT TAGAATCATG TCCTAATACA ATTTGTGTAA AAGTCAAATT TGTTTATGCG
ATTTGGGAAT GTTGTCATGG TGACTGGTGG AAGAAACAGG GGTCGTGTTG GAATAATTAA GAATAGGGAG AAGCAAGAGG
GAAGCTTTGA AGATGAAATG GGTTTCTGGG TTTCTCGGGA TGGGTTTCTC TGGAAGGTTG AAGACGAAAT GGCTTGAAGA
TGAAATGGGT TTCTGGGTAT CTGGGTTTCT CGGAAGGTTG AAGATGAAAT GGGTTTCTCG AAAGGGAAGA CGAAATGGTG
CGGGATGGGT TCGATCTATT AAGATGAAGA AAGGTTGAAG ATGAAATGCA TGTGCGAGAA TTTGAAGACA AAATGGTGCA
GGATGGGTTC GATCTATTAA GACGAAGGAA GGTTGAAGAT GAAACCCATG CCACAGTTCG TTTGGACTGA AGACGAAGGA
AGGTTGAAGA TGGAACG
R
GAATTTTTAA TTGTTAAACA CTTACAACGT AGCATTCCAT GTCAAGCGGG AAGAGGGAAC GGGAAGGGGG AGCAGGGCGC
ATAGCATTTT CCTTAAAGAA AATAGATGTG TACAGTGTAC TTGCAATGCA CTGTCATTTA CGCCCACAAA TTCCAACTAG
TTACCAGATC GATTAACTAC CCTATATTGT TACCTTTTTC CCCCTTTTTT GTCCTTTTAA AAGGGATCAT CCCGC

>JH001J24r_111 pos=111|len=785|mol=genomic|alleles="G/A"
CTCCATCCTA GAAGATCACA TAATGATGCC AACAACTTAT CATGTATCAC TAAGCCTCTT ATTGATGATA TTTCGGACCT
GCTGAACGGT TGCTTGCAGC TCATTCCACT
R
CACTTTGCCA ACTAAAATGG AGAAGCATTG GAGATTGTCA AATCCACATG CATGTACATA ATGCATATAT GCACTCAGAG
ATATAACCTT GGCACTTAGA TCTACAGCAA CACAATTACT GGCGGCCTCT CGAATAAGCT TCACCACTAG ACCAATCGCT
TCTATACCAA TAGCCTTAAT ATCAAAACAA ACAAGAAGAA TCTGATAGGC AACTGAGCTT CTAAGTTGCT TTCTGAGAGT
ATCGTATCCT GAAATGCACT CCACAGCTCG CAAGTAGTTT AAGTCCCTAG GAACTCTGCA AGCAAGTGAT TTTGCTAACT
TGTTACAGAT GTTCTTCCAT TCTTTCTCTA TGAAGCAACT GATAAGTGAT TGTATACATT CGTATAAAAG CACTGTGAGA
CCATGAAGCT GGTGATCCAA AGACAGAAAA ATAATGACTT CAACTATCTC TTCGACTTCT GGGGTTGAAA GGATAGAGAG
TTTATTCCTT ACATGACTAC AAGCAACAGC AAATCTGACC CAAGACCTAA TATTTTGAGG TGGCCCTCCA TGGTTAGAAA
CGAGCATGCA AAGAGTCTCT GTTGAATGAA AACTTATATT GCAATCCAGA AATTTCAAGA GCCCCTTTTA ATTCAAAATA
GCCTAAGAAG CGAATCAATC AGTAACAGGC TCAT

>JH001F14r_350 pos=350|len=465|mol=genomic|alleles="A/G"
TCTTGCGAGC GAGACTTCAT TCTTAAGTGT GAAACCCAGG AATGGTTTGT GATGTGGTGG TTAATGTAAT CGAATCTTTT
TGATATCCTG CTCATCTTTG ACTTTGAATA TCTAGGGTTG ATTCTGCTTT CTTGAAGATG GTAGAAATTT ATAATTTGAA
GTACAACAAT TAAGAACCTT TTGCAATTCA TTTCTTGGGG AAAAATAACT TATGAAGCTA GTTTGCATAG CAAATTGCCT
TAACTAAATT TAGGGTTGCA TATGATTTCA AAGAACGTGG GTGTGTGAGG TTGTGCATGC GTGGCTGGGT GTTAGGGACC
CCGATCTTGT CCCTAACACT AAGGACCAC
R
AGCTTGCCTT GGTGAGGATG ATGACTGAGT GACCTTGCCA ACTTGCTTGG CCTTTAACAA TGGGATAGTG TTTGAGTGAT
GAAATGATGA AGATGATGAT GAAATTGGGT AGGCT

>JH001B08r_106 pos=106|len=808|mol=genomic|alleles="T/C"
TTGAGAGTCT CATAACCAAC TTTGATACCA CCCTTCAGCT TCTCTCTGTA ATAACCAAGA GACCCCCCTC CTTCACAAGT
GAAAAAAATT TTGATTCTAT TGCAA
Y
GTCTTTTGAA AAACCCATTC TAAGCACACC AACACCCAGA ACTCAGTCGT GTAACGTCGT CACAGACCAC CCAAACTCAG
TTGAGAGAAC AAGTGTTTGT TTTCCATCGT TGAGAGAAAA TGTACGGAAA GAAAATGTAA GAACTAAGAA AGTGATTTAG
ACACTACTTA CTTGTACTTT AGAAGAACAC TCTGTTGAAG GATCTGGATA TTTGTTTTGG GCTTTCTCAA TGCATAAAGC
TTCTGAACAA TGAAGTCAAA GACCTGCGGA AAGATCGGTA CAGTATAAAG ATTTCATATG TGATCATTAA TCCACTGATA
ATATGGCAGA AAATGGAAAC TGTAAAAATT TGATTCATTA AGCATTCGGC CCCAATACTT TACAATTTAT ATGTCTAATC
CCCATTAAAT GTGTGAAATT TTTCCTAGGT TTACCGACAC CTGCAACTAA ACAGGAGAAA AGGTGTTCAA GAGAGTCCTT
AATTCCTGTC CTCATGGCAA TCTTTGGTCT TAGCACATTA CCTCAGTCTT CAACTTCTGT GCTAGAGGAC AAAATAAAAT
GCTAGATTAA AAGTTGATGC AATTGTACTC TTTTTCGATG TAATTATGCT CGAGTATCAA ACCTACATAC CAATAACCAA
AATGTCAAAT TGTAGTATTT TTCTCACATA TGTTAGTATG ATTGAAATAG ACAACATGAT AG

>JH001L04r_657 pos=657|len=797|mol=genomic|alleles="T/A"
TTGCATATGG CTTGTACGAA TACTGCGGTC ACTTGCCAAG GAGGGTAGCT GTGCGGCAAA CATTGTATTT CTGAGATTTT
ACCGAAGACA AGTCCAGATA TTTCTATGAA TTTCCTTCCA AGTTTTGTAC TTTATGAAGT CTGGTCTGTA AATAGGATGA
TACTTCATCG CTATTTTACT TGGATTGCAA TGTATTTCTG TTGATAGCCT TACCTGGTGT TTGAATCCGC GATGAGACAA
AATACAGGGC CTGTAGGCAC AATTGCACAA AATAATTAAT ATTCCGTATC AAATAATTGC AGATAGGTGG CTAAAAAGTT
CTAAGACGTT GTTAAAGGTG TGGATCATCT ACAGAGGTGG AGACTGGAGT GTTGATGTGT AGGTAACTAT TATGTCTCCA
ATCCAACATA CCAGGGCACT GAGCAATGCA GAGGCCACGA TCTCTTGTGA GGAAGATCTC AGAGCAAAGG CCCATTGGCC
ATGACAAAAC CGCAGAAATA TCATATGTCA GGCTTCATAC ATGACAGACG AAAAGCATCT CAAATTCTTT CCTAAATTTG
AGGATTTTAA GTAAAAAGTA GATGAACACT TAAAATAAGT TACCCATCAT GACATCATTG ATTAATGTTT GGTGTGGATT
TTTAGACAAC ATTTGC
W
GATGACATGT AAACTTCTAG AACAGTAAAT GAGCCCTCTG GCAATTGAAT TGCAGGAAAA CTCAAGGGTC CATGAATGAA
AGAAAGAAAG AAAGAGCATG AGAAATATGG GTGTTTCTAC AACTGCATGC TCTGGGAAAA

>JH001H24r_23 pos=23|len=765|mol=genomic|alleles="T/A"
AACGAGACTC TAGGAGAGAG TC
W
GATGAGATTC CCAGTGTTTT CCGATCGAGC CCACATGCTT TGATGCATTG GTCAGTCTCG ATCCATTCCT TCAGTTTGTC
GACCTCAATT TCTGATGTAC GGCATGTGTA TGCTTCCTCT CCGCTCCTTT TCACGTGCTT CTCAAGCACG CAGCGCTTGC
CGGAGGATGA CACTGCGAAC GCACATGTGT CCTGGTCTAG ATGCTCACAT ATTATTCCTC CTGCAATAGT GTTACCATAT
CACATTCCAA ATTAATGAGA GAAAAACGAA TCATATATAT ATATAATATA TATATATATA TATATATATA AATCGTAACA
TTAAGCAATA AGAATATGAG TGAATATATA TCGTAAATCA AGCAGGAAAT TAAAGTGGAT GTTTTGGTAT TGAAAGTAAT
TAAGTACGTA TGAGCGCCCA TACGCACCTA GAGTGCCTTG CACAAAGAGG GCAAGTGCAA GAGCCAGGAT GGCCATACTA
GTCGAGCTAA TGTTAGAGGC CATGGCACAG TTCTAGTGAA AAAGAAGATA CTGGCGGAGG TGGTCTAAAC TAGCTCGGGG
CTCTAGCGAA GTTGGTAGAG AATTTGTGTA CGTTGCTCCT GCGAGTAAAG CTGCGAAGCT TCATGATCGT TGGGAGCATT
TATATATAAT TGTTCCAGCT ATCAGTGTAG GTTTGTCAAA AAAGCAGCAA GTAGAATTTC AAGTTTAAGA AATGAAAAAC
ATACATAACA GAACCTTACT TT

>JH001F24r_451 pos=451|len=728|mol=genomic|alleles="T/A"
GGGGACACCT TCAGATTGCT GCCACTTGGG GATTGCCTTG GAGGCCTCTC CAACTTGCTA GAAAGCCCAC CAGCCTACGA
GGCATGACTA ATGATATCCT AATTCCTGCA AAAAAAAAGA AAAAAAAGAA ATCATCCCAC ATGGTCCTAG CCACCTCACA
ATGTAGAATC AAGTGATCTA TTGATTTCCC ATTCTTCTTA CACATCCAAC ACCATTACAA GATGTTTTCT AAAGTTGTCT
ATAGTAAGAA TCTCGCATGA GGAGGCTGTC CAAACAAAAA ATGCTGCTTT CAAAGGAGCT TTCGTCTTCT ATATATTCCT
CCAAGGAAGA GTGTTCATGT CGTGACTAGT TAGAACTTGG TAGAAAGATC ATACTGTGAA TTTACCTTTC TTGGAGGGGC
TCTAGTTGAT CTTGTTTATG GTTCCTTCAG TTAGTCTTAC GGAATACAAT
W
AAGCAAAGAA CTCGGTGATA ACCTCCAACT CCCAATCCCG TGCTATCCTA AATGAAATCT ACATTGCATT GAGGGGAGCC
ACTTGAGAAG ACCAAGTGAT CAGCTACTGA GGCATACTTC GGCCATACAA GCATGAAGAT GGCAAGGAAT GTGTCTTTTA
GGCTTTGTTC ACTGCACCAT TGTGATGCCA AAACTTGACT TGAGAACCGT CACCCACCTC AAAAATCTCT CATCCTTTTT
CTAATGTGTT TCCACAAAAC CCACCCCGAA TGGTTCG

>JH001B12r_208 pos=208|len=651|mol=genomic|alleles="G/A"
ACAAACAGTA GACTCCATTC ATGTCTATGT ATGCCTCTGA AGAGGTGGAT AGGAATGTGT ACCGTGTTCA AGGTCCCGTA
GTGTAGGTTA TTAGGAAGAA CGGCGAAACT GACTGGTTTT ACGTTGAAGA TTGAGGCTCA GTGAATTGTA AGGAGAGACA
TAAAATACGC ATACAAAAAT ATAATGTAGT CCACGTAAAA AGAGGGC
R
TGAAAGAGAA TACCTGGGCT CAAATCAACA GGTTCGTTGT GATGAAAGGC AGCGGCGGAG TGTTCAAGTT CTCCGAGATC
CGTAAAACGT GTCTGGTCTC GCCCACTTCC ATCTCCTCTG TTTCACGGAC AGAAACAGAG ACAGTTTGGT TAACAACACA
CTTGTAACTC CCAAATGGAA CAGTTACTAA ACAACATGTC AACAACCACT CACCAACTCA TAACAGATGC CCAAAGGGAT
AAGGGAGAGA GAGAGAGAGA GAGAGATCTA CCGTAGATTG AAGGAAGAAT GGCAATAGAG TTGGAGGTGG TTAGCCAAAG
CTGCCTTGAA GCTCTGCATT TTTTTTTTTT TTTCTTTCTT ACTTAAGTCT TCGACTGTCT TTCCCTTTAA AGATTCCGCC
TTTAAAGAAA GCAAAATGGA TGAATATTTC TGGGTTGAAA AAG

>JH002A15r_176 pos=176|len=453|mol=genomic|alleles="C/T"
TTTAATATTT TATTATTTTG GTCTGGGTTC AAGCATGTAT CATCCCTGCG TGCTCTGATT GTTTGCCCGA AGAGCCAAAT
GCTCTTTTCC TACTGATCAA AGCCTCCATC AATTACCCAA ATGAATCTTT TTCACCATCT TCCAACTTAA TCAACAAAGA
GATTACTACT GATTG
Y
TGGATTCTTG TCGTGGATCA GAATATTGGT ACTTGAATAC CTCTTTGTTT CTTCCCTTTC AAGAGCTCAA CTCTCTGCAT
TTGGGTTACA TGAGTTATAA TTTTAGGGTA TCAAAAGAAG GTCTGTGTAT ATAACTTGTG ATAGCATTTC TTCCATTTTT
CTTGTGAGAT GAGAAATTAG CTGAATATAA TTATTTTGAA TTTAACCAAA ATTGCATTTC TTCCATTCTT TTTTATTACA
TGTAACCCCT CGACATCCAT TTTGAAACCT CGGTTTT

>JH002G19r_145 pos=145|len=859|mol=genomic|alleles="G/T"
GACTTCGATT AATAGCATAA TATGTACGTT TACATAGAAA TTCTCCTTTC AACAAGTTTT CAGAAGAAAG TCAAGAATCA
GAGATGTTAG AAACGGTAAC CATTTTACTT TTCTAACTCC TGCCAAAATC GACTTTGGTC AAAC
K
CAGAAGCAAT CGTATACAGA TCAAATAGTA TTCATAATCA TATCGATATC TACTTCTAAG CCGCGTCCTA ATAGGATACG
GACTATAAAT CCTGTTAATA TGGAAATCCT ATAAGCAGCA TTGACTACTT TTGAGGCAGA AATCACGGAT TTGTTCGTGT
TCGACTACAG TCAAATCTTT CATTAGATAC GGAAATCACT TCTTTCAATT TTCAGAGTGC TCGTACAAGC CCGTGTCGCT
TCTTAAAAAT CTATCACAAC ATTTGAGGCA TTGCGCTACC CGTGCACCAC AAACCATTTC TGAATATTAA CTTTCTGAAA
ACAAAATCTA CTCCAGCAAC CAACCAGAGG ATAAACGAAA GGGGACGGGA AAATTTAAAG TCCAAGAGCA TTTCAATTCA
ATGTAATCAA GGCTATAGTC TATAAGAACC AACATATAAC CAAGTATCGA AACTCAAAAT TTCTCCATGT TCTCCCCAAA
CCCTCTTGCT CTTGGAAACC AAACAAGTAC CAAATTTCAA CATTCACACT TCTCAAACGC CAAGAATTAC ATCAAACTAA
GTTGCGTACA CGAGATTTAC GAAAACCTTA AAATCCCATG ACTATACAAA TTCAGCGAAA ACCTTCTCCC ACTCCCCAGG
ATTCCACAAG CACCCAAACG AACCTCGAGA ATCCGAGCGC AAATGCCTTC GGCAATGCCC TTTCCGTGCT CCTT

>JH002G17r_277 pos=277|len=564|mol=genomic|alleles="A/G"
TCCCCTTGAT TCTTGAGAGC CTTCTCCCCC TTAGAGATCA AAAGAGTAAA ACCGAGTGAG TTCTGGTGAG TTCTTGAGTG
TTCTTGAGTA AGGCTATCTT GAGCACTTGG AAGGTCATGA AATTTGTAGG TTTTCTTGAT TTTGATCTTA GTTAGCATGT
ATAGCTTTTT TTCCAAGTGT TGGTATGAAA TTTGGTTGAG TTTTGAGAAG GTTATCATCC TTAGTTTAAA ACTGGGTCAT
TTTAAGTATG GTTTGAATGA TTAAATGATT TTAAGT
R
GAAATTTAGC TATGGCATGT CTTAAGCAAG ATTTTATATG ATTTATAATT GTCTTAGCAT GATTATGGAA GGTTTAAGTT
TTGGTTAGAA GTATGTCATG GTAGGTTTTA AGTCTATCTA GTTTTGACTA TCAAGCATGT ATCAGTTTTG AATAAATTGG
TGATTGAGGA TTTCTTAGTC ATGATTAAGT ATTGGGATGA ACTTGATTAT CCAAGGATTA GCCTTCATCA TGTCATTAAA
GATGTTAGTG AATATTTGTG ATTAAATAAA ATCTCATATT CATGCAT

>JH002G17r_369 pos=369|len=564|mol=genomic|alleles="T/C"
TCCCCTTGAT TCTTGAGAGC CTTCTCCCCC TTAGAGATCA AAAGAGTAAA ACCGAGTGAG TTCTGGTGAG TTCTTGAGTG
TTCTTGAGTA AGGCTATCTT GAGCACTTGG AAGGTCATGA AATTTGTAGG TTTTCTTGAT TTTGATCTTA GTTAGCATGT
ATAGCTTTTT TTCCAAGTGT TGGTATGAAA TTTGGTTGAG TTTTGAGAAG GTTATCATCC TTAGTTTAAA ACTGGGTCAT
TTTAAGTATG GTTTGAATGA TTAAATGATT TTAAGTAGAA ATTTAGCTAT GGCATGTCTT AAGCAAGATT TTATATGATT
TATAATTGTC TTAGCATGAT TATGGAAGGT TTAAGTTTTG GTTAGAAG
Y
ATGTCATGGT AGGTTTTAAG TCTATCTAGT TTTGACTATC AAGCATGTAT CAGTTTTGAA TAAATTGGTG ATTGAGGATT
TCTTAGTCAT GATTAAGTAT TGGGATGAAC TTGATTATCC AAGGATTAGC CTTCATCATG TCATTAAAGA TGTTAGTGAA
TATTTGTGAT TAAATAAAAT CTCATATTCA TGCAT

>JH002M09r_265 pos=265|len=772|mol=genomic|alleles="C/T"
TGTCGATTTT GAGTATGAAT TTGTGAAATT GTGAAATGAC TATGAATTCG TGGGACAAAA GGTTATTATC ATTGCTGTTT
TGTCTACAGT TGGTATTGCT GATTGCTATT GATGAATTTG TGAATTTGTA AAATGTGTAT GAATTTGTGG GACAGAAGGT
TATTATCGAA ATTTTGATTT TTCTACAGTT GGTATTGCTG ATTTTTATTG AGTATTTTGA GTATAAATTC GTGTCCAGCC
AAACCTCCTC TCAGATTCTT AGAG
Y
TGAGAGTCCA TATTTTTTTT TAATTTTTAT GTGTTTTCGG TAACTACAAT CCGTTGTAGT TATTAGAGTT GGTGTTGCTG
TTTTCTGAAG TTGGTTGCTT GGTTCTGTAT TGTTGTTGCT GTCAGTTTGT TTTCTGAAGT TGTTGCTGTT TTCTCAAAAA
GCATAACTGT CCTGAGACTC TACCTCATCT TCATGAATTT TTTTCTTCTC GTTGCAAATA TTGGAAATCT ATCATTGTAA
AAGGCTCGAG AGCTGAGGGT AAGCCTTTCT GTCTGCTTTT GTAATGCTTC CATGATCTTA GGATGACAAT GTCCCTACGG
CATTGAAGCC ATGAAGTTGA ATAGTGAAAA TCTCATTTTA AATTTAAAAC AAAAATAAAA AGTGAGGTAA TAGTCATGAA
GGCAAATTTC TTCTCAAGTG ACCTTTAGAA TTTGAATTCT TTTCATTGTA GTTGGTTTAA AACTGCCCAC CGATCCACAT
GGTTCATGTA TTAGTGCCTT TGATCTT

>JH002G11r_656 pos=656|len=740|mol=genomic|alleles="G/C"
ATGACTGGGA AGTGGAGCAG TTCCTGGCAT TGCTGCTGAA CATGATCATG AGACATATAC ATTGGAACTT CAACCCGCTC
AAAGGGGATT ACAGAGTCAA ATCCTGGAGG CAGATTTAGT ATTATGGACC GTTGGATCTA AACCTCCTCT TCCTCAACTG
GAACCCCATG ATAAACCCCA TGAGCTTCCC CTAAATGGCC GGGGACAGGC AGAAACAGAT GAAACTCTTC GTGTTAAGGG
CCATCCTCGC ATATTTGCCC TTGGTGACTC TTCTTCTTTA AGGGACTCAA ATGGAAAGCT TCTTCCAGCC ACAGCACAGG
TGTACTAAAT AAGTCTTTTC TAATATCCTA ATCTAATGGA TATAATTAGT CTTTTCTAAT AGGTATTTCC TAATCTAATG
GATTAATTAA CGTTTGAGCT GAAAGGTTTG TACATGTTAT ACTCCCTTAC TGATAAAAAA AAAAAAGATG TTATACTCCT
TTAATGTTAT TTTTACATCT GGTGAATTGC TTCCGAACAC CTCGCAGGTT GCATTTCAGC AAGCAGACTT TACTGGGTGG
AATCTGTGGG CAGCAATCAA TGACCGTCCT CTTTTGCCAT TTAGGTTGGC CGCTCATACA CTTTCTAGTA TCATACTCGC
AAGTTTGCTC TCTCT
S
TCTCTCTCTC TCTCTCTCAG ATTCTATTGA TCTAAACTGG CAAATCAGGG CAATTATAGG GAGTGGGGTT TAATGGGTAT
TGGG

>JH002I19r_462 pos=462|len=825|mol=genomic|alleles="C/A"
TATATCTTGC TTTTGTCTCT CCTCTGGCAG CTGCGTCAAT GTTACCAAGA GACAGAGAGC GTCTGAAGCA AATGAAATTA
GTTTTGGGTT CAAGGCCTCC TCGGTGTGTG AACAAGTGCT TGAATTGCCG GCCCTGCACA GCTGCTTTAA TTGCATCTCC
ACACCACAAG ACTGATTTCA ATGTATCATC TCAGCCAGAT GAGAGCTATT ATCTTCTCTC ATGGAAGTGC AAATGTAAAG
ATAAGTTTTT CCAACCTTGA ATTTTTATAG GCTAATCTGA GTCATTCCTA TGTATACTGT AGCTATGGTA CAGACTCCTC
CTCCACTCTC TCATTACTCT CTCTCTCTCT CTCGGTTCAG GGATTTTAGT GCTAATCTCT GTGAGATTGT CTCTTATAGC
TCTTGGTAAT TAAGAAAAAC AATGTGTTGT ATTTTTTAAT TTGTTGGTTT CTTAAAGAGT G
M
AGTTGATGGA ACATAAGTAG AACATGCAGT ACTCAGTGTG ATTTTGGCTT CATTTAAAGA AGAGTCAGTT CTCCACGTTA
GTTAATTGGC CACAAGCCGA CAGAGCTATC CAGAAATCAT TTGGTACCAT GTTCTTCACG GATTCTCACT TTCTTCTGAG
AAATTTGAAC GAGGCTTAGG AAATGGCAGC AACTTCTGCT CTTGAAAATG GCTAGGACCT TGATCCCCCC CTTTTTTTTT
CAGAAAATTC ACCAAATCAC TCACCAAATG TACTGAATAA GTGCAAATGT AAGCACCCTG ATTCAACCAG AAACAGCAAA
ATATGAAATT CTCAAAGGCA AGTTCAGTTA GGTCTTCCCT TTT

>JH002I19r_630 pos=630|len=825|mol=genomic|alleles="A/C"
TATATCTTGC TTTTGTCTCT CCTCTGGCAG CTGCGTCAAT GTTACCAAGA GACAGAGAGC GTCTGAAGCA AATGAAATTA
GTTTTGGGTT CAAGGCCTCC TCGGTGTGTG AACAAGTGCT TGAATTGCCG GCCCTGCACA GCTGCTTTAA TTGCATCTCC
ACACCACAAG ACTGATTTCA ATGTATCATC TCAGCCAGAT GAGAGCTATT ATCTTCTCTC ATGGAAGTGC AAATGTAAAG
ATAAGTTTTT CCAACCTTGA ATTTTTATAG GCTAATCTGA GTCATTCCTA TGTATACTGT AGCTATGGTA CAGACTCCTC
CTCCACTCTC TCATTACTCT CTCTCTCTCT CTCGGTTCAG GGATTTTAGT GCTAATCTCT GTGAGATTGT CTCTTATAGC
TCTTGGTAAT TAAGAAAAAC AATGTGTTGT ATTTTTTAAT TTGTTGGTTT CTTAAAGAGT GCAGTTGATG GAACATAAGT
AGAACATGCA GTACTCAGTG TGATTTTGGC TTCATTTAAA GAAGAGTCAG TTCTCCACGT TAGTTAATTG GCCACAAGCC
GACAGAGCTA TCCAGAAATC ATTTGGTACC ATGTTCTTCA CGGATTCTCA CTTTCTTCTG AGAAATTTG
M
ACGAGGCTTA GGAAATGGCA GCAACTTCTG CTCTTGAAAA TGGCTAGGAC CTTGATCCCC CCCTTTTTTT TTCAGAAAAT
TCACCAAATC ACTCACCAAA TGTACTGAAT AAGTGCAAAT GTAAGCACCC TGATTCAACC AGAAACAGCA AAATATGAAA
TTCTCAAAGG CAAGTTCAGT TAGGTCTTCC CTTTT

>JH002H03r_645 pos=645|len=859|mol=genomic|alleles="C/T"
GCATTAAAGC CTCGGTATGG CTTGGCTACA GACACAGCAA TCGTGGAGGA GAACGAAGCA AAGCTGGCTA AGGTTCTTGA
TGTCTACGAG AGTCGACTGG CTCAGTCGAA GTACTTGGGA TGTGGCTGCT TCACCTTGGC GGATCTGCAC CACCTGCCCT
GTATTCACTA CTTGCTGGGC ACTCAAGCTA AAAAGCTCTT TGATTCCTGT CCCCACGTCA GTGCATGGGT AGATGCTATC
ACAGCAAGGC CAGCTTGGTC GAAGGTCCTT GCCCTGCAGA AGCAGCAAGG ATAAAGCAGC TGTTTGTCCT CAATAAGCAC
GTGTATCGAC TTGATGTATT CTGTTTTTAT AGTGTTAATG TATCCTACGT TCAGTATGAG GACTTGTGTT TTTAGGTTTG
CTTTCATAAG TAGTTAAGGG AGCTTTGTCT TCAATCATCA TTACTATGTT TATGAAGCAT ATTTTAAATA ATTACTCTTG
CGCGCATATT ACCAATTCGT ATGCTACTTG GATGAGTAAA ATTCAAACAA GAAGATTGTG CAATCCCAAC TGTAAACCCT
TCAATTTTGA AAAATAGAGG CTGACTGAAT CAACGCCTTG AGTAAGAGAG TGAATGGACT GTTTCAATTC ATAAATTCTA
GGTC
Y
ATTATTTTGT GCAAAGTGTT GCTCCAACTC AAGCCATAGG GCATGAGCTG TCTCAACATA CACAACACTA TTCTTAATTT
CGAGGGACAT AGCATTTTGG AGCCAAGTCA CAACCATATC ATTACATTCA AGCCATGATT CCAACAATTT ATTTGGAGAG
GTGGGTTCAA GAAGGGTTCT ATCAATGAAC CCTAATTTCT TCTTGATTCA AAAG

>JH002P15r_507 pos=507|len=797|mol=genomic|alleles="G/C"
TGAACAAAGT CACAACAACA ATGGGCTCTC CTCCAATGAC CTCAACACCA AATATTTTCA TGCTAGTACG ATAATCAGAC
GTTGCAAAAA CTCCATTGAT ATGCTAAAGC ATCAAGAAGA TAACTGCAGA ACGGGATGTA CAAACATTGG AGAACTCTTT
ATGCATCACT TCAAAAAGAT ATTTACATCA AGCAACTCAC AATTTTCTCT AGAACTATCT AATCTCCTCC CTAGATTATC
AATCGTACTG GCAATAACTT CCTTTGTAGC ATTCTAGAAG GGTCTGAGAT AAAGGAGGCA TTATTTTTCC TTGGTGCTCA
CAAAACCCTT AGATTGGATG GTATGACTAC AAATTTCTTC AAAATGAGTT GGTAGACTAT AAGTTAACAA GTCATTGCTG
TAGTGAAATA TTTCTTTCAA CATAGCCATC TTCTTCGTGA GATAACACTC ATATTGTACT TGTAAGGGGA TTTACCCCAC
TTCATAAGCC CACTAGGCGT TTGGCC
S
AGAGTTATGG GCTTTGCCCC AATATCCAGC CCCAGGACCC AAACTTGCCC ACAAAGTAAG TCGCCTGTAA GGGAAGGTAA
ACAATAATGA CTGATGGTAT GGACAGACTT GATGCCGCTC GGCCGTATCT CACTCATGGG GACTCGTACA GGGCAAAATA
GAAAATATGG AGGACCTTTG ATCTTCTAAC ATAAGAACAT CGACAAACCA CCAAAGATAC CAGTAAAGTA AGGCAAAGCA
GGGTACTACG TTGCATTAAT GGCGCCATCA CAAAGGCACA CCACATTGAA

>JH002F15r_468 pos=468|len=792|mol=genomic|alleles="C/T"
TTGTGCTGAA CTCTTCCAGG TATCTGCCTC TAACGAGAAA TGCTTGATTG ATTTCTTGGA ACTCTTTGCA AAATTTGATA
TTTGTCCTAT GCTTTGGAAT CTCTTTTCAA GGATGTACAT ACTGAGCTCA TCCAGCACAA AAGGTCTTGG ATGATAAAAC
GTGGGATTGT TGAAGAGAAG TTATCGGTGA ATTCAGCTAA GCGGCGCCTT GGTGGTTCTT GTCCACTAAT GCCAGAAGAG
GTAAGAGATT GTCTGTATAT TGAAAGATTG GTTAAATAAA AACCAATATT TAGGATTGTT GCTTCCTGAT AACCTCCAAG
ACTTATGCTT TAAAGCATGG TTCTACAAAT CAAACATAAA GTGATTTGGA GGGGTTGAGG ATGCTTCTGT CACTCCACTC
AGTTTTCACT GGAAAACGGC TGGACAAAGT CTCAGTACTG TAGTAAATGG CTGTTTGGGT AATAGGC
Y
AACCTGTGTT TTGAGCCCTC ACTATGATGA AAATGGCTGA TCAACTCTTA CACTCTTTGA ATAAACAGAG TTGTCTACTT
ATCAAAAAAT AAACAGAGTT GTCTATCAAA GGGACAATTT TGAAAGTCTA TGTAAGTGAG AAGTTGATAT GCATCTGTAT
TTCGACAGAT TGGTATTCTT CTTCGTTCAT ATGGATACTC ATGGGACACA ATAATATATG TCTCTGGTGG AGAAGTCTTT
GGTGGCCAAA GGAAATTGCT TCCTCTTCAT GCTATGTTTG AAAATGTTGT TGATAAAACT TCCCTTACCA CTCCTTGGGA
GCTC

>JH002F11r_80 pos=80|len=783|mol=genomic|alleles="G/A"
TTCGCGTGGA GGGACATTCT TTCTAATCAC ACCACAAAGC GCATCATTTG GCATGAAAGA TCCAGCTGAA AAGTTAACA
R
ATGGTCATTG TGTTGGAATT TCTCCTTATT GTTTATTGTA GGAGACATTT AGATATTTTA GGTATCGTAG CACTTCTAAG
GACTTGGGTA TCTCTCCAGA TAAGTTGTTA TCAACAAGAT CTAACAACTC CAAGGTTACT AATCCACCAA AAGATATAGG
AATGGAGCCG TCAAATTGAT TGACTGCCAA AGAGAGATTG AATAGAGATT TGAGCCCACC AATTGTTTCA AGGATATGAC
CTGATAGTTG ATTTCTTGAT AAATTCAATA TTATCAGGAC CTTCATATTT CCAATATCTA ATGAAAGAGA GCAACTTAAG
GAATTGGATG ACAAGTCGAC CGCCAAGAGA TCTGTCTATC TCCACAAGCT CGAAGGAATC CTTGAAGTTA ATTGGTTGAA
GGCTAAGTTG AGAAATCTTA ATGAAATCAT ATTATTTATG TTTTCAAGAA AATGCCCAAA AAGCTTGTTG CCAGCTAAAT
CTAAACTTCC CAATCATCCT AAGTAACAAA TATCAGACGG GATTGTACCT TTTAGTCTTT TACCAAAAAG GCTCAAATAT
TCGAGCGTGC TTAATGTTCC AATTGTAGTT GGAATGGTTC CAACTAAATC ATTGCTGCCC AAGGACAAAT ATGTCAATCT
ACTTAAATTG CCAATATCTA TGGGAATATT GCCCTTAATA TTGCAACCAT TGAGATCAAG TTG

>JH002H23r_298 pos=298|len=590|mol=genomic|alleles="C/A"
TGTCCTTTTT ATTATATAAA GCACTGGACA TAGATGTAGT GAGGGAGTTT ACCTTTCTGT GATATACTGC AGATGAGAAA
AAATTGGTTT ACCCCTGAAG GCTTGGAAAG CTTCTGCCAA AAACTTGGCT CCTTGAGAAA GAAAAGTTGA TGTTTATAAG
CTTTGGCAGA TGAAACGACG CACTTTATCC TGCAAGCACC TCTTTTCTTC CACCCCGCCA TGGATAAATA GAGAAGTGAT
GAATGCGATG ATGAATACAG AAATTGCGCG GATTGAACCG CTCCATAGCT TTAAGCT
M
TGCGAGAGGA TTACAGATAG CAGATAGGTG TAGGTTTACT GTTGTATTTG AGGCAATTGT CTTGTCCATA GATTTACTTT
CTAGGATGTG TGATGTCAAT TAGAGATAGT TAATGGTGCT AAAAGTCTGA GTTAACTATT TGGCTATGTA CGTTTTCTTC
TTTCATGTTT GTAGAACACC TCTCTTCTCT GATCCTTCAA ATTGTCAAGT TTTTTAAGTC CCCACATTAG CTGGGAAAAT
TGTAAAAGCA TTACATGAAT ATAAGATCTA CATTAGTTGT ATGGTAGGTG AA

>JH002H15r_632 pos=632|len=857|mol=genomic|alleles="T/C"
TCCAGGGGAC GATTATGTGA GGAGTTTCAT AATAATGTCC TATATGGTTT TCTAGCTCGG GGGGAGAAGA AAACACCTGA
GAATTTGATT GAAGTGACTC GATAGCATTA TTACGCCGAT GTGAATTAGC CACTTTGTGA AAGAACTTCG TACACCTATC
ACCTTCTTTC AACTAAAGGG CCCTGTATTT TTGACGCAAT GAAGTTTCCT CTGACAACAA AACCCTCTCC AGGTTTGCCA
TAACCATGCC CTTCCTCAAT AAAATCTCTT CTGAATTATC TCCCAATAAC TCTTTATCCT CTAGCTCTTG CAGTTCCTCC
AACAGTGTAG ACTTCTAATT GTCAATGTGA CCAAAAACCT CAAAATTTCA CTTCTTCAAA TCTTGTTTTA GTGCCTTCAA
CTTGCTTGCA AGGATGTAAC TTGGAATACT AATAAACTGA TATGAAGACC ACCAAGCATG CACCATCTCT ACAAACCCAT
CCGCTACCTG CGCCCCATGT GAATACCCCC ACAATCCAAA AGGATAGGAA AATGATCAAA ACTGACTCGA GCTAGTCGTT
TCTGACTAAC TTCCGGATAT TGAGCTTCCC ACGCAGGAGA TACAAGGAAT CTATCCAATC TCGACCATAC T
Y
GCCCATTTGA CCAAGTGTAT TCACCCTCTA CCAGGGAGAG ATCCATGAGG TCAAGATCAA AGATGAACTT GTGGAATTCT
TCCATGGCCA AAGAATTCTG ACAGTGTCCT GAATGCTCAA TAGGAAAGTG AATAGTATTA AAATCGCCCC CCATACACCA
CCGCACATCC CATAACGAGT ATTAACCCGC CAACTCCTCC CACAACTTTC TCCTGTCCCT ATCCA

>JH002P11r_75 pos=75|len=676|mol=genomic|alleles="T/C"
AGTCGGCTGC CATGAAAGTA AAATCATCAG AAGAACTGAA GTTCCCGAAC GTATCAAGCA CTGCAATCCG ACTG
Y
TGTTGTCCGT GTACCTTACG ATCCACGGGT CTGGCCAGTA TAGGCTGGAA TCCTCAAGAC TGTCATACAG AAGGCGGAGG
AGGTTGTTGT TATCGAAAAA GAGCTTGTAA AAACCAGAGG AGTAGTTGGT CTGGCTTCTG GAGGAGACGA GCCTTGTGTT
TCTAGTGAGT AGTTGCTGGG GAAGAAGGGT GTCTGTTGGG AAATCAAAGC TTTCCCACAA AGTAAGACCT TCCATGTTCT
GTAGGACAAG GTTACCGGTG TTGTAGAGAT ATAAGTGTAC AGAGGAGAGT GACTGAGTGT TTGTTGCCCA AACTGTGAAC
TTTCCAGCGT CGGATAAGAT AAGATTACCA GTTTTGAGGA GAGAGAGCTT GGAGCTCCTT CCATTAACGG GGTGATCACG
GTTTGCCATC CAGATTACGG TCTGAATCTT GCCGTGGGAT GGCTTATTGA ACCATATGGC ATAGCAATAG GCATTATCAC
CTACGGAATA AAAGCCAGCA GAGAAAACTC CATCAGGTGA TATCAGAATG TCTTCCGATT TCTCAATTGA GAGGGATGTG
CCTTCTTGAA TGGGATCCAG GCTTAAAGAT GAAAGTGGGA A

>JH002P11r_381 pos=381|len=676|mol=genomic|alleles="G/T"
AGTCGGCTGC CATGAAAGTA AAATCATCAG AAGAACTGAA GTTCCCGAAC GTATCAAGCA CTGCAATCCG ACTGTTGTTG
TCCGTGTACC TTACGATCCA CGGGTCTGGC CAGTATAGGC TGGAATCCTC AAGACTGTCA TACAGAAGGC GGAGGAGGTT
GTTGTTATCG AAAAAGAGCT TGTAAAAACC AGAGGAGTAG TTGGTCTGGC TTCTGGAGGA GACGAGCCTT GTGTTTCTAG
TGAGTAGTTG CTGGGGAAGA AGGGTGTCTG TTGGGAAATC AAAGCTTTCC CACAAAGTAA GACCTTCCAT GTTCTGTAGG
ACAAGGTTAC CGGTGTTGTA GAGATATAAG TGTACAGAGG AGAGTGACTG AGTGTTTGTT
K
CCCAAACTGT GAACTTTCCA GCGTCGGATA AGATAAGATT ACCAGTTTTG AGGAGAGAGA GCTTGGAGCT CCTTCCATTA
ACGGGGTGAT CACGGTTTGC CATCCAGATT ACGGTCTGAA TCTTGCCGTG GGATGGCTTA TTGAACCATA TGGCATAGCA
ATAGGCATTA TCACCTACGG AATAAAAGCC AGCAGAGAAA ACTCCATCAG GTGATATCAG AATGTCTTCC GATTTCTCAA
TTGAGAGGGA TGTGCCTTCT TGAATGGGAT CCAGGCTTAA AGATGAAAGT GGGAA

>JH002O06r_152 pos=152|len=741|mol=genomic|alleles="A/G"
TAGATATAAT TCTTGCTAAA ACTTACATAA AAATTATATA AATATAGTCC ATATGTTAGT CAAATCACAA GTGGGTGATA
TGGATTTGCA AATCAACAGC CAGTCTTGTG GAGGTGCGTG CGTGACCTTA GACTGATGGA TGTAGAGCAC C
R
TATCAATTCC TTTTCAGGGG CAAAATGAGA TCGTAAATAT CTTCTAAGAC GTTGGTTTAT TGTATAAATC ATCTCATTTT
ATTTAATTAT TATAAATAAA ATATAATAAA TAATTTAATT TTTTTGATTA AAAAATAAAA ATAATATTAA AAAAATATAT
TCTAATAATA ATTTATTTGA TTTTTAATTC ATTTTATTTA AATAATCAAA CAAGCCGTAA GTAAGCTTTA TGCAAGAAGG
CGAAAAGAGT GGGAGGAAAC CTTGCCTCCT CTCCAATAAA CGAGTTCGAG AGAGAGACCC TGACATTATA AAATTTAATT
AAGGGTTAAA AAGAAATTTC CATATTTTTT CCAACTGATT TTCCTTCCCA ATAAATTCGG AATATATAAA AAAAATAAAT
AAAAGAAAAA CCGAACTAAA ATTGATAAGG TTCTGTCGAA TATGTTGCCA TTTGGTAGGA TAATCCAATA TTGTATTTTT
TGTCTTGATG TTCCAATTAG GTGGAACTCA ACATATCTAA TATTGAGTGC GGCTCTCAAA ATATTATGCG ACGTTTGATG
TGATGCAAGA TGAAGACAAT GAGTTTGGC

>JH002O08r_353 pos=353|len=766|mol=genomic|alleles="A/G"
AAGTCTCATG GATGAGAGCA CTGTAAATGT GGGCAGAGAG TTCGTGGGGT GCGGGAACGT ATAAAGGGAC CCACTTTACA
TGCATGTCCG CAGCCAACTC GCAGCCAAAG ACCAAGAAAG CATCGCTCAA GATGCAGGTG ATCTTTTGCT GCCCAGTCTC
AGCCACTGCC ATATCCATGC CTTTGCGGAA GCTCTCAGGT GTAGCCTCAA GGAACAGCTC CAGTTCCTCG AGGGGATTCC
CGGGAGTGAG GACATGTCCC TCCGGCACGC CATCCGCAAC ATCGTAGAAT TTAAGGTTGT GTGGGAGGTG AGCTCCTGAG
GTGGCAGAGA GCTTTTGATT GGATTTGGCA GT
R
TTGAGGAAGG AGAACCGCAC GTCAGGGGCG GCCGATGCTA ATTTGGAAGC TAGGTTGAGT AAAAGCCAGG GATGGCAGCC
AAATGGAAAT GCCAAAACTG CAACATGCTG ATTTTTTCCT GAGCTTTGAC TCATTTTTCT TGGCTTGATT TGCTTCTTGA
TACCAGATAA TATTAGTGTA ATTGGTATTA ATAGCATAAT ACATTCCAAA CTCTTCTTAA CTGTCGGCAA TTAATATTAC
TTAGTACTGA ATGGTAGCTT TAAACCTAAG TCTGACTGGT AGCCATAGTT AGGTAAGCAC TCCCGCCAAC TAACATTCTT
GGCAATTAAT ATTATGGAAC TTGATAAAGA CTAAGTGGAC CTATAAGTAT AAATGCTTTT TTTTTTTCTC TTTTTTCTTT
AATTATTTTT TTA

>JH002I18r_134 pos=134|len=775|mol=genomic|alleles="A/T"
GATAGATAGA TATGGGTTCG GTCTTGGTCT TTGGGCTTAA CTAGCCATAT CTATCACTAA TGTTAGTCCA CAACAATGCC
TTCAAAATCA GGTACATAAG AGGGTAATAT AATAATTGAA TAATGCTATG TAT
W
GTCTTTAAAT AAAATTATAT TATAAATTTT TTTAATTATA TTTTTTAATT TTTTTAAAAT TATAATAATG TCATTATTAA
AATAATATTT TTTTATTTAA TTGTACATAT AGTTCTTATT TAGAAGCAAA TAGAATTTCT CATAATAATC AGAGAAATTA
GAATTTTAAT TGGGTTTTAA AATAATCTAG TCATTAAAAA AAACAAAAAA TACAAGCCCA AACTGCTGAA TAGTAGGTTT
CGGTTGGTTT TACACACATG AATAGACGAG ACCAACCGGC CGGTTCGGTT TTTCATGGCC AGTTAAAACC TAGGTCGCCT
CCCTTCATGT ATTTCTTTTC CTTTACAGAC GTTAGCTGCT CCGCAGAAGT TCGAGAGATT TGTGGGAGAT AGCAGCCCTA
GAACCCCCAC ACTGCCAAAA TGGGTCTTTC TCAATTTGCT CTAATTTTTC CTACTTTTTT TCAATGTTTG ATTTTTGTCC
TCGATTTCGT GGTGCTAATT TGGAGTGATT CTGTGGATTT GTAGGTATCT CTCGGGATTC AATGCACAAG AGGCGTGCCA
CTGGAGGAAA GAAGAAGGCT TGTAGGAAGA AGCGCAAGTT ACTCTGAAAG ACCTATTTAG TTCCGTTATT TTTATTTTCT
T

>JH002E08r_219 pos=219|len=781|mol=genomic|alleles="C/A"
GAAGCGATCT AAAGTTCAAG TTCCCAGGCT AGTCAGGTAT GTTGTATGTG TGTTTCATCA CATGAAACCC ATGTATCTCC
TATGAGAAAG CCCTTTTCTC TTTAATGTTT TAACGGCTCC CTTCTATTAT GATCGTCAAT ATTTTAGATG GATGTAACGT
GTGGATGTCT TTCAGCAGGA AAAAGTGCGA AGAAAAGGCA GATAAAGATA TGGAACTA
M
AGAACCTGAA GTTATTTTTG GAGAACCAAA GTATAATTGA AGAGAATGAG AAGCTGAGGA AAAAGGCCAG TGTTCTTCAC
CAAGAGAACT TAGCCTTAAT GTCCGAGTTT CAGAACAAAT TCCCCGATTC GGACATTTTC TTCGATTCTC TACCTTTGTT
CTTCTTCACA AACACTGATA ACAGAAGATG AGAGATATAT TCTCTGTTTT TTAGTACAGA AGGACATTAG TAATTTCCTG
GGCTCATATC TTGTTTAAAT TTGGTGAAAT ATTGTAAGAT ATGAAATAAT GAAAGTTTGG ACACTTTATA TATGGCTATG
TTCATGCGTT TCTACACGCA GAGGATGATA AAGTGGTGCG GGTTGCGACA TGAACTTGTG TGAAAATCAA CTGTTTGGGA
AATCAAAATC TCAAATCATC CTAGCTTATG TGGAGAAAGA ATAAAAAGAA AACTTTTGTC GATGTAAATG GTATTTGCTT
CCTTTTTTTA ATCATCTCGT TCGCTAATTT AGGTAATTGC ACTCTGGGCA TCGCATTTGG TGGATAAAAA AAGGATTTGC
CT

>JH002E08r_415 pos=415|len=781|mol=genomic|alleles="T/G"
GAAGCGATCT AAAGTTCAAG TTCCCAGGCT AGTCAGGTAT GTTGTATGTG TGTTTCATCA CATGAAACCC ATGTATCTCC
TATGAGAAAG CCCTTTTCTC TTTAATGTTT TAACGGCTCC CTTCTATTAT GATCGTCAAT ATTTTAGATG GATGTAACGT
GTGGATGTCT TTCAGCAGGA AAAAGTGCGA AGAAAAGGCA GATAAAGATA TGGAACTACA GAACCTGAAG TTATTTTTGG
AGAACCAAAG TATAATTGAA GAGAATGAGA AGCTGAGGAA AAAGGCCAGT GTTCTTCACC AAGAGAACTT AGCCTTAATG
TCCGAGTTTC AGAACAAATT CCCCGATTCG GACATTTTCT TCGATTCTCT ACCTTTGTTC TTCTTCACAA ACACTGATAA
CAGAAGATGA GAGA
K
ATATTCTCTG TTTTTTAGTA CAGAAGGACA TTAGTAATTT CCTGGGCTCA TATCTTGTTT AAATTTGGTG AAATATTGTA
AGATATGAAA TAATGAAAGT TTGGACACTT TATATATGGC TATGTTCATG CGTTTCTACA CGCAGAGGAT GATAAAGTGG
TGCGGGTTGC GACATGAACT TGTGTGAAAA TCAACTGTTT GGGAAATCAA AATCTCAAAT CATCCTAGCT TATGTGGAGA
AAGAATAAAA AGAAAACTTT TGTCGATGTA AATGGTATTT GCTTCCTTTT TTTAATCATC TCGTTCGCTA ATTTAGGTAA
TTGCACTCTG GGCATCGCAT TTGGTGGATA AAAAAAGGAT TTGCCT

>JH002E16r_169 pos=169|len=688|mol=genomic|alleles="C/T"
GTGAAGTTGG AAAACTTCCA TTGAAAAGCT TGAAAAAAAA GGGGACACAC ACACACACAC ACACAATGTA TGGCGAAACA
ATCCAAATGT TCCATGGTGG TTGACTTTGA AGAAGAAGGT CATTTAGTTC TATTAAAAAG ACCATATAGC TTGAAAGAGG
GAAGCTTA
Y
ATATTTCCAA CCAACATATT GCCCACAGCA GCAGCAAAAG ATATCTTCTA CAGTATGCAT ACCAGAAGTC ATCAGCCTCT
CTTCTTGGGA TCCAAGTGTT ATATTTACCC TGAATGAAAC TTCCAAAGGT CAGAAATTTT GAAGGACTAT ATATGCATTC
AGATTTCCTC AATTCCCATG AAAGATTTGC ATCTGCAAAA TTACCACAGT TGCATGCAAC TTGGGGTAGA GTTGGAGAGC
CATGCTAACT TGAAGGTAGA ATCATGTTTG GATAATGAGA CTGGATTTGG AAGCATTTAT AGAAGGGTAA AATTTGGTGA
GGAAAAAAAC GACCCCCCTT TAGCAATGGC AGATGTCAAC GGTAACCTAA TGTGGTGTTA TTCTGATCAT CATAATAGAA
AGACTGCTCA GGAACTGGCT CATGAAAATC AAGTCTAAGG TAGATAAAGA ACAAACACTA AATAACTTAC ACATTGCTGA
TAAGGTATGC CCTCCCATGA TTGCAATTGA TAGACTGAT

>JH002I16r_642 pos=642|len=792|mol=genomic|alleles="C/T"
GGAATTTATA TACATGCAAA CAGCCCACTT GATCTCTATG GATTTTCTGA CGCAAATTGG GCAGGCTGCC CATTAACAAA
GAGATCAACT TCAAGATTCT GCACTTTTCT TGGAGGGAAT TGCATATCTT GAAGTGCCAA GAAACAGAAA ACAGTTGCGA
GGTCGAGTGC TGAAGCAGAG TATCGATCAA TGGCCTCCAC TGCAGCAGAA TTATCTTGGC TTTCCAATCT TCTACGAGAC
TTAGGAATTT TCTTTCCAAA TGCCAGTTCA CTACGCTGTG ATAACCTCAG TGCTTTGTAT ATGACAGTCA ATCCCATTTT
ACATGCTCGA ACCAAACATA TAGAGCTTGA TTATCATTAT GTTCGAGGAA GAGTTGCACT TGGTTCACTT CAAACACGGT
TTGTCTCATC TGCAAATCAA CTTGCTGATA TCTTTACAAA ACCACTTCCC AAGAAACAAT TTCAAGATCT ACACATCAAA
CTTGGCCTTC TAGCTGATCC TTAGCCATGT TTGAGGAGGA GTGACAGCAG AGCATCCATG ATCACTGATG AGGAGGAAAT
CACGCATAGA GTAATTTAGG AAAGCATGTT GTTAATACTT TTTAATGTAT ATGTTACACT GGATAGCTGT CCATACGTTA
G
Y
TGTTTTATTG CAATTAGTAG ATACCTTGTA TAGCTACACT TTGTATCTAT TATAAAGGAA ATTACAATGA CACCTCCTAT
CTCATCCCGT GAGATAGAGT TTCTTAGAAA GTCTTCCATA CCATCACCCT ATTTCAGCAA TAACACAAAC

>JH002I20r_236 pos=236|len=455|mol=genomic|alleles="G/T"
AGAGGAGCTT GCTTTCTTGA AGATGAAAAG GAAAGAGATA AAGGTGTGCA TTGGCTTTGG CTTGCTTGGA AAGGAAGTGA
GATTTTCTCT TTTCCTTGGG TGAGGACAGG TTAAGGGGAA GAAAGGGAAT TGATTTTAAC TCTTACCTTT TTGTGTAGCT
TTGACCGACG GGTGCAAGGA TGGAATGCCT TAGGATAGTT TTTATTTTTC TCTTCTCTCT TTTGTTGCCT TGACC
K
ATGGGTGCAA TAGCTTCCTT AGGAAGCTTA TGGGTCAAAG GAAAGAAAAA TGATTTTGTG GCTTGTCTTA GAAGCCTACG
GGTGAAAAGG GTGGGAGGAA TTTTTTACCT TGGTCAAAAC TTATCACATA AGCTTGGGAG ATGGATGGTG GAGATCTATC
CACCTCAAGA ATGTTTTTCA CCTATCAATC TAATGGTAGA AAATAATTGG ACCATTTCT

>JH002E22r_226 pos=226|len=627|mol=genomic|alleles="C/A"
TCGATGTTAG AAGAAAACTA AAAATTAAAA ACGAAAAAAA CTAGGACTTG AAATTCATAC AGAAGCAGTA GTACTCAGCA
TTTCGTTTTT TAGCACAAAG ACAATCCTAA TCAGCACAAA ATCATGCACA CCACGACATT TCCAAAGAGA AATTCATCTA
CGTATACATA TAGAAATCTT CCAAACATTT CCTATATTTG TGACAGGTAT TGCTATACAG GTATT
M
ACATAATATA TATTCTGAAG AAGGACTGAA TGGCCAACCG TTCGAGCAAT TTGGTAGCCG CCACGGTCTC CTTGGCCTTG
TACATGGCTT TGAGGACCAA GTTGAACGAG GCCGTGTTGG GAAGGACCGC ATAGTCCTCC ATCTGGGCGA CGAGGTCGAG
CAACTCGCCG GCCGTGGCGT TGTTCATCAA GTTGGCTCTC AAGTAATGGT TGTAGAGATT GACATCGGGC TTGTTGGGCT
TGCCGGTCTT GTCCAAGGAC CGAATCCAGA ACTCGAAGAG TTGCTTCATA TCGTCCCAGC GCTGGGAGGT CATCCAGTCA
GCGAAGACAT TCATCAAGCT GTGAACGTCA AGGGTTTGGG ACAGGGATTG GATGCGAGAG GTCGGGGATT GTTGGAGAAA
A

>JH002P18r_332 pos=332|len=630|mol=genomic|alleles="G/C"
ACAAAATCAA AATTTTTCCT CTGGGAGATC AGCAAGGGAC ACTTTTCCCA CCAGCGTAAA TTTGCACAAA AGGAAGATCA
TTGATTCATC CATGTGCCCA ATATGTTTAA CTCATCCAGA AACCACGTTC CATGTCCTAT AGACGTGTAA ATCAGCCCAG
GATGTATGGC CGAATAACTC AAGAAGAGTA GGACTGAGGA GGCACCTTTC TATGAGCTGC TCACAGAGCT TCTATCCACT
ATTCCTTTAG AGGAACACAC TATGTTAACT CTCACAGCTA AGGAGCTTTG GTACAGAAGG AACAAGTTTA TTTTTGAATC
CAAATTCGCT T
S
ACCTCAACAG GTTTTAAAGC TTGTCTCCAC TAGCATTACA GATTTGGATG AGCTAGAAAG ACACCAGCAA AAGATAACTT
CTCAGAGCTA ACCTCCAGCC AAGTGGTGTA AGCCTCCAAC CAACTGTTAC AAAGTAAATT GGGATGCAGC CATCGACTAG
GTTAACTGCA GGGTGGGAAT TGGAGTGTCA ATCAGAGATT GGTTTGGCCT TGTGACAGTA GCTCTCAGGA GCCCTTGTTA
TTCCTTTCTT GATCCACTTA TGGGAGAAGC ACTTTCTGCC TTGAGAGCAT TGCAATTT

>JH002B24r_250 pos=250|len=489|mol=genomic|alleles="A/G"
AGACTTGATC TTCTAACGGC TTATCAACCT TATCAACAAC ACCCTCATGT TCTTCAATGA CCAAAGCTCG ACTAGGACAA
TTGGAGGCAA TATGGCCAAA ACCCTTACAG TTGAAGCATT GCAAGCGAGA GGAAGTCCTA AGAATTTCAG GACCTTTACC
CTTATTTTCC AATACAGGAG GAACATTAGA TGGGGGAGGC CCTAGAAGAG ACTTAGGGGA AAAAGTGGAT GCTGGGGTGA
TGGACGGGC
R
GTTGTCACCA CGCTTTCCAT ACGGAGTCCT GGTAATCGAC TCATAATCTC GGACTAAATA ATAAGCATGG TCAAGAGTAG
TGACACCCCG AAGGACAAGC TCATGCTTAA GATCATCTTT TAAGCCTTGT CTAAACCTAC TCAAGGTCAT GGCCTCATCC
TCAACTACAT GACATCTCAT TCGTAACTCA TCGAATTGAG TAACGTACTC AGTCACTGGC CGATTGCCCT GTGTGAGGG

>JH002H02r_180 pos=180|len=697|mol=genomic|alleles="T/C"
TACGTTCGGA CGTGTTCCCA AAATAATTTA GATTACAGTA CACAATATGC ATCATAGGAC TAATATTTCT CAAATTTTTT
TCCCTCTTTA AGGATATGGT TCTTCTTCTG ACGACTAGGA AAATGGGGAA GGAAGGAACA AGTCAGGACA CGTCTTGCAT
TGGGCTCAAA CAATGATGT
Y
CGAACGAGAA GTCATGATCA ACCAGTTCCA CTAACTCATA TGGGAGTAAA AGAGCATTCG AGACGTGTTT GTTATAGGAG
GCTAGAAGAG TATCTGCACA TATACCCCTC AATGGTTGGG AGTTTTATAT GGGGATGTGC TACATGCCTA AGGATGCATC
ATTTCAGACT GTGACAGTAC GTGGTGTTCA GTTCAAGGTC TCTGCGGATG TCATCACCGA GCTTTTGGGA TCCGTCTCCT
AGTTGAGATA TCGATTGCAA GAGATGCTCA GCCTAGGAAT GGATCTTGAG TAGATGCAAA TGTAGGCACT TCTACATCAT
TTATTAGCCC AGTTGACCGG TCGGAGGTTG ATGATATTGA TGAGGAGGAT GACAACCGAG ATGAGGATTT CTACATCCTC
ATTGGGAGAG ACCGATAGTG GCTCAATAGG AAGAACTCCT TCAGCTAGGT AAAACTCCTC CATTTTTTTC ATATGTTTCA
TCTTATTATT GCAACAAATG AGGATCCTGT GGCACAT

>JH002L06r_444 pos=444|len=813|mol=genomic|alleles="T/C"
GTCTCAACTA GCAATAAAAT GACATTGCTT GCATATACAT TTTGCATCAT CGGACTTAAC AATGTTTGGA CTTGTATGTG
TGTATGAAGA AGCTGTCTGA TATACCACCA GACAACAGGT GTACCATACT AAGTTGTGTA AATCGGTCAA ATTGTATCAC
AAATGTCAAA TAGTTCTTTT TTATCAGATT TGTATCACAA GTAGATTGTT GGTTCTAACC ACTCAAATTC TCGTAGCTAC
TTTCTGATAA AAAATATTAT CGTATCTAAG TCAAAACTTG ACAGCCAGGT TTATGTCATT TTTTCTTTTT TTCTTTTTTT
ATGAATAAGA AAGATTTTAC TGAGACAAGT AACAAGGCAA AGATAAACCC TGAGGAGTAG CTCAGCTGGT CCGACCTTGG
GTTTGCTCCC CAATGGTCAC TAATTCGAGT CCCCTTAGAG CCA
Y
TGGAGGTTTA CCTGGTCATT AACTTCAGGG TCCCATTGAA TTAGTTGAGG TGTGCGCAAG CTGGCCCGAA CACTCATGGT
TATAAAAAAA AAAAGTAACA AGGCAAAGCC AAGTACACTA GAAGTATACA AATACTAAAC CTAGTTACAT GTCAGGAACA
GGTTTATGTA ATGTAATTTG CATTGTTATT CGATAAACAG GGAAAGAACA AACATTTACC TGGCAATAAT CCGGACCAAA
AAAAGGGCAA ACATGATCTA AGAATCATTA AACTCCAACA ACATGTGAAA AAAAGTTCAT TTGAAAGTTA ACACCTGAAG
ATTGCAGTTG CGTTGTTATG CGATAAAAAC ATGGAAATAA AGAACATTT

>JH002H16r_261 pos=261|len=588|mol=genomic|alleles="C/G"
TAAGCATAAA TATTAAATCT GGAAGATTAA AATTTAGCAT ATTTGTTAAT GACAACCTCA GTTGCATCTT GCTAACATTA
GGAGACAACA CACGGGTTTT CCTCAATGTT TTCACATGTA AATACAGATT GTAATAGCAA ATATCATTTT CTGGAAATTT
CTCCATGCCC TAAGCATACC CATCTCAGAA AACACAAAAA TCATGATGTA CATAGCATGT ATGGACGGAA AAATGGTAGT
ACAATATTTA CCTACAAAAC
S
ATTTGGCGAA ACAGAGCACT CTTACCCGTC GTTGGTTTGG TCCGTTCGAT CAGCTCGCTG GGAGTGGCGG CGCTGGGCAG
ACGTACGAGC GTCTCAAGGT GCCGCTGGGA AGAAGAAGCC GTCGCGAGGT GGCGCTGGCA AGCAGAAGCC GACGGACGCG
GGTTCGGTTC GTGGCGAGGA AGGGGGTTTC GCGGGATTTT AATATTCTTT GCTCCGTTCA AACGAGCTCG CGGGACAGTG
GAGACACTGG GCACACGGAG GCGTGCCGCT CGGTGGCACT GATGAGAGAG ACGGCGTCGC CGGGAGGTGA TGGGTGGTGG
AAGGAGG

>JH002F06r_145 pos=145|len=893|mol=genomic|alleles="T/C"
AGTGAGGTAC TGGCATTTGG GTTGTAGGGG AAGTTAGTCC TAGCTCTTGG ACCGCACATT AGCCTTGCGG CTTCGTCATA
AGCCCGTGCC GCGTCTTCCG CGGTTTCAAA TGTTCCTAGC CAAATTCTAG TCTTCCTGCA CAAG
Y
GAAAACTTTT TGTGTCAGCA TGCACCCACC CGTAACGTGT CGGAATTACC ATGCGTAGGT TATGATAGTT GATACTTGTG
AGATTACTTA CAGTAGAGGG TGGCGAATCT CTGAGACCCA AGAGCCCCAA TGCCTTTGGC GAACTCCTCG ATATCGCTGT
TGTGTCCTGG CCATGTCTTT AAAAGGTGAA ACGTTTTGAT AGAAATGTGT TTGTGAGTGT CGTGCGGCCT GAAGGAGAAA
AATGGAGGCA GAGAGTGTTC CTATTAATTA AAATGAGAGG ACGAGGCGAA GAGAGGCCTT TATGTAGGTA GGATTCTTTG
AACTACTTAA ATGGACAAAA ATTTTATGAG ATGTTGATCT TCTTTGAAAG AAAATCAGGC CATTAATCAG ACTTTTTTTT
TTTTTTAAAC CTTCTAGCAA CCAATTAGTA ATAATTACTT GGCTCCCACG AGAACTTTGA ATCATCGACC CCTTCTTTTA
TTTTTTCGCT ATTTGTCGAT CGTTAAATAA ATACATCTAT GTAATTACTG ATGAAATTTA TGGGCCTAAC TAATCTCATA
AAACCAGTTG TATAAGAGAG GATTGCTCAT TGCTTATAAA CATGCCCAAG ACCTTATCCA CAGTCAATGT GGGATTATTC
CTCAACAATT ACTATATTTT TACAATTTAT TTTCTAACCT AACAGTATAT ATGATTGAGA CACTTCATAT AAGATAATTA
TTTTTGTTTA AATTTCAAGT AATTAATT

>JH002H08r_709 pos=709|len=851|mol=genomic|alleles="G/A"
TTTTCATTAG AAGCAATATA TTCTAAACTG AAGTTTTAAA CATTATTTTT CTTTGAGTAG TACCTTCAAG CCCTCCCAAA
CTTGCATGGA GTTGGCATGA CTTGAAAGTT TGAAACCATA GTTTAAGTTT ACATAGTTAT TGTGTGGATT TGAAGGACCC
AAAACATAAT CTATTCAAAC TTATGCATGG CTGTTCAACT GTCCCTAAAT TTCTTGATCA TAGTTCCACC AGCGCTTCTG
ATCTTATTAC AAATTCATTG GTTCCCCTTG ACTCAAAATA AAATGCTCTC TTCCTCTTGA TAAAATTAGT TTCTCTCTCA
TGCTTTGCAA TTTATTTCCT CCAAGATCAT CACTATCACT GGTCCAACCA GAGCCATGCC AACAAGATAT TATACACAAA
AAGGATGGTT CCCTTGTGAT AGTAACGAAT TTAGATAAGT GCTTACCCTA TAAGTCTAAA ATTTCAAAGG AAGAATGGCC
AGGTAACATT GGATTTAGCA TCACCTTTCT CATATCAAGT GAGCAAAGGC TTGGCAGGAG TTCCAAAATA GGAAGGCACG
CAGGGGCCTT ATAATGAGAG TGAAGACTCG ATCTTGTAGC TGTTCTAGAG TGTACAAGTG TTGAATCTGA GTAATAACAA
TTTAATAATT ATTTTTTTCT TATGATGGGG GAACTACACC ATGGCAGAGC CCCTAGGACT CACCCATG
R
AACCTAAACT CCCGGGGAGA CTAGCAAAGC AAATTAAATA AATTTGCTAA ACAATTTAAT AAATTGTAGG CACCTTTCTC
TTTCTGCTGC TTCGTTTCTT TAATTCTTTG TCCTTATCTG GCAATGACAC ATATAACCTT CA

>JH002N22r_216 pos=216|len=740|mol=genomic|alleles="G/A"
GTTGTAATGA GTATTCAAAC TAAGCTCAAA GCGGACGGCT CCATCGAACG ATATAAGGCT CGACTCATAG CCAAGGGCTA
CACTCAGGTT GAAGGCTTCG ACTATCATGA GACCTTTGCC CCTGTCGTCA AAATGAGTAT TGTTTAGTGC TTGTTGGTTG
TTGCTGCTAC AATGGATTAT CCATCAACTT GATGTCAACA ATGCTTTCTT ACATG
R
TGACCTTAAT GAAAAAATAT ACATGACTTC ACCACCCGGA TATTACATCA AGGGGGAGAC TCGTGTCTGC CGCCTCTGAA
AATCTCTCTA TAGTCTCAAA CAAGCCTTCT GCAACTGATT TTTTAAACTA ACCATTGTGC TTCTTGATGC CGGTTTTTAT
CAGTCTCAGG CGGATCATTC TTTATTCACT TTGGTCACTC TTACTAGCAT CACTCTTGTC CTCATCTACG TTGATGATAT
CTTGGTTGCT GGTAATGACA TCTCTCAAAT CGAGGTTTTC AAAAGCGTTC TATCCACACA CGTCAAAATC AAAGATCTCG
GTTCTCTGAA ATATTTTCTT GGACTCGAAG TTGCTCGCTC ACTAAAAGAC ATCTTTATTA ATCAATGCAA GTATGCCCTT
AATATCTTTT TTTATGGTGG CCAACTTGGT GCACAGACCG CTCATTTTCC CATGGAACAA CATTTGAAGC TCATAAATCA
TTATGGCGAT ATCCTACCCG ATCTATGTCT ATTGACAGCT TGCC

>JH002L22r_192 pos=192|len=593|mol=genomic|alleles="T/C"
GTCAAGGAAG ATATAATGAA AGTTTTTCAT GAATTCCATG CTAATGCTTG CTTTGAAAAA AGTCTCAATG CCACCTTCTT
AGCCCTTATC CCTAAAAAGG TGGGGTCAAG GGAAGTGAGT GATTATCGCC CCAAAAGTCT TGTAAATGGG GTGTACAAGA
TTCTTTCCAA AGTGTTAGCA AATAGATTGA G
Y
TCGGTGGTGG AAAAACTAAT CTCAAAACCA CAAAATGCGT TTGTCAAAGG TAGACAAATT CTTGATTCGG TACTTATCGC
AAATGAAGTT TTGGATGGTC GATTGAAGTC TAGAGTACCC GGACTACTTT GCAAGTTAGA TATGGAAAAA GCGTATGATC
ATGTCAACTG GAAGTTCTTA CTTTACTTAC TTGGTAGATG TGGTTTTGGG GAGAAATGGC AAAAATGGGT AGAATTTTTC
ATATCTTAAG TTCGTTTCTC TATCTTGGTA AATGGCACAC CGGTGGGTTT CTTCAATTCA TCTCGTGGCC TGAGACAGGG
AGATCCGCTT TCTCCTCTAC TTTTCTTATT TTTCATGGAA GCACTCAGTA AGATGATTGA GGGTTTGGTA GACGGGGGGT
T

>JH002L22r_404 pos=404|len=593|mol=genomic|alleles="A/G"
GTCAAGGAAG ATATAATGAA AGTTTTTCAT GAATTCCATG CTAATGCTTG CTTTGAAAAA AGTCTCAATG CCACCTTCTT
AGCCCTTATC CCTAAAAAGG TGGGGTCAAG GGAAGTGAGT GATTATCGCC CCAAAAGTCT TGTAAATGGG GTGTACAAGA
TTCTTTCCAA AGTGTTAGCA AATAGATTGA GTTCGGTGGT GGAAAAACTA ATCTCAAAAC CACAAAATGC GTTTGTCAAA
GGTAGACAAA TTCTTGATTC GGTACTTATC GCAAATGAAG TTTTGGATGG TCGATTGAAG TCTAGAGTAC CCGGACTACT
TTGCAAGTTA GATATGGAAA AAGCGTATGA TCATGTCAAC TGGAAGTTCT TACTTTACTT ACTTGGTAGA TGTGGTTTTG
GGG
R
GAAATGGCAA AAATGGGTAG AATTTTTCAT ATCTTAAGTT CGTTTCTCTA TCTTGGTAAA TGGCACACCG GTGGGTTTCT
TCAATTCATC TCGTGGCCTG AGACAGGGAG ATCCGCTTTC TCCTCTACTT TTCTTATTTT TCATGGAAGC ACTCAGTAAG
ATGATTGAGG GTTTGGTAGA CGGGGGGTT

>JH002L08r_193 pos=193|len=897|mol=genomic|alleles="G/A"
CTCTGCCTCA GCTCAGCAAT CTCAGCTTCT GCTGCAGCAA GTGTTTGTTG GGAAATGGCC TCATCCTCAT TTGCTGTCTT
GACTCGCAAT TCCAAGTTGT GCTCGTCAAG AGAGGATTTC AAAGTTTGGA CATGAGCCCA TGCCTTGTAT TCCAAGTCCC
TGGCTTCCAT GACATCCCTG CAGATCTTAT AA
R
CTTCTAAGAA CAGTGACATC ATGATACCAC ACACTAACTA ATATACCTCA CATTATCCAA GCCACCCATA AAAAGTAATT
GAGCTGAATG CGCAAAACTT ACTTTATGCA GAATTTAGTT GTTAGACCAT ATTGACATTA TGCAATCATA AGCATATCAA
ATTATAAATG TGAACTAAAG GAAAAAGATC TGTGCAGAAT CTCTAACCTT GAATCAGTGG ATTCACGTCT ATACATTTCC
AAAATCAACT TTAACTCCCT ATCACTTTCT TTTAAATCTT GGACCTGAAA AAGAAAACAG GAAAACTAAC TAAAGCCAAA
TCATTGGTAG ATTGTATACT TCAATTGATA AAGAACGGGT CAAACAGGCC CCTTTGAAAC CAAAGATTCA ATATGAAAAC
AAATAACATA ATTTTCTCAA GAAAACAACT CTGCTCACAG CGTGAATGTG TTGTACCAAA CAGGAGATTG CATCAGTACA
GATAAAGGAA TGGAAGTGAA AACACATCAA TGAAAAACAT CAACAGGCAT AGGATTCTTA CAAAAAAATT CTACTTCATA
TAGTTCCCCA TAATTGCTAT TCCTTCCAGT GAGAGGATGG CCTCCTCATT TAAGTCATGT CTCCAAGGAG CCTGTGTTCA
ATGATCAAAA AATTCACTTC CAACACTACG GGGTTGTGAT GCAGGGGAAT CTGGTCTTTA GAAA

>JH002H22r_339 pos=339|len=617|mol=genomic|alleles="G/T"
GGGCGGGTTA GATTTTCCAG CAACTTAATG AGTGGTCATT AACAGCTTGG ACGCTCTTTG TACATATGAT AATCTGTAAT
AATCTTCTGC AAAACTTATC GAGTGAGTTT GGTACAATTA AATAATGGGA TCAGCTTGAT TTTCATTAGC ATATTTGTGT
GTTTCTTTCT GCTTCTAGTT GGGATCCGGA CGAATTCTAT GATGACATTT TTAATGGCTT AATAGAGATT TTTGTCTATG
CTAATATTTT ATTGTATCCA CTGATTGCAG GGATTGCCTG AAAGTTTATC ATCCTGGATG TGTGGGAAAG GATGATTCAC
TGTTGGATAA TGGAAAAC
K
CTGGACTTGC AGTAAGCTAT TTGCATTTTT CGAATAAGAT ATGTTAAGAT TTGATAAGAG CTTTGGTTGA AGAGGTATGC
TCATTCCATC AGAGTGGGAG AATTTCCCCT TGAATTACCC AAGGTGCACT TGCAGGAAAT TCCTTGCCAA GGGCTTGTGC
ACCCCTTGGA TTAGTCGGGA CTTTGTTCCA GACACCCGGT GCCAATAAAA AAAAAAAGAT TTGATTGTGT GGTTTTTTTT
TCTATCAAAA TCTATGCTAT TTATTCTAGA GTTCTCTC

>JH002L24r_130 pos=130|len=822|mol=genomic|alleles="T/A"
TTCCTGGGTC AAGTCTTGTC CTGTAGTCTC ATTTTCATAA ATGTTATCAC CTCGTGATGG TTTAAAAACA TACAAATATA
CAAAAATGAG TCGAATACTC AATAAACAAC ACATCATATA GTAAACATA
W
TAAACATAAG ATTTTTTGAA AAACGTGCGC ACTCATAAAT ACGTACGTAA ATAACATGAA CATGACTTAT CTTTCACTTA
TCATAGGCTG ATATCCACTG ATGACCGTTA GGGTTAGCGA ATCTAAGAAG ATTCCGATTC CGTCCGTAAT CGTGGGTTGT
GGAATCCATA CATAAGGAAA ATATACTGGG TGCACTACCT GCATGTATGA CTTGGCAATG CAATATGCCC ATAACATAGG
TACCATCTTC ATATCATAAC ATAGTCCGTT ACATATCTTA TCATTCATAT TTTATCATAA TCATACTTGC ATAGTTGTCA
TATAATAGAT TTCAAGAGAA ATCGCATGCA TACTTGTCAT ATCTTGTCAT ATCATATCAT AGATTTCAAA TGAAATCACA
TTCCTTCATA ATTTCCGTGA TACATGTTTC CTCACATAAA ATCATGATTT TTCATAAATA TTTTAATGCA TCTTACATAA
AATCATGACT TTTTATAAAT CTTTTGATGC ATAACTCCTT TCATAAAATC ATAAATTTTC ATAAACAACT TAATGCATAA
TTCTTCATAT AAAATCATAA ATTTTCATAA TTTTATCATG TCTTGGGTAC GTAAAAAGTG GCTTCCAATG GAGGGCATAC
ATGCATAATA TTTTTATAAA AGAAATGCCA TTTACCGTAT ATACATGTAA GG

>JH003G13r_110 pos=110|len=703|mol=genomic|alleles="G/A"
TTAAAATCGT AGAAACATAA TGGGTAAAAG AACAGACCTT TCTAAGCAGC GCATTTTCTA TAAATTCTAG AAATTTTTCC
ATTACACCAG CAGGAGGGCA TATCCATTC
R
CTGAATTGCA AAAGTATTCC CGTAATCAAA ACATTGAAGA TAAAATATCT ATCCACATCC TGCCAAGAGG AAATAAAAAG
AACCAAACAA ACTCAAATTA CAACTTCTAA CCCACAAAAC ATTGAGGTCA AAAGAGATGG GCCTAATATT ACCACAGAAA
CATATGTAAA AGGAAGGAAA CCCAACCAGA ACAGTGACAT TAGAGAGGAT AAAAGAATGC ATTGTTGTGG GAGCAAAGGT
GATGATCTAA GAACTTCTAT TGAGCTTATA CCTTTTCGGA AAGCTGATGC GCTGGACTGA GGGGGAACAC TACTAGTACC
TTCTTCATTA ACAATGATGA GATAGCTTCA TCCCGCACTG TCACATCTGA TTCTCCATGA GAAAGTGCGT ATTCGGACTT
ACCCTTACTA GTCCCATAAA TAAAAGATCT GACTGCAATA TCTATGCTCT GAAGTATACC CACAAGACAA TCAAATGATT
GCACATCGAG AAGTGGCATT GTATGAACCA GTGAAATGAA ATCTTGGAAA CAATTAACTA AAATCGGCAC GAGGGCCTTT
AGTTTCTCGA CGATGAGAGG AAACCCTACG CAA

>JH003K09r_274 pos=274|len=571|mol=genomic|alleles="C/T"
TCTCTCAGAG TTTCTCATCC TCACAGTACA ATAGATCTCG AAGGTCTGTA TTTGCATGGA GATATCGTTG CTCGAACTCC
TTTCGTGAGG TTGCCTAAGC CTTTTTGGAG AAGTCTGGCC AAAAGTCCCC CCAAGTCGTC TGGTTCTCTC CTCTTTTATC
TTCTACCCTC ACTTTACGTC TCGTCACCTC TTCTTTTTGT TGCTTCCCCT TTACTTTATG TCACTTTCCC CCTCTTCCTC
CTGACACTCT GCACTCTCTC AGCCTTTTGT TCA
Y
TCCCCCTCTC TTCTCATTCT TCCCTCCTGA TGAATCTCCC CATTGGATTG GGTTTAGAAA ATACCATAGG CTTGCTATAT
TTTTTGCTTT ACAATGAGAA TAAAACTTTG AACTTTTTCT AGAGGGCTGC TAGAGATACA AAAAGGTCTC ACTCACTAAT
ATGACACACT AGCAGTGTGC CACATCTCCT TCTCTCTCTC TCTCTGTCTT TCTCTCTGTC TCTCTCTCTC TCTCTCTCTC
TCTGTGTGTG TCTCTCTCTC CCCCCTCTCC CCGTGCCTCC CCTTCTCCTC ATTTCCC

>JH003K09r_492 pos=492|len=571|mol=genomic|alleles="G/C"
TCTCTCAGAG TTTCTCATCC TCACAGTACA ATAGATCTCG AAGGTCTGTA TTTGCATGGA GATATCGTTG CTCGAACTCC
TTTCGTGAGG TTGCCTAAGC CTTTTTGGAG AAGTCTGGCC AAAAGTCCCC CCAAGTCGTC TGGTTCTCTC CTCTTTTATC
TTCTACCCTC ACTTTACGTC TCGTCACCTC TTCTTTTTGT TGCTTCCCCT TTACTTTATG TCACTTTCCC CCTCTTCCTC
CTGACACTCT GCACTCTCTC AGCCTTTTGT TCACTCCCCC TCTCTTCTCA TTCTTCCCTC CTGATGAATC TCCCCATTGG
ATTGGGTTTA GAAAATACCA TAGGCTTGCT ATATTTTTTG CTTTACAATG AGAATAAAAC TTTGAACTTT TTCTAGAGGG
CTGCTAGAGA TACAAAAAGG TCTCACTCAC TAATATGACA CACTAGCAGT GTGCCACATC TCCTTCTCTC TCTCTCTCTG
TCTTTCTCTC T
S
TCTCTCTCTC TCTCTCTCTC TCTCTGTGTG TGTCTCTCTC TCCCCCCTCT CCCCGTGCCT CCCCTTCTCC TCATTTCCC

>JH003E15r_246 pos=246|len=638|mol=genomic|alleles="C/T"
CTATAGTTTG CCCTAGCTAA GTAGGAGCAA TAGAGATAAG GAAATCATGA AAATCTCGTC CATTAAAGTC AACAGCAATG
GCGCAAGTAC AAAGAGCCCT AAGAAAGAAA ACTTTCAATT CCTCCATCGA TCTCTCTTTG TCCTCAAACG TCCGTTCATT
GCGCTCCTGC CACAAACACC ACATGATGCA TATAGGGATC ATCTTCCACA CGACTTTAAT CTGTCGAATA CCTCTCATGT
TTGTC
Y
AGCTGGCCAA AACCGCCACA ACTGTCTCAG GCATAACCCA AGCCAAGTCT ACTCTACCAA GAACCTCATT CCATAACCCT
CTAGCTGACT CACAATGTAG TAGAAGATGG TCCACAGATT CACCCCCCTT CCGACACATA CAACACCAAT CACAGCTTAT
TCTTTATGTA CAACATCTTT GTTTTTTCTT TCTCTACATG TATTATAAGC TGTTGACTTT TCAGAATAGT CCTTCTTTTA
CTTGGAAGTG TATTTGGAGG TCTCATGTGC CTTCCAAAGT TGCCTTTTCA TATGGACTGC CTCTCTTGGG AAAATTTTGA
CATTGGACAA TGTAAGGAAG CATGATTTTA TAGTTATGGA TTGGAGTTTC ATGTGTAAAA AGTATGGGGA AA

>JH003I01r_370 pos=370|len=426|mol=genomic|alleles="A/G"
TGATCCTTAC TTTGAGAAGC TTGCTGATGC CATGGTTACT TGGATTGAAG CATGCGGAGG AGCTCAACCC TGTATCACAA
GCAGCAGCTG CTGCACCTCA GCCCAATGGT GTGAAGAAGG AAGAACCCTC TGTCAAATCG AAGTAGACAG CCCTCATAGT
CCACTTTGAT TATAATAAAG TATGCTGTAA TCTTCCGCCA TCTTTTCCTT TGCATCTCTT ATTCCATCTA GTTCATATTT
TAAGTACTTA TCATTCCTTT GTGACTCTAT TTCACCACCT AATTGGAGTA CTTCCCTGTT TGCCAATTGA AATAATAACT
ACATTTATCT AATTCTTGGA GTGGGAGTAG AAATCTTGAA TTTAAACTT
R
CATTATTAGA AATTGAACCC TCGTTAAGAT GTGTATATAT ATATATGTAT ATATAT

>JH003G05r_377 pos=377|len=892|mol=genomic|alleles="C/A"
TGCAATTCCC CTTCCCTCAG CTTGCTGGGG GGGGCTAGTC AAGACTACAC TCCAGACTAA GTAGCAGATA ACCACACTTC
AGATAATACA AGAGATAAAC ATCAACCTGC ACCTACAAAT GTTAACTCTT CTCAACGTTT TCAAGATCGT GAACACCTGA
TGATCATTAC TCAAGATAAG ACCAAAGATT ACTTCTGCGA TGCCAAGATA GCATTAAATA CTTATGATGT ATCTTTCATT
TATGTAGTTT ATCTTTCTGT AACAATAAGT ATCCAGTAAA TCAAACAGTT TGGAAATAGT TTGTATGTGT TAATACAATA
TATGTTTTAA TTATCTTGAC CAAAACATTA TCCAATGAGT CTGTCATCAT ATTCAT
M
TGCATGTTTA CCATTTCTAT AGGCATATAT ATCTCATTTA AATTGAATTG CATTATCATA TAATTTGAAT TGTAATCATA
TAGTAATATG TGATTAAAAA TATATTTTGT TTTGGTACAA TAACCAAAAC AACTCTTCAA AACATCCACA CTTGCTGTCC
TAGACTAAGG CTTGCTTCTT CCACATATAT GTGCTATTGG CCAAGAAGAA CATGGGTAGA TCCTCACCTA AGCATCTGGA
TGTGGTGCTC TAAACAATCA AATGAGGCCA AATGGTCATA AATTGCTATG CAATGATTGC AGATGAGACA TAACTTCTCT
TCGAACTTGG TCTCTTTTTA TTTTCCCAGT TGTTGTGAGT GGAAACGGTT TCTCCCATAA AATGAACATC TTGGGTATCT
TGAACCTTTG GAAAAACAAA AGGAAACACT AAATAAAAAG CCATCTTAAT AATACAGCAT ATACAAAAAC CAATAACTCT
GTTGGATGCA TACCCAGTTA TATTCTTTTC TCTAC

>JH003C23r_62 pos=62|len=669|mol=genomic|alleles="T/C"
GATAATGGGT CCCCTTGTCT CAAACCGCGT GAGCTATGGA AAAAATCACA AGGATTTCCA T
Y
AACTAACACT GAAAATTGAG CAGTAGAGAC ACAATGTCTA ATCCATGCAC ACCACTTCCC TCCAAATCCA CATCTCCCAA
GCATGTAGAA AAGGAAGTCT CAAATCATGT GATCATACGT CTTTTCCATA TCCAGCTTAT AAATAACACC AGCAACACCT
TCCCTCAAAT GACTATCAAG ACATTCATTA GCAATCAGCA CCAAATCAAG TATTTTCCTA CCCCGAACAA AAGCATTTTG
GGGTTTAAAA ATAATTTTCT CCATCACCGT ACTCATACGA TGAGCAAGCA TCTTTGAATT TATCTTAAAA ATCCCTCTTA
CAAGGCTAAT AGGGCTAAAA TACTTCAACT CAGAGGCCCC GACTATCTTA GGAATGAGGG AAATAAATGT GGCATTAAGA
GACTTCTCAA ACTTGTCATA AGAATAAAAT TCCTAAAAAA ACCCGCAACA CATATTTTTC CACAATATCC CAACAAACTT
GAAAAAAATG TTATAAAAAA ACCATCTAGC CCGGGGCTGG GCTTTATCTT TAACCATCCC ACAAACCACC TAATAAACCT
CATTATCCTC AAATGGTCTC TCTAACTAGC ATCGAGTCAT ATGTTGA

>JH003A07r_198 pos=198|len=568|mol=genomic|alleles="T/C"
TAGTTTCGTT GGCATGTTAA TTTAGGAGCA GGCTTTCATG TTTAATCTGT TTCATTTTCC TTTCTCTGGA AATTTGAGAC
GATAAATCGT AGAGAAGGAT TGAGATATAA GAGACTTGAA GGAAAAGATA GTGAAGCTCA GTAGCTATGG CAGGCAGTTG
GACATGCAAA AACCAGAACC TAAACAACTG GTGAAGT
Y
GCAGGTAAGT ACATTTGGCC TTTAGTGCGA TCCGTGCCTT TCAGTTTGTA GTAATTAATT GGATAGTTTA TCTTTTGGCT
AACTAATCAG ATGAGTTGAT AAGCAAATAG ATAGGGAGTC AGTTTCCAAA AGTTTAAATT AATGGGAAGA TATAGATTTA
ATTATCTAAA TTATATTTCA ACTATGAGCG TGAAAGAGAG GCTCTTTCCA TAATCGTGCA TTTGGCACAA ACATGGATAC
CTACTATTGC TATCTGCTAA TCTTTCGACT TTATAGACAT GGTTGTCAGT TTCGATTATT CTGAAATTTG TCTCTGTATG
ATTCTAGGAT CACGGGAGGA TCACGGGAGC TCCATTTTTC TTATTGGAGG

>JH003K05r_158 pos=158|len=620|mol=genomic|alleles="T/G"
TCTTTCTTCG TGTGGACACA TCATTAGACA AGATCCTTAC TATAGATAAT CTGAGAAAGA GGAGGATAAT TATTGCAGAC
TAGTGTTGTA TGTGTAAAAG AGGGGGTGAG TCGGTAAACC ATTTACTTTT ACATTGTGAG GTAGCCAAGA CTCTCTG
K
AATGAGGTGT TTAAAAGGAT GGAACTAGCA TGGGTTATGC CAGAATCCGT GGTGGATATA TTGGCATATT GGACCTCTAT
TCGAGGTGTG CATCAGATTA AAGCGATTTG GAAGATGATC CCTATTTGTA TTATGTGGTG CTTGTGGCAG GAGCGCAATG
AGAGGACGTT TGAAGACAAA GAGATCTATG GCGGAGCTAA AAGTTTTCTG TTTTAGAACT CTTTGTACTT GGGCCATTGC
TGTGAATTTT AATAGCATGG ACTTTCATGA TTTATTAATT TCTAATGCAC CTACGTAGTT AGGGCATACG GACTTTGTAA
TTGGCAGTTG TTGCCCATTC TTGGATTAAT AATACTTGTT TTACTTATAA AAAAAAAAAA AAAAAGATAG TGTTGACAAG
ATGACTGCCA GGCATAGGTC AAGGGAGTTC AAACTTAGTT AATAAGTGTC TTTTTTTTTC AT

>JH003K05r_447 pos=447|len=620|mol=genomic|alleles="A/T"
TCTTTCTTCG TGTGGACACA TCATTAGACA AGATCCTTAC TATAGATAAT CTGAGAAAGA GGAGGATAAT TATTGCAGAC
TAGTGTTGTA TGTGTAAAAG AGGGGGTGAG TCGGTAAACC ATTTACTTTT ACATTGTGAG GTAGCCAAGA CTCTCTGTAA
TGAGGTGTTT AAAAGGATGG AACTAGCATG GGTTATGCCA GAATCCGTGG TGGATATATT GGCATATTGG ACCTCTATTC
GAGGTGTGCA TCAGATTAAA GCGATTTGGA AGATGATCCC TATTTGTATT ATGTGGTGCT TGTGGCAGGA GCGCAATGAG
AGGACGTTTG AAGACAAAGA GATCTATGGC GGAGCTAAAA GTTTTCTGTT TTAGAACTCT TTGTACTTGG GCCATTGCTG
TGAATTTTAA TAGCATGGAC TTTCATGATT TATTAATTTC TAATGC
W
CCTACGTAGT TAGGGCATAC GGACTTTGTA ATTGGCAGTT GTTGCCCATT CTTGGATTAA TAATACTTGT TTTACTTATA
AAAAAAAAAA AAAAAAGATA GTGTTGACAA GATGACTGCC AGGCATAGGT CAAGGGAGTT CAAACTTAGT TAATAAGTGT
CTTTTTTTTT CAT

>JH003H17r_555 pos=555|len=748|mol=genomic|alleles="C/T"
TGTCTTCCCT GTCTGGGCTA GCGATGAACT TCATGACTCT ATTGCCTCCA ACTTTGAACA CCTCGCTCAC TCTATTGAAG
GTGCGTACGT ACGTACCTCG TAATTACCTT CATCTTTAAT TATCTTATAT ATATATATAT ATGCTAATTA TTCAAAGAGT
AATGCTATAT ACAATCATGA AATGCACAAA CGTCGTGCAG TCGTTTTGAA AAAGAGTGAG AACTACTATT AAAAAATTAA
TTTCTTTTCC TATGGATCCC ATATTTATTC ACTTTTTTTA AAATGACTAC ACGGCGCTTA CACACTCACA ACTGCACGTA
TCATTTCTCT TATTTCAAAT AGAACTAGGA GTACTATATA ATTCTCTGCA GGCATGCATG CATGCTAGCT AGCTAGCTAG
TTAACTTATG ATAGCTAGCT TTTTGTTGCA GGATGCCTGG AAGAATACAT TAATGCTACT ACTTTCACCA ACGAAAAGGA
AAACCAGCCT AGAGCAAATT TTAATAGATG CAAATCCATC TTGAATTCCA AATCTAAGGA TGAGTCACTG GTAT
Y
ATGATTTTCT TTCTTATAAC TAACTATATT TGATAAACTA TACATCAAGT CTCAAATGAT CATCGGTACT TGTCTTGAAA
GTTTAAACAA GTAGATTTAG TCATTTATAT TTTTCTTAAC ACTCATCCTC ACGTATATAT AATGAGCTAG ACTCCTCTTT
AATAAGTGGT CGGTCCCGGC CATCACGTAG AAT

>JH003N03r_208 pos=208|len=538|mol=genomic|alleles="G/A"
AGTGTGCAAA AAGACCCAGC CTTTTCTCAG AGGTTTTCAG AACGGTACCG TTTCGGGTAG GTTTGTCTTC TTCCTCAGCT
GCCTCCCGAT TCCTTCTCCC TCTCTTTCTC ATTTCAGTTT CTTTTTCTTT TTGTTCCCAC CCCCCCCCCC AGCATCCCTC
TCTCCCACAT TACTCACGTC CTTCTGTTTT CATTTTATTT TCTTGTC
R
TTGGTTCTGT TTTGTGGTTT TGAATCTCAT GCCCTAAATC TCCTCACTTT CGGTTTTTCC CTCAAAATAG TTTCTCACTC
TGTCGCATCC CTCCATTGCA GCAGATCACT GTGTTTCTCT CTCCCACGTC TCTCTTGTTC TGTAGTTGGT GTTCTCCTTC
TAGACTCGAC TCTTCTCTCC CTCTTGGGCT GCATTTCGTC TTCAGGTGTA TATATATATA TATATATCTC TCTCTCTCTC
TCTCATTTTA TACCTTAATT CTGAAACTCA GGGCCCTCAT TGTCGGCACT CTCTCTTTCT CTCCAATGCA ATTTTCCTTT
TGGTTTGCTA

>JH003N05r_188 pos=188|len=798|mol=genomic|alleles="T/C"
GAATTTGTGT TTCCTTTCAC ACCATTAATT CTAACCATTC TCCACCCACA GATTTATCAC CAATTTTTTC TCTCAATCCA
TCTCCCACAT CACAAATTGA TTCTCCTTTC TCACCACTCA CATCTCCTTT TTTTTTCTCA CACAACCCAC ACAGCACTTC
AACTCTTCCC AACCATCTCC CCACTGC
Y
GAAATTCAAT CCTCCACACC CCAACCAGCA CCTACTCCTA CACCTGTCCA CACACTTACA CAACCCAACT CATCACCCGA
ACCTACAACC TCATCTTTTC CTCTCACAAA TCCTGCCATT ACTCCACAAC CTACTCTTAG AAGATCCTCT CGGATTAGAA
CAGCCCCCCA ATATCTCAAG GATTACCATT GTCACCATGT CATGCAGCAC CCTTATGAGC AATCAAGTTC CAAGCAGGCT
CCTACTTCCA ATGGTAAACC TTTCCCTTTA TCTCATTGTT TATCTTATCA TCAATTTAAC CCTGTTTTTC AAGCATTCAC
CTCTTCCATT TCATTGCATA CCGAGCCTCA TTCTTACAAA CAAGCCGTTA AGGACCCTGC TTGGTGTAGA GCCATGGAAG
CTGAAATTAC AGCTTTGGAA AACGAACCAC ACCTGGACAC TAACTGATCT ACCAGCAGGC AAAAGACCAA TTGATTGCAA
GTATGTTTAC AAGGTAAAAT TCAATTCTAA TGGCACTTTG GAAAGGTTGA AAGCTAGGCT AGTAGCTAAA GGTTACACTC
AAGTAGAAGG TGTAGATTAT GTTGATACCT TCTCACCTGT GGCCAAGATG

>JH003N05r_510 pos=510|len=798|mol=genomic|alleles="T/A"
GAATTTGTGT TTCCTTTCAC ACCATTAATT CTAACCATTC TCCACCCACA GATTTATCAC CAATTTTTTC TCTCAATCCA
TCTCCCACAT CACAAATTGA TTCTCCTTTC TCACCACTCA CATCTCCTTT TTTTTTCTCA CACAACCCAC ACAGCACTTC
AACTCTTCCC AACCATCTCC CCACTGCTGA AATTCAATCC TCCACACCCC AACCAGCACC TACTCCTACA CCTGTCCACA
CACTTACACA ACCCAACTCA TCACCCGAAC CTACAACCTC ATCTTTTCCT CTCACAAATC CTGCCATTAC TCCACAACCT
ACTCTTAGAA GATCCTCTCG GATTAGAACA GCCCCCCAAT ATCTCAAGGA TTACCATTGT CACCATGTCA TGCAGCACCC
TTATGAGCAA TCAAGTTCCA AGCAGGCTCC TACTTCCAAT GGTAAACCTT TCCCTTTATC TCATTGTTTA TCTTATCATC
AATTTAACCC TGTTTTTCAA GCATTCACC
W
CTTCCATTTC ATTGCATACC GAGCCTCATT CTTACAAACA AGCCGTTAAG GACCCTGCTT GGTGTAGAGC CATGGAAGCT
GAAATTACAG CTTTGGAAAA CGAACCACAC CTGGACACTA ACTGATCTAC CAGCAGGCAA AAGACCAATT GATTGCAAGT
ATGTTTACAA GGTAAAATTC AATTCTAATG GCACTTTGGA AAGGTTGAAA GCTAGGCTAG TAGCTAAAGG TTACACTCAA
GTAGAAGGTG TAGATTATGT TGATACCTTC TCACCTGTGG CCAAGATG

>JH003P13r_193 pos=193|len=632|mol=genomic|alleles="C/T"
CTACAAATAA AGTGGGAGAG TCAGAACGAA TGTACCTAAG TTAAAAATCT ATGAATTTAA AACCAAAATT CATAAGGGGA
GTAGAAGACC ATGAGAAAAG TAGGAGAAAT GTAGAACGAG AAAAGAGGGA GAAAGGATGC GATGGTCGTT CATCCATGAC
AATGGTAGAA AGCAAAAACC TCATAAAGAG TG
Y
GGCGAAAAGA TATTTCTATA TGATAACTAG TCTCCCATCT TATTTATTTA TTTATTTTTC TGAAATCTCA TGCATCACTA
TAGTGTTAAT AAAATTTAGA AAATAGACTA AGCTTATTTG ATCTCCTGAT TTCTAAGGCC CCGTTTGGAT TCGAAACTCA
CCTCAACTCA TCTCATCTCA TCTCATCATT ACAATTTTTT CAAATTCTCA CACAAAATAT AATAAACAAT TCAATTTTTT
CAAATCTCAA AACAATAATA ATATTAAAAA TAATATAATA ATAATATTTT ATTCAATTTA TCTCAATTCA TCTCTGAATT
CCAACCGGGC CTTAAACAAA TGTTTATTGT TGTAAAGGCA ATTTCTGCGA TAATTCTAAA ATTGGATTAT TGAGCTTTAT
ATTTACAAGA AAGCTTGGAG ATTGCAACCA GTGGGTGCT

>JH003H03r_452 pos=452|len=552|mol=genomic|alleles="T/C"
GAGCTTCAGA CACACCCAAA GAAGAAAAGA AAAGAGAGAG AGCCGAGAGA GTTCTGAGAG AAAAGAAGAG AGTTGAGTTG
AGTGGAGTGT GATCCTCCTC CTCTGTAATA TTTTCTTGTG TTCCACTATT TATTAGTGAA GCTCTTTTCT ATGGATGTAG
GCAGTTGCCG AACCACGTTA AATTTTTGGT GTCACTGAGT GCATGAGTGT ACTCTTTTAT TACCGCTTTT ATCCCCTTCC
GCTGTGTTGA TTTCCCCAAC AGTACTTGTA CTGTGTTTGT TCTTTATCAT GAGCCAACGA GAGTGAATGC TACATTAATT
GGCGTGAGAT GTACGAAATA TGTGGGTCTT CATATGATCG ATGTTGGTTG TGAGAAGATG ACATGACTCA AAATAGTGGC
AGAGGCTATA GAAAGATGGG CAGAAATATT GAAGAAAGGA GAATTCACAC G
Y
TGTGCCAAAG CAAATGCAAA ATAGCATCAA GTATCAACGA TGAAAGCACA GAAAGTAGAA TAGTTGTGGG TGGGTGTGTG
TTCAAGTGGG GGGCTCTTTC

>JH003D17r_284 pos=284|len=653|mol=genomic|alleles="C/T"
GAAGAACTAT ACTATCTGCA CCTCCAACTG CAACCTACCA ATTTTTTCAG ACCCTCTTTG TTCTTTGTCA GAAAATTTTC
TCCTGGCATT CATACTCTCA TCTGAGTCTA GTGCAGAAAC TCTTATCAAA GGACAGGGAA CTACTTTCTA CTGTCTTGAT
CAATTTGCGA TTTACATCAA ACAACTTAAT GATGGATTCT TCAGCTTCAC CCTGCTGCCC CTTGATTGTA TCACATTGAA
CACCTTTATC CTTCCTACTT TTCTCAGTAT TCTCTACCTT CCT
Y
TTTAAATCTT CCACTGTGAT TTGAAGGTTT GTCAACTTTT GTGCATCAGA ATCAAGTCTT TCTAAAATCT TCCTCTTATT
CTCTCTCTGA CGGGTGTCTG GGAGGCGAGA AAATGAGAGA AAGTGTAGCT TTGGGTTTTG AAGAGCGTCT TTGGTGCGTT
TTTTAGAGGA AAGAAAAAAA AAATACACGT CAGGTGTGGA GTATAAAGAG GAATAATGGT TGATGTATAG TTTTTCTTGT
CCTACGAAAC CCCCCCTGGT TTGAGTGTCT TGCTTTTTGT CAGTTTACTA TCAAACAATC ACCGGACTTT TCGTGGAACA
TAAGTAATGA TTTTATCTAA ACCGACAAAT TCATTTTTAT TTTTATTTT

>JH003L01r_148 pos=148|len=650|mol=genomic|alleles="T/C"
TGGAACTTAT AATAAAAAAA CTTCTACTTC CCAAGTAATG TGGGATCTCA TACACCACCT ACCCTTAGTA TTACAAAGAG
AGCATCACAG CACTTGTACT TTTGTTACAG AATTTACCAA ACTGATCACA AATTCGAGGC CAACCCT
Y
ATGGTTGTTC CCATACCGTC CAATGTACCC TTTGGCTGTC GCAGCCGCAC ATACAGCAAG AGCCAATGAC ATCATTAACT
GTCACAATCA CAACCAAATA AATTATGTTA ATGAAAACAT CCTTTTCTAG GTGATATATG CCCAATTTTC ATGAGAACTA
AAGATATTTG GATGAAATAT AAAAATAATA ACAAAACTAA GCATACCAAA TCATGTAAGA ACAAGTAATA GTAGTAGTTG
GTAGAGTTTG TGCCTGGACG ACATAAAATG AAAACAAAGA ATAGGGACAA CATAGAAAAG GCACATGCAA CAGCGTTTGC
AAAAGCAAAA AACCTGCAAA TGGAAGATTG AATTGTATAT AAACATGGCG TCCGAAGTTA TTAGTGGTTC TTCTTCTTTC
GTGTATTTTC ACTTTTTTCA CGAAGCTTTG TCTTACTTGA AAGTAGAGGA GTAGCTATAC GAGCATCAAA GGTGATGCCA
ATAATCTCTG TCGATTGCTT GC

>JH003L01r_430 pos=430|len=650|mol=genomic|alleles="T/C"
TGGAACTTAT AATAAAAAAA CTTCTACTTC CCAAGTAATG TGGGATCTCA TACACCACCT ACCCTTAGTA TTACAAAGAG
AGCATCACAG CACTTGTACT TTTGTTACAG AATTTACCAA ACTGATCACA AATTCGAGGC CAACCCTTAT GGTTGTTCCC
ATACCGTCCA ATGTACCCTT TGGCTGTCGC AGCCGCACAT ACAGCAAGAG CCAATGACAT CATTAACTGT CACAATCACA
ACCAAATAAA TTATGTTAAT GAAAACATCC TTTTCTAGGT GATATATGCC CAATTTTCAT GAGAACTAAA GATATTTGGA
TGAAATATAA AAATAATAAC AAAACTAAGC ATACCAAATC ATGTAAGAAC AAGTAATAGT AGTAGTTGGT AGAGTTTGTG
CCTGGACGAC ATAAAATGAA AACAAAGAA
Y
AGGGACAACA TAGAAAAGGC ACATGCAACA GCGTTTGCAA AAGCAAAAAA CCTGCAAATG GAAGATTGAA TTGTATATAA
ACATGGCGTC CGAAGTTATT AGTGGTTCTT CTTCTTTCGT GTATTTTCAC TTTTTTCACG AAGCTTTGTC TTACTTGAAA
GTAGAGGAGT AGCTATACGA GCATCAAAGG TGATGCCAAT AATCTCTGTC GATTGCTTGC

>JH003P11r_93 pos=93|len=836|mol=genomic|alleles="A/G"
CATATTATAT ATAATAAGAG CTAGGGAAAT AGCATATATT AGCATATAGC AGTACTTCAA GTCTATTTAG AAATATAAGA
TGAGGTTCTC AT
R
CATATCGATG ATTCTTTGTA TAAATCATGG AATTATAGAA ACATAGATGC AAAAAGGACC TTTACAACTA ATTTTTGCAA
TACTTTGCAG TGTTTATTAA TTTCTTAACA TCTTGGTGGT AAGAAGATCT AATTAGATTA AGCTTGAATT ACACTGCACT
AACCCAGGAA AAAATAAAGA ATATCAAGAA GAAAGAACTC TAAATATCAA TATGTACGTA CGAGACCAAG GAATATATCT
CCAGCTTTCC CAATATCAAA TTAGACTTAT CTTTGAAATT CCTCTCATTT TTTTACTCTG CCAAACCTGT ATTTGAGGAC
TTTTGTTTTA GATTTAATAT AAATCAAACA CCATATATTT TACCAATAAC CAACATGTAC ATTGCCATCC AGTTTCATAC
AAATAAGCTA GAATGTGAAC ATTTCATTTA CTTTCACATC ATACATTATA ACTGGTTTCT AATTGTCATG CAATTGCAAA
AATTCCTAAA AACATCTATT GGCACTAAAC ACATTCAAAA TATGTGCATT TGATTGGAAT TGTTGTTAAC ATGGCTATAC
ATTAATTTAA ACCTGGGAGT GAATCCATAT TAGCATCCAG CAAGCTCATT GGTGCATCAA AAAATTCCTA ATGGCTGATA
TCAACATTTG ACCACTTATG TCTACCTGCA AAATACACAT GCTTCAAACA ATTATTTTCA GCTCTATGAT ATGAAAAACT
ACATTTTCAA GCACATACCT AAG

>JH003H05r_330 pos=330|len=782|mol=genomic|alleles="A/G"
GTCGGTTTTA CTACGAATGG ATTGGCCCAA CAAATCAGGG CCTCCACTTC CTCACTGCTG TGACTAAGGA TAACAGCTCC
TTTTCATAAG TAGAGAGTAG TAATGCCTTT CCCTTTAAGG CCTTACTCAT GTAAGCTAGT GGCTGTCCAG CTTGCATGAG
TACTGCCCCC ATTCCGCGTC CACTAGCGTC ACACTCAATA GTGAAAGTTT GTGAAAAATC CGGAAGTCTT AGGACCGGTG
GCTGTGTTAC AGCTGACTTC AAGTTGTTAA AGGCTTCCAT TGCATCGGTT GTCTACAAAA AAGCATTTTT CTTAAGTAAA
TCCGTAAGG
R
GAGTTGCTAT CACCCCATAA TTCTTAATAA ATTTACGATA ATAGCCAGTC AGCCCCAAAA ACCCTCTTAA TGACTTCACA
TTCTTTGGTT TAGGCCACTG TAGCATAGCT GCTACTTTCT TAACATCGGC TGCCACTCCT TTTTCACTTA TCACATGACC
CAAATAATCA ATTTCAAAAA CTCCGAACTG ACATTTTGAT AACTTAGCAA ATAACTCATG CTGATGTAAT GCTTCTAACA
CCTTCTCTAA GTGACCCAAA TGTTCCTCCT AGCCCCTGCT GTAAACGAGT ATATCATCGA AAAATACTAG TACAAACCTT
CTCAAATAAG GTCGAAAACA CATCATTCAT TAACCCTTGG AAGGTTGATG GTGCATTCGT TAGCCCAAAG GGCATAACTA
GAAATTCGTA GTGCCCATCG TGAGTCCTAA ATGCTGTTTT TTTCACATCT TC

>JH003J11r_242 pos=242|len=741|mol=genomic|alleles="C/T"
ACCAGGAAAA AATACCCACA CAGGGACTAA TGATGGTTCC CTTTGTTCAG AAAAATCAGT AGACCATTTG AATAGACGAT
AGCGACATAC CTTCGATGTC ACAAGCCTCT CGAGCGAAAG CTTTGCAGAA ATCCTCCTCT TTTGCAAATC TGAGAAACAC
ATGTCATGGA GTTCGCATGC TAGAGATGAC AAGTTGAAAA ACCAGCCCCT ATAGATTGTG AATGAAGGCT CGGATTACAT
C
Y
AGAGATGGAG GCTGATGGAG AAATTTCAAC ACTAATGAAT ATCGGAATGG CTATGCAGAT CGGTCCAGTT CCTCTTTCGA
GAGAGAAACC CTAGCAGAGT AATTTCTTTC ACCCCACGTG ACCTATGTGG CGTCTAAACA GTGTCAAATG GGTTGATTTG
ATCATGAGAT GTGTGAGAAC AATTTCATAT TCCATCCTTA TCAATGGAAT CCCCCATAAA AAATTCAGAC CCTTAAGTGG
AATCAAACAG GGAGACTCTT TATCTCCCTA TCTCTTCATT CTTTGCTCAC AAGCTCTAAG CTCATTACTC AACTCAACAG
ACAGTTAAGG CGTCATAAAT GGAATTCCAT TAGCTCGAGG ATCATTACAC ATTAACCATC TCTTTTTTGT AGATGACAGT
CTCCTATTTT GTAGAGCAAA TCCTTTGGAA TGGAGCAGGC TAATGCATAC ACTGGAGATA TACGAGAGAG CTTTTGGTTA
AAAAGCTTAA CAAAGAAAA

>JH003J11r_562 pos=562|len=741|mol=genomic|alleles="G/A"
ACCAGGAAAA AATACCCACA CAGGGACTAA TGATGGTTCC CTTTGTTCAG AAAAATCAGT AGACCATTTG AATAGACGAT
AGCGACATAC CTTCGATGTC ACAAGCCTCT CGAGCGAAAG CTTTGCAGAA ATCCTCCTCT TTTGCAAATC TGAGAAACAC
ATGTCATGGA GTTCGCATGC TAGAGATGAC AAGTTGAAAA ACCAGCCCCT ATAGATTGTG AATGAAGGCT CGGATTACAT
CCAGAGATGG AGGCTGATGG AGAAATTTCA ACACTAATGA ATATCGGAAT GGCTATGCAG ATCGGTCCAG TTCCTCTTTC
GAGAGAGAAA CCCTAGCAGA GTAATTTCTT TCACCCCACG TGACCTATGT GGCGTCTAAA CAGTGTCAAA TGGGTTGATT
TGATCATGAG ATGTGTGAGA ACAATTTCAT ATTCCATCCT TATCAATGGA ATCCCCCATA AAAAATTCAG ACCCTTAAGT
GGAATCAAAC AGGGAGACTC TTTATCTCCC TATCTCTTCA TTCTTTGCTC ACAAGCTCTA AGCTCATTAC TCAACTCAAC
A
R
ACAGTTAAGG CGTCATAAAT GGAATTCCAT TAGCTCGAGG ATCATTACAC ATTAACCATC TCTTTTTTGT AGATGACAGT
CTCCTATTTT GTAGAGCAAA TCCTTTGGAA TGGAGCAGGC TAATGCATAC ACTGGAGATA TACGAGAGAG CTTTTGGTTA
AAAAGCTTAA CAAAGAAAA

>JH003E14r_160 pos=160|len=543|mol=genomic|alleles="C/T"
TGAGACAAGT GATGGTAGAG TGGTAGTACG TTAGTAGAAG GGCTTTAAGA TTGCCTGTGG CTTGTTTTTT TGGTTGCTTT
CTCGCATCGA TGCTGCAGAG ATTAAGCGAA TGACACAAAA GCCCTGGGCT GGCTTGGGTG TGGTTTCATC AGTACCTTG
Y
GTAAGTGTAA TGACCAGTTA GGCATCTGAT GCATTAGTGT TTGTATGAAT GATTGCACCA GTTAGGGGAC CCATAGACAG
AGTAATGAGA TAGAGATAGG TAAGGGAGAT TCGTAGGAGC TGGGACTAGG TTTTTCATTT TCAAGGACAG TGGAATATAT
GAGATGGGCA AGCGACGAAA GAAATGGGAT AATTTTTTTG TAGCATACAT CACCACATGA TTTTCACAGT GGTCAAGAAG
CAATAGCAGA TAATATGTAC AGTGAGGAAA TCATCTGATC AGAAGGTAAA TGGAATCTTG TACAGTACTG GTTCTTGGTT
CTGTCGGTTG AATGAAATGT GAATGTTAAA AAAGAGTATT TTGTATACCA TTTATGTTCC ATT

>JH003C10r_232 pos=232|len=651|mol=genomic|alleles="T/A"
CATTGCATAC AAATTTTCAG AATGGCGAGA TGCATTAAGG CACTTCTTCA CAACAAAACC TGGAGTTTAG TACCCTCTGA
TCCCTCATAT AATGTTCTTG GCTGTCGTTG GGTTTTTAAA ACCAAATTTA ACTCTGATGG AACCTTTGAA CATAGAAAGG
CTAGGTTGGT AGCTAAAGGC TACCACCAGC AGCCTGGCCT TGATTACCAT GATACTTTTA GTCCGGTAGT C
W
AACCAACTAC CCTACGTTTG GTTCTTTCAA TTGCTGTGAC TGGTGGTTGG CCTCTGTGCC AATTGGATAT ACAAAATGCC
TTTTTGCATG GATCCTTGTC TGATACAATT TACATCCAAC ATCCTCAGGG CTTTATTGAT CCAAATTTTC TACATCATGT
TTGCAAGCTT CATAAAGTAA TTTATGGTTT GAAGCAGGCC CTGAGGGCCT GGTTTGCACA ATTAAGCTCT TGGTTAACAG
TTATGGCTTC TCTGCTTCTC AATCTGATCC GTCTCTATTC ATATTGAGTC ATGGTGATTT ACACATGTTC TTGTTGATTT
ATGTTGATGA TTTTGTTCTG ACATCATCCA AACCGAGTGC CATTGACAGC TTTATCACTG ATTTGGGTCT TGCATTTCCT
ATCAAGGATC TGGGAAAAC

>JH003C10r_546 pos=546|len=651|mol=genomic|alleles="T/C"
CATTGCATAC AAATTTTCAG AATGGCGAGA TGCATTAAGG CACTTCTTCA CAACAAAACC TGGAGTTTAG TACCCTCTGA
TCCCTCATAT AATGTTCTTG GCTGTCGTTG GGTTTTTAAA ACCAAATTTA ACTCTGATGG AACCTTTGAA CATAGAAAGG
CTAGGTTGGT AGCTAAAGGC TACCACCAGC AGCCTGGCCT TGATTACCAT GATACTTTTA GTCCGGTAGT CTAACCAACT
ACCCTACGTT TGGTTCTTTC AATTGCTGTG ACTGGTGGTT GGCCTCTGTG CCAATTGGAT ATACAAAATG CCTTTTTGCA
TGGATCCTTG TCTGATACAA TTTACATCCA ACATCCTCAG GGCTTTATTG ATCCAAATTT TCTACATCAT GTTTGCAAGC
TTCATAAAGT AATTTATGGT TTGAAGCAGG CCCTGAGGGC CTGGTTTGCA CAATTAAGCT CTTGGTTAAC AGTTATGGCT
TCTCTGCTTC TCAATCTGAT CCGTCTCTAT TCATATTGAG TCATGGTGAT TTACACATGT TCTTG
Y
TGATTTATGT TGATGATTTT GTTCTGACAT CATCCAAACC GAGTGCCATT GACAGCTTTA TCACTGATTT GGGTCTTGCA
TTTCCTATCA AGGATCTGGG AAAAC

>JH003E20r_617 pos=617|len=797|mol=genomic|alleles="T/A"
TCAGCTGCAG TCATGCTTCC TTGATTCAAA GCTTCTTCAC AATCCGACAA TACCGATTGT TCAAGAATAT TCCGGGATGT
CTGAAGAAGA AAAGCACTGT TCCTACAAGT CACAAAATCT TAGACATGCT AAAACAAATT CTAAAATTTT CAAGAAACAC
TAGTAGGTAC CATAGAGAAT GACCCATTTA GATCATGTTT AATTCTTCCT TTTCCTTTTC CTTTTATGTA ACAGAAACTT
TTTCAAAGCA ATAAATCTAT TCATTGGTGT CATGTAGGAA AGATGGATAA GATAAGAAAG TATAAAGAAA GAGATAAGTT
AAAACAATAG ATGGCACAAT TTTCAAGGAA TGATAAACAA GCCAAAGCTC CTCAGACAAC TTTACATTAC ACGTTTTCTA
AATTTGAATA TTGTAACAAT TTATAATCTT CCTGAAAACC AAATAATACA TGAAATCTTT TCAATAATTC ATCTATTAAA
ATGCATACCC ACATCAATTT TAGTTGCAAG AACAGTTTTA CTTGATTTCT CAATCAAAGA AATATAGATG TTATTAAGAT
ACTAACCAAT AAGTCCCAAC TTATATTTAA CTGATATCAC CTTTGAATTT TGGATA
W
ACAGGAAAAC ATAAGGTCAC ATACAGTTGC ACAGGTAAAG GAAGATACCT TATATTTATT CCGAGGGTGA AAAAAGATGA
GCCATAGGCA CGAACACGTA ATACTTCCTG CCCCTCATAT TCCCTGCTGT CAGACTTCTT ATCATTCTGC AGTCAGAAAT
TTCATAAACA AAAATGAAGT

>JH003O20r_278 pos=278|len=644|mol=genomic|alleles="T/C"
ACTTAAATCT AATAAGAATC GTTTCCCAAT AATCTACTGA ACCTATAACC ACAAATCCAA TAGTAATCAT TTTCCAAACC
ACTCACATTT TATAACTTTA TATAGGATAC AATTATTTTC GAAATTCTGC GAAATCAATA CCCTAAATCT CATAAAGAAA
ATTCTGATGA CTTAGTAGTA TGCAAGTTTG ATCAAGTCAT ATGTTATTGA GTCTACAAAC ATCAAAGAAG AATTATTTTC
CGAAGTTCAC AAAGTCGATA ACCCAAAATC TAAAAAG
Y
GTCTCCTAAA GCTTGCAAAT TCTAAAACCT CAAAAGTTAT CAAATCATTT CGTATAGTCT GCAAGATCTA AAACCTAAGA
TTTCATTGAA ATTGTTTCAT AAATTATTGG CATCTCTTCT TACGAAGTCA CACGCACGGT CGTTACCAAT GGTATGACGA
ATGGAGCCAG AGTATACGGA TGGTTTATAG GAGAGACCAT AGTGCATACC TTAATCAAAT GGATGTTTTC AAAATTTAAA
ATATGATTTT CGGGTGCGTG GTGTCTTATG TGATGAATGA GTACATAGTT GAATTGGATA AATGGAAAAC ATCATAATTC
TCTGTAATTT CCTTTTTGTA TAGCTTCATA TCTTACCACT TGCATG

>JH003A12r_499 pos=499|len=709|mol=genomic|alleles="T/C"
TTGAAGTACT GACGGAGAAG AGACTGTTTG GTGATCCTCG ACGATATTTG GAACACCGAC GCTTGGGATT CACTGCGTCC
TGGCTTCCCA TCTGGAAAAG TGGGCAGCAA AATGTTAGTA ACAACTCGCA ATAGAGAACT AGCATTGCAT ATTTATCCCG
GAGGTTTACA TAACCCAGAG TGTTTAAATG TAGAACAGAG TTGGAAGTTG TTTCAGAAAA AGGCATTTCC CAGAAAAGAT
ACAGGTTTGT ACTCATCCAA CTATATATTT ATGTAGAAAA CACATATTTC GGTTTTTGGC AAAATTCTTG ATCTTCATCC
AAGCACGTGA TAAAACAGAC TTACATTAAC AAAAACCTAA TTAATAAGAC TATCTCATAC ATTCTCTTAC AAGTATAATC
ACAGCGGATA CTAAAATAGT CAAAATAATA CCAAATATGG TCAACTTGAT GATACAGAGA GCATCAAAAT GCGAAAAAGG
AAAGCTATGG CAGTTGTA
Y
TCCCAGATGA CCTCTCAAAA GGGGGTTTTT GGTGCTAAGG GGTATATTCT ATTAAGCTTA CAGCTGAACA AAACTTCCAA
TTTTGGATGC AGAGGGGAGA TAACCTCATC TCATTTCATC TAATTTCAAC TAATCAGCTC ACTACTATTC ACAGACATTT
TCAACTCATC TCATCTCACT ATTCAACTAA ATTCATCTCA CTATTCAACT

>JH003C16r_346 pos=346|len=720|mol=genomic|alleles="G/T"
CTTTTTATCC TCCATTCTAT CTTGCCCCAC AGAGCAGCTA GAGGACAAGA AAGTGAACAA AGGAATCCGC TGTGTACACA
ATGTGGTCAA GGCAAGCCTC ATTGCCTTTG CTCCAAAACT TAGTAAGCCT CGAATGGAGG ACCATTTTGC TTTGTTATCC
AGCTGGACTC CTCACCTGTT TGTGAACCCA GCTGATATTC TTTGTGCAGA ATATATTGCC TACTTCGAAC GCAAAGTTGG
AGCCGGAAAA ACCATGACAC TAGCAGAAAA TAACAGTACG AGGAATCTAG TCAGTCATGT TGTATTTGGG AAAGATTTAA
AAGATGCAAC GCATCTCCTT CCTTC
K
GCACATCTAA TTGTTAATGA GAGTCACCCA AACAATAAAC CTTCTGGTTC AGATTTGCTT AAGGCTCATA CAATTTCCCA
GTGGTGGCGT CCTGATGTTC GTTGCCAATC AACTCTGTAT TAATATCGTT AGAGAGTGTT ATCAATTGTT GACTGGTTTT
GTTACTGTTA GTTTGTCAGT TTGTTTGTGA AGAGCTGCTA CAGCTCTAAC ACCTGTCTAA ATAGATGTAC TAGTCGACTA
AGTCGAGTGA ATGATATCAT CCGATATTCC TTTCTCCTTT GTTGGCAGTT TCTCCATTCT CTCTCCCAAC TCCATTTTTG
ATAAAACCTA CTTGGAAAAA GGTTCTCTAG AGAGGAAAGT GGTGGTGAAG TTCT

>JH003I10r_604 pos=604|len=690|mol=genomic|alleles="T/C"
TGATTGGATA GAGCAGTATA TATCTGGAGA TAAATGACTT ATAAACTGCT TATCCAATTA CTCAATTAAT TTGCAGGACT
TTACTGTACC CATCAAGATA TGTCACCTGA ATATGCGAGT ATATTGTTGG TATGCAATAT TATGAAAATT GTAAATTTCA
AATTTCCATA ATTTATAGTC ATCTTTTGAT TAGTGTCCAG ATATTATCTA GTTAAAAATC TCATGCTCCT CTGCCCAACT
CAATCTCCAC GCAGAATATG GTTCTTCTAC TATCTGTGCT TTTTACCCAT GGAATATTAC CATCAAAATT TGTTGAATTA
ATGGTATACA TCCTCCTATA AAGGAAATAG GTTTCTTTCC CTCTTTTTTG GGTGCAGAAA AGGACATGAC TTTGTTTATG
ATTTAACGAA ATGCATTTAG TGTTAGAAGT TATTAATCTC TTTCTTTCAG CTGGTCACAT CTTAATGGAA CATTGCTTTT
ATCACCAAGT TTCAATTTTC TTGTTCACAG AGTCTGCGAT AATCATCAGT TTGTAATTGA GCATGATATG GCCATGGCTA
AATGGCTATA CAAAAAGCAT GATGAAATAC TTATGGATGA TTA
Y
CTTTGAAGTT TGTTGAATTT CCATCCTAGT TTTAGCTTTC CTAGATTGAA CTCTTGTTCA AAAACATATT TTCATTTTCA
GGGGGT

>JH003K12r_92 pos=92|len=638|mol=genomic|alleles="A/G"
AGAAGGGCGA TGAGGTCTCC GACGATGTGG AAAGCTGTGT AAGAGGCAGG AGAGAGTGGG GCGTCGGTGT CGCCATAGCC
GCGAAGGTCG G
R
GGCAATGCAG CGGTAGCCGA GGGAGGAGAG GTAGAGAAGC TGGTGTCGCC ACGAGTACCA GAGCTCAGGG AAGCCATGGA
GGAAGAGCAC CACCGGGCAT GTCCCTATCG ATGCCACGTG CATGTTTATG CCATTGGTGG TGACTGTCGT GTGCTCTATT
TTCTCCATTT CTGAACTCAA CTCAACTCAA CTCACTTCAA TATCCAAATC CATCCTACAA ATTACACGTC TGGGCTTTGC
TTTGCGCTTC TTATCTCCCA CTTAAAAACA AAATTAAAAA TAAAAATAAA AAACAGAAAT TGTCGTATTC ATGTCTATAC
GGTCTATGAA GGTTCCAGAT CGATGCTGTT TGAACCGCGG CTGCTGATGG CTTTTGAAAA AGAAATTGTA TAATTGACGA
AGATATTTGA TAATATAGAA CTTTATAAAT GGAGGTAGTT TATTATGGTA CATCATTTTT GTAAATATAT TTTTATTTAA
AATAGACCTA ATTGTGATAT ATATATATAT ATATATATAT CAAATTATAT ATAAAACTGT TGTTTC

>JH003K12r_308 pos=308|len=638|mol=genomic|alleles="T/C"
AGAAGGGCGA TGAGGTCTCC GACGATGTGG AAAGCTGTGT AAGAGGCAGG AGAGAGTGGG GCGTCGGTGT CGCCATAGCC
GCGAAGGTCG GAGGCAATGC AGCGGTAGCC GAGGGAGGAG AGGTAGAGAA GCTGGTGTCG CCACGAGTAC CAGAGCTCAG
GGAAGCCATG GAGGAAGAGC ACCACCGGGC ATGTCCCTAT CGATGCCACG TGCATGTTTA TGCCATTGGT GGTGACTGTC
GTGTGCTCTA TTTTCTCCAT TTCTGAACTC AACTCAACTC AACTCACTTC AATATCCAAA TCCATCC
Y
ACAAATTACA CGTCTGGGCT TTGCTTTGCG CTTCTTATCT CCCACTTAAA AACAAAATTA AAAATAAAAA TAAAAAACAG
AAATTGTCGT ATTCATGTCT ATACGGTCTA TGAAGGTTCC AGATCGATGC TGTTTGAACC GCGGCTGCTG ATGGCTTTTG
AAAAAGAAAT TGTATAATTG ACGAAGATAT TTGATAATAT AGAACTTTAT AAATGGAGGT AGTTTATTAT GGTACATCAT
TTTTGTAAAT ATATTTTTAT TTAAAATAGA CCTAATTGTG ATATATATAT ATATATATAT ATATCAAATT ATATATAAAA
CTGTTGTTTC

>JH003I04r_602 pos=602|len=766|mol=genomic|alleles="T/G"
TAGTAAACTT ACGGCCCAAA AGATAAGGCT GCCACATCTT CACCGCATGC ACAACCGCCA ACATCTCTCT TGCATAGGTG
CTCCATGCCT TCTTTACTGG CCTAAGTGCC TTGAAAATAA AGGCCAATGG TCATTTATCT TGCATCAAAA CTGCACATAT
TCCTTCCTTG CTCGCATCCG TATACACCTC AAATGGCTTC TCAAAGTTGG GCAATACAAG CACGGTGGTC ATGTTCATAG
CCTTTTTTAA ATTCTCAAAG GCTTCCATTG CTTCTTGTAT CCACTCAAAA TTGTCCTTCT TGAGCAAAGA AGTGAGTAGC
TTGGCAATGA GACTAAAGTT CTTCACAAAT CTTCTATAAT ACCCGATCAA ATTCAAGAAA CCCCTCAAAG CCAAAACATC
CTTAGGCAAT GGCCAATCCA CCATGGCCTC AATCTTCCTT TGATCAACCC TTACCCTTTC TCCTGAGATA AAGTGACCAA
TATACTCTAA TTCTTTTTCT ATAAATGCAC ATTTAGAAGT CTTTATGAAA AAATGGTGTT CTTCCAAAAT CATCATCACA
ATCTTCAAGT GCTCTTTGTG TTCTTCAATG GACTTGGAGT A
K
ACCAAGATGT CATCAAAGAA TACCAATACA AACTACCTCA AAAGTGGCTT AAAGATTGTG TCCATGGCGG CTTGAAAAGT
GGAGGGGGTG TTGCACAACC CGAATGGCAT CACTAGGTAC TCAAACTGCC CGAAATGAGT CCTAAATGCC GTCTTGTGGA
CATT

>JH003E02r_334 pos=334|len=662|mol=genomic|alleles="T/A"
TCTTCCCCAT AACAAAATCC TACAAGACTC ATAAGACCTA CAATATTAAC AGACTTTATT AGCAATCAAA CTAATAAAAT
GCGTGTAAAA TACCTGCGCT TCAGTGTTAC AACCACCGTG CACAAAAAGC TTGGAAGAAA AGCTTATGGC CTCGTTTGAA
TGTTGAGTTA AATTGAGTTC TTTATGAATA TTACTGAGTT GAGATGGTAG AGTAAGTTTT GTAAAGCCTA CCTAGAATAA
GTATAGATGT ATTTGGATGT TCAGATAAGT TAAGATGTAT TTATGGAAAG TTAAAAAAAG TTGTGGGTCA CATGTAAAAA
TGTGTTGAGT TGA
W
AAAAGTTGTG GGTCCCCAGT ATAAAAAAGT TTTGAGTTGA GATGAGTTTA GTGATTTGAG AGTTGCGTGT TTGGATGTTA
GACTCAGCTT AAAATTAGAT TGAATTGAGT TGATCTTAGT TCAGTCCAAG TTCAAAATGT GGGCTAAGTC TATGTAATTA
TTTACTGACC AGATAGTTCA AAGTATTTTT CACATGAGAT GAATTAAAAC ATGGTTTCCT TGTGAATAAC CTATTAAGTG
TCTGGAAGAC TGGAAGCATA TTTTATTTAG TGAATAATCC TGTTTTTCAT TCTAATCTTT ATCATTCTCA ATCACACTTG
GTGACTTG

>JH003G24r_204 pos=204|len=783|mol=genomic|alleles="T/G"
ACATAACTTA GAATAGGAAA ATAAGTTTGT AAACCTGCAA ACGTTTGCCG ATTGCAACAA ACGGCTGAAC ATCCCCGCGA
GTGCCAACAA TAAGCATTAC TATTTGCAAT GGCGGTATGT CCGGAAGGTC TGTTGCATCT AAAGTCTCAT CATCCACAGC
CTCATTGCAA ACATCAATAG ATCCAGCAGC AAGCACTTGT GGC
K
CAACATCTGC AGGAACTTCA AATTCCACAG TTCCATCATC TTTTACAGTA GCCATTCTTT TCAACAGTTT TAGCTGCACA
GTTTGGAAAT TTAATAAAGA CCTAGGTAAT GCTATGCGAA ACCATAAATC AAGCAACATA ATAAGAAGTT CACCTTCTGC
TGGACAGGTA CTTTGGCATC AAAAATTTGT GCTGCCTCTT CAGCACGTAT GTTGTTATGT CTTTGCCTCT CAGTTTTTGA
TCTTTCCAAC TTAATCTGAC CCTGACCCTT AGATTCCAAT TTGTCAATGT TTGATACCCC AGCCGGCAAT GTGTTTACTT
CAGAGACATT CTTGCTTGCA ACCCCTGAAA GAAAACCTGG ATAGATCATT AATATATACC CATATATGCA CAAGAAATAA
GTAAAAATAC TAAATAGATC CTCTCTCTCT GTTTCTCTAG TTTTGAACCT AGAGGCTTAT CCCCATTACA CCAAGTGAAT
TTGCCACCCG ACACAAGATG CAGGATAGAA GCAAGCAGGT AGATTCTATG GGCAATATAC AGAAAAATGA CCAGATCAAC
AAAGAAGCTC AAGTTTCAC

>JH003G24r_587 pos=587|len=783|mol=genomic|alleles="T/G"
ACATAACTTA GAATAGGAAA ATAAGTTTGT AAACCTGCAA ACGTTTGCCG ATTGCAACAA ACGGCTGAAC ATCCCCGCGA
GTGCCAACAA TAAGCATTAC TATTTGCAAT GGCGGTATGT CCGGAAGGTC TGTTGCATCT AAAGTCTCAT CATCCACAGC
CTCATTGCAA ACATCAATAG ATCCAGCAGC AAGCACTTGT GGCTCAACAT CTGCAGGAAC TTCAAATTCC ACAGTTCCAT
CATCTTTTAC AGTAGCCATT CTTTTCAACA GTTTTAGCTG CACAGTTTGG AAATTTAATA AAGACCTAGG TAATGCTATG
CGAAACCATA AATCAAGCAA CATAATAAGA AGTTCACCTT CTGCTGGACA GGTACTTTGG CATCAAAAAT TTGTGCTGCC
TCTTCAGCAC GTATGTTGTT ATGTCTTTGC CTCTCAGTTT TTGATCTTTC CAACTTAATC TGACCCTGAC CCTTAGATTC
CAATTTGTCA ATGTTTGATA CCCCAGCCGG CAATGTGTTT ACTTCAGAGA CATTCTTGCT TGCAACCCCT GAAAGAAAAC
CTGGATAGAT CATTAATATA TACCCA
K
ATATGCACAA GAAATAAGTA AAAATACTAA ATAGATCCTC TCTCTCTGTT TCTCTAGTTT TGAACCTAGA GGCTTATCCC
CATTACACCA AGTGAATTTG CCACCCGACA CAAGATGCAG GATAGAAGCA AGCAGGTAGA TTCTATGGGC AATATACAGA
AAAATGACCA GATCAACAAA GAAGCTCAAG TTTCAC

>JH003C02r_452 pos=452|len=735|mol=genomic|alleles="G/A"
GAGCAGTCAT TGGATGAACT TTGAACTTTC TTTTTTAACA CTTTGTTCCA ACGGTCGATT GTAATTGATT TTAATGGCAT
GCCCATTCAT GAATTTATTG TATCACTAGA ACATTACTCC TAGGCATTGC TCTTGTATAT GACCCGTGTA CTTGGGCTTC
TGCCTATTCT TACGATCAAT AAAATCTTAT TTACAGATAA AAAAAAAAAA AAAAAAATCC TTTCCTGCCT GCAGTTACAA
TTAACATGCA CTTTTCCTAG TAGAAAAGAA TTGGCTAATA CGCACCCTTA AGTTAACACA CCCGTAATGT TATAAGAACA
AATAAGTTTT AGCTGAACAT AAAAATTTTT GTCGTACCAT TCATATAAAG AATGGTCTAT AAATTTTGAC TAAAAGCATC
AGTTATGTAA TCTACAAATC CATGTTCAGA AGCTAAAATA TGTACTTGTA A
R
AAAAACTACC TGTTCTCTCC TTTTCAACTC AGTTTCTTTA GCCTGGAGTT CCTTCTCCTT TGATTTCAAA TCCTGAGTTA
AACAGGAAAT AAATTCAAAA GAATAAAAAA GGAAATATTT ACTCAACCAG AACACTCAGA TAGCAAGAGA TTCTTTTTCT
TTTTTCAAGG CAGCAAGACA TACTTTCTAA TTGAACATTT TAGGATTTGG ATCTCCTAGG GTTCTTGACC AAACTCTAAG
GCCAAGAGTG GGAGATAGAT AGGCACATAA AATGGACCCC ACA

>JH003C02r_601 pos=601|len=735|mol=genomic|alleles="G/A"
GAGCAGTCAT TGGATGAACT TTGAACTTTC TTTTTTAACA CTTTGTTCCA ACGGTCGATT GTAATTGATT TTAATGGCAT
GCCCATTCAT GAATTTATTG TATCACTAGA ACATTACTCC TAGGCATTGC TCTTGTATAT GACCCGTGTA CTTGGGCTTC
TGCCTATTCT TACGATCAAT AAAATCTTAT TTACAGATAA AAAAAAAAAA AAAAAAATCC TTTCCTGCCT GCAGTTACAA
TTAACATGCA CTTTTCCTAG TAGAAAAGAA TTGGCTAATA CGCACCCTTA AGTTAACACA CCCGTAATGT TATAAGAACA
AATAAGTTTT AGCTGAACAT AAAAATTTTT GTCGTACCAT TCATATAAAG AATGGTCTAT AAATTTTGAC TAAAAGCATC
AGTTATGTAA TCTACAAATC CATGTTCAGA AGCTAAAATA TGTACTTGTA AGAAAAACTA CCTGTTCTCT CCTTTTCAAC
TCAGTTTCTT TAGCCTGGAG TTCCTTCTCC TTTGATTTCA AATCCTGAGT TAAACAGGAA ATAAATTCAA AAGAATAAAA
AAGGAAATAT TTACTCAACC AGAACACTCA GATAGCAAGA
R
ATTCTTTTTC TTTTTTCAAG GCAGCAAGAC ATACTTTCTA ATTGAACATT TTAGGATTTG GATCTCCTAG GGTTCTTGAC
CAAACTCTAA GGCCAAGAGT GGGAGATAGA TAGGCACATA AAATGGACCC CACA

>JH003I18r_149 pos=149|len=627|mol=genomic|alleles="T/C"
ACAAAGCTTT TTTTTTTTTT TTTTTTATGA AGAGCCGAGA ATCACCTGTC CACGAGTGAT CCCGTCCCGA TTATATTAAT
AAACCCTCAC TTATGGTGGA GGAAAACCGT GGTTACATAC CAATATCTGG CGTTACAATA TAAAAATC
Y
GAAACCAGAT ATTAAAAAAA ACCTAGTATA TCTAGAGAAA AAATACAAAA CTAACTCCTC ACCTTCAAAA AAACCATTAG
CACAACAAAC ATATACAATA AAATACTATG TTGTTATTAA ACATGGTTTA ATCATAGGTG ATGATTAAAG TGATTTTTAA
ATTATATATG TTGGTATCAT GTGCCTTGTG TTGAGATTTG GTGGGTAATT TATTTTTAGT ATGCTAGAGG TTGCTTTAAA
GGTTTTGCTT GGTCCTATAA TTTTATATCT TGCTTTTAAA AAGTATTAAG TGAGTAAAAC ATAAACTTGA GTGCTTAAAG
GTTCTAAAGT TTCTTAGTGG GTAACTTTAC TATACGTTAT GCTACTTTAA TTTTAAATGA GAGGTTTTAT CTAAACTAAT
TAATATATTG CTTATGTGAA TAAGTTATAG CTTAGTTAGT GGATATAAGA GATTAATTGT ACTTGATGTA TTATGATA

>JH003E10r_37 pos=37|len=645|mol=genomic|alleles="G/A"
TTACATAGTG TTAATGAGAC AGAGATTGAT GCTACG
R
TCTATCAACC CTCTAAGAAT TTGAAGTTTT GGTAGAATAT GGACCAATTG TCTATGTACC TAGGGCGAGC CTCTAAGTCC
TTGGTTGACG CAAAGGCAGT AGCAAAGGAA TTAGGTTTGT TACCGCCTGA GCCTCATCAA TCCCATGGGG TCTTTTGGTG
TCTATCTCCC GATGAGACAA TGGTTATGAA GAGTACGAGA GTTTAAGTAT TTTGAAAAGA AAGAAAAAAG GAGGCAACAA
TACTTATGGC CAAATTTTGT GGATTCATGT TGCTTTTGTG GAAATCCCGT GTTTTGGGAG ACTAAACTTT ACTATATGTT
ATTTTGGGAT ATTACACCTT TATGGCTCAT GTTTACTTTT GGACAATGTT TGGGGTTATA ATATTAGTAT GGTGCCATGT
GCTTTGCAAT TGCTTATCGC TTTGCTTAGT TTATCCGACT TTTATTAATT TTTTGTTGCT ACGCTGTGCA TACTGCTAGT
ATACTTAGGT GCACAACATA TTATCTGTCA TGTACGAGGG GTGTGTAGCC TTGTGTTACA TGTCCCGGCA TCTCAGTTAC
TGTCCAATCT CAAGCAGGGG CTGGGGGCGC CATAGAGCAT GGTATTAG

>JH003E10r_160 pos=160|len=645|mol=genomic|alleles="C/T"
TTACATAGTG TTAATGAGAC AGAGATTGAT GCTACGGTCT ATCAACCCTC TAAGAATTTG AAGTTTTGGT AGAATATGGA
CCAATTGTCT ATGTACCTAG GGCGAGCCTC TAAGTCCTTG GTTGACGCAA AGGCAGTAGC AAAGGAATTA GGTTTGTTA
Y
CGCCTGAGCC TCATCAATCC CATGGGGTCT TTTGGTGTCT ATCTCCCGAT GAGACAATGG TTATGAAGAG TACGAGAGTT
TAAGTATTTT GAAAAGAAAG AAAAAAGGAG GCAACAATAC TTATGGCCAA ATTTTGTGGA TTCATGTTGC TTTTGTGGAA
ATCCCGTGTT TTGGGAGACT AAACTTTACT ATATGTTATT TTGGGATATT ACACCTTTAT GGCTCATGTT TACTTTTGGA
CAATGTTTGG GGTTATAATA TTAGTATGGT GCCATGTGCT TTGCAATTGC TTATCGCTTT GCTTAGTTTA TCCGACTTTT
ATTAATTTTT TGTTGCTACG CTGTGCATAC TGCTAGTATA CTTAGGTGCA CAACATATTA TCTGTCATGT ACGAGGGGTG
TGTAGCCTTG TGTTACATGT CCCGGCATCT CAGTTACTGT CCAATCTCAA GCAGGGGCTG GGGGCGCCAT AGAGCATGGT
ATTAG

>JH003K06r_327 pos=327|len=586|mol=genomic|alleles="G/A"
CACCATAATG ATGATTAAGG GGTAAACTTT TTCATAATGG ACTTACCACA CTTTCAGGAA CTCCTGGAGG GGGTAAGGAG
AGGTTTCTTG GTGGAGGACT AGTAAGATAT GATCTCTTGT CAAAACGCCA TTCTCCAACC TTTCCATATG TTAGTTCTCC
CTGGATGATG ACAACTTGGA ATAAACAACT TAATGAATAA TGACCAAGTG AACAAGCCTT CGTTACATTT TGAATCAACA
ATTTTCACCC TATGAATCAT CAACAATTTT CAGTTAATTT CATACATTTT GAATCAGAAT AACTCAGATT CCATTTTGAA
GTTCCA
R
TGTCAATTTT CCCCTTGGTT TAAGAAAGTC ATGAACTCCG AAGAAAGAGC ATGTAAAAGT CAGAAACTTG TCCAACAAAA
CCCATCAGAT GGAAACTTTT GTAAAGAAGA GATGAGGGAA AAACATGTGT CAGGAACCTT TGTGTCATTT TATATGCTTT
TCTGTCCAAA TTAATGACTG TTTTAGATGG AGGGGACAAA TTGACACTGA AACCTCTAAT AATGTCCAAT TTACTCCATG
TCAAATTTTA TGGGCATAA

>JH003E04r_103 pos=103|len=799|mol=genomic|alleles="T/C"
CTTATCATAT AGACAAACTT AGAATTCCTC TTAGTCAAAG CCGTGAGTGG TCCAGACAAT CTAGAAAACG CCTCCACAAA
TCTTTGATAG TACCCTGTGA GT
Y
CCAGAAGCTT CGAATCTCAA GCAATGATGT AGGACGCGAC CATGCCAAAA CTGCTTCAAC CTTACTGGGA TCTACAGTCA
CACCTTCCTA AAAAATGACA TGCTCGAGGA ACCTAACTTC ATCGAGCCAA AACTCACATT CGTTGAGTTT TGCATATAAC
TGATGTTCCC TCAAGCTTAC TCAATACCAT TCGTAGGTGA TTAGCATGTT CCTCCAAGTT TCGAGAATAA ACAAGAATAT
AATCAATAAA GACTACCACA AAAGAATCCA AATAGGGCTG AAACACCTGA TTAATCATCT CCATGAAAGC TACAGGGGCA
TTAGCTAGTC CAAAAGGCAT CCATTTGAAC TCATAATGCC CGTACCTCGA TTTGAAATCA ACATTCAGTA CACCCTTGTC
TCTTAGTCCT AGCTGATAAT AACCTCACCT CAAATCCATC TTAAAAAACG TTGTTGCGCC TTGAAGTTGA TCAAATAAAT
CATCAATGTG CGGTAATGGA TATTTGTTCT TTATGGTCAC CTTGTTAAAC TCTGGATAAT CAATGCACAT TCTAAGGGTG
CCATCTTTCT TCTTAACAAA CATCACGGGT GCTCCCTAAG GTGAGGAATT AAGCTGAATA AATCCCTTAT CCACCAATTA
TTGCAACTGG ATTTTCAACT CTTTTAACTC AGCTAGTGCC ATTCTATAAG GATCCT

>JH003N06r_537 pos=537|len=717|mol=genomic|alleles="T/A"
TGTGTTTTTC TTGGTTATGC TCCAAATAAA AAAGGATACA AATGTTTGAA TCCAAAAACA AACAAAATTC ATGAGTATGG
ATGTTGTTTT TGTTGAAAAA CAATCTTATT TTAACCCAAC TTATCTTCAG GGGGGGAAAG AGAGTGAAGA TCATTTTTGG
CAAACTTCCA GCCCTCTACC TAATACTTTT CTTGACATAT CTCATCCATT AAATACTCAG GAAACTGAAA TTTTAAATAA
AGAACACACA GGAAATTCTA ATCTTCCTGT ACAAAGTATA AGTGAATAAC AAACAGTGTG AGAAAAGCTA CAGGATGATC
CTACTCCATC CGAGCTTCGT GTTTATACTA GAAGAAGGTA TCATTACAAT AATAAAGATC ATCGGCCTAC AATTCCAGGG
CAAGGTCAAT CATCATCTCC AAAACATGGT CATCTGAAAT TCCAGCCTAC AATTCCTGGT AATCTTTCTT CTCTTATATT
TCCTAGTTAT AAACCTGCAA ACTTTGATGA ACCGATAGCC ATTAGGAAAA CCACAC
W
TCCTATTGCT AAATTTCTGT CCTATCATAG ACTTTCTGAT AATCATAAGG TCTTTACATC CAATATTTCT CACCTATTTG
TTCCAGGGAA CATTCTTGAA GAACTAGATC ATCCAGATAG GAAATTAGCA GTTCTTGAAG AGATGAATGC ACTCCGAAAG
AATGGGATTT GGGAGATTGT

>JH003J22r_44 pos=44|len=753|mol=genomic|alleles="C/A"
ACAAGTTTCT TGTGAAGCTT CACACCTGAG AGATGTGGAG GGA
M
CTGAGACTGG GGATCTGTCC TTCTGAGTGA CCAAGGAGAG ATTCTCCAAC AAAGGTTGCT TCAGGTCCTG TTCAGACTCA
TGACCACATT GTTCCTGAAC ATCATATTCT CTCAAGTATT CATGTGAATC TTGTACACAT TCAGTTTCAA AAGAGATATG
ACTAATTAAG CCAACCGATG ATGCGTTCGA ATTGTAAGCA TATTCTCTAT GCTGCTTGGA AACTTCGGGA GTATCTCTCC
TGTGCTGATC AGGAATTTCT GGAGACACCA GTTCTCCTTG GGCTACATCG CCAGGTGGTA CATTTGGTTC AGCAGTATCG
TCCCTGGTGC ACTCCAAAAC CACTGGGGAT GGCTGTTTTA CAATTTCCTG TACATTGCTA TCAGATTCTG CTGATAGATG
CTGGCAAATA GTAGCCAACT CAAACTGATT ATCATCATTT TCCAAAGATG GCAGTTTCTG TTCTACTACT TTGGTTGGAG
AATGGTCACA CTGAGTATTA TCACGATTTC CTGATGGTGA CAATTTCTTC TCTTGTAAAG AGAGCTGGAT CAAGAGGTTA
GAACAAGAAT CTCCAGATGG CTGACAAGAT TTAGCAACAG AAGTTTCCTC TCTCCCTTCC TTAGCCGGTT CCAAGGTTTT
TGTACCAGTA GCTGGGTGCC CTATAAGGAG CAATCTTTAA AGAGTGTGGA AATAATCGTA TGTGACGGT

>JH003P10r_399 pos=399|len=749|mol=genomic|alleles="T/C"
AACTCCCATT GCATGCAAAT ATGTTTATAA AACTGAGTAC CATTCTAATG GTACTATTGA GATAAAGAAA ACAAGGTTAG
TTGCTAAAGA TTTCATCCAG CAGGAAGGGG TGGACTATCA TGAAACTTTC TCACTTGTAG TGAAAATTGT CACTGTCAGA
ACCATACTTG CCTTAGCTAC AATCAAAGGG TGGCACTTGC AACAGTTTGA TGTTAACAAT GCTTTCCTCA ATGGTGAACT
CAATGAAGAG ATATACATGC AAACACCACC TGGCTACACC AAAGGTTAAC CTAGACAGCT CTATAAGCTA CTCAGAAACC
TTTATGGACT CAAACAGGCT TCACGCCAAT GGTATGATAA GTTCTCTACT TCTTTGATTA AATTTGGTTT CACCCAAT
Y
CAAGTCTGAT TACAGTTTGT TTACTCATAT CACTGATACA AGTTTTACAG TACTACTAGT CTATGTTGAT GACATGGTAG
TTGCTAATAA TTCACTTGAC TCAATTTCAG TCCTCAAAAC CTTTTTGAAT GCCAACTTCA GAATTAAAGA TCTTGAATCC
TTAAGATATT TCCTTGGCAT TGAGATTGCT TGATCCCCCA CTGGTATTCA CCTTTGGCAA AGGAAATATA CTTTAGATAT
TCTTGCTGAA TCANGACAAT TAGCTTCTAA ACCTCTCAAG CTTCCAATGG ACCAAAACTA TAAATTAAGC AAGTCTTCTG
GGACACCTCT AGCTGACCCC CACTTCTTAT

>JH003H02r_324 pos=324|len=555|mol=genomic|alleles="G/A"
GAGTGTTAAG GAGCTCCTGA TCCTCACACC TGTGAAAAAC AGAAATGAGA GGAAAATCAG TAAACTAACT AAATCAATTT
GTTAGATTAA AAAATTTCTC TATTTCCCTA ACAAAATTTA TTAGCAACCA AACAATGGGC AATCCCCAAA ATTTCTCCGC
AACCAAACAA TGGGCAACCA AACTTGAGGG TCTTGAGTGA TTTCAAAACA AGGGCCATGA TATTTGAGCA TGCGGCAGAG
GTGGAGGCAA GAGGCCATGG TATGCTTTCG TTTGTGCAAG AAACTCATCT CTAAAGTTTA GTAACGGAAT GATTAGCGTC
TTT
R
AGCGAGAGGG AGAGGGAGAG GTTCGACAGA GATGGAAATG GAGGGAGAGA GGGAGGTAAA ATGAAATTTT AAGAGAGAGA
GAGAGAGAGA ACGAAATGAA GAGAGAGATG AAAGAGAAAA TAAAACGGGG GTGTCATGGA TGCGTCGGTT GCGCACTAAT
TGCACTAGGT GGTTGCATCT ATCGTTTTTG TTTTCCTAGT ATAATGAAAT GTGTTCCCAA ATAACACTAA T

>JH003N10r_307 pos=307|len=658|mol=genomic|alleles="A/G"
TAAGGGTAAA AGGTAATAAC ACCTCTTACT ATTAAATTAA CGTAAGTTAC AATATATATA TGTATACACT AGAAAAAAAA
AACAAAACAA AAAAAAAACA AAACAAAACA AAAGAAAAAA AAAAGAAAAG AAAAAGAAAC TCAACAACAG TGCAGTGGCA
GCACTTACGG AAATGGGGGG AAGCACGACA GCGTGGAGCT GGCGGTTGGC TACTGCGGAT GTGGGGTGGC GCTTGGTCAT
TGGCTGAGGG AAAAGAGAGA GAGCGACGAG CAAAGAGGCA CACGGTGAGA GGATGAGGGA GAAACC
R
AGAGAGAAGA GAAACCAACA GAAATGGCGT GATCTTACCG GGGGACTCGA GGCGGCGTGC GACAGACTGG GGTGATGGAA
GGTCCTCGTC AGCAGTTTCT CTGGGGCACG GCGCGGAGGA GCTCTCGATG GAGCGCGACT GCAGTGGCTT GGACACTGCT
TTGTTTTAGA CAACTAAAAT AGGGGATTTT CGGGGCTTGT AATGGAGGCT ACGGAGGCTT TGGGAGGCGG CTACGAGGCT
GAGGTTCCGC GTGGGCTAGG TTCGGGGGAA AGTGGCGACT AGTTGGCTGA GCTGGTGCTC TGCTTTTCGG CGGTGCAACC
GAGGTAGAGT TTTACACGGA GAGGGTGGTG G

>JH003L18r_503 pos=503|len=688|mol=genomic|alleles="C/T"
TATATATTTG AGTTATTTCC TAGCTTTTAT ATAATTATTC TTTTTCTCTC CACCGTTTAT ATCATTCGTT GTGATATTTC
GAAATCTCCC GTACTAGAAT TTGGAATATG CAGATTAGCA GGCAAGGTTG CTTTGATAAC CGGAGGTGCG AGTGGCATTG
GCGAGAGTAC GGCAAGACTA TTCGCTAAAC ATGGTGCTAA GGTCATCATT GCTGACGTCC AAGACGAGCT TGGTTTCTCA
GTTTCCCAAG ACAAAAGCAT CAATGGTGCC ATTTCCTACG TCCACTGCGA TGTCACTAGC GAGTCTGATG TCCAGAATGC
TGTCAATACT GCGGTGTCGA AGCATGGAAA ACTCGACATA ATGTTCAACA ATGCAGGCTG TACTGGCCAA AACAAAGCAT
CCATCTTAGA CCACGAGGAG AAGGATTACA AGAGTGTTTT TGACGTGAAT GTCTTGGGGT CATTTCTGGG GGCAAAACAC
GCGGCCAAAG TAATGATTCC AG
Y
GAAAAGGGGC ACCATTCTTT TCACCTCAAG CTGTGCAAGT CAGTCACATG GATTGGCCTC ACACAGCTAC ACGGCGTCCA
AGCATGCCGT TGTGGGACTA ACAAAGAATT TATGTGTTGA GTTGGGTCAG TACGGAATTA GAGTCAATTG CATATCACCA
TATGGTGCGG CCACCCCTAT ATTTC

>JH003L12r_289 pos=289|len=677|mol=genomic|alleles="C/T"
TGCCCTGCAG ACTAGTGTGA ACGGGGAAAT TAGCAATATA TTGTCCAGTG GACGATTTCC TGTTTTGAAA GAACTTGAAG
CGGTTGATTC AAGTGTCAAC GAAATTGTAT CCCATGATCC AAGATGGTGT CGACCCTGTT GAAGTGGAAG CATTCCAGAA
TTCTGTTTCA GATTTGGGAA GGAGAGCCGA GAAACTTTCA CAAGGACTAG ATCTTCTTAC AAAGGAAGTG GATAGCTTTT
TTCAGTTAGT TTTAACTGGG CGTGATGCTC TGCTTTCTAA TCTAAGAA
Y
AAGTGGTACT GATTCTGATG GAAGGCTTTT GGGAAACGGA ACAGAACGAG TTTGAAGTTG ATTATGCTGG AACTAAACTC
AATCCAAAAT ACAGATGGGT TTGGGTATGT GGTTTTCTGT TTTCCTATCT ATCATAGTGT ACCATGTTGT GTCGCTTATC
ATATCCAGTA TAGTATGAGT TGCAAGGAAT GTTGTGTCTC TGTGCTACTG GAATGCATCT GTATAAATTA CAATGTAATG
TTATTACTAT ATGAAAGAAT GTGGTGTTTG TGGAATAGGT TGTCATTTCA AACTTGATCA GCAATCACAG GAAGACTTGT
TCTATATGAC CCCTTGTAAA ATACTAACAT TATTAGGATT TGTTCTCTCG ACATATCTCG GACCATTA

>JH003N24r_188 pos=188|len=670|mol=genomic|alleles="G/C"
TTCCTTCTCC TTCATCTCAA GGAAGCTTCT CAGAATGCTA GCCTTCTGTG ATTCAAATAT ATCAAAAAAA ATAAAAGGAA
TTATGTATAA AACTATCAAT GAATTATTCA TCGGGTTTGG AAAACAAAGT TGCTAGAAAT ATATTTAACA CTTCACTTGT
ACAAGTACAT TTTATGGTGG ATAACTC
S
AAATGATACT AACCTCATTG GGGCCATGAG AGATCGAAGA GATCCCCGGT GTAGACATAG ATCCAAGATT TATATAAATA
TATATAATAC TATATATATA TTTATATATA TATATAGCCC AGTGTCGTAT AGAGTAAGTA CAAAAACCAC CCAAAGGCAC
AACACATCGA CACCCTTGAG AAGCCCCTTT GTGCCCTTTT ATAGAGTAAG TACAAAAACC TCATGCCTCC CCGGTGTCAC
AAAAAACCAC CCAAAAAATG TGCCCTTTTA TGAGAAGCCC CTTATGGGCG GGGGGAATCG TTACACTGAG TCTGTCGAAC
TGACTCAGTG AACGACGGGA AAGCCCTAAA GAAAGACTGC ATCACTTTGT CATTTTCTAT CTGATGCTCC CTCATCTCCC
GCATCTCTGT CCTCATTGCA TCCAGCTGAC TCTTGTAAGC TTCAGCATCC TTCTTATATT GCTCAGCATC CTTCTTATAT
TG

>JH003P08r_462 pos=462|len=593|mol=genomic|alleles="A/C"
TTTAAGTTAT GTCAGTTATG TTATGTTGTA TGTCAAGTTA TGCTATGATT ACTTATGATT TGATTATGCA TTCATACTTT
TACTGTCATG CATGCATCAT TAACCTGTGT GGAAGTTTCC TGTTAACTTA CTGAGATTTG TAATCAAATC TCACTGTGGT
AGTCCCAACT ACCATTCCCC CCGAATGGTA GATTTTGTTA CAGGATTTGA AGGAGAATCG GGAATCGATC AACTGGAAAC
GGTCAACTAA GCGACGATGC GATGTAGGTG TTAGTACAGT AGTTACCTCA GATTACTACT TGTATTTGTG GAGTTCAATC
TCCATCACTC TTTTGATCAC AACCATTTTG GACTAATGTT GTGATATCAG TTTTTGAGTA TGTCATTATG TATGAAGTAT
GTTTTAAGTA TTTGGGATAT TTCAATTTGG TGCATAGTAT TGCTGAAGAA AAAATTATCC G
M
TGCGAATATT GCATAATGCT AGATGCATGT TAGGAATATT GCATCTTATA TGTCATGAAC GGGGGCAGGT AACCTTGTGT
TGCATGTCTC GACGCTTCAA ATGTCTGTCC GATCCCAAGC GGAATTTGGG G

>JH003P18r_472 pos=472|len=650|mol=genomic|alleles="T/C"
TGGTACTAGT CCATGCATAT GAATATATAT TAGACAACAT ATGTAGATGT ATTAGACTCT CAATTTAAGT TATTTGCAGT
TTCCCCACAA TGTGTCCGCA GCTGATTAGA AAGATTGAAA AGCTAAAAGA TACAAGACTT CAGGTTATTT GCTTTTCTTT
TTCCTACATT TTCTCGGTAA CCAAACAGAG GATAGGCATG GAGGATAAAT GAATAGGATC AAAGAACAAC AGTGATAGGC
ATGAAAGCAT CGATCCTTTC GAAGCAGTAA AGAGAATCCA AAAATGAATT CAGTAAAGCG AGAAAAAGAA GTCCGATCTG
AAAGCATAAA GAGAAAGAGA AGCAGGAAAT GAAACAGAGA AAAAAGTACA GGAAGGAAGT GATTGGGGTT TCTTGAGCTG
GGACGGAGAG CTTGAGTTGC TTCAATGGCG TCTTGATTTT CATGTTTGAT CTGCTTAGGA TTTTCGATCA C
Y
TCTACCAGGT CGAGAGAGAG AGAGAGACTG TGTGTGTATT GCGGTATTGG TATTCAGAAG GCGACGGACG ATTGCTCCTC
AGTATTTCAA ACCGAGAAGA CCGCGTAATG CAATTAAAAT CGTCAATTGC AGTTTTACCC CTTTACTTTA CCTTTATTGT
CTTTGTCTCC TATTAAAA

>JH003F24r_281 pos=281|len=679|mol=genomic|alleles="C/A"
CACAAAGAGT GGCCACTCGT CAAAGTTCCA CACTTTATCC CCATTTCTTC AGACCCTTCA AGGTTTTGGA GAGGATTGGT
GGAGTTGCCT ACAAACTAGA GTTACCCCCT GATTCCTTGA TCCATTTTGT GTTCCACGTT TCCCTCCTCA AGAAACACAT
CGGCCCGAAC GTGATACCTT CACCGGAAGT GCTGCCTGAA GATCCACACA TATCCTTGCG CATCGAACCA AAAAAGGTGT
TAGATCGCCG AATGACTAAG TTCATGAATC GGCCCTTGAT
M
GAGCTTTTTG ATCAAATGGA GTGGCGCCCC TGAGGAAGAC TCTTCTTGGG TCGCGGTGGA GTAGTTGAGT AGGCAGTTCC
TCAGCCTTAT GGGAAGGGTC TTTTGAGGGG AAAGTGGTGT TGAGAACCTA GAAGCTCTGT GTCATGAGGG AAGAAGATTG
ATTTCGTAGG AACAAGAGTT ATGGGATGGA GCCATGGACT GTGGGCAGAC ACTTGATGGG TCTAATTGTT ATGGGCTTGT
TCCTTTTAAA TAAGTTCTTT TAGTCATAGT AGAGTCCGTT TATTTAAGTC CAGCCCATGA AGAGCTTACT AGTCATTTAC
TTTGTTTCTA TGCTATTTCA TCTTTCCGTT ATAATGTCAG AGGAATATGT TAGGAAGGCA ATAAATATGA ATACAAGG

>JH004O13r_218 pos=218|len=591|mol=genomic|alleles="G/A"
GCTTCTCACC CACCACCTTT TCCCTTTCCT TCACAGTATG TTCGTCTTAA TTTCTCTCTT TTCATTATGA TGTTTCGATT
TCTGTTGTGA AGTAACTGCC TTTAGGCTTG CTGTGGAAAT ATTAGAAAAA AAATGGAAAT CCAAATTTTG ATTCTTCAGT
TTGCGATTAT CTCCTCAAAA AGAACCACTA CCATTATAAT TTTGCTCAGA TGAGGTG
R
CTGACTTTAG CTGGCTTCCA TTCTCTCAGG ATTCAATCCA TCAGAAAAAG AATATTTTTA CTAGAATTTT AATTTCTTTC
TTGGGCTCAG TTCTTATTTC TCAGCAACCA AACAGAGGTT AATTGATCAC ACAATCATTT TTGAGTCACA ATTTTCCAAT
ATAAATGAGC TTCTTATTTA GTTTAAAAAA TTAGTTGTTT ATCTTTTTAT TTTCTTCCCC CCCTCCCAAT TTGCAACAGA
AGAGGGTGGA TTGTCAGAGG ACGTTATCAA GAAGGCATTT GATGCCACAG AACATGAATT CTTACACCTG GTGAAGCGAT
CTTGGCCGGC TCAACCGCAG ATTGCTTCAG TGGGTTCATG TTGTCTCGTT GGG

>JH004G17r_383 pos=383|len=652|mol=genomic|alleles="C/G"
GGTGCACAGA GCTTGAGCTT CATTCATGCT GTGTGTTGTG AGAATTACTG CTGTCTTTCC TTGTCTGGTA GATAAATGGG
ATATCACTTC CCACATAAAC CGTTTGGCAA GAGGATCCAT GCCTAAAATT ATAAGTTATT AGTATTGATA AAAAAAAGTT
ATTAGTTATT AGTTATTAGT AACAAGACAT ATAAGTTGAT TGCTAATAGC ATTTAAATGG AATAAAAAAT AAGACGGGTT
CTGTAGAGGG GAGTTGAAGG GTCAATAATT GATAGCCTCC AAGGATTTTA TGAAGCTCAC ATGACTCAAA TAATCTCATA
GTATGCATTT CAACAGTTTT TTTTTTTTTT TTTAAGCAGC ATGCATTTCA GCATATTATT CA
S
AGACAATTTT ATAGAGCAAT TTGATGTGTG GAGGCTTTGT GCTTTCACAC CATCAGATGC ACAAACTATA ATTCGACAAA
ATGGCTTTTG GATCAGTTCC ATAGTTTCAA GGATGCCACG TCTCCTCTCA CTCTTCAAAC ATATTTTATA CCTAAAGGTA
AGGAAAAATA ATATATAATC AGGATGTCTA CCTAAGGCAA AGAAAAAATG TTGCATTTCA AACAAATCTC ACCCATGTAA
GTGGATACAG CGGGGTTAAC CTTAAGTTG

>JH004E17r_63 pos=63|len=790|mol=genomic|alleles="G/C"
AGGTCCATTT CAAGCCCCAG AAGCTCAAGG AGCTTAAAAC CATCCATGTC TGGCATATTC AC
S
TCACTGATAA CCAGGTCAAA CTTGTTTCTG TTCTCCCTCA ACATTTTCAA TGCCATAACA GCCTGATTGG TCGTTGTAAC
TGCACAAACC AGAAATCACA TTAAGAAGCC AAATTTGAAA AAATATGAAA TTCAAAACCC AGACACTAAT GAAAAGTGAA
GCATTTTCTC TTATCCTACG ATAGAAAACA TAGTCTGCAT AACTGGAAGA GTATACAACA GTACTTCAAC CACCGCTCAT
TAAAATCAAA GAAAAATCAT AATTATACCA AAATGCTCAA AGAGCAAAAG CAAATCCCAT TTACGATTTC TAATCTTCTC
TTATAGTACA AGATGGATTC TAATATGGCA TCACCTTTCG GATTAAAAAA AAAAATGATA TGCACAACAC CAAATACGAA
CACGTTTCAA TAGAACACAT ATAAAGCTTC ATATAAAAAC ACGAATTTTG TAAAATTAGA AAACCAACAA CAGTTCAAGC
ACCATCCAAA TGCTCCAGAA ATCAAGCCAA CTCCATAAAA ACAGAAAACA ATTAAAACAG AAAGGGAACA GACCCTGATA
CTGGCATTTT CGAAGCAGGG TGTCCAACAG TTTTAGGCAA GTTGGATTGT CATCCACAGC AAGAACACGC ATACCCGCCG
GGAACCTGTC CTGGTCCATA TCTTCAACCA CCACACCAGC TCTCTGGTTC TCCACAGTCA TTCTGAATTA ACAACAACGG
AAAGACT

>JH004G03r_92 pos=92|len=823|mol=genomic|alleles="G/A"
CGTATAGTTC CTTATCATAT GTAGAGTACC ATTGGTTTGG CATCATTTAA CTTATCACTA AAATAAGCAA CAGGGTGGCG
TTCCTGGCTA A
R
AACTCCACGT ATTCCTACCC CTGAGGCATC ACACTCGACC TCAAAAACTT TGGAGAAGTC AGGAAGTCGC ATGACAGGAG
CTTCCGTCAT TCGCTTCTTG ACAAACTTAA AAGCCTTAGC CGCTTCCGAT GTCCACTGAA ATTCTCCCCT CTTCATGCAC
TCAGTGATAA GAGCCATGAT TGTGCTAAAC CCCTTAATAA AACGACGATA AAAGGTAGCC AGACCATGAA AACTCCTGAC
GTCATGTATA GTCTTGGGCT CAGGCCAACA ACAATGGCCT GAATCTTTGT GGGGTCAGCA GATACTGCAG TAGAAGACAC
AATGAATCCT AGGAAGACAA CTCGATCGGT GAAGAAAGAG CATTTCTTCA CATTAGCATA CAGATTTGTT TCACGAAGGA
TGGAACAAAC TTGTGTGAGA TGATCTAGAT GTTGTTCCTT AGTCTTACTG TAAACGAGAA TGTCATTAAA GTAGACAATG
AGGAACTTAC CCATGAAAGG CCGAAGAGCT TGTGTCATCA CTCTCATAAA AGTACTTGGG GCATTAGTTA GTCCAAAAGG
CATGACCAAC CACTCATAAA GGCCATCCTT CGTCTTGAAG GCAGTTTTCC ACTCATCACT TTGGCGAATC CTAATTTGGT
GATACCCTCT TTAAATCAAT CTTAGAAAAT ATTGTGGCAC CAACCATCAT ATCCAACATA TCATCAAGCC TAGGGATGGG
AAATCGATAC T

>JH004I15r_702 pos=702|len=818|mol=genomic|alleles="T/C"
CCTTTAGTAT AAAATCATTG GTTAGGATTA ATGATTTTCT CTGCACTCTT CCTTTGTTAT TAAAAAAAAT CTTTATGAAA
TTAACAGAAT CATATGACTC TGACGTGACA TTCTACCCAT AAAAGTAGAT TATTGTTGGC AATAATTAAA ATAAAAAATA
GAATCTTGTA GTGTTATGTT TATAAATCGG TAATCCTTTT AAAAGTAATA TTTCATTATG AACTATTGTA ACTTTTAAGT
TTCATTTCTT TTCTTAAATA TAAATATATA AACTTATTCA AGATTCCATC CAAAGACATC ATTTCAACTT TTATATTATT
TTGTCAAATT CAACCGCCCA ATAAAGTGTT TGAATTTTCT CTACTATAAA ATCATGTCTA TCTCTAGATC TCTCTCTCAT
ATACAACATA TACAACAATC CGCACATTGC GCGGGTTATA GGCTCATTCT ATGATTAAGT TTGTGTGTAA AACACATTAT
TCACATTACT TAAATAATAA GATTTGATTT ATAAGATTCA AATTTTAAAA TTTATCTTTC AAATCAAATT TTGTCATGTA
AGTACTTTAT TAGATATGCT CTACACATCG GCTTGAGAAT AAAATTTTTC TTTATAAAAA ACTACGTTGC ATAGAATTAT
TTTTCACATT TTATTTTTGT AAAAAAATAA TATAGGACCA TATCTGGCTA CCAAGAGGTG G
Y
GGCTACCACT TCTCACCCCA CCAAGAGTGG ATGTGGCCAC CCTGATGCCA TACTACCCCA CACGTGGCCG ACTGTTACCC
TAAAATGGGG TGATCGGTCA CCCATTTGGC CACCTT

>JH004O07r_441 pos=441|len=576|mol=genomic|alleles="A/G"
TGATAATTAT GGGTCGATAC ATTAAAATTG TGAGATATTT ATTTATTGTG AGTTCCTTTT GATTCACTTC TAGTGAATGT
ATATATGATA TCTATCCCTT TGAATAACAT TCAAGTTTTT ACCGGAGGAG ATCACTAGAT GCCATGAGCT ATCATCTCTA
CCGGAGGGGA TTCATCATAT GAAAACATTA AGAAAACTGA AGATTAAATA TTGTCCTGAA CTCGTTACTC GTTTAGAAGA
CTTGTCCAAC ATACCAGAGC TCGAACTCGA TTCTGAAGAT GATCAAGAAG ATGATGGGGA TTCTGAAAAA GGTGAAGATG
ATGAGGTAAT GTGATTTTGT CTTATTTCAA TCGTAAATCA TTTTTATAAT CACATATAAT ATATGCTAGA TTTTATTACT
CTCCCCTTCA ATTTTATATA TCTACATGCA TGGATTTGCA
R
CTTCGGCCTT AATTCAACGA GCCACGAGTC GAAGCGAATG CCAGCCTGAA CTGACGTAGC TTTGATCGGT ACCTATATAT
ATATATATAT GTGTGTGTGT TATTTGGATT GGCGAATAAT AATGTTTAAT GACTC

>JH004C17r_68 pos=68|len=410|mol=genomic|alleles="C/G"
CATATGATCA TGTGAATGAG GAGTTTCTTT TATACTTGTG GTTTGAGGCA AGGAGACCCT TTATCCT
S
TCTTATGTTT GTTATAGTTA TGGAGGAACT CGGCCGGAGG GTGAAGGCTG TGGTTGGAGG AGGGTTCCTA TCAGGGTTCC
AGGTGGGTAA TGATACTAAT GATTCTATTA TCATCTCACA TCTCCTATTT GTAGATGACA CCTTACTTTT TTGTGAAGCG
AACCATAGTC AGATTCAATC GCTTCGAGCA TTGTTATTAT GTTTGAAGCA GTGTTGGGGC TTAAGGTGAA TCTTGGTAAA
TCCAAGATGG TTGCTGTGGG TGTGGTGACC AACATCAATA GCTTACCAAG CCTTTTTTAT TGTCACGTGT CTTTTTTGCC
TATTAAATAT TTGAGCCTTC CA

>JH004C17r_200 pos=200|len=410|mol=genomic|alleles="T/C"
CATATGATCA TGTGAATGAG GAGTTTCTTT TATACTTGTG GTTTGAGGCA AGGAGACCCT TTATCCTCTC TTATGTTTGT
TATAGTTATG GAGGAACTCG GCCGGAGGGT GAAGGCTGTG GTTGGAGGAG GGTTCCTATC AGGGTTCCAG GTGGGTAATG
ATACTAATGA TTCTATTATC ATCTCACATC TCCTATTTG
Y
AGATGACACC TTACTTTTTT GTGAAGCGAA CCATAGTCAG ATTCAATCGC TTCGAGCATT GTTATTATGT TTGAAGCAGT
GTTGGGGCTT AAGGTGAATC TTGGTAAATC CAAGATGGTT GCTGTGGGTG TGGTGACCAA CATCAATAGC TTACCAAGCC
TTTTTTATTG TCACGTGTCT TTTTTGCCTA TTAAATATTT GAGCCTTCCA

>JH004M23r_133 pos=133|len=736|mol=genomic|alleles="G/A"
TTCTTTTGCC AGTTGACTGG TTGGTCAATT TTTTTTATTT TATTTAGTGA TTAAGAAAGT GATTTTAACT GTATTATTAT
ATTTTTAATT TTTAAAAAAT ATTAAAAAAA TGTGAAAAAA AAGAAAAAAA AT
R
CCTAGGCGGC ATGGTCGACT TACCCAATGT CTCTTTTTCT ATTTTCGAAG GTGTGTGAAT ATAACCATTT GCATGTGCCA
CCTCAAGTGC AAGTGAGTCT CGCGCATAAC CATTTATTTT AGGCTGTGTC TAGGCAGTGG AATGTTGAGA AATAATTCCA
CATTATCTGT GGGTAAGGTG TTGAACATGT TTATAAGTAA TGAACAATCC TCTATTATAA AACCGGTTTT ATGAGTGAGT
TAGGCCAATA AATTTCATAA TGATATCAGA GTCTGCCACA GGACGAATGA GGGCCCACAC TATTTATCTT GTGGCAAGGA
CAAAAAAAAA TACTAGCCTG CACGTGAGGG AGGGTGTTGA AGAATAATAT CACATTGTCT GTGGATAAGG TCTTGGGCAT
ATTTATAAAG AATGAGCAAT CCTTTTTTCT AGAACCAGTT TTATAAGATG AGTTAGACCC ATGAAATTTT TCATTTTATT
AGAGCCTGCC ATAGGACGAA TAGGGGCTCA CACTACTTAC TCCATGACAA GGACAAAAAA AATACCGGCC TGCACATGAA
TGAGGGTGTT GAGAAATAAT CTCACATTGC TTGTGGACAT GTT

>JH004M23r_350 pos=350|len=736|mol=genomic|alleles="A/G"
TTCTTTTGCC AGTTGACTGG TTGGTCAATT TTTTTTATTT TATTTAGTGA TTAAGAAAGT GATTTTAACT GTATTATTAT
ATTTTTAATT TTTAAAAAAT ATTAAAAAAA TGTGAAAAAA AAGAAAAAAA ATGCCTAGGC GGCATGGTCG ACTTACCCAA
TGTCTCTTTT TCTATTTTCG AAGGTGTGTG AATATAACCA TTTGCATGTG CCACCTCAAG TGCAAGTGAG TCTCGCGCAT
AACCATTTAT TTTAGGCTGT GTCTAGGCAG TGGAATGTTG AGAAATAATT CCACATTATC TGTGGGTAAG GTGTTGAACA
TGTTTATAAG TAATGAACAA TCCTCTATT
R
TAAAACCGGT TTTATGAGTG AGTTAGGCCA ATAAATTTCA TAATGATATC AGAGTCTGCC ACAGGACGAA TGAGGGCCCA
CACTATTTAT CTTGTGGCAA GGACAAAAAA AAATACTAGC CTGCACGTGA GGGAGGGTGT TGAAGAATAA TATCACATTG
TCTGTGGATA AGGTCTTGGG CATATTTATA AAGAATGAGC AATCCTTTTT TCTAGAACCA GTTTTATAAG ATGAGTTAGA
CCCATGAAAT TTTTCATTTT ATTAGAGCCT GCCATAGGAC GAATAGGGGC TCACACTACT TACTCCATGA CAAGGACAAA
AAAAATACCG GCCTGCACAT GAATGAGGGT GTTGAGAAAT AATCTCACAT TGCTTGTGGA CATGTT

>JH004G11r_86 pos=86|len=728|mol=genomic|alleles="G/T"
TCCTAGCAGT AACGGTCAAC TCGACGGAAT AGAAGCTCCT CCTCCTTCCT AGTTCCTCTA TTCCAATTCC CCATTCACTC
CCTCT
K
CTCTTCCCTC AGCTTCCTTA CCCCTCCGAG GACCTAACCG TCATTTCCCC CCAACCCGCC ACTACGTCAT GACATCCATC
ACGGGCCCCC ACCGCAAGAT CGCGATCGCG GTCGACCTGA GCGACGAGAG CGCCTACGCC GTCAGATGGG CCGTCGAGAA
CTACCTCCGC CCCGGAGATC ACGTGATCCT CCTCCACGTG CGACCCACCT GCGTCCTCTA CGGCGCCGAC TGGGGCTCCA
ACCCTATCCC GATAACTCCC CACGGCAGCA ATGTCAACGA CACCGAGTCT GCCCCTACCC CCACTGAGTC CTCCCAGCGT
AAACTTGAGG ACGATTTCGA TAATTTCACC ACCACCAAGG CCACCTCCTT GGCCCAGCCC TTGGTCCAGG CTCAGTTCCC
CTTCCGAATC CACATTGTCA AAGACCACGA CATGAAGGAG CGGCTTTGCC TGGAGGTCGA GAGGCTTGGG CTCAGCGCCG
TCGTCATGGG GAGCCGAGGC TTCGGCGCCG GAGCATCGAA GAGAACCAGC AAGCCAGGGA GGCTAGGCAG CGTCAGCGAT
TACTGCGTCC ACCACTGCGT GTGCCCCGTT GTGGTGGTGC GCTATCCGGA TGAAAGGGAT GGTAGTGCTG ACGAGGCGAA
GA

>JH004E11r_53 pos=53|len=775|mol=genomic|alleles="C/T"
CATAATGGTA TTAATTCCTT AACTTACATT ACACAAGCTT GAAATAACAA CA
Y
AATCCTTTAA TTGTCCGTTC AACACAAAAG CTAAAGTAAC TTATACAAAT ATAATAAAAA CATAAAGTAA CTTATAACAC
TTTAACTACA ATGGAAAGGC TCTAAATAAC TAATAACACT TAATAACTAA TAACACTTAA ACTAAATATT TACAGCACTA
AATAAGTAAT AACACTTAAT AACTAATAAC ACTTAAACTA AATATTTACA GCACTAAATA ACTAATAACA CTTAACCTAC
AAATGCAACA TAAATCACTA CTGAGAGTAT AAATAACAAA AAATAACTAC AAAAAGACCA AGGTACATCC GGGATAACGT
GCGTGAACGC CTTACGACAG CTTCTCTCTC AAGAAGCACC AACTCCTTTT TCTGAACTTC CTCAGATATA CTGTATAGCA
CCATCTCTAT CTTCTTGATG TCATCCACTA TCTTAAGGAG CTCATTTACT TTATTTTCGA CATCGCTGAG TCTCTTCTCG
AGCTCTTCCT CCTTCATTGA CAGTTCATTT TTTCTTTCTT CTAGCTCTAT GTCTTGATCA CTATCTGCCC ACTTGAAATA
TTTATAATAT AGTAATCCCT GATATTTGCA CACAAAAACA ATTCAAATGT TAGACGTACG TAATATTAAT CATATCATTA
AACACGTTAT ATTACAAGTC ATGTAGCTAC CTTCCTGTTG TAGTTTGGAC ACCCTAAGAA GGGTCGTCCA GGATTTGCCT
TA

>JH004I03r_587 pos=587|len=867|mol=genomic|alleles="T/C"
TGAATGGAGG AATGAAAACT GTTATTATAA GAGAACTCAA TAAGCGGCCG ATGATTCTCC CAACTTCCTT GAAATTCCAT
GACATAAGAC CTTAACATAT CCTCTAGAGC CTGAATAGTA CACTCTGTTT GACCGTCCGT CTGGGGGTGA TATGCAGAAC
TAACCTTCAA CTTAGTGCCT AAGGCTGCCT GCGAACTCTT CCAAAAATGG GAGGTGAACC GTGGATCCCG ATCCGACACG
ATACTCTTGG GTACTCCATG CAAACGCACT ATCTCCTTGA CATATAATTG AGTCAACTTA CCCAAAGAGT CAGTATTATT
AATAGGCAAG AAATGAGCAC TCTTGGTCAA CCGATCAACA ATCACCCAAA CTAAGTTCTT TCCACTTGGT GTCCTCGGCA
AACACACAAC AAAATCCATA GAAATATCAT CCCACTTCCA CTCTGGAATA GGGAGAGGTT GAAGTCTATT AGCAGGTCTT
TGATGCTCAG CCTTCACTTG ACGCCACGTG GCACATTTCT CAATAAACAT GGCGATATCC ATCATACTCA TATTAGTCCC
CCAGTGGCAC ATCACGACCA GTATTC
Y
CAGGGTGACT ATACTATCCA AAATCTCATT TTCCACCAAA ACTTTAATAC AACATCCAGT AAATTCTAAT GATTAATAGC
[truncated: 11,812,934 more chars]
